# Supplementary material for: Application of a quantum crystallographic protocol to YLID, the world's most common crystal structure
Source: Sci Rep. 2025 Apr 29;15:15045. doi: 10.1038/s41598-025-95269-3 (PMC12041244; doi:10.1038/s41598-025-95269-3)
Supplement: Supplementary file 2 — Supplementary Information 2. [file 41598_2025_95269_MOESM2_ESM.zip]

Archive with 4 entries (4 files):
- Dataset_24_HAR.cif
- Dataset_24_HAR.pdf
- Dataset_25_HAR.cif
- Dataset_25_HAR.pdf
