# Supplementary material for: Application of a quantum crystallographic protocol to YLID, the world's most common crystal structure
Source: Sci Rep. 2025 Apr 29;15:15045. doi: 10.1038/s41598-025-95269-3 (PMC12041244; doi:10.1038/s41598-025-95269-3)
Supplement: Supplementary file 2 — Supplementary Information 2. [file 41598_2025_95269_MOESM2_ESM.zip › Dataset_24_HAR.cif]

data_Ylide_2H2O_twin_cut_G1_twin1_hklf4
_audit_creation_date               2023-11-22
_audit_creation_method
;
Olex2 1.5
(compiled 2023.08.24 svn.re1ec1418 for OlexSys, GUI svn.r6817)
;
_audit_contact_author_address      ?
_audit_contact_author_email        ?
_audit_contact_author_name         ''
_audit_contact_author_phone        ?
_publ_contact_author_id_orcid      ?
_publ_section_references
;
Bourhis, L.J., Dolomanov, O.V., Gildea, R.J., Howard, J.A.K., Puschmann, H.
 (2015). Acta Cryst. A71, 59-75.

Dolomanov, O.V., Bourhis, L.J., Gildea, R.J, Howard, J.A.K. & Puschmann, H.
 (2009), J. Appl. Cryst. 42, 339-341.

Kleemiss, F., Dolomanov, O.V., Bodensteiner, M., Peyerimhoff, N., Midgley, M.,
Bourhis, L.J., Genoni, A., Malaspina, L.A., Jayatilaka, D., Spencer, J.L.,
White, F., Grundkoetter-Stock, B, Steinhauer, S., Lentz, D., Puschmann, H.,
Grabowsky, S. (2021), Chem. Sci., 12, 1675-1692.
;
_chemical_formula_moiety           'C11 H10 O2 S, H2 O'
_chemical_formula_sum              'C11 H12 O3 S'
_chemical_formula_weight           224.282
_chemical_oxdiff_formula           C11H12SO3
loop_
  _atom_type_symbol
  _atom_type_scat_dispersion_real
  _atom_type_scat_dispersion_imag
  _atom_type_scat_source
  _atom_type_scat_dispersion_source
 C 0.00313 0.00162 'NoSpherA2: Chem.Sci. 2021, DOI:10.1039/D0SC05526C'
 'Brennan, Cowan, Rev. Sci. Instrum., 1992, 63, 850'
 H 0.00000 0.00000 'NoSpherA2: Chem.Sci. 2021, DOI:10.1039/D0SC05526C'
 'Brennan, Cowan, Rev. Sci. Instrum., 1992, 63, 850'
 O 0.01085 0.00610 'NoSpherA2: Chem.Sci. 2021, DOI:10.1039/D0SC05526C'
 'Brennan, Cowan, Rev. Sci. Instrum., 1992, 63, 850'
 S 0.12485 0.12449 'NoSpherA2: Chem.Sci. 2021, DOI:10.1039/D0SC05526C'
 'Brennan, Cowan, Rev. Sci. Instrum., 1992, 63, 850'

_space_group_crystal_system        'monoclinic'
_space_group_IT_number             14
_space_group_name_H-M_alt          'P 1 21/c 1'
_space_group_name_Hall             '-P 2ybc'
loop_
  _space_group_symop_id
  _space_group_symop_operation_xyz
 1 x,y,z
 2 -x,y+1/2,-z+1/2
 3 -x,-y,-z
 4 x,-y-1/2,z-1/2

_symmetry_Int_Tables_number        14
_cell_length_a                     6.9985(1)
_cell_length_b                     9.3869(1)
_cell_length_c                     32.0797(2)
_cell_angle_alpha                  90
_cell_angle_beta                   92.044(1)
_cell_angle_gamma                  90
_cell_volume                       2106.11(4)
_cell_formula_units_Z              8
_cell_measurement_reflns_used      88189
_cell_measurement_temperature      99.98(10)
_cell_measurement_theta_max        57.3230
_cell_measurement_theta_min        3.2980
_exptl_absorpt_coefficient_mu      0.290
_exptl_absorpt_correction_T_max    0.986
_exptl_absorpt_correction_T_min    0.967
_exptl_absorpt_correction_type     gaussian
_exptl_absorpt_process_details
;
CrysAlisPro 1.171.42.81a (Rigaku Oxford Diffraction, 2023)
Numerical absorption correction based on gaussian integration over
a multifaceted crystal model
Empirical absorption correction using spherical harmonics,
implemented in SCALE3 ABSPACK scaling algorithm.
;
_exptl_crystal_colour              yellow
_exptl_crystal_colour_primary      yellow
_exptl_crystal_density_diffrn      1.415
_exptl_crystal_description         block
_exptl_crystal_F_000               945.538
loop_
  _exptl_crystal_face_index_h
  _exptl_crystal_face_index_k
  _exptl_crystal_face_index_l
  _exptl_crystal_face_perp_dist
 0 -8 35 0.0333
 -7 -5 28 0.0635
 7 -6 19 0.0307
 0 -11 24 0.0256
 -6 -8 23 0.0575
 0 -12 15 0.0213
 -8 -7 15 0.0723
 8 -8 3 0.0365
 -1 12 -15 0.0461
 0 -13 11 0.0256
 -8 -8 13 0.0735
 1 -11 -26 0.0389
 -7 -8 -13 0.0844
 5 -9 -24 0.0547
 1 -7 -39 0.0503
 0 -3 -44 0.0570
 1 3 44 0.0546
 0 6 -40 0.0496
 0 11 -24 0.0341
 -9 4 -2 0.1022
 4 9 29 0.0432
 -3 2 44 0.0554

_exptl_crystal_size_max            0.18
_exptl_crystal_size_mid            0.11
_exptl_crystal_size_min            0.06
loop_
  _exptl_oxdiff_crystal_face_indexfrac_h
  _exptl_oxdiff_crystal_face_indexfrac_k
  _exptl_oxdiff_crystal_face_indexfrac_l
  _exptl_oxdiff_crystal_face_x
  _exptl_oxdiff_crystal_face_y
  _exptl_oxdiff_crystal_face_z
 0.3613 -8.4791 34.6028 0.9577 -0.2840 -0.0472
 -6.9213 -5.2345 27.9185 0.6186 -0.1903 -0.7623
 7.3975 -6.3538 19.3891 0.6903 -0.1979 0.6959
 -0.1217 -11.1774 24.1997 0.9977 0.0257 -0.0625
 -5.8209 -8.4679 23.1977 0.7731 0.0147 -0.6342
 0.2785 -12.4326 15.3636 0.9723 0.2336 0.0040
 -7.5515 -7.4215 15.4997 0.6009 0.1371 -0.7875
 7.9341 -7.7545 3.2191 0.5859 0.1480 0.7967
 -0.9998 12.4174 -14.7531 -0.9692 -0.2335 -0.0778
 -0.1775 -12.8219 11.1488 0.9423 0.3335 -0.0293
 -7.6190 -7.7012 12.7659 0.5848 0.1997 -0.7862
 0.9066 -10.8233 -25.8138 0.3749 0.9096 0.1789
 -7.4044 -7.7563 -12.6236 0.2812 0.6627 -0.6941
 5.2922 -8.8043 -24.3210 0.2979 0.7338 0.6106
 0.7253 -6.9103 -38.5238 -0.0275 0.9814 0.1902
 0.4130 -3.1766 -43.9091 -0.3306 0.9287 0.1683
 0.6000 3.2000 43.6808 0.3337 -0.9403 -0.0663
 -0.1199 6.1736 -39.9581 -0.8757 0.4744 0.0898
 -0.2074 11.2093 -23.9612 -0.9992 -0.0265 0.0289
 -9.3104 4.2500 -2.1526 -0.3622 -0.0012 -0.9321
 3.5425 8.7796 29.1030 -0.1736 -0.9498 0.2602
 -2.5669 1.8441 43.6055 0.3951 -0.8359 -0.3809

_diffrn_reflns_av_R_equivalents    0.1064
_diffrn_reflns_av_unetI/netI       0.0366
_diffrn_reflns_Laue_measured_fraction_full  0.9884
_diffrn_reflns_Laue_measured_fraction_max  0.9878
_diffrn_reflns_limit_h_max         12
_diffrn_reflns_limit_h_min         -12
_diffrn_reflns_limit_k_max         16
_diffrn_reflns_limit_k_min         -16
_diffrn_reflns_limit_l_max         55
_diffrn_reflns_limit_l_min         -55
_diffrn_reflns_number              23240
_diffrn_reflns_point_group_measured_fraction_full  0.9884
_diffrn_reflns_point_group_measured_fraction_max  0.9878
_diffrn_reflns_theta_full          25.2417
_diffrn_reflns_theta_max           38.21
_diffrn_reflns_theta_min           3.34
_diffrn_ambient_environment        N~2~
_diffrn_ambient_temperature        99.98(10)
_diffrn_detector                   'Hybrid Pixel Array Detector'
_diffrn_detector_area_resol_mean   10.0000
_diffrn_detector_type              'HyPix-Arc 100'
_diffrn_measured_fraction_theta_full  0.9884
_diffrn_measured_fraction_theta_max  0.9878
_diffrn_measurement_details
;
List of Runs (angles in degrees, time in seconds):

  # Type    Start    End  Width  t~exp~   \w     \q     \k     \f   Frames
--------------------------------------------------------------------------
  1  \w    -66.00 -10.00   0.50    3.00    --   -9.25 119.00 -13.00  112
  2  \w    -91.00 -31.00   0.50    3.00    --   -9.25 157.00 141.00  120
  3  \w    -81.00  24.00   0.50    3.00    --   -9.25 -77.00   0.00  210
  4  \w    -88.00  17.00   0.50    3.00    --   -9.25 -57.00 150.00  210
  5  \w    -39.00  28.00   0.50   25.00    --   45.51 -19.00  60.00  134
  6  \w    -34.00  67.00   0.50   25.00    --   45.51 -57.00 -30.00  202
  7  \w    -26.00  79.00   0.50   25.00    --   45.51 -77.00  60.00  210
  8  \w     19.00 125.00   0.50   25.00    --   45.51  57.00 120.00  212
  9  \w    -26.00  79.00   0.50   25.00    --   45.51 -77.00 -90.00  210
 10  \w     12.00 117.00   0.50   25.00    --   45.51  77.00  30.00  210
 11  \w     12.00 117.00   0.50   25.00    --   45.51  77.00-120.00  210
 12  \w     12.00 117.00   0.50   25.00    --   45.51  77.00 -30.00  210
 13  \w    -34.00  67.00   0.50   25.00    --   45.51 -57.00-180.00  202
 14  \w      4.00  40.00   0.50   25.00    --   45.51  91.00 101.55   72
 15  \w     12.00 117.00   0.50   25.00    --   45.51  77.00-180.00  210
 16  \w     10.00 100.00   0.50   25.00    --   45.51-114.00 162.21  180
 17  \w     19.00 125.00   0.50   25.00    --   45.51  57.00-180.00  212
 18  \w    -18.00  91.00   0.50   25.00    --   45.51 -99.00-120.00  218
 19  \w     16.00 130.00   0.50   25.00    --   45.51  34.00  85.38  228
 20  \w     12.00 117.00   0.50   25.00    --   45.51  77.00 -60.00  210
 21  \w    -94.00   6.00   0.50    3.00    --   -9.25 -19.00-120.00  200
 22  \w    -27.00  78.00   0.50    3.00    --   44.91 -77.00 -30.00  210
 23  \w    -85.00 -60.00   0.50    3.00    --   -9.25 157.00 141.00   50
 24  \w    100.00 147.00   0.50    3.00    --   76.00  77.00  92.89   94
 25  \w     45.00  96.00   0.50    3.00    --   76.00  77.00  92.89  102
 26  \w     67.00 163.00   0.50   25.00    --   88.00  67.00  36.96  192
 27  \w      9.00  37.00   0.50   25.00    --   92.00 -33.00  56.90   56
 28  \w     35.00  61.00   0.50   25.00    --  110.15 -61.00 -30.00   52
 29  \w     49.00  88.00   0.50   25.00    --  110.15 -77.00  60.00   78
 30  \w     43.00  69.00   0.50   25.00    --  110.15 -77.00  30.00   52
 31  \w     81.00 106.00   0.50   25.00    --  110.15 -77.00-120.00   50
 32  \w     66.00 101.00   0.50   25.00    --  110.15 -95.00-150.00   70
 33  \w     35.00  62.00   0.50   25.00    --  110.15 -61.00-120.00   54
 34  \w     40.00  65.00   0.50   25.00    --  110.15 -77.00-120.00   50
 35  \w     33.00  72.00   0.50   25.00    --  110.15 -61.00  90.00   78
 36  \w     82.00 108.00   0.50   25.00    --  113.50-111.00-150.08   52
 37  \w     59.00  89.00   0.50   25.00    --  113.50 -71.00  -1.98   60
 38  \w     78.00 104.00   0.50   25.00    --  113.50-105.00 -37.41   52
 39  \w     39.00  90.00   0.50   25.00    --  113.50 -71.00 144.25  102
 40  \w     38.00  72.00   0.50   25.00    --  113.50 -67.00-109.21   68
 41  \w     35.00  67.00   0.50   25.00    --  113.50-105.00 -37.41   64
 42  \w    153.00 178.00   0.50   25.00    --  113.50  -5.00 163.36   50
 43  \w     78.00 108.00   0.50   25.00    --  113.50-111.00 -98.85   60
 44  \w     36.00  71.00   0.50   25.00    --  113.50-102.00 -25.00   70
 45  \w     66.00  92.00   0.50   25.00    --  113.50-101.00 149.69   52
 46  \w     67.00 132.00   0.50   25.00    --  113.50  27.00  28.86  130
 47  \w    103.00 175.00   0.50   25.00    --  113.50  41.00 -57.95  144
 48  \w     42.00  67.00   0.50   25.00    --  113.50 -98.00 104.68   50
 49  \w     43.00 103.00   0.50   25.00    --  113.50 -86.00-102.96  120
 50  \w    136.00 162.00   0.50   25.00    --  113.50  33.00 174.87   52
 51  \w     35.00  61.00   0.50   25.00    --  113.50-105.00-109.07   52
 52  \w     69.00 104.00   0.50   25.00    --  113.50-105.00-109.07   70
 53  \w     44.00  72.00   0.50   25.00    --  113.50 -65.00 170.68   56
 54  \w    128.00 177.00   0.50   25.00    --  113.50  68.00-154.55   98
 55  \w    122.00 178.00   0.50   25.00    --  113.50  23.00 -79.56  112
 56  \w    150.00 176.00   0.50   25.00    --  113.50  70.00 -97.80   52
 57  \w     85.00 114.00   0.50   25.00    --  113.50  70.00 -97.80   58
 58  \w     58.00  84.00   0.50   25.00    --  113.50  23.00 -79.56   52
 59  \w     68.00 138.00   0.50   25.00    --  113.50  23.00-140.69  140
 60  \w    105.00 147.00   0.50   25.00    --  113.50 -88.00 120.67   84
 61  \w     44.00  70.00   0.50   25.00    --  113.50 -67.00 -58.41   52
 62  \w     42.00  85.00   0.50   25.00    --  113.50 -88.00 120.67   86
 63  \w     84.00 110.00   0.50   25.00    --  113.50  21.00  -9.02   52
 64  \w    115.00 141.00   0.50   25.00    --  113.50  21.00  -9.02   52
 65  \w     77.00 102.00   0.50   25.00    --  113.50 -99.00 109.79   50
 66  \w     81.00 107.00   0.50   25.00    --  113.50-103.00 167.74   52
 67  \w     75.00 101.00   0.50   25.00    --  113.50-102.00 -25.00   52
 68  \w     85.00 114.00   0.50   25.00    --  113.50  68.00-154.55   58
 69  \w    120.00 178.00   0.50   25.00    --  113.50  50.00  10.88  116
 70  \w     85.00 103.50   0.50   25.00    --  113.50 -80.00 141.63   37
;
_diffrn_measurement_device         'four-circle diffractometer'
_diffrn_measurement_device_type    'XtaLAB Synergy R, HyPix-Arc 100'
_diffrn_measurement_method         '\w scans'
_diffrn_orient_matrix_type        
 'CrysAlisPro convention (1999,Acta A55,543-557)'
_diffrn_orient_matrix_UB_11        0.0073193000
_diffrn_orient_matrix_UB_12        -0.0630214000
_diffrn_orient_matrix_UB_13        0.0121566000
_diffrn_orient_matrix_UB_21        -0.0146790000
_diffrn_orient_matrix_UB_22        -0.0416956000
_diffrn_orient_matrix_UB_23        -0.0182712000
_diffrn_orient_matrix_UB_31        0.1000665000
_diffrn_orient_matrix_UB_32        -0.0015161000
_diffrn_orient_matrix_UB_33        -0.0027813000
_diffrn_radiation_monochromator    mirror
_diffrn_radiation_probe            x-ray
_diffrn_radiation_type             'Mo K\a'
_diffrn_radiation_wavelength       0.71073
_diffrn_source                     'micro-focus sealed X-ray tube'
_diffrn_source_type                'Mova (Mo) X-ray Source'
_reflns_Friedel_coverage           0.0
_reflns_limit_h_max                12
_reflns_limit_h_min                -12
_reflns_limit_k_max                16
_reflns_limit_k_min                -16
_reflns_limit_l_max                55
_reflns_limit_l_min                -55
_reflns_number_gt                  16688
_reflns_number_total               23240
_reflns_threshold_expression       I>=2u(I)
_computing_cell_refinement         'CrysAlisPro 1.171.42.81a (Rigaku OD, 2023)'
_computing_data_collection         'CrysAlisPro 1.171.42.81a (Rigaku OD, 2023)'
_computing_data_reduction          'CrysAlisPro 1.171.42.81a (Rigaku OD, 2023)'
_computing_molecular_graphics      'Olex2 1.5 (Dolomanov et al., 2009)'
_computing_publication_material    'Olex2 1.5 (Dolomanov et al., 2009)'
_computing_structure_refinement    'olex2.refine 1.5 (Bourhis et al., 2015)'
_computing_structure_solution      'SHELXT  (Sheldrick, 2015)'
_refine_diff_density_max           0.4551
_refine_diff_density_min           -0.2529
_refine_diff_density_rms           0.0570
_refine_ls_d_res_high              0.5745
_refine_ls_d_res_low               6.0953
_refine_ls_goodness_of_fit_ref     1.0288
_refine_ls_hydrogen_treatment      refall
_refine_ls_matrix_type             full
_refine_ls_number_constraints      0
_refine_ls_number_parameters       488
_refine_ls_number_reflns           23240
_refine_ls_number_restraints       18
_refine_ls_R_factor_all            0.0469
_refine_ls_R_factor_gt             0.0261
_refine_ls_restrained_S_all        1.0284
_refine_ls_shift/su_max            0.0005
_refine_ls_shift/su_mean           0.0000
_refine_ls_structure_factor_coef   Fsqd
_refine_ls_weighting_details      
 'w=1/[\s^2^(Fo^2^)+(0.0389P)^2^] where P=(Fo^2^+2Fc^2^)/3'
_refine_ls_weighting_scheme        calc
_refine_ls_wR_factor_gt            0.0645
_refine_ls_wR_factor_ref           0.0701
_olex2_refinement_description
;
1. Twinned data refinement
 Scales: 0.8826(8)
 0.1174(8)
2. Rigid body (RIGU) restrains
 S2, C10, S1, C21
 with sigma for 1-2 distances of 0.0008 and sigma for 1-3 distances of 0.0008
 S2, C11
 with sigma for 1-2 distances of 0.0005 and sigma for 1-3 distances of 0.0005
 S2, C10
 with sigma for 1-2 distances of 0.0005 and sigma for 1-3 distances of 0.0005
 S1, C22
 with sigma for 1-2 distances of 0.0005 and sigma for 1-3 distances of 0.0005
 S1, C21
 with sigma for 1-2 distances of 0.0005 and sigma for 1-3 distances of 0.0005
;
_olex2_refine_details
;
Refinement using NoSpherA2, an implementation of
NOn-SPHERical Atom-form-factors in Olex2.
Please cite:
F. Kleemiss et al. Chem. Sci. DOI 10.1039/D0SC05526C - 2021
NoSpherA2 implementation of HAR makes use of
tailor-made aspherical atomic form factors calculated
on-the-fly from a Hirshfeld-partitioned electron density (ED) - not from
spherical-atom form factors.

The ED is calculated from a gaussian basis set single determinant SCF
wavefunction - either Hartree-Fock or DFT using selected funtionals
 - for a fragment of the crystal.
This fragment can be embedded in an electrostatic crystal field by employing cluster charges
or modelled using implicit solvation models, depending on the software used.
The following options were used:
   SOFTWARE:       ORCA
   PARTITIONING:   NoSpherA2
   INT ACCURACY:   Normal
   METHOD:         B3LYP
   BASIS SET:      def2-TZVP
   CHARGE:         0
   MULTIPLICITY:   1
   DATE:           2023-11-21_17-41-48
;
loop_
  _atom_site_label
  _atom_site_type_symbol
  _atom_site_fract_x
  _atom_site_fract_y
  _atom_site_fract_z
  _atom_site_U_iso_or_equiv
  _atom_site_adp_type
  _atom_site_occupancy
  _atom_site_refinement_flags_posn
  _atom_site_refinement_flags_adp
 S1 S 0.249255(15) 0.098691(10) 0.232165(3) 0.01327(2) Uani 1.000000 . U
 S2 S 0.740089(16) 0.188514(10) 0.510112(3) 0.01472(2) Uani 1.000000 . U
 O5 O 0.24765(5) -0.08166(3) 0.314920(9) 0.01595(5) Uani 1.000000 . .
 O2 O 0.75232(5) 0.43450(3) 0.440040(9) 0.01611(5) Uani 1.000000 . .
 O3 O 0.70585(5) 0.68245(4) 0.391757(10) 0.01943(6) Uani 1.000000 . .
 O6 O 0.24537(5) 0.40763(3) 0.278850(10) 0.02043(6) Uani 1.000000 . .
 O1 O 0.74610(5) -0.06998(3) 0.445219(10) 0.02130(6) Uani 1.000000 . .
 O4 O 0.29829(6) 0.73933(4) 0.383983(11) 0.02322(7) Uani 1.000000 . .
 C2 C 0.74775(6) 0.05527(4) 0.432949(11) 0.01407(6) Uani 1.000000 . .
 C13 C 0.24601(5) 0.05008(4) 0.316629(11) 0.01190(5) Uani 1.000000 . .
 C5 C 0.75083(6) 0.30691(4) 0.429979(11) 0.01215(6) Uani 1.000000 . .
 C4 C 0.74934(5) 0.24975(4) 0.386336(11) 0.01197(5) Uani 1.000000 . .
 C14 C 0.24506(6) 0.13723(4) 0.355951(11) 0.01256(6) Uani 1.000000 . .
 C9 C 0.74824(6) 0.01910(4) 0.352102(12) 0.01545(6) Uani 1.000000 . .
 C3 C 0.74816(6) 0.10081(4) 0.388085(11) 0.01275(6) Uani 1.000000 . .
 C16 C 0.24504(6) 0.29471(4) 0.298587(12) 0.01381(6) Uani 1.000000 . .
 C15 C 0.24465(6) 0.28163(4) 0.345353(12) 0.01363(6) Uani 1.000000 . .
 C8 C 0.74936(6) 0.09043(4) 0.313712(12) 0.01573(6) Uani 1.000000 . .
 C12 C 0.24465(6) 0.15092(4) 0.283124(11) 0.01279(6) Uani 1.000000 . .
 C6 C 0.75014(6) 0.32100(4) 0.348560(11) 0.01493(6) Uani 1.000000 . .
 C17 C 0.24289(6) 0.38688(4) 0.375613(13) 0.01790(7) Uani 1.000000 . .
 C7 C 0.75006(6) 0.23920(4) 0.311976(12) 0.01587(6) Uani 1.000000 . .
 C19 C 0.24125(6) 0.19874(5) 0.428019(13) 0.01854(7) Uani 1.000000 . .
 C1 C 0.74982(6) 0.18437(4) 0.456842(11) 0.01343(6) Uani 1.000000 . .
 C21 C 0.44900(7) 0.19022(6) 0.210788(14) 0.02023(8) Uani 1.000000 . U
 C20 C 0.24330(6) 0.09308(4) 0.397141(12) 0.01586(6) Uani 1.000000 . .
 C11 C 0.54403(7) 0.30710(5) 0.519419(13) 0.01944(7) Uani 1.000000 . U
 C18 C 0.24119(7) 0.34302(5) 0.417435(13) 0.01949(7) Uani 1.000000 . .
 C10 C 0.93648(7) 0.29950(6) 0.527502(14) 0.02108(8) Uani 1.000000 . U
 C22 C 0.05181(7) 0.18757(5) 0.205916(14) 0.02002(7) Uani 1.000000 . U
 H21a H 0.4465(11) 0.3003(8) 0.2204(2) 0.040(2) Uani 1.000000 . .
 H20 H 0.2418(11) -0.0182(7) 0.4056(2) 0.0343(17) Uani 1.000000 . .
 H22a H 0.0502(11) 0.2982(8) 0.2158(2) 0.0398(19) Uani 1.000000 . .
 H21b H 0.5729(10) 0.1344(10) 0.2224(2) 0.051(2) Uani 1.000000 . .
 H8 H 0.7495(11) 0.0295(7) 0.2857(2) 0.0356(17) Uani 1.000000 . .
 H11a H 0.5484(12) 0.3900(9) 0.4964(2) 0.050(2) Uani 1.000000 . .
 H3a H 0.7282(12) 0.5959(8) 0.4081(2) 0.0278(19) Uani 1.000000 . .
 H11b H 0.5607(11) 0.3415(8) 0.5509(2) 0.041(2) Uani 1.000000 . .
 H11c H 0.4142(12) 0.2427(10) 0.5157(3) 0.055(2) Uani 1.000000 . .
 H10a H 1.0624(10) 0.2366(10) 0.5226(2) 0.049(2) Uani 1.000000 . .
 H18 H 0.2393(11) 0.4214(7) 0.4418(2) 0.041(2) Uani 1.000000 . .
 H4a H 0.4381(13) 0.7197(10) 0.3846(3) 0.039(2) Uani 1.000000 . .
 H7 H 0.7511(12) 0.2924(7) 0.2822(2) 0.0372(19) Uani 1.000000 . .
 H19 H 0.2378(12) 0.1687(8) 0.46047(19) 0.041(2) Uani 1.000000 . .
 H21c H 0.4326(12) 0.1811(9) 0.1777(2) 0.051(2) Uani 1.000000 . .
 H22b H -0.0746(10) 0.1306(10) 0.2148(2) 0.047(2) Uani 1.000000 . .
 H6 H 0.7494(12) 0.4376(7) 0.3478(2) 0.0356(18) Uani 1.000000 . .
 H22c H 0.0747(12) 0.1780(9) 0.1732(2) 0.047(2) Uani 1.000000 . .
 H9 H 0.7499(12) -0.0958(7) 0.3539(2) 0.0353(18) Uani 1.000000 . .
 H10b H 0.9324(12) 0.3964(8) 0.5099(2) 0.046(2) Uani 1.000000 . .
 H4b H 0.2741(14) 0.7999(9) 0.3603(3) 0.046(2) Uani 1.000000 . .
 H10c H 0.9191(10) 0.3188(8) 0.5598(2) 0.041(2) Uani 1.000000 . .
 H17 H 0.2422(11) 0.4989(8) 0.3678(2) 0.0371(18) Uani 1.000000 . .
 H3b H 0.7309(13) 0.7605(8) 0.4097(2) 0.037(2) Uani 1.000000 . .

loop_
  _atom_site_aniso_label
  _atom_site_aniso_U_11
  _atom_site_aniso_U_22
  _atom_site_aniso_U_33
  _atom_site_aniso_U_12
  _atom_site_aniso_U_13
  _atom_site_aniso_U_23
 S1 0.01792(4) 0.01127(4) 0.01064(4) 0.00079(3) 0.00059(3) 0.00003(3)
 S2 0.02306(5) 0.01062(4) 0.01044(4) 0.00037(3) 0.00023(3) 0.00147(3)
 O5 0.02394(14) 0.01012(10) 0.01372(12) 0.00014(10) -0.00024(10) 0.00031(8)
 O2 0.02620(14) 0.00913(10) 0.01302(11) 0.00004(10) 0.00123(10) -0.00018(8)
 O3 0.02912(17) 0.01486(12) 0.01421(12) 0.00084(11) -0.00079(11) 0.00121(9)
 O6 0.03182(17) 0.01090(11) 0.01863(13) 0.00007(11) 0.00189(11) 0.00213(9)
 O1 0.03888(18) 0.00931(11) 0.01564(13) 0.00010(12) 0.00010(12) 0.00096(9)
 O4 0.03091(19) 0.01898(14) 0.01989(15) 0.00149(13) 0.00231(12) 0.00408(11)
 C2 0.02083(16) 0.00889(13) 0.01248(14) 0.00019(12) 0.00032(11) 0.00013(10)
 C13 0.01432(14) 0.01030(13) 0.01108(13) -0.00010(11) 0.00053(10) -0.00016(10)
 C5 0.01684(15) 0.00891(12) 0.01074(13) 0.00010(11) 0.00081(10) 0.00034(10)
 C4 0.01544(14) 0.00985(13) 0.01065(13) -0.00019(11) 0.00072(10) 0.00008(10)
 C14 0.01464(14) 0.01204(13) 0.01100(13) -0.00023(11) 0.00060(10) -0.00098(10)
 C9 0.02211(17) 0.01144(13) 0.01278(14) -0.00021(13) 0.00047(12) -0.00202(11)
 C3 0.01684(15) 0.00992(13) 0.01148(13) -0.00017(12) 0.00043(11) -0.00070(10)
 C16 0.01767(15) 0.00978(13) 0.01401(14) 0.00011(12) 0.00110(11) 0.00007(10)
 C15 0.01602(15) 0.01147(13) 0.01342(14) -0.00017(12) 0.00076(11) -0.00226(10)
 C8 0.02063(17) 0.01456(15) 0.01200(14) -0.00053(13) 0.00052(12) -0.00215(11)
 C12 0.01713(15) 0.01000(12) 0.01129(13) 0.00007(12) 0.00109(11) 0.00016(10)
 C6 0.02167(17) 0.01205(14) 0.01108(14) -0.00050(13) 0.00087(12) 0.00057(11)
 C17 0.02137(18) 0.01404(15) 0.01826(17) 0.00017(14) 0.00028(13) -0.00517(12)
 C7 0.02177(17) 0.01476(15) 0.01111(14) -0.00068(13) 0.00089(12) 0.00015(11)
 C19 0.01991(17) 0.02323(18) 0.01246(15) -0.00020(15) 0.00039(12) -0.00379(13)
 C1 0.02031(16) 0.00902(12) 0.01095(13) 0.00011(12) 0.00055(11) 0.00050(10)
 C21 0.01807(17) 0.0273(2) 0.01549(16) 0.00077(15) 0.00330(12) 0.00400(14)
 C20 0.01949(16) 0.01699(15) 0.01111(14) -0.00029(13) 0.00070(11) -0.00060(11)
 C11 0.01912(18) 0.02525(19) 0.01410(16) 0.00121(15) 0.00272(13) -0.00150(13)
 C18 0.02144(18) 0.02093(17) 0.01606(16) 0.00026(15) -0.00002(13) -0.00793(13)
 C10 0.01886(18) 0.0270(2) 0.01714(17) 0.00116(15) -0.00260(13) -0.00464(14)
 C22 0.01818(18) 0.02388(19) 0.01777(17) -0.00013(15) -0.00272(13) 0.00403(14)
 H21a 0.035(5) 0.026(4) 0.059(5) -0.008(4) 0.011(4) -0.003(4)
 H20 0.055(5) 0.019(4) 0.029(4) 0.007(4) 0.002(3) -0.002(3)
 H22a 0.040(5) 0.030(4) 0.048(5) 0.010(4) -0.009(4) -0.007(4)
 H21b 0.019(4) 0.078(6) 0.057(6) 0.016(4) -0.000(3) 0.014(5)
 H8 0.054(5) 0.021(4) 0.032(4) -0.001(4) 0.003(3) -0.010(3)
 H11a 0.057(6) 0.056(6) 0.038(5) 0.028(5) 0.014(4) 0.024(4)
 H3a 0.034(5) 0.020(4) 0.028(5) 0.001(4) -0.008(4) 0.005(3)
 H11b 0.049(5) 0.046(5) 0.028(4) 0.007(4) 0.008(3) -0.010(3)
 H11c 0.041(5) 0.060(6) 0.065(6) -0.020(5) 0.015(4) -0.009(5)
 H10a 0.024(4) 0.080(7) 0.043(5) 0.015(4) -0.003(3) -0.006(4)
 H18 0.065(6) 0.022(4) 0.035(4) -0.006(4) 0.001(4) -0.019(3)
 H4a 0.027(5) 0.044(6) 0.045(6) 0.019(5) 0.001(4) 0.008(4)
 H7 0.066(6) 0.025(4) 0.020(4) 0.001(4) 0.002(3) 0.005(3)
 H19 0.058(5) 0.054(5) 0.011(3) 0.001(4) 0.005(3) 0.004(3)
 H21c 0.057(6) 0.074(7) 0.023(4) -0.013(5) 0.009(4) 0.002(4)
 H22b 0.018(4) 0.069(6) 0.051(5) -0.014(4) -0.009(3) 0.018(4)
 H6 0.060(5) 0.014(3) 0.032(4) -0.005(4) -0.000(4) 0.005(3)
 H22c 0.048(5) 0.068(7) 0.025(4) 0.012(4) -0.009(4) 0.004(4)
 H9 0.067(5) 0.019(4) 0.020(4) -0.003(4) 0.001(3) -0.005(3)
 H10b 0.062(6) 0.042(5) 0.032(5) -0.016(4) -0.005(4) 0.009(4)
 H4b 0.060(7) 0.041(6) 0.036(5) 0.006(5) -0.003(4) 0.022(4)
 H10c 0.041(5) 0.054(6) 0.027(4) 0.006(4) -0.006(3) -0.007(4)
 H17 0.055(5) 0.020(4) 0.036(4) 0.012(4) -0.003(4) -0.002(3)
 H3b 0.046(6) 0.026(4) 0.038(5) -0.005(4) 0.002(4) -0.010(4)

loop_
  _geom_bond_atom_site_label_1
  _geom_bond_atom_site_label_2
  _geom_bond_distance
  _geom_bond_site_symmetry_2
  _geom_bond_publ_flag
 S1 C12 1.7081(4) . ?
 S1 C21 1.7975(5) . ?
 S1 C22 1.7976(4) . ?
 S2 C1 1.7131(4) . ?
 S2 C11 1.8000(5) . ?
 S2 C10 1.7975(5) . ?
 O5 C13 1.2379(4) . ?
 O2 C5 1.2404(4) . ?
 O3 H3a 0.976(7) . ?
 O3 H3b 0.944(7) . ?
 O6 C16 1.2347(5) . ?
 O1 C2 1.2400(5) . ?
 O4 H4a 0.995(9) . ?
 O4 H4b 0.960(7) . ?
 C2 C3 1.5015(5) . ?
 C2 C1 1.4337(5) . ?
 C13 C14 1.5037(5) . ?
 C13 C12 1.4320(5) . ?
 C5 C4 1.4990(5) . ?
 C5 C1 1.4375(5) . ?
 C4 C3 1.3992(5) . ?
 C4 C6 1.3843(5) . ?
 C14 C15 1.3975(5) . ?
 C14 C20 1.3853(5) . ?
 C9 C3 1.3859(5) . ?
 C9 C8 1.4021(5) . ?
 C9 H9 1.081(6) . ?
 C16 C15 1.5054(5) . ?
 C16 C12 1.4380(5) . ?
 C15 C17 1.3854(5) . ?
 C8 C7 1.3976(6) . ?
 C8 H8 1.065(6) . ?
 C6 C7 1.4024(5) . ?
 C6 H6 1.095(6) . ?
 C17 C18 1.4038(6) . ?
 C17 H17 1.081(7) . ?
 C7 H7 1.078(6) . ?
 C19 C20 1.4022(6) . ?
 C19 C18 1.3962(7) . ?
 C19 H19 1.080(6) . ?
 C21 H21a 1.079(7) . ?
 C21 H21b 1.068(7) . ?
 C21 H21c 1.066(7) . ?
 C20 H20 1.079(7) . ?
 C11 H11a 1.075(7) . ?
 C11 H11b 1.062(7) . ?
 C11 H11c 1.095(8) . ?
 C18 H18 1.074(6) . ?
 C10 H10a 1.077(8) . ?
 C10 H10b 1.071(7) . ?
 C10 H10c 1.064(7) . ?
 C22 H22a 1.086(7) . ?
 C22 H22b 1.081(7) . ?
 C22 H22c 1.071(7) . ?

loop_
  _geom_angle_atom_site_label_1
  _geom_angle_atom_site_label_2
  _geom_angle_atom_site_label_3
  _geom_angle
  _geom_angle_site_symmetry_1
  _geom_angle_site_symmetry_3
  _geom_angle_publ_flag
 C21 S1 C12 105.63(2) . . ?
 C22 S1 C12 105.94(2) . . ?
 C22 S1 C21 101.23(2) . . ?
 C11 S2 C1 103.720(19) . . ?
 C10 S2 C1 105.40(2) . . ?
 C10 S2 C11 99.73(2) . . ?
 H3b O3 H3a 107.3(7) . . ?
 H4b O4 H4a 105.7(7) . . ?
 C3 C2 O1 125.07(3) . . ?
 C1 C2 O1 129.18(4) . . ?
 C1 C2 C3 105.75(3) . . ?
 C14 C13 O5 125.52(3) . . ?
 C12 C13 O5 128.82(3) . . ?
 C12 C13 C14 105.66(3) . . ?
 C4 C5 O2 126.04(3) . . ?
 C1 C5 O2 128.09(3) . . ?
 C1 C5 C4 105.87(3) . . ?
 C3 C4 C5 108.66(3) . . ?
 C6 C4 C5 130.13(3) . . ?
 C6 C4 C3 121.20(3) . . ?
 C15 C14 C13 108.88(3) . . ?
 C20 C14 C13 129.64(3) . . ?
 C20 C14 C15 121.48(3) . . ?
 C8 C9 C3 117.87(4) . . ?
 H9 C9 C3 120.5(4) . . ?
 H9 C9 C8 121.6(4) . . ?
 C4 C3 C2 108.85(3) . . ?
 C9 C3 C2 129.86(3) . . ?
 C9 C3 C4 121.29(3) . . ?
 C15 C16 O6 125.53(3) . . ?
 C12 C16 O6 128.97(3) . . ?
 C12 C16 C15 105.50(3) . . ?
 C16 C15 C14 108.75(3) . . ?
 C17 C15 C14 121.42(4) . . ?
 C17 C15 C16 129.83(4) . . ?
 C7 C8 C9 120.82(4) . . ?
 H8 C8 C9 119.0(4) . . ?
 H8 C8 C7 120.2(4) . . ?
 C13 C12 S1 121.92(3) . . ?
 C16 C12 S1 126.85(3) . . ?
 C16 C12 C13 111.20(3) . . ?
 C7 C6 C4 117.92(3) . . ?
 H6 C6 C4 120.2(4) . . ?
 H6 C6 C7 121.9(4) . . ?
 C18 C17 C15 117.46(4) . . ?
 H17 C17 C15 122.1(4) . . ?
 H17 C17 C18 120.4(4) . . ?
 C6 C7 C8 120.91(4) . . ?
 H7 C7 C8 119.9(4) . . ?
 H7 C7 C6 119.2(4) . . ?
 C18 C19 C20 120.95(4) . . ?
 H19 C19 C20 119.8(4) . . ?
 H19 C19 C18 119.2(4) . . ?
 C2 C1 S2 123.54(3) . . ?
 C5 C1 S2 125.53(3) . . ?
 C5 C1 C2 110.86(3) . . ?
 H21a C21 S1 109.1(4) . . ?
 H21b C21 S1 105.4(4) . . ?
 H21b C21 H21a 113.0(6) . . ?
 H21c C21 S1 106.5(4) . . ?
 H21c C21 H21a 111.1(6) . . ?
 H21c C21 H21b 111.3(6) . . ?
 C19 C20 C14 117.58(4) . . ?
 H20 C20 C14 121.9(3) . . ?
 H20 C20 C19 120.5(3) . . ?
 H11a C11 S2 107.0(4) . . ?
 H11b C11 S2 106.7(4) . . ?
 H11b C11 H11a 115.4(7) . . ?
 H11c C11 S2 106.0(5) . . ?
 H11c C11 H11a 111.6(7) . . ?
 H11c C11 H11b 109.5(6) . . ?
 C19 C18 C17 121.13(4) . . ?
 H18 C18 C17 119.7(4) . . ?
 H18 C18 C19 119.2(4) . . ?
 H10a C10 S2 104.9(5) . . ?
 H10b C10 S2 108.8(4) . . ?
 H10b C10 H10a 113.3(6) . . ?
 H10c C10 S2 106.8(4) . . ?
 H10c C10 H10a 111.0(5) . . ?
 H10c C10 H10b 111.6(6) . . ?
 H22a C22 S1 108.8(4) . . ?
 H22b C22 S1 105.6(4) . . ?
 H22b C22 H22a 112.3(6) . . ?
 H22c C22 S1 106.3(4) . . ?
 H22c C22 H22a 111.7(6) . . ?
 H22c C22 H22b 111.6(6) . . ?

loop_
  _geom_torsion_atom_site_label_1
  _geom_torsion_atom_site_label_2
  _geom_torsion_atom_site_label_3
  _geom_torsion_atom_site_label_4
  _geom_torsion
  _geom_torsion_site_symmetry_1
  _geom_torsion_site_symmetry_2
  _geom_torsion_site_symmetry_3
  _geom_torsion_site_symmetry_4
  _geom_torsion_publ_flag
 S1 C12 C13 O5 -1.13(4) . . . . ?
 S1 C12 C13 C14 178.86(3) . . . . ?
 S1 C12 C16 O6 1.38(5) . . . . ?
 S1 C12 C16 C15 -178.71(4) . . . . ?
 S2 C1 C2 O1 -2.90(5) . . . . ?
 S2 C1 C2 C3 177.16(4) . . . . ?
 S2 C1 C5 O2 2.99(5) . . . . ?
 S2 C1 C5 C4 -176.91(4) . . . . ?
 O5 C13 C14 C15 179.57(4) . . . . ?
 O5 C13 C14 C20 -0.92(5) . . . . ?
 O5 C13 C12 C16 -179.36(4) . . . . ?
 O2 C5 C4 C3 179.92(4) . . . . ?
 O2 C5 C4 C6 0.34(5) . . . . ?
 O2 C5 C1 C2 179.88(5) . . . . ?
 O6 C16 C15 C14 -179.78(4) . . . . ?
 O6 C16 C15 C17 0.63(6) . . . . ?
 O6 C16 C12 C13 179.50(5) . . . . ?
 O1 C2 C3 C4 179.74(4) . . . . ?
 O1 C2 C3 C9 -0.52(6) . . . . ?
 O1 C2 C1 C5 -179.86(5) . . . . ?
 C2 C3 C4 C5 0.30(3) . . . . ?
 C2 C3 C4 C6 179.93(3) . . . . ?
 C2 C3 C9 C8 -179.77(4) . . . . ?
 C2 C1 C5 C4 -0.02(4) . . . . ?
 C13 C14 C15 C16 0.08(3) . . . . ?
 C13 C14 C15 C17 179.70(3) . . . . ?
 C13 C14 C20 C19 -179.51(4) . . . . ?
 C13 C12 C16 C15 -0.59(4) . . . . ?
 C5 C4 C3 C9 -179.46(3) . . . . ?
 C5 C4 C6 C7 179.43(4) . . . . ?
 C4 C3 C9 C8 -0.06(5) . . . . ?
 C4 C6 C7 C8 -0.05(5) . . . . ?
 C14 C15 C16 C12 0.30(4) . . . . ?
 C14 C15 C17 C18 -0.11(5) . . . . ?
 C14 C20 C19 C18 -0.06(5) . . . . ?
 C9 C8 C7 C6 0.16(5) . . . . ?
 C16 C15 C17 C18 179.43(5) . . . . ?
 C15 C17 C18 C19 -0.01(5) . . . . ?
 C17 C18 C19 C20 0.09(5) . . . . ?

loop_
  _diffrn_refln_index_h
  _diffrn_refln_index_k
  _diffrn_refln_index_l
  _diffrn_refln_intensity_net
  _diffrn_refln_intensity_u
  _diffrn_refln_scale_group_code
 0 0 6 143.734 1.65688 1
 0 0 -6 160.05 3.09835 -2
 0 0 -6 160.05 3.09835 1
 0 0 -8 412.682 2.60051 1
 0 0 10 5121.6 7.03101 1
 0 0 -12 4005.84 6.45013 1
 0 0 -14 2645.32 5.72149 1
 0 0 16 1151.4 4.14465 1
 0 0 18 5631.87 9.44731 1
 0 0 20 41.5049 1.54138 1
 0 0 -22 234.025 2.55258 1
 0 0 24 7874.38 13.0604 1
 0 0 -26 1818.74 6.7294 1
 0 0 28 49.6558 1.97657 1
 0 0 -30 1506.91 6.04503 1
 0 0 32 291.722 3.18178 1
 0 0 -34 122.653 2.79444 1
 0 0 -36 1168.42 8.59233 1
 0 0 -38 35.2754 3.45006 1
 0 0 -40 721.909 8.62541 1
 0 0 42 118.662 5.12371 1
 0 0 44 -2.31889 4.18703 1
 0 0 46 266.271 6.82426 1
 0 0 -48 36.7296 5.21534 1
 0 0 -50 751.771 10.3505 1
 0 0 -52 102.025 6.01658 1
 0 0 -54 4.38453 5.37227 1
 0 -1 4 92.6978 1.01044 1
 0 -1 5 4.3518 0.57032 1
 0 -1 -5 17.0027 3.10649 -2
 0 1 -5 17.0027 3.10649 1
 0 -1 -6 1760.01 2.82291 1
 0 -1 -6 1953.38 10.7006 -2
 0 1 -6 1953.38 10.7006 1
 0 1 -7 2838.52 3.65801 1
 0 -1 8 41.4182 0.75955 1
 0 1 -9 7044.81 4.99944 1
 0 1 10 16420.9 7.43845 1
 0 -1 -11 7561.14 5.78625 1
 0 -1 12 9410.61 6.72221 1
 0 -1 13 4068.62 4.62553 1
 0 1 14 3245.01 4.30599 1
 0 1 15 1305.23 2.88842 1
 0 -1 16 140.018 1.24638 1
 0 -1 -17 6.44591 0.80098 1
 0 1 18 2609.19 4.2733 1
 0 -1 -19 162.447 1.3639 1
 0 1 20 1182.58 3.10636 1
 0 -1 21 1097.87 3.18728 1
 0 -1 -22 1062.14 3.20298 1
 0 -1 23 9.5803 1.02746 1
 0 -1 -24 1196.12 3.54393 1
 0 -1 -25 846.25 3.11208 1
 0 -1 -26 1736.84 4.39743 1
 0 1 -27 1021.52 3.61709 1
 0 1 -28 164.953 1.85894 1
 0 1 -29 1.60158 1.23999 1
 0 1 -30 304.708 2.38577 1
 0 -1 -31 516.248 2.9674 1
 0 -1 -32 19.5308 1.45495 1
 0 1 -33 90.3609 1.97833 1
 0 1 34 140.609 2.5775 1
 0 -1 -35 961.33 5.3024 1
 0 1 36 522.364 4.17001 1
 0 1 -37 177.956 3.49581 1
 0 -1 -38 65.5904 2.9517 1
 0 -1 39 508.77 5.1125 1
 0 1 -40 1079.24 6.71456 1
 0 -1 41 73.1798 3.33075 1
 0 -1 -42 74.4576 3.21989 1
 0 1 -43 9.59459 2.9665 1
 0 1 44 491.745 5.42654 1
 0 1 -45 15.0538 3.14929 1
 0 -1 46 65.0412 3.55952 1
 0 -1 -47 253.076 4.68974 1
 0 1 -48 9.71409 3.45382 1
 0 -1 -49 17.1759 3.75589 1
 0 1 -50 50.887 4.43502 1
 0 1 -51 372.515 6.04479 1
 0 -1 -52 -1.69883 3.9029 1
 0 -1 53 4.79956 3.85007 1
 0 1 -54 1.81067 3.86526 1
 0 -1 -55 14.4667 4.1289 1
 0 -2 0 26062.5 16.728 -2
 0 2 0 26062.5 16.728 1
 0 2 -1 7499.63 7.86234 -2
 0 -2 -1 7499.63 7.86234 1
 0 2 -2 2619.75 17.4097 -2
 0 -2 -2 2619.75 17.4097 1
 0 2 3 636.008 12.6825 -2
 0 -2 3 636.008 12.6825 1
 0 -2 -4 100 1.17664 1
 0 -2 4 110.577 1.76165 -2
 0 2 4 110.577 1.76165 1
 0 -2 5 425.552 1.60133 1
 0 -2 5 468.232 5.595 -2
 0 2 5 468.232 5.595 1
 0 -2 6 2244.63 3.29677 1
 0 -2 6 2485.26 12.158 -2
 0 2 6 2485.26 12.158 1
 0 2 -7 3748.64 4.46042 1
 0 -2 8 4112.8 4.35858 1
 0 2 9 89.4538 1.10342 1
 0 2 -10 8617.47 6.90141 1
 0 2 11 3815 4.55375 1
 0 -2 12 532.878 2.14956 1
 0 -2 13 705.831 2.27217 1
 0 2 14 59.6956 1.05264 1
 0 2 -15 436.557 1.85133 1
 0 -2 16 564.015 2.02396 1
 0 -2 17 2599.27 4.14466 1
 0 -2 -18 27.161 0.97825 1
 0 2 19 212.025 1.39206 1
 0 -2 20 17.7295 1.02889 1
 0 -2 21 610.673 2.43442 1
 0 2 -22 3862.68 5.73934 1
 0 2 23 25.8894 1.11768 1
 0 -2 -24 1190.47 3.65929 1
 0 2 25 3335.64 6.04087 1
 0 2 26 352.063 2.28266 1
 0 -2 -27 485.541 2.72042 1
 0 2 28 131.689 1.79656 1
 0 2 -29 82.4506 1.66877 1
 0 -2 30 487.526 3.36169 1
 0 2 31 912.595 3.86385 1
 0 2 32 633.425 3.77197 1
 0 2 33 1266.36 5.82188 1
 0 -2 -34 258.603 4.01403 1
 0 -2 -35 39.0007 2.75702 1
 0 -2 -36 86.5563 2.76669 1
 0 2 -37 811.965 5.24039 1
 0 -2 38 150.523 3.51025 1
 0 2 -39 0.76727 2.69114 1
 0 2 -40 80.9224 3.41199 1
 0 2 -41 1060.65 7.01514 1
 0 -2 42 9.78538 2.8539 1
 0 -2 -43 37.2599 3.09645 1
 0 2 -44 19.1569 3.00318 1
 0 2 45 46.3951 3.45735 1
 0 2 46 0.61081 3.28529 1
 0 -2 -47 49.8392 3.70289 1
 0 2 48 460.995 6.05973 1
 0 -2 -49 400.33 6.25763 1
 0 2 50 179.878 5.40908 1
 0 -2 -51 47.5115 3.86939 1
 0 -2 -52 5.31474 3.89843 1
 1 2 -52 48.6286 20.7555 -2
 0 -2 -52 48.6286 20.7555 1
 0 -2 -53 69.6838 4.81041 1
 0 2 -54 40.888 4.68437 1
 0 -2 55 96.8809 5.15946 1
 0 3 -1 2022.01 8.0168 -2
 0 -3 -1 2022.01 8.0168 1
 0 -3 2 4016.65 5.19688 -2
 0 3 2 4016.65 5.19688 1
 0 -3 -3 6367.55 30.188 -2
 0 3 -3 6367.55 30.188 1
 0 3 -4 1759.13 4.12498 1
 0 3 -4 1956.15 4.39189 -2
 0 -3 -4 1956.15 4.39189 1
 0 3 5 276.641 1.71495 1
 0 3 5 303.343 2.68562 -2
 0 -3 5 303.343 2.68562 1
 0 3 6 1826.01 3.78773 1
 0 3 6 2038.52 7.50389 -2
 0 -3 6 2038.52 7.50389 1
 0 -3 7 2080.87 3.80819 1
 0 3 7 2295.63 14.0445 -2
 0 -3 7 2295.63 14.0445 1
 0 -3 -8 133.574 1.52854 1
 0 3 9 4.03209 0.81848 1
 0 -3 10 2815.74 4.16372 1
 0 3 11 173.357 1.4596 1
 0 -3 12 2739.77 4.38679 1
 0 3 -13 69.7 1.08863 1
 0 -3 -14 184.343 1.46583 1
 0 3 15 454.374 2.15565 1
 0 -3 -16 1042.06 3.15367 1
 0 -3 -17 806.715 2.75842 1
 0 -3 -18 19.4574 0.972 1
 0 -3 19 50.3044 1.26653 1
 0 3 -20 4666.87 6.13253 1
 0 -3 -21 545.333 2.3772 1
 0 3 22 362.273 2.01229 1
 0 -3 -23 1437.07 3.61039 1
 0 3 -24 849.696 3.41615 1
 0 -3 25 59.6568 1.43049 1
 0 -3 26 502.07 2.75845 1
 0 -3 27 8.99131 1.20404 1
 0 3 28 4.78745 1.04071 1
 0 3 -29 4.23619 1.307 1
 0 -3 -30 133.67 2.08115 1
 0 3 31 3.20174 1.59954 1
 0 -3 32 77.76 2.71766 1
 0 -3 33 439.085 4.85675 1
 0 -3 -34 395.645 4.76393 1
 0 -3 -35 425.336 4.48461 1
 0 -3 -36 1.87085 2.23664 1
 0 3 37 0.99014 2.42683 1
 0 -3 38 822.461 6.33456 1
 0 3 39 1634.34 8.53148 1
 0 -3 -40 276.558 4.7769 1
 0 -3 -41 3.11852 2.94791 1
 0 -3 -42 298.415 4.78475 1
 0 3 43 137.177 3.99274 1
 0 -3 44 310.775 4.72579 1
 0 -3 -45 211.867 4.33461 1
 0 -3 -46 5.40386 3.41774 1
 0 -3 -47 318.275 5.31425 1
 0 -3 -48 118.371 4.8779 1
 0 3 49 69.6916 4.60256 1
 0 3 50 393.644 5.80215 1
 0 3 51 2.90297 3.56307 1
 0 -3 52 11.0906 3.88899 1
 0 3 53 151.519 5.10067 1
 1 3 -53 179.44 23.8163 -2
 0 -3 -53 179.44 23.8163 1
 0 -3 -54 10.5367 4.45112 1
 1 3 -54 67.2241 22.4125 -2
 0 -3 -54 67.2241 22.4125 1
 0 -4 0 2850.13 6.44548 -2
 0 4 0 2850.13 6.44548 1
 0 -4 -1 160.675 1.74667 -2
 0 4 -1 160.675 1.74667 1
 0 4 2 2436.38 5.01201 -2
 0 -4 2 2436.38 5.01201 1
 0 4 -3 1187.69 3.26621 -2
 0 -4 -3 1187.69 3.26621 1
 0 -4 -4 1610.02 10.3823 1
 0 -4 -4 1873.58 3.56691 -2
 0 4 -4 1873.58 3.56691 1
 0 4 -5 2669.87 7.80555 1
 0 4 5 2985.12 4.82896 -2
 0 -4 5 2985.12 4.82896 1
 0 4 6 2074.96 4.32348 1
 0 4 6 2271.76 7.05946 -2
 0 -4 6 2271.76 7.05946 1
 0 4 7 1159.02 3.36493 1
 0 4 7 1281.9 8.06095 -2
 0 -4 7 1281.9 8.06095 1
 0 -4 8 205.61 1.56826 1
 0 4 -9 142.13 1.98815 1
 0 -4 10 63.0085 1.11476 1
 0 4 -11 1306.14 3.35803 1
 0 4 12 0.10337 0.90012 1
 0 4 -13 4029.28 6.01181 1
 0 -4 14 156.98 1.51491 1
 0 -4 -15 2966.76 5.32035 1
 0 4 -16 232.521 1.74494 1
 0 -4 17 2011.33 4.56048 1
 0 -4 18 415.937 2.22183 1
 0 -4 19 78.0922 1.47315 1
 0 -4 20 273.622 1.94509 1
 0 4 -21 127.435 1.4814 1
 0 -4 22 2264.79 4.80462 1
 0 -4 23 794.525 2.98185 1
 0 -4 24 277.242 1.94688 1
 0 -4 25 135.951 1.54313 1
 0 -4 -26 9.07089 1.23964 1
 0 4 -27 2748.53 6.06841 1
 0 4 28 159.703 2.04645 1
 0 -4 29 56.0276 2.01871 1
 0 4 30 218.201 2.81731 1
 0 4 31 2060.7 8.47205 1
 0 -4 -32 94.6309 3.03579 1
 0 -4 -33 359.664 4.37734 1
 0 4 -34 0.38869 2.1848 1
 0 4 -35 1491.82 7.28727 1
 0 4 36 1.45659 2.59364 1
 0 -4 37 7.90351 2.69899 1
 0 -4 38 106.111 3.46649 1
 0 4 -39 19.9597 3.06583 1
 0 4 -40 -0.97154 3.04572 1
 0 -4 -41 241.916 4.70866 1
 0 -4 42 10.1289 3.31513 1
 0 4 -43 6.42254 3.1518 1
 0 -4 44 105.181 4.16899 1
 0 4 -45 61.4516 3.95869 1
 0 4 46 7.33725 3.59881 1
 0 4 -47 43.1181 3.96531 1
 0 -4 -48 229.985 5.25755 1
 0 -4 49 51.7936 4.40916 1
 0 4 -50 4.30194 3.84651 1
 0 -4 51 35.7056 3.9808 1
 0 4 -52 15.3741 4.06864 1
 1 4 -52 53.7071 21.3763 -2
 0 -4 -52 53.7071 21.3763 1
 0 -4 53 -1.60442 3.68431 1
 1 4 -53 -16.5347 21.2722 -2
 0 -4 -53 -16.5347 21.2722 1
 0 4 54 77.673 4.67047 1
 1 4 -54 32.8024 22.7085 -2
 0 -4 -54 32.8024 22.7085 1
 0 -5 1 471.367 2.55872 -2
 0 5 1 471.367 2.55872 1
 0 -5 -2 96.3748 1.6174 -2
 0 5 -2 96.3748 1.6174 1
 0 -5 -3 5063.05 7.45338 -2
 0 5 -3 5063.05 7.45338 1
 0 5 -4 261.337 1.8678 -2
 0 -5 -4 261.337 1.8678 1
 0 -5 -5 1382.39 13.2439 1
 0 5 5 1612.39 3.5325 -2
 0 -5 5 1612.39 3.5325 1
 0 -5 6 439.488 3.03356 1
 0 5 6 492.323 2.50668 -2
 0 -5 6 492.323 2.50668 1
 0 5 7 4.70815 1.11025 1
 0 -5 -7 3.96902 1.65797 -2
 0 5 -7 3.96902 1.65797 1
 0 5 8 4.695 0.81531 1
 0 5 9 1773.74 3.95822 1
 0 5 10 306.432 1.89126 1
 0 5 11 2284.01 4.67937 1
 0 -5 -12 479.245 2.37215 1
 0 -5 -13 8239.35 9.06817 1
 0 5 -14 2.26855 1.01439 1
 0 -5 15 105.899 1.43631 1
 0 5 16 39.5626 1.26507 1
 0 -5 17 2321.45 5.36006 1
 0 -5 18 397.398 2.65055 1
 0 -5 19 729.802 3.25685 1
 0 5 20 639.981 3.02787 1
 0 5 21 871.34 3.48857 1
 0 5 22 724.897 3.38349 1
 0 5 23 1173.22 3.94536 1
 0 5 -24 1.64261 1.19061 1
 0 -5 25 140.522 1.93533 1
 0 -5 26 97.7823 1.80691 1
 0 -5 -27 47.2691 1.8864 1
 0 -5 -28 26.2183 1.99899 1
 0 -5 29 276.682 3.73077 1
 0 -5 -30 18.0372 2.33517 1
 0 -5 31 308.262 4.3481 1
 0 5 32 217.551 4.24797 1
 0 5 -33 595.18 5.0759 1
 0 -5 34 247.012 3.58418 1
 0 -5 35 -0.26648 2.18764 1
 0 -5 -36 8.98524 2.56155 1
 0 -5 37 1450.14 8.00843 1
 0 5 38 11.4551 2.86198 1
 0 5 39 199.915 4.10697 1
 0 -5 40 156.173 3.74212 1
 0 5 -41 71.0909 3.34291 1
 0 -5 -42 133.47 3.74221 1
 0 -5 43 52.353 3.53063 1
 0 -5 44 15.1417 3.66264 1
 0 -5 -45 674.938 7.31735 1
 0 -5 -46 23.9325 3.70096 1
 0 -5 47 0.66899 3.54394 1
 0 -5 -48 4.04944 3.50269 1
 0 -5 49 217.838 4.4749 1
 0 -5 50 33.4873 3.52718 1
 0 -5 -51 4.31235 3.53934 1
 0 5 -52 62.4047 4.19894 1
 0 5 -53 256.317 5.6197 1
 1 5 -53 388.005 26.6604 -2
 0 -5 -53 388.005 26.6604 1
 0 6 0 2235.26 7.65451 -2
 0 -6 0 2235.26 7.65451 1
 0 6 -1 199.54 2.16977 -2
 0 -6 -1 199.54 2.16977 1
 0 -6 -2 3358 7.23243 -2
 0 6 -2 3358 7.23243 1
 0 -6 3 379.151 2.61366 -2
 0 6 3 379.151 2.61366 1
 0 -6 -4 185.497 1.95757 -2
 0 6 -4 185.497 1.95757 1
 0 -6 -5 114.164 14.5881 1
 0 6 5 137.202 1.77558 -2
 0 -6 5 137.202 1.77558 1
 0 6 6 1937.26 8.02477 1
 0 -6 -6 2131.74 4.21054 -2
 0 6 -6 2131.74 4.21054 1
 0 6 7 2.2864 1.37432 1
 0 6 -7 7.33992 2.22463 -2
 0 -6 -7 7.33992 2.22463 1
 0 -6 -8 413.441 2.41915 1
 0 -6 -8 456.874 4.21847 -2
 0 6 -8 456.874 4.21847 1
 0 6 9 343.294 2.14711 1
 0 -6 -9 383.544 5.13726 -2
 0 6 -9 383.544 5.13726 1
 0 -6 -10 87.7293 1.326 1
 0 -6 -11 542.055 2.33147 1
 0 6 -12 402.878 2.18697 1
 0 6 13 2.40971 1.00825 1
 0 6 -14 2709.53 5.6689 1
 0 6 -15 532.454 2.76 1
 0 6 16 1607.81 4.40811 1
 0 -6 17 1.25836 1.24855 1
 0 -6 18 1244.15 4.28583 1
 0 -6 19 121.183 1.83047 1
 0 6 -20 836.101 3.69096 1
 0 -6 -21 935.924 3.92069 1
 0 6 -22 531.195 3.05523 1
 0 -6 -23 1713.46 5.16311 1
 0 -6 24 2331 6.20251 1
 0 -6 -25 48.5583 1.87825 1
 0 -6 26 533.861 3.68116 1
 0 -6 27 866.662 5.49402 1
 0 6 28 686.027 5.51422 1
 0 6 -29 18.6485 2.74088 1
 0 6 30 108.122 3.53869 1
 0 -6 31 609.004 6.00395 1
 0 -6 32 320.261 4.32623 1
 0 6 33 -0.2734 2.22483 1
 0 -6 34 274.525 3.71856 1
 0 -6 35 181.402 3.39552 1
 0 -6 -36 170.487 3.69885 1
 0 6 37 256.061 4.02532 1
 0 6 38 410.498 4.73672 1
 0 6 39 149.138 3.81149 1
 0 6 40 135.11 3.80768 1
 0 6 41 195.021 4.20661 1
 0 -6 42 25.3855 3.21806 1
 0 -6 43 10.8921 3.1713 1
 0 -6 44 235.646 4.60099 1
 0 -6 45 -2.9955 3.35844 1
 0 6 46 162.284 4.89925 1
 0 -6 -47 5.59594 3.43944 1
 0 -6 48 72.7336 3.72796 1
 0 6 49 69.0698 3.76966 1
 0 -6 50 18.0338 3.48232 1
 0 6 -51 76.9719 3.95725 1
 0 -7 -1 56.5461 1.63036 -2
 0 7 -1 56.5461 1.63036 1
 0 7 2 16.178 1.468 -2
 0 -7 2 16.178 1.468 1
 0 -7 -3 547.471 3.34973 -2
 0 7 -3 547.471 3.34973 1
 0 -7 4 0.78423 1.47534 -2
 0 7 4 0.78423 1.47534 1
 0 -7 -5 46.78 10.258 1
 0 7 -5 45.7583 1.68773 -2
 0 -7 -5 45.7583 1.68773 1
 0 -7 -6 320.28 4.65817 1
 0 7 6 358.447 2.66622 -2
 0 -7 6 358.447 2.66622 1
 0 7 7 13.6541 1.52565 1
 0 7 7 62.2825 4.61606 -2
 0 -7 7 62.2825 4.61606 1
 0 7 8 2.71941 1.23295 1
 0 -7 -8 5.1518 3.35 -2
 0 7 -8 5.1518 3.35 1
 0 -7 -9 442.587 2.34043 1
 0 -7 -9 478.539 7.15009 -2
 0 7 -9 478.539 7.15009 1
 0 -7 10 1238.4 4.06227 1
 0 -7 -10 1332.79 8.20993 -2
 0 7 -10 1332.79 8.20993 1
 0 -7 -11 3096.16 5.74284 1
 0 -7 12 6261.3 7.82628 1
 0 7 -13 653.345 2.84453 1
 0 7 14 90.6446 1.48069 1
 0 -7 15 204.368 1.84531 1
 0 -7 16 532.825 2.70141 1
 0 7 17 802.476 3.62107 1
 0 7 -18 24.421 1.39696 1
 0 -7 -19 251.83 2.30075 1
 0 7 20 2821.17 6.4819 1
 0 -7 21 345.556 2.77126 1
 0 7 22 91.4591 1.89023 1
 0 7 -23 231.489 2.49668 1
 0 -7 24 974.939 4.64018 1
 0 7 25 2.94549 2.39675 1
 0 -7 26 136.935 3.88011 1
 0 7 27 29.5812 3.41021 1
 0 7 28 93.8743 3.55083 1
 0 -7 29 66.2411 3.31517 1
 0 -7 30 220.426 3.91608 1
 0 -7 -31 11.8815 2.7674 1
 0 7 32 6.58007 2.52218 1
 0 7 -33 49.3971 2.78158 1
 0 7 34 19.2614 2.63546 1
 0 -7 35 536.594 4.9441 1
 0 -7 -36 139.365 3.39491 1
 0 -7 37 83.4546 3.18474 1
 0 7 38 1257.3 7.24552 1
 0 -7 39 12.0665 2.78966 1
 0 7 -40 28.7074 3.06366 1
 0 7 41 127.475 4.01011 1
 0 7 -42 224.879 4.5973 1
 0 7 43 -0.79891 3.18696 1
 0 7 44 18.877 3.41627 1
 0 7 45 60.2306 3.64836 1
 0 -7 46 38.0911 3.28461 1
 0 7 -47 90.5267 3.80894 1
 0 -7 -48 54.3017 3.63913 1
 0 -7 49 5.86705 3.60995 1
 0 -7 50 54.4681 3.81218 1
 0 -8 0 5714.71 14.5875 -2
 0 8 0 5714.71 14.5875 1
 0 8 1 5.05981 1.60166 -2
 0 -8 1 5.05981 1.60166 1
 0 -8 -2 2979.43 8.21936 -2
 0 8 -2 2979.43 8.21936 1
 0 8 -3 1.70251 1.68639 -2
 0 -8 -3 1.70251 1.68639 1
 0 8 -4 2260.26 6.37684 -2
 0 -8 -4 2260.26 6.37684 1
 0 -8 -5 434.904 6.91661 1
 0 8 5 493.366 3.20568 -2
 0 -8 5 493.366 3.20568 1
 0 8 6 346.275 6.21717 1
 0 8 -6 402.788 2.95551 -2
 0 -8 -6 402.788 2.95551 1
 0 8 -7 1376.09 6.49441 1
 0 -8 -7 1550.58 6.44321 -2
 0 8 -7 1550.58 6.44321 1
 0 -8 8 1704.08 6.16729 1
 0 8 -8 1947.4 8.7222 -2
 0 -8 -8 1947.4 8.7222 1
 0 -8 -9 49.4972 1.68008 1
 0 -8 -9 54.0882 4.4214 -2
 0 8 -9 54.0882 4.4214 1
 0 8 -10 80.2907 1.70688 1
 0 -8 -10 98.318 10.5729 -2
 0 8 -10 98.318 10.5729 1
 0 8 -11 19.3332 1.39976 1
 0 8 12 230.013 2.08833 1
 0 8 -13 1090.47 3.92343 1
 0 8 -14 810.691 3.50347 1
 0 -8 15 157.45 1.96692 1
 0 -8 -16 383.237 2.6502 1
 0 -8 17 0.62864 1.31817 1
 0 8 18 108.582 2.03294 1
 0 -8 19 54.474 1.81183 1
 0 -8 20 219.982 2.73644 1
 0 8 -21 232.115 3.10063 1
 0 8 22 235.109 3.24189 1
 0 8 23 10.239 2.18076 1
 0 8 24 52.3082 3.15607 1
 0 -8 25 526.135 6.30859 1
 0 -8 26 509.357 6.03679 1
 0 8 27 429.331 5.47017 1
 0 -8 -28 48.3422 3.04693 1
 0 -8 29 365.742 4.662 1
 0 -8 -30 2.70006 2.47592 1
 0 -8 31 558.223 5.09808 1
 0 -8 32 6.346 2.43494 1
 0 8 33 465.926 4.65718 1
 0 8 34 306.383 3.98805 1
 0 -8 35 1.9678 2.48191 1
 0 -8 36 609.196 5.47942 1
 0 -8 -37 63.5445 3.13216 1
 0 -8 38 6.6832 2.83026 1
 0 8 -39 214.131 4.08688 1
 0 8 -40 27.6707 3.05306 1
 0 -8 41 25.7703 3.29969 1
 0 -8 -42 391.277 5.60523 1
 0 8 -43 4.00492 3.4594 1
 0 8 -44 0.18992 3.01971 1
 0 8 -45 46.2394 3.38144 1
 0 8 46 18.8956 3.14027 1
 0 8 -47 76.9326 3.51741 1
 0 -8 48 45.4548 3.55504 1
 0 9 -1 151.176 2.43536 -2
 0 -9 -1 151.176 2.43536 1
 0 9 2 184.104 2.80338 -2
 0 -9 2 184.104 2.80338 1
 0 9 -3 5.1232 1.92329 -2
 0 -9 -3 5.1232 1.92329 1
 0 -9 4 448.903 11.8263 1
 0 -9 4 386.011 3.07254 -2
 0 9 4 386.011 3.07254 1
 0 -9 -5 973.712 9.97597 1
 0 9 -5 1091.25 4.75265 -2
 0 -9 -5 1091.25 4.75265 1
 0 9 6 324.214 6.19597 1
 0 9 -6 373.995 3.27525 -2
 0 -9 -6 373.995 3.27525 1
 0 9 7 62.8285 2.62719 1
 0 9 7 78.5932 3.23777 -2
 0 -9 7 78.5932 3.23777 1
 0 9 8 80.4063 2.56556 1
 0 9 8 85.8354 3.53347 -2
 0 -9 8 85.8354 3.53347 1
 0 -9 -9 291.531 3.05495 1
 0 -9 -9 334.98 6.81901 -2
 0 9 -9 334.98 6.81901 1
 0 -9 10 1289.32 5.14214 1
 0 -9 -10 1411.64 23.4232 -2
 0 9 -10 1411.64 23.4232 1
 0 -9 -11 610.939 3.67972 1
 0 9 -12 269.244 2.64552 1
 0 -9 13 329.009 2.99698 1
 0 -9 14 816.763 4.58285 1
 0 9 15 81.8407 2.24165 1
 0 -9 -16 171.479 2.67689 1
 0 9 17 639.838 4.86581 1
 0 -9 18 632.142 5.11257 1
 0 -9 19 210.515 3.97844 1
 0 -9 20 1.3521 2.39761 1
 0 9 -21 9.95232 2.41989 1
 0 -9 22 941.795 6.22622 1
 0 9 -23 102.759 4.07468 1
 0 9 24 553.812 5.92325 1
 0 9 -25 72.1221 3.50382 1
 0 9 26 158.085 3.43156 1
 0 -9 27 38.4007 2.50329 1
 0 9 -28 227.436 3.55214 1
 0 -9 29 80.8636 2.8867 1
 0 9 30 119.467 3.15951 1
 0 -9 31 170.679 3.44548 1
 0 9 -32 182.15 3.56919 1
 0 9 -33 0.21163 2.53201 1
 0 9 -34 0.42859 2.63554 1
 0 9 35 28.2018 2.76898 1
 0 9 36 159.897 3.66719 1
 0 9 37 365.634 4.891 1
 0 -9 -38 150.779 3.82623 1
 0 9 39 45.4259 3.23864 1
 0 -9 -40 357.045 4.87808 1
 0 9 -41 11.7162 3.02435 1
 0 -9 -42 33.1166 3.16276 1
 0 -9 43 77.3886 3.42411 1
 0 -9 44 354.432 4.72901 1
 0 -9 45 3.07992 3.07182 1
 0 -9 46 239.285 4.35598 1
 0 -10 0 3546.55 15.0952 -2
 0 10 0 3546.55 15.0952 1
 0 10 1 58.6642 2.56137 -2
 0 -10 1 58.6642 2.56137 1
 0 10 -2 60.5813 2.83761 -2
 0 -10 -2 60.5813 2.83761 1
 0 -10 -3 92.9891 2.94663 -2
 0 10 -3 92.9891 2.94663 1
 0 -10 4 1708.75 7.32323 -2
 0 10 4 1708.75 7.32323 1
 0 -10 -5 10.6202 13.3105 1
 0 -10 -5 7.39963 2.58447 -2
 0 10 -5 7.39963 2.58447 1
 0 -10 -6 10.6469 5.27837 1
 0 10 6 9.80777 2.74887 -2
 0 -10 6 9.80777 2.74887 1
 0 -10 7 274.184 4.8118 1
 0 -10 7 327.356 5.86038 -2
 0 10 7 327.356 5.86038 1
 0 -10 -8 878.161 6.98993 1
 0 -10 8 988.114 9.57743 -2
 0 10 8 988.114 9.57743 1
 0 -10 9 58.9785 2.70834 1
 0 -10 -9 51.2771 8.57793 -2
 0 10 -9 51.2771 8.57793 1
 0 -10 -10 178.746 3.22582 1
 0 10 11 220.165 3.45385 1
 0 -10 -12 39.3917 2.86098 1
 0 10 -13 15.3694 2.71778 1
 0 -10 14 62.1693 2.76573 1
 0 -10 15 115.758 2.92071 1
 0 10 -16 128.639 2.76692 1
 0 -10 17 395.175 4.08629 1
 0 10 18 48.3576 2.51379 1
 0 10 -19 134.456 3.22989 1
 0 10 20 23.5634 2.6191 1
 0 -10 21 110.171 3.23322 1
 0 10 22 2.86271 2.85403 1
 0 -10 -23 816.201 6.69742 1
 0 10 24 186.119 3.70004 1
 0 10 25 2.50349 2.60523 1
 0 10 26 258.163 3.95512 1
 0 10 27 51.5966 2.92287 1
 0 -10 -28 222.339 3.95366 1
 0 10 29 249.884 4.09597 1
 0 -10 30 469.47 5.0682 1
 0 10 -31 136.586 3.65545 1
 0 -10 32 560.671 5.54134 1
 0 -10 -33 4.90204 2.86964 1
 0 10 34 75.544 3.40455 1
 0 10 35 64.0496 3.31148 1
 0 10 -36 629.647 5.81324 1
 0 10 37 337.834 5.05139 1
 0 -10 38 17.1795 3.24803 1
 0 -10 39 61.6279 3.36763 1
 0 10 -40 40.7134 3.011 1
 0 10 41 38.6651 2.94023 1
 0 -10 -42 76.3792 3.26882 1
 0 10 43 213.536 3.95966 1
 0 -10 44 0.18135 4.34272 1
 0 11 -1 202.904 3.71761 -2
 0 -11 -1 202.904 3.71761 1
 0 -11 2 29.8837 2.71419 -2
 0 11 2 29.8837 2.71419 1
 0 11 -3 912.2 6.41086 -2
 0 -11 -3 912.2 6.41086 1
 0 -11 -4 13.2934 14.8777 1
 0 11 4 2.94583 2.71434 -2
 0 -11 4 2.94583 2.71434 1
 0 -11 -5 20.9366 16.8302 1
 0 -11 5 34.7682 2.83062 -2
 0 11 5 34.7682 2.83062 1
 0 -11 -6 473.557 9.15953 1
 0 11 -6 526.288 5.57586 -2
 0 -11 -6 526.288 5.57586 1
 0 -11 -7 1107.13 10.2559 1
 0 -11 -7 1268.29 7.8835 -2
 0 11 -7 1268.29 7.8835 1
 0 11 -8 76.8852 3.75043 1
 0 -11 8 90.2338 4.5027 -2
 0 11 8 90.2338 4.5027 1
 0 -11 9 56.2564 3.1926 1
 0 -11 9 80.2441 5.49371 -2
 0 11 9 80.2441 5.49371 1
 0 -11 10 202.137 3.59989 1
 0 -11 -10 213.395 8.37718 -2
 0 11 -10 213.395 8.37718 1
 0 -11 -11 1202.98 6.22961 1
 0 -11 -11 1345.38 26.1052 -2
 0 11 -11 1345.38 26.1052 1
 0 11 12 4.15787 2.19286 1
 0 11 13 504.192 4.97113 1
 0 -11 14 592.125 5.51056 1
 0 -11 15 156.196 3.68618 1
 0 -11 -16 2.58716 2.71604 1
 0 -11 -17 33.0367 2.9574 1
 0 11 -18 270.192 4.35321 1
 0 -11 19 313.791 4.9012 1
 0 11 -20 2.51967 2.78118 1
 0 11 -21 57.432 3.03282 1
 0 11 22 21.8715 2.77842 1
 0 11 23 123.944 3.48373 1
 0 -11 24 153.529 3.75522 1
 0 11 -25 93.8159 3.59748 1
 0 11 26 -0.74522 2.9835 1
 0 11 27 7.99428 2.93806 1
 0 -11 28 1.0061 2.93726 1
 0 11 29 72.2501 3.51681 1
 0 11 -30 0.81381 3.05424 1
 0 -11 31 33.1125 3.18066 1
 0 11 32 -0.1531 2.94521 1
 0 11 33 -0.38341 3.02187 1
 0 11 -34 6.84551 3.1504 1
 0 11 -35 146.834 3.91988 1
 0 -11 -36 9.61334 2.95111 1
 0 -11 37 1.63012 3.10126 1
 0 11 -38 158.907 3.81356 1
 0 -11 39 199.244 4.04791 1
 0 11 -40 45.2656 3.28157 1
 0 11 -41 19.7599 3.14001 1
 0 -12 0 419.589 8.9265 -2
 0 12 0 419.589 8.9265 1
 0 12 1 266.161 5.11611 -2
 0 -12 1 266.161 5.11611 1
 0 -12 -2 169.192 4.25226 -2
 0 12 -2 169.192 4.25226 1
 0 12 -3 2.5292 3.41722 -2
 0 -12 -3 2.5292 3.41722 1
 0 -12 -4 1.13783 3.52668 -2
 0 12 -4 1.13783 3.52668 1
 0 12 -5 374.407 5.50976 -2
 0 -12 -5 374.407 5.50976 1
 0 -12 -6 159.175 4.40147 -2
 0 12 -6 159.175 4.40147 1
 0 12 -7 129.037 8.45047 1
 0 -12 -7 158.207 4.85982 -2
 0 12 -7 158.207 4.85982 1
 0 -12 -8 8.05657 5.54022 1
 0 -12 8 18.8842 4.38804 -2
 0 12 8 18.8842 4.38804 1
 0 12 9 3.3632 3.54528 1
 0 -12 -9 2.41208 5.09819 -2
 0 12 -9 2.41208 5.09819 1
 0 12 10 58.3148 3.54356 1
 0 -12 -10 73.4011 5.96154 -2
 0 12 -10 73.4011 5.96154 1
 0 -12 -11 82.324 3.24736 1
 0 -12 11 84.0947 8.19258 -2
 0 12 11 84.0947 8.19258 1
 0 12 12 26.0073 2.89664 1
 0 -12 12 18.7285 9.52997 -2
 0 12 12 18.7285 9.52997 1
 0 12 -13 9.16217 2.80807 1
 0 -12 13 19.2639 9.37577 -2
 0 12 13 19.2639 9.37577 1
 0 -12 14 256.857 4.19161 1
 0 -12 14 257.497 11.9367 -2
 0 12 14 257.497 11.9367 1
 0 -12 -15 334.341 4.02268 1
 0 12 -16 1.58521 2.48076 1
 0 -12 -17 936.505 5.95791 1
 0 12 -18 303.31 4.12504 1
 0 12 -19 231.979 4.22675 1
 0 12 -20 2.42283 2.96061 1
 0 -12 -21 5.76008 3.22221 1
 0 12 -22 234.211 4.31031 1
 0 -12 23 -2.15818 3.09714 1
 0 -12 24 176.99 4.38869 1
 0 -12 -25 366.042 5.37752 1
 0 -12 -26 140.297 4.2083 1
 0 -12 -27 0.10008 3.11771 1
 0 12 28 -2.16651 3.20811 1
 0 -12 29 515.616 5.96716 1
 0 -12 -30 155.787 4.30098 1
 0 -12 -31 4.91215 3.23604 1
 0 12 32 -0.0579 3.09187 1
 0 12 -33 1136.91 7.5174 1
 0 12 -34 -3.0559 3.04913 1
 0 -12 35 43.6608 3.18097 1
 0 -12 -36 112.693 3.57938 1
 0 -12 37 200.944 4.27521 1
 0 -13 -1 38.1819 4.03134 -2
 0 13 -1 38.1819 4.03134 1
 0 13 -2 7.86008 3.74174 -2
 0 -13 -2 7.86008 3.74174 1
 0 13 3 708.325 7.47427 -2
 0 -13 3 708.325 7.47427 1
 0 -13 4 35.7565 4.04706 -2
 0 13 4 35.7565 4.04706 1
 0 -13 -5 6.52611 4.02609 -2
 0 13 -5 6.52611 4.02609 1
 0 -13 -6 289.414 5.60146 -2
 0 13 -6 289.414 5.60146 1
 0 13 7 362.692 18.4031 1
 0 13 -7 406.072 5.72375 -2
 0 -13 -7 406.072 5.72375 1
 0 13 8 92.3659 5.19311 1
 0 -13 -8 100.132 5.12624 -2
 0 13 -8 100.132 5.12624 1
 0 13 -9 0.26077 4.22904 1
 0 13 -9 9.69552 4.56175 -2
 0 -13 -9 9.69552 4.56175 1
 0 -13 10 1.64083 3.54307 1
 0 -13 10 -3.81089 5.35622 -2
 0 13 10 -3.81089 5.35622 1
 0 13 -11 100.672 3.97973 1
 0 -13 -11 118.423 7.98161 -2
 0 13 -11 118.423 7.98161 1
 0 13 -12 230.801 4.38603 1
 0 -13 -12 232.723 12.909 -2
 0 13 -12 232.723 12.909 1
 0 -13 -13 191.382 4.20094 1
 0 -13 13 218.225 12.4735 -2
 0 13 13 218.225 12.4735 1
 0 -13 14 107.53 3.59312 1
 0 -13 14 117.744 15.343 -2
 0 13 14 117.744 15.343 1
 0 -13 15 4.53704 2.96759 1
 0 -13 15 29.2535 13.9582 -2
 0 13 15 29.2535 13.9582 1
 0 -13 -16 8.14672 3.01263 1
 0 -13 16 9.643 13.6786 -2
 0 13 16 9.643 13.6786 1
 0 13 -17 38.0892 3.23189 1
 0 13 18 463.32 5.88524 1
 0 -13 19 45.4363 3.62139 1
 0 -13 -20 0.30944 3.33115 1
 0 13 -21 8.36135 3.70597 1
 0 13 -22 153.363 4.82217 1
 0 -13 23 60.3237 4.14849 1
 0 -13 24 16.6821 3.84404 1
 0 13 25 90.0431 4.09508 1
 0 13 -26 58.4242 3.7837 1
 0 -13 -27 -0.50511 3.05896 1
 0 13 -28 129.365 3.73386 1
 0 13 -29 8.05966 3.20454 1
 0 -13 30 8.99961 3.11211 1
 0 13 31 18.6043 3.20171 1
 0 13 -32 78.1314 3.53835 1
 0 13 -33 52.1407 3.43782 1
 0 -14 0 601.519 10.9808 -2
 0 14 0 601.519 10.9808 1
 0 -14 1 89.9242 4.92256 -2
 0 14 1 89.9242 4.92256 1
 0 14 2 -3.29966 4.52271 -2
 0 -14 2 -3.29966 4.52271 1
 0 14 -3 3.56896 4.3016 -2
 0 -14 -3 3.56896 4.3016 1
 0 -14 4 23.8042 4.58073 -2
 0 14 4 23.8042 4.58073 1
 0 -14 -5 9.01016 4.21543 -2
 0 14 -5 9.01016 4.21543 1
 0 -14 -6 6.96877 4.017 -2
 0 14 -6 6.96877 4.017 1
 0 -14 -7 99.4616 9.86858 1
 0 14 7 116.231 5.10683 -2
 0 -14 7 116.231 5.10683 1
 0 14 -8 897.725 12.7834 1
 0 -14 8 1027.58 9.38032 -2
 0 14 8 1027.58 9.38032 1
 0 14 9 97.452 6.84648 1
 0 -14 -9 107.096 5.93534 -2
 0 14 -9 107.096 5.93534 1
 0 -14 10 271.685 6.89254 1
 0 -14 10 269.876 7.66776 -2
 0 14 10 269.876 7.66776 1
 0 -14 -11 47.7869 4.52543 1
 0 -14 11 49.3695 6.33854 -2
 0 14 11 49.3695 6.33854 1
 0 -14 -12 2.14522 3.25743 1
 0 -14 -12 15.5545 11.023 -2
 0 14 -12 15.5545 11.023 1
 0 -14 13 19.0233 3.40576 1
 0 -14 13 43.3961 11.4276 -2
 0 14 13 43.3961 11.4276 1
 0 14 -14 135.343 4.15765 1
 0 -14 14 178.694 12.8792 -2
 0 14 14 178.694 12.8792 1
 0 -14 -15 3.00567 3.1844 1
 0 -14 15 2.68058 14.6726 -2
 0 14 15 2.68058 14.6726 1
 0 -14 -16 7.30661 3.25121 1
 0 14 17 16.3712 3.63293 1
 0 -14 18 146.67 3.99027 1
 0 14 19 108.748 3.49532 1
 0 -14 -20 37.8321 3.36511 1
 0 -14 21 192.375 3.94885 1
 0 14 -22 -2.31938 2.84387 1
 0 14 -23 167.497 3.76362 1
 0 14 24 7.4296 3.06694 1
 0 -14 -25 0.0183 3.08814 1
 0 14 -26 479.392 5.21699 1
 0 14 -27 305.172 4.43133 1
 0 14 -28 0.89328 3.07287 1
 0 15 1 16.3076 4.00777 -2
 0 -15 1 16.3076 4.00777 1
 0 15 -2 6.88944 3.94708 -2
 0 -15 -2 6.88944 3.94708 1
 0 15 -3 7.46579 3.56023 -2
 0 -15 -3 7.46579 3.56023 1
 0 15 -4 56.047 4.05127 -2
 0 -15 -4 56.047 4.05127 1
 0 15 5 26.0018 14.2582 1
 0 15 -5 33.6917 3.88289 -2
 0 -15 -5 33.6917 3.88289 1
 0 15 6 18.4356 14.544 1
 0 15 6 1.88592 3.68953 -2
 0 -15 6 1.88592 3.68953 1
 0 15 7 12.3028 9.73207 1
 0 -15 -7 2.53643 4.02776 -2
 0 15 -7 2.53643 4.02776 1
 0 15 -8 12.6772 5.59345 1
 0 -15 -8 22.8236 4.63415 -2
 0 15 -8 22.8236 4.63415 1
 0 -15 -9 101.539 5.76807 1
 0 15 9 98.7951 5.48613 -2
 0 -15 9 98.7951 5.48613 1
 0 15 10 275.921 6.61538 1
 0 -15 10 288.816 6.12707 -2
 0 15 10 288.816 6.12707 1
 0 15 11 259.955 5.25865 1
 0 -15 11 287.581 6.59033 -2
 0 15 11 287.581 6.59033 1
 0 15 12 31.0049 3.19054 1
 0 -15 -12 36.5784 9.03622 -2
 0 15 -12 36.5784 9.03622 1
 0 15 13 535.562 4.95717 1
 0 -15 13 598.54 15.4847 -2
 0 15 13 598.54 15.4847 1
 0 15 -14 398.906 4.64793 1
 0 15 -14 470.512 14.4021 -2
 0 -15 -14 470.512 14.4021 1
 0 -15 -15 59.4691 3.44374 1
 0 -15 -15 55.8357 10.7871 -2
 0 15 -15 55.8357 10.7871 1
 0 -15 16 294.273 4.38439 1
 0 15 -16 358.958 15.863 -2
 0 -15 -16 358.958 15.863 1
 0 -15 -17 128.647 3.57215 1
 0 -15 17 140.677 13.5696 -2
 0 15 17 140.677 13.5696 1
 0 15 18 131.548 3.41878 1
 0 -15 -19 64.6933 3.15939 1
 0 15 -20 266.828 4.20316 1
 0 15 -21 77.4831 3.38592 1
 0 15 -22 55.4306 4.43137 1
 0 16 0 163.735 6.90479 -2
 0 -16 0 163.735 6.90479 1
 0 16 -1 138.069 4.885 -2
 0 -16 -1 138.069 4.885 1
 0 16 -2 1449.11 31.5329 1
 0 16 -2 1290.82 9.20531 -2
 0 -16 -2 1290.82 9.20531 1
 0 16 -3 1.28683 3.91187 -2
 0 -16 -3 1.28683 3.91187 1
 0 16 4 -9.80768 15.2356 1
 0 -16 -4 -0.63267 3.99289 -2
 0 16 -4 -0.63267 3.99289 1
 0 16 5 92.6267 17.6637 1
 0 -16 -5 146.845 4.8102 -2
 0 16 -5 146.845 4.8102 1
 0 16 6 80.8796 17.0068 1
 0 16 -6 90.695 4.41053 -2
 0 -16 -6 90.695 4.41053 1
 0 16 7 20.7314 7.8894 1
 0 16 7 15.2053 4.3253 -2
 0 -16 7 15.2053 4.3253 1
 0 16 8 10.7238 5.59555 1
 0 -16 -8 20.071 4.68651 -2
 0 16 -8 20.071 4.68651 1
 0 -16 -9 182.174 6.61225 1
 0 16 9 199.846 5.52408 -2
 0 -16 9 199.846 5.52408 1
 0 16 10 5.42919 4.55637 1
 0 16 -10 4.9745 4.90738 -2
 0 -16 -10 4.9745 4.90738 1
 0 -16 -11 19.156 4.01614 1
 0 -16 -11 15.8936 5.62118 -2
 0 16 -11 15.8936 5.62118 1
 -1 0 54 225.509 6.58726 1
 -1 0 52 403.546 7.51905 1
 -1 0 50 115.303 6.27042 1
 1 0 -48 872.868 10.9067 1
 -1 0 46 596.002 9.10306 1
 -1 0 44 52.2228 4.8951 1
 1 0 -42 2105.83 13.0255 1
 1 0 -40 220.269 4.71333 1
 -1 0 38 191.054 4.77255 1
 -1 0 36 239.136 6.72275 1
 1 0 -34 692.336 6.60491 1
 1 0 -32 59.6239 2.32936 1
 -1 0 30 33.8472 2.14191 1
 -1 0 28 1029.85 5.55199 1
 -1 0 26 681.21 4.42498 1
 1 0 -24 2583.78 7.41795 1
 -1 0 22 2360.86 6.80785 1
 -1 0 20 269.993 2.48995 1
 1 0 -18 930.725 3.94891 1
 1 0 -16 13631.5 13.2438 1
 -1 0 14 2199.92 4.8302 1
 1 0 -12 11486.7 8.34821 1
 -1 0 10 2970.62 4.04048 1
 -1 0 8 1470.75 3.00921 1
 1 0 -6 1115.54 2.57836 1
 -1 0 -6 1187.11 4.78998 -2
 1 0 -6 1187.11 4.78998 1
 -1 0 4 6281.73 5.9535 1
 1 0 4 6910.76 9.15773 -2
 -1 0 4 6910.76 9.15773 1
 1 0 4 4368.74 6.78458 1
 -1 0 4 5147.52 6.72051 -2
 1 0 4 5147.52 6.72051 1
 -1 0 -6 805.688 3.03214 1
 -1 0 6 946.433 4.10018 -2
 1 0 6 946.433 4.10018 1
 -1 0 -8 388.248 1.73673 1
 -1 0 -10 414.499 1.62089 1
 -1 0 -12 10016.8 8.24203 1
 -1 0 -14 2385.85 4.45832 1
 -1 0 -16 10477.7 10.2385 1
 -1 0 -18 38.9381 1.16937 1
 -1 0 -20 301.772 2.3033 1
 -1 0 -22 2034.39 5.59832 1
 -1 0 -24 3482.06 8.28939 1
 -1 0 -26 859.576 4.13256 1
 1 0 28 1034.66 4.71184 1
 1 0 30 960.032 4.78356 1
 1 0 32 377.411 3.71847 1
 1 0 34 1694.6 9.64864 1
 1 0 36 75.2823 3.71903 1
 -1 0 -38 365.372 5.15641 1
 1 0 40 1.49718 3.09209 1
 -1 0 -42 1682.51 14.5472 1
 1 0 44 10.625 5.04389 1
 -1 0 -46 273.076 7.93203 1
 -1 0 -48 1130.45 13.7836 1
 -1 0 -50 105.409 7.02119 1
 1 0 52 47.2043 5.96604 1
 -1 0 -54 286.612 8.56613 1
 -1 -1 55 167.106 4.64278 1
 1 -1 -54 3.7178 3.51525 1
 1 -1 -53 62.4669 3.83299 1
 -1 -1 52 15.3749 3.48795 1
 1 -1 -51 32.7583 3.76657 1
 -1 1 50 150.223 4.89804 1
 1 -1 -49 15.8504 3.66634 1
 1 1 -48 202.005 4.55626 1
 1 1 -47 227.782 4.60375 1
 1 -1 -46 2.76669 3.12574 1
 1 -1 -45 45.2877 3.35854 1
 -1 1 44 53.3498 3.32382 1
 -1 1 43 2.47662 2.89789 1
 1 1 -42 57.3558 3.12649 1
 -1 1 41 3.46822 2.74395 1
 -1 1 40 678.859 5.26467 1
 1 -1 -39 448.215 4.32506 1
 1 1 -38 807.819 5.63395 1
 1 1 -37 232.336 3.49906 1
 -1 -1 36 17.06 2.71114 1
 1 -1 -35 653.494 5.44992 1
 1 1 -34 245.443 3.44894 1
 -1 1 33 1.61346 1.64835 1
 1 -1 -32 209.588 2.33144 1
 -1 1 31 1168.11 4.42797 1
 -1 -1 30 1454.58 4.80353 1
 1 -1 -29 39.4244 1.41797 1
 -1 1 28 12.321 1.20965 1
 1 -1 -27 11.0006 1.17066 1
 1 1 -26 50.1329 1.18174 1
 -1 -1 25 323.078 1.76484 1
 1 1 -24 129.672 1.43846 1
 1 1 -23 2082.5 3.97123 1
 1 1 -22 357.157 1.84544 1
 1 1 -21 0.10797 0.7666 1
 -1 1 20 99.4387 1.43544 1
 1 -1 -19 181.637 1.38888 1
 1 -1 -18 9.63197 0.70972 1
 1 1 -17 53.2413 1.07206 1
 -1 -1 16 7567.67 6.27791 1
 1 1 -15 40.4111 0.90756 1
 -1 1 14 2320.15 3.31641 1
 -1 1 13 3155.72 3.7025 1
 1 1 -12 54.2116 0.85401 1
 1 1 -11 55.1019 0.89852 1
 -1 1 10 150.849 3.51551 1
 1 -1 -9 372.299 1.73453 1
 -1 1 8 764.813 1.9043 1
 1 -1 -7 153.75 1.25947 1
 -1 1 6 15212.7 9.68219 1
 -1 -1 -6 16236.7 15.7753 -2
 1 1 -6 16236.7 15.7753 1
 1 -1 -5 255.608 1.41734 1
 1 1 5 256.411 3.1803 -2
 -1 -1 5 256.411 3.1803 1
 -1 1 4 46.498 0.95464 1
 -1 -1 -4 82.891 1.99078 -2
 1 1 -4 82.891 1.99078 1
 -1 -1 -3 829.208 15.3446 -2
 1 1 -3 829.208 15.3446 1
 -1 1 -2 15059.3 9.96407 -2
 1 -1 -2 15059.3 9.96407 1
 -1 -1 -1 1432.58 3.75096 -2
 1 1 -1 1432.58 3.75096 1
 1 1 0 57.0221 1.24463 -2
 -1 -1 0 57.0221 1.24463 1
 -1 -1 1 1724.62 3.94396 -2
 1 1 1 1724.62 3.94396 1
 1 1 2 35182.3 34.7425 1
 1 -1 -2 12436.2 46.8602 -2
 -1 1 -2 12436.2 46.8602 1
 -1 1 3 829.969 15.6544 -2
 1 -1 3 829.969 15.6544 1
 1 1 4 262.675 1.45994 1
 -1 1 4 261.042 2.05918 -2
 1 -1 4 261.042 2.05918 1
 -1 -1 -5 101.413 1.16308 1
 -1 -1 5 134.592 2.49063 -2
 1 1 5 134.592 2.49063 1
 -1 1 -6 8077.66 7.10684 1
 -1 1 6 9760.72 14.2896 -2
 1 -1 6 9760.72 14.2896 1
 -1 1 -7 60.3826 0.90282 1
 -1 1 7 74.4361 4.61751 -2
 1 -1 7 74.4361 4.61751 1
 -1 1 -8 0.73654 0.61673 1
 1 1 9 46.2947 0.84809 1
 1 1 10 1524.56 2.7103 1
 -1 1 -11 5.90897 0.73616 1
 1 -1 12 372.634 1.48138 1
 -1 -1 -13 3061.67 3.98956 1
 -1 -1 -14 1428.85 2.77072 1
 1 1 15 2.36773 0.86889 1
 -1 1 -16 5916.2 5.80258 1
 1 1 17 149.152 1.13197 1
 -1 -1 -18 199.662 1.29296 1
 -1 1 -19 313.627 1.73939 1
 -1 -1 -20 433.231 1.94213 1
 -1 -1 -21 -0.15293 0.81879 1
 1 -1 22 73.6725 2.36722 1
 1 1 23 2041.08 4.31363 1
 1 1 24 6.67023 1.00054 1
 -1 1 -25 536.839 2.53585 1
 1 1 26 74.6283 1.39695 1
 -1 -1 -27 48.5161 1.32861 1
 1 -1 28 345.916 2.27569 1
 -1 1 -29 65.7342 1.62694 1
 -1 -1 -30 758.736 3.36159 1
 -1 -1 -31 797.541 3.4009 1
 1 -1 32 110.085 1.7783 1
 1 -1 33 3.51833 1.62701 1
 1 -1 34 217.165 3.13696 1
 -1 -1 -35 349.69 4.12 1
 -1 -1 -36 223.27 4.07154 1
 1 1 37 170.342 3.09963 1
 -1 -1 -38 716.213 4.76944 1
 -1 1 -39 329.692 3.81852 1
 -1 1 -40 1421.75 7.59603 1
 1 1 41 7.35787 2.92332 1
 1 -1 42 12.0585 2.96404 1
 1 -1 43 7.18121 2.80397 1
 -1 -1 -44 1.90817 3.1835 1
 -1 -1 -45 59.3206 4.10141 1
 -1 1 -46 186.476 5.09254 1
 1 1 47 99.9717 4.61497 1
 -1 1 -48 195.036 5.82227 1
 -1 -1 -49 25.3263 4.49183 1
 -1 1 -50 465.831 7.72203 1
 -1 -1 -51 5.6463 3.77153 1
 -1 -1 -52 9.87018 4.00297 1
 2 1 -52 24.5424 19.8951 -2
 -1 -1 -52 24.5424 19.8951 1
 -1 1 -53 89.4855 4.68426 1
 2 1 -53 63.4435 21.1562 -2
 -1 -1 -53 63.4435 21.1562 1
 -1 -1 -54 -4.18228 4.0647 1
 -1 -1 -55 105.363 5.0618 1
 1 2 -55 116.299 4.7517 1
 1 -2 -54 12.3537 3.9622 1
 1 -2 -53 35.1722 4.03315 1
 -1 2 52 99.6383 4.00625 1
 1 2 -51 214.953 4.74227 1
 -1 -2 50 103.962 4.60776 1
 1 -2 -49 114.562 4.34031 1
 1 -2 -48 4.91783 3.52456 1
 -1 -2 47 18.4703 3.46514 1
 -1 2 46 6.37774 3.35105 1
 -1 2 45 181.343 4.3857 1
 1 -2 -44 16.8193 3.24258 1
 1 -2 -43 59.653 3.41136 1
 1 -2 -42 207.196 4.33459 1
 1 -2 -41 2175.66 10.1934 1
 1 2 -40 37.3137 3.1479 1
 1 2 -39 4.54938 2.11876 1
 1 2 -38 1.51301 2.09984 1
 1 2 -37 553.336 4.27131 1
 1 2 -36 1025.41 6.17025 1
 -1 2 35 12.5907 2.52523 1
 1 2 -34 47.2013 2.6173 1
 1 2 -33 716.111 4.93191 1
 -1 -2 32 1.68158 1.69026 1
 -1 -2 31 20.6581 1.72915 1
 -1 2 30 46.3315 1.5946 1
 -1 -2 29 313.54 2.18897 1
 -1 2 28 2.38866 1.13073 1
 -1 2 27 158.334 1.41563 1
 -1 -2 26 1005.85 2.68518 1
 1 2 -25 1109.92 3.01215 1
 -1 -2 24 16.1038 0.86641 1
 1 -2 -23 38.9423 0.85802 1
 -1 -2 22 979.216 2.40743 1
 1 -2 -21 469.356 2.07753 1
 1 2 -20 1653.67 3.5054 1
 1 2 -19 1283.49 3.05452 1
 1 -2 -18 1536.13 3.17719 1
 1 -2 -17 2273.03 4.29759 1
 -1 2 16 2411.75 4.24313 1
 1 2 -15 1441.34 3.19395 1
 -1 -2 14 776.247 2.74758 1
 -1 -2 13 6.54901 0.95295 1
 -1 -2 12 4663.98 5.9978 1
 -1 2 11 1034.36 2.84908 1
 -1 2 10 1347.39 5.45807 1
 -1 -2 9 14611.1 8.89155 1
 -1 2 8 3475.63 4.27309 1
 1 -2 -7 688.9 1.92516 1
 1 2 -6 487.631 1.98771 1
 1 -2 6 584.158 5.623 -2
 -1 2 6 584.158 5.623 1
 1 -2 -5 5086.51 6.38523 1
 1 -2 5 5866.27 12.4232 -2
 -1 2 5 5866.27 12.4232 1
 -1 2 4 2403.2 4.90724 1
 1 2 4 2981.61 5.27089 -2
 -1 -2 4 2981.61 5.27089 1
 -1 2 -3 958.287 12.8951 -2
 1 -2 -3 958.287 12.8951 1
 -1 2 -2 968.69 2.60438 -2
 1 -2 -2 968.69 2.60438 1
 1 2 1 2192.16 4.59099 -2
 -1 -2 1 2192.16 4.59099 1
 -1 -2 0 271.026 1.90821 -2
 1 2 0 271.026 1.90821 1
 1 2 -1 1555.12 3.56421 -2
 -1 -2 -1 1555.12 3.56421 1
 -1 2 2 748.065 2.2058 -2
 1 -2 2 748.065 2.2058 1
 1 -2 -3 868.4 17.6935 -2
 -1 2 -3 868.4 17.6935 1
 1 2 4 4224.5 5.75623 1
 -1 2 4 4517.75 6.8403 -2
 1 -2 4 4517.75 6.8403 1
 1 2 5 5607.76 6.20193 1
 -1 2 5 6197.41 9.17119 -2
 1 -2 5 6197.41 9.17119 1
 1 2 6 711.276 2.20425 1
 1 2 -6 972.598 18.5307 -2
 -1 -2 -6 972.598 18.5307 1
 1 -2 7 23.6457 0.82702 1
 -1 -2 -8 316.624 1.50996 1
 1 -2 9 14076.8 9.47712 1
 -1 2 -10 54.6941 0.93729 1
 -1 2 -11 593.613 2.12428 1
 1 -2 12 4546.31 5.10336 1
 -1 2 -13 25.2144 0.84849 1
 -1 -2 -14 915.112 2.51364 1
 1 2 15 1226.43 2.94846 1
 1 2 16 1437.87 3.31354 1
 -1 2 -17 3004.08 4.69089 1
 -1 -2 -18 166.265 1.37864 1
 -1 -2 -19 2238.69 4.40824 1
 1 -2 20 1908.14 3.97556 1
 -1 2 -21 372.134 1.94862 1
 -1 2 -22 1181.17 3.30318 1
 -1 -2 -23 2.70549 0.86783 1
 -1 -2 -24 7.32877 0.90488 1
 1 2 25 1076.1 3.30039 1
 -1 2 -26 1188.75 3.60927 1
 1 2 27 153.044 1.67998 1
 -1 2 -28 6.93297 1.36497 1
 1 -2 29 690.084 3.48547 1
 -1 -2 -30 185.913 2.20807 1
 -1 2 -31 3.34777 1.45417 1
 -1 2 -32 63.7736 1.86841 1
 -1 2 -33 654.99 4.54921 1
 -1 -2 -34 24.2958 2.63714 1
 -1 -2 -35 25.2634 3.18434 1
 -1 2 -36 1410.76 7.76877 1
 -1 2 -37 282.147 3.78621 1
 -1 -2 -38 12.1846 2.29866 1
 1 2 39 13.4831 2.38394 1
 -1 -2 -40 267.737 4.02463 1
 -1 2 -41 1268.39 8.54148 1
 1 2 42 129.021 3.63679 1
 -1 2 -43 139.76 3.76705 1
 1 2 44 33.1959 3.12339 1
 -1 2 -45 11.4638 3.29226 1
 -1 -2 -46 8.75502 3.63648 1
 1 2 47 52.641 3.959 1
 -1 -2 -48 2.38413 3.66127 1
 -1 -2 -49 86.5943 4.72166 1
 -1 2 -50 155.094 6.16488 1
 1 -2 51 107.15 4.70979 1
 -1 2 -52 1.41537 4.16977 1
 2 2 -52 3.39091 20.5882 -2
 -1 -2 -52 3.39091 20.5882 1
 -1 -2 -53 71.4334 4.81408 1
 2 2 -53 75.8554 22.0277 -2
 -1 -2 -53 75.8554 22.0277 1
 -1 2 -54 26.9977 4.58253 1
 2 2 -54 48.7756 22.0037 -2
 -1 -2 -54 48.7756 22.0037 1
 -1 3 54 235.069 4.99419 1
 -1 3 53 215.527 5.31164 1
 1 3 -52 13.0699 3.90722 1
 -1 3 51 377.941 5.63973 1
 -1 -3 50 19.2301 3.95738 1
 1 -3 -49 100.331 4.90834 1
 -1 -3 48 4.37625 3.97883 1
 1 -3 -47 13.1029 4.10597 1
 1 3 -46 181.565 5.20462 1
 -1 3 45 -1.25543 3.62828 1
 -1 3 44 103.387 4.32448 1
 -1 3 43 303.906 5.16171 1
 -1 -3 42 96.771 3.87353 1
 1 -3 -41 14.5406 3.39011 1
 -1 3 40 12.6838 3.24065 1
 1 -3 -39 30.2127 2.78344 1
 -1 3 38 5.31356 2.29046 1
 1 3 -37 39.2926 2.33746 1
 1 3 -36 7.02146 2.12757 1
 -1 3 35 850.134 5.99676 1
 1 -3 -34 24.6014 2.97958 1
 -1 -3 33 322.773 4.03191 1
 -1 -3 32 523.972 4.5718 1
 -1 3 31 1708.31 6.06819 1
 1 -3 -30 1.18693 1.50266 1
 1 -3 -29 1196.31 4.61568 1
 -1 3 28 1255.51 4.4613 1
 -1 3 27 32.4813 1.28671 1
 -1 3 26 308.783 2.26058 1
 -1 3 25 0.93617 1.16597 1
 1 -3 -24 191.555 1.86504 1
 1 3 -23 1248.09 3.78609 1
 1 -3 -22 1363.08 3.8273 1
 1 3 -21 2570.54 4.20401 1
 -1 3 20 1424.11 2.84981 1
 -1 3 19 1011.05 2.45685 1
 1 3 -18 1376.22 3.31153 1
 1 -3 -17 43.3089 1.11779 1
 -1 -3 16 268.866 1.79031 1
 1 -3 -15 4585.02 6.45233 1
 -1 -3 14 78.3615 1.22924 1
 1 3 -13 80.7361 1.26852 1
 -1 -3 12 1213.86 3.14101 1
 1 3 -11 146.899 1.41677 1
 -1 3 10 12.914 0.87889 1
 1 -3 -9 514.973 1.86469 1
 1 3 -8 11318.8 7.02213 1
 1 3 -7 506.244 1.92962 1
 1 -3 7 551.819 9.50953 -2
 -1 3 7 551.819 9.50953 1
 1 3 -6 1419.95 5.46303 1
 1 3 6 1944.95 11.0249 -2
 -1 -3 6 1944.95 11.0249 1
 -1 3 5 49.1255 1.42297 1
 1 -3 5 47.8736 1.31562 -2
 -1 3 5 47.8736 1.31562 1
 -1 3 4 1516.47 5.11051 1
 -1 3 -4 1708.1 3.48259 -2
 1 -3 -4 1708.1 3.48259 1
 1 3 3 132.325 3.41223 -2
 -1 -3 3 132.325 3.41223 1
 -1 3 -2 707.632 2.39683 -2
 1 -3 -2 707.632 2.39683 1
 1 -3 1 1889.32 4.32633 -2
 -1 3 1 1889.32 4.32633 1
 1 3 0 11074.2 12.385 -2
 -1 -3 0 11074.2 12.385 1
 -1 -3 1 2750.46 6.02474 -2
 1 3 1 2750.46 6.02474 1
 -1 3 2 240.406 2.24137 -2
 1 -3 2 240.406 2.24137 1
 -1 3 3 86.8937 2.83484 -2
 1 -3 3 86.8937 2.83484 1
 1 3 4 1356.53 4.19945 1
 -1 3 4 1574.76 3.69953 -2
 1 -3 4 1574.76 3.69953 1
 -1 -3 -5 31.3868 0.88684 1
 -1 3 5 31.2669 1.7432 -2
 1 -3 5 31.2669 1.7432 1
 -1 3 -6 3189.17 4.23026 1
 -1 3 6 3336.22 10.128 -2
 1 -3 6 3336.22 10.128 1
 1 3 7 318.327 1.6306 1
 -1 3 7 366.833 7.66927 -2
 1 -3 7 366.833 7.66927 1
 1 -3 8 8834.57 7.55037 1
 -1 3 -9 1941.89 3.84289 1
 -1 3 -10 69.8443 1.12193 1
 1 -3 11 140.565 1.37985 1
 1 -3 12 540.308 2.18591 1
 1 3 13 40.3864 1.11854 1
 1 3 14 43.51 1.10391 1
 1 3 15 3724.53 5.92561 1
 1 3 16 279.936 1.9113 1
 1 -3 17 325.931 2.05051 1
 1 -3 18 2430.13 4.87628 1
 -1 -3 -19 1723.53 4.21271 1
 1 3 20 355.794 2.18482 1
 1 3 21 1949.55 4.42629 1
 1 3 22 1840.15 4.38652 1
 1 3 23 1122.65 3.50961 1
 1 -3 24 105.646 1.48043 1
 1 3 25 144.478 1.6414 1
 -1 -3 -26 465.076 2.76865 1
 1 -3 27 3.3333 1.23203 1
 1 -3 28 522.559 3.23428 1
 -1 -3 -29 701.419 3.60406 1
 -1 -3 -30 22.026 1.59017 1
 -1 -3 -31 785.805 4.01326 1
 1 3 32 632.047 4.48272 1
 1 3 33 151.015 3.48865 1
 -1 3 -34 26.5596 2.7349 1
 1 3 35 255.913 4.42827 1
 1 3 36 28.2447 2.90073 1
 -1 3 -37 93.391 3.04989 1
 -1 -3 -38 11.4035 2.9747 1
 1 -3 39 2.4123 2.58868 1
 1 -3 40 21.4762 2.94905 1
 -1 -3 -41 21.062 2.86781 1
 -1 3 -42 3.94705 2.87995 1
 1 -3 43 456.37 5.51071 1
 -1 -3 -44 169.048 4.24445 1
 1 -3 45 0.91075 3.22032 1
 1 3 46 304.788 5.13956 1
 1 3 47 233.853 5.19822 1
 1 -3 48 6.22347 3.78182 1
 1 -3 49 117.626 4.95989 1
 -1 3 -50 103.05 4.36064 1
 -1 -3 -51 99.9201 4.67678 1
 -1 -3 -52 11.7756 3.71772 1
 1 -3 53 74.3425 4.60844 1
 2 3 -53 112.507 22.699 -2
 -1 -3 -53 112.507 22.699 1
 1 -3 54 204.801 5.5987 1
 2 3 -54 232.979 24.8147 -2
 -1 -3 -54 232.979 24.8147 1
 -1 -4 54 37.5384 4.35734 1
 -1 4 53 43.3023 3.96838 1
 -1 4 52 0.75172 3.60647 1
 0 4 -52 10.4923 20.4907 -2
 1 -4 -52 10.4923 20.4907 1
 1 -4 -51 32.7309 3.65211 1
 -1 -4 50 239.182 5.22207 1
 -1 4 49 62.3939 4.64541 1
 -1 4 48 53.4988 4.99929 1
 -1 -4 47 383.274 7.17082 1
 1 4 -46 37.5137 4.6234 1
 1 4 -45 246.476 5.26224 1
 -1 4 44 53.8807 3.97854 1
 -1 4 43 1631.78 10.1796 1
 -1 -4 42 473.537 5.76489 1
 1 -4 -41 1194.43 8.39698 1
 1 4 -40 518.877 6.37494 1
 1 -4 -39 94.0769 4.24138 1
 -1 -4 38 376.786 5.22628 1
 -1 -4 37 17.2094 2.51872 1
 -1 -4 36 178.848 3.24829 1
 -1 4 35 49.9958 2.32902 1
 1 -4 -34 195.745 3.33438 1
 1 -4 -33 205.315 3.80552 1
 -1 -4 32 24.8684 2.93243 1
 -1 -4 31 677.883 5.11729 1
 -1 4 30 31.5235 1.92537 1
 -1 -4 29 13.4004 1.87458 1
 -1 -4 28 55.6198 2.08377 1
 1 -4 -27 1420.87 5.67607 1
 -1 4 26 422.752 3.34676 1
 1 -4 -25 29.291 1.76921 1
 1 -4 -24 867.122 3.39414 1
 -1 4 23 258.68 1.89391 1
 1 4 -22 314.644 2.04639 1
 -1 4 21 997.247 3.34002 1
 1 -4 -20 15.4558 1.13458 1
 -1 4 19 5878.73 7.77278 1
 1 -4 -18 722.327 3.08661 1
 -1 4 17 1.22468 1.08588 1
 -1 4 16 1176.25 4.80572 1
 1 4 -15 572.238 2.58192 1
 1 -4 -14 216.82 1.71875 1
 1 -4 -13 1414.85 3.60404 1
 -1 -4 12 54.6306 1.02865 1
 1 4 -11 2949.83 4.5825 1
 -1 -4 10 196.949 1.31194 1
 -1 -4 9 22.5404 0.81532 1
 -1 -4 8 29.3578 0.93074 1
 1 4 8 30.9906 3.97514 -2
 -1 -4 8 30.9906 3.97514 1
 -1 4 7 842.448 2.68361 1
 1 4 7 1128.23 5.70554 -2
 -1 -4 7 1128.23 5.70554 1
 -1 4 6 6.66507 1.30179 1
 1 -4 6 12.9828 1.3145 -2
 -1 4 6 12.9828 1.3145 1
 1 4 -5 0.37755 1.63 1
 1 -4 5 5.97678 1.17743 -2
 -1 4 5 5.97678 1.17743 1
 1 4 -4 13.7277 1.42194 1
 1 -4 4 54.3932 1.28052 -2
 -1 4 4 54.3932 1.28052 1
 -1 -4 -3 6198.71 6.07625 -2
 1 4 -3 6198.71 6.07625 1
 -1 -4 -2 607.685 2.29944 -2
 1 4 -2 607.685 2.29944 1
 1 -4 1 3090.04 6.98788 -2
 -1 4 1 3090.04 6.98788 1
 1 -4 0 41.8766 2.37082 -2
 -1 4 0 41.8766 2.37082 1
 1 4 -1 2367.82 6.36402 -2
 -1 -4 -1 2367.82 6.36402 1
 -1 -4 2 389.653 2.17483 -2
 1 4 2 389.653 2.17483 1
 -1 4 3 5254.25 6.59808 -2
 1 -4 3 5254.25 6.59808 1
 1 4 4 324.093 3.53758 1
 1 -4 -4 311.153 2.08964 -2
 -1 4 -4 311.153 2.08964 1
 1 4 5 39.1031 1.47034 1
 -1 4 5 38.3639 1.53223 -2
 1 -4 5 38.3639 1.53223 1
 -1 4 -6 51.4853 1.17939 1
 1 4 -6 49.2117 2.12414 -2
 -1 -4 -6 49.2117 2.12414 1
 1 4 7 2328.17 4.30467 1
 1 4 -7 2393.62 11.0694 -2
 -1 -4 -7 2393.62 11.0694 1
 1 -4 8 39.4432 0.93288 1
 -1 -4 -9 29.3037 1.03929 1
 -1 4 -10 18.945 1.00127 1
 1 -4 11 1795.02 4.04679 1
 1 -4 12 10.3555 0.96877 1
 -1 -4 -13 1930 4.16193 1
 1 4 14 197.322 1.61337 1
 -1 4 -15 536.137 2.39753 1
 -1 4 -16 1747.89 4.31749 1
 -1 -4 -17 58.1353 1.28613 1
 -1 4 -18 361.791 2.1933 1
 -1 4 -19 3726.77 6.33177 1
 1 -4 20 2.45406 1.09843 1
 -1 4 -21 521.632 2.62896 1
 -1 -4 -22 478.651 2.53358 1
 1 4 23 68.0587 1.41486 1
 1 -4 24 879.997 3.42859 1
 1 -4 25 4.18324 1.16319 1
 -1 4 -26 380.7 2.48509 1
 1 -4 27 1389.35 4.76506 1
 1 -4 28 24.1303 1.47077 1
 -1 -4 -29 77.3243 1.72137 1
 1 -4 30 4.11881 1.49015 1
 1 -4 31 392.238 3.7848 1
 1 4 32 74.1421 2.79252 1
 -1 4 -33 147.932 4.36111 1
 1 4 34 178.832 3.42169 1
 1 -4 35 12.6838 2.79846 1
 -1 -4 -36 205.753 4.50114 1
 -1 -4 -37 205.13 4.37648 1
 1 4 38 208.455 4.5063 1
 1 4 39 47.7184 3.12776 1
 1 -4 40 609.12 5.53488 1
 1 -4 41 375.122 4.74853 1
 1 4 42 528.928 5.22914 1
 1 -4 43 1191.03 7.26118 1
 -1 -4 -44 43.855 3.24854 1
 1 4 45 5.40774 3.14593 1
 1 -4 46 27.8065 3.34809 1
 -1 -4 -47 209.703 4.57759 1
 1 -4 48 41.8462 3.9096 1
 1 4 49 86.4418 3.87892 1
 1 -4 50 340.139 5.1781 1
 1 -4 51 3.19003 3.80779 1
 -1 -4 -52 0.01864 3.97931 1
 2 4 -52 21.9729 21.944 -2
 -1 -4 -52 21.9729 21.944 1
 1 4 53 121.025 5.27157 1
 2 4 -53 138.984 23.7289 -2
 -1 -4 -53 138.984 23.7289 1
 1 5 -53 749.575 7.59316 1
 0 -5 -53 739.514 19.8391 -2
 1 5 -53 739.514 19.8391 1
 1 5 -52 0.84186 3.56992 1
 0 5 -52 18.6338 20.9727 -2
 1 -5 -52 18.6338 20.9727 1
 -1 5 51 135.914 4.3467 1
 -1 5 50 2.55306 3.45135 1
 1 -5 -49 32.4 3.96003 1
 -1 5 48 163.691 5.13221 1
 1 -5 -47 200.215 5.1774 1
 -1 -5 46 16.4932 3.85697 1
 -1 5 45 15.6812 3.70204 1
 -1 5 44 3.3046 3.78847 1
 -1 -5 43 37.2274 3.73085 1
 -1 5 42 191.266 4.67282 1
 -1 5 41 27.6204 3.52151 1
 -1 -5 40 268.457 4.53631 1
 1 -5 -39 87.5881 3.76091 1
 -1 5 38 40.1856 3.31127 1
 1 5 -37 411.53 5.21537 1
 1 5 -36 249.106 4.06278 1
 -1 5 35 0.79196 2.80146 1
 1 -5 -34 174.845 3.65299 1
 -1 -5 33 1765.15 9.08712 1
 -1 5 32 43.0166 2.86243 1
 -1 -5 31 24.2341 2.98712 1
 1 5 -30 74.4847 3.37154 1
 -1 -5 29 2840.04 10.0265 1
 1 -5 -28 307.46 3.26416 1
 -1 5 27 76.04 2.14623 1
 1 5 -26 38.0871 1.96503 1
 -1 5 25 1818.22 6.39043 1
 -1 5 24 74.3732 1.58075 1
 -1 5 23 50.4072 1.4456 1
 1 5 -22 344.953 2.39684 1
 -1 5 21 1803.45 4.83497 1
 1 -5 -20 335.186 2.35705 1
 1 -5 -19 2037.91 7.71732 1
 -1 5 18 1.60342 1.14767 1
 1 -5 -17 473.917 2.457 1
 1 -5 -16 330.775 2.05739 1
 -1 -5 15 438.748 2.23611 1
 1 5 -14 2.99544 0.93377 1
 1 -5 -13 18.5525 0.98854 1
 1 5 -12 490.945 2.07862 1
 1 -5 -11 786.545 2.45691 1
 -1 5 10 425.109 1.81992 1
 -1 -5 9 510.092 1.85176 1
 1 -5 -8 -0.27322 0.71075 1
 1 5 8 1.90905 2.23416 -2
 -1 -5 8 1.90905 2.23416 1
 1 5 -7 18.0802 1.17692 1
 1 5 7 22.1111 1.83278 -2
 -1 -5 7 22.1111 1.83278 1
 -1 5 6 861.949 5.77232 1
 -1 -5 -6 1020.68 3.39711 -2
 1 5 -6 1020.68 3.39711 1
 1 -5 -5 58.219 1.88533 1
 1 -5 5 62.2401 1.37476 -2
 -1 5 5 62.2401 1.37476 1
 -1 -5 -4 3098.71 4.58061 -2
 1 5 -4 3098.71 4.58061 1
 1 5 3 3045.77 4.829 -2
 -1 -5 3 3045.77 4.829 1
 -1 5 -2 383.97 2.35036 -2
 1 -5 -2 383.97 2.35036 1
 1 -5 1 512.202 2.6007 -2
 -1 5 1 512.202 2.6007 1
 -1 -5 0 3572.33 6.30301 -2
 1 5 0 3572.33 6.30301 1
 1 -5 -1 327.178 2.1538 -2
 -1 5 -1 327.178 2.1538 1
 1 -5 2 380.629 7.34849 1
 1 5 -2 273.346 2.15548 -2
 -1 -5 -2 273.346 2.15548 1
 1 -5 -3 2544.42 5.60507 -2
 -1 5 -3 2544.42 5.60507 1
 1 5 4 3226.16 24.7469 1
 -1 5 4 3504.39 6.09764 -2
 1 -5 4 3504.39 6.09764 1
 1 -5 5 5.39229 1.93927 1
 1 -5 -5 11.8896 1.43718 -2
 -1 5 -5 11.8896 1.43718 1
 -1 -5 -6 1325.24 6.4246 1
 1 5 -6 1420.08 4.5072 -2
 -1 -5 -6 1420.08 4.5072 1
 1 -5 7 11.886 1.06882 1
 1 5 -7 10.405 2.88094 -2
 -1 -5 -7 10.405 2.88094 1
 1 -5 8 15.4577 1.05235 1
 1 -5 -8 -0.77178 12.2276 -2
 -1 5 -8 -0.77178 12.2276 1
 1 5 9 31.4752 1.07484 1
 1 5 10 390.716 3.10176 1
 1 5 11 798.661 2.90523 1
 1 5 12 463.597 2.44346 1
 1 5 13 9.90679 1.0685 1
 1 5 14 66.9393 1.29102 1
 1 5 15 351.87 2.17823 1
 1 5 16 229.591 1.89661 1
 1 -5 17 1039.58 3.55308 1
 1 -5 18 -0.99321 1.15208 1
 -1 -5 -19 2900.54 6.113 1
 -1 -5 -20 255.703 2.12144 1
 1 5 21 1076.77 3.85711 1
 1 -5 22 355.89 2.44311 1
 1 -5 23 73.9448 1.56853 1
 -1 -5 -24 200.396 2.10176 1
 1 5 25 995.352 3.65365 1
 1 5 26 95.6572 1.64071 1
 1 5 27 86.7238 2.68234 1
 1 -5 28 316.935 2.77606 1
 -1 5 -29 1813.12 6.61671 1
 1 5 30 106.676 2.95227 1
 -1 -5 -31 64.4042 2.75724 1
 -1 5 -32 20.6091 2.27272 1
 1 -5 33 1257.59 7.23414 1
 -1 -5 -34 136.888 3.27223 1
 1 -5 35 159.6 3.50877 1
 1 5 36 413.692 4.88089 1
 -1 -5 -37 471.586 4.95036 1
 1 -5 38 63.8186 3.13179 1
 1 -5 39 0.26084 2.74805 1
 -1 -5 -40 284.713 4.23009 1
 1 5 41 32.0783 2.93825 1
 1 5 42 178.158 3.8632 1
 -1 5 -43 90.1187 3.61055 1
 1 5 44 4.79692 3.0797 1
 1 5 45 24.1869 3.16857 1
 1 5 46 65.8722 3.76328 1
 1 -5 47 675.069 7.1192 1
 1 -5 48 106.576 3.95043 1
 -1 -5 -49 14.7693 3.48786 1
 -1 5 -50 5.50243 3.50434 1
 1 -5 51 4.94106 3.57119 1
 1 -5 52 5.53371 3.78522 1
 2 5 -52 15.1428 21.6923 -2
 -1 -5 -52 15.1428 21.6923 1
 1 -6 -51 127.969 4.17355 1
 1 6 -50 198.097 4.28593 1
 1 6 -49 -0.18232 3.15126 1
 -1 -6 48 51.3437 3.38634 1
 1 6 -47 31.651 3.44391 1
 -1 6 46 49.4171 3.83501 1
 -1 6 45 15.5223 3.57955 1
 -1 6 44 342.958 5.49923 1
 1 -6 -43 502.691 5.78308 1
 1 6 -42 180.991 4.20436 1
 1 6 -41 51.7691 3.3533 1
 -1 6 40 237.95 4.11903 1
 1 -6 -39 445.413 4.63545 1
 -1 -6 38 511.931 4.60435 1
 1 6 -37 100.542 3.02825 1
 1 -6 -36 385.596 4.44341 1
 -1 6 35 323.526 4.53431 1
 -1 -6 34 249.196 4.11223 1
 -1 6 33 129.916 3.60318 1
 1 -6 -32 29.4923 2.79701 1
 -1 6 31 266.769 4.43292 1
 1 -6 -30 19.8468 3.18171 1
 -1 -6 29 225.74 4.98432 1
 -1 -6 28 13.3362 2.87003 1
 -1 -6 27 -1.44467 2.25642 1
 -1 -6 26 528.793 4.45778 1
 -1 6 25 4.68672 1.66808 1
 -1 -6 24 137.014 2.18388 1
 1 -6 -23 37.1406 1.45072 1
 1 -6 -22 1034.07 3.7609 1
 -1 6 21 294.611 2.2424 1
 -1 6 20 1.95086 1.20597 1
 1 6 -19 2064.81 5.05905 1
 -1 -6 18 2885.65 5.79794 1
 -1 6 17 1636.28 4.33345 1
 -1 6 16 6.58758 1.12698 1
 -1 6 15 438.239 2.27427 1
 1 -6 -14 410.509 2.15106 1
 1 6 -13 8.3802 0.92765 1
 -1 6 12 403.42 2.00778 1
 1 -6 -11 783.891 2.99078 1
 -1 6 10 76.1246 1.259 1
 1 -6 -9 147.128 1.72509 1
 -1 6 8 43.6017 1.27187 1
 -1 -6 -8 59.8471 2.77299 -2
 1 6 -8 59.8471 2.77299 1
 1 -6 -7 1694.23 6.93965 1
 1 -6 7 2030.41 5.22426 -2
 -1 6 7 2030.41 5.22426 1
 -1 6 6 2266.75 8.04092 1
 -1 -6 -6 2628.47 5.24643 -2
 1 6 -6 2628.47 5.24643 1
 1 -6 -5 651.89 24.6384 1
 1 6 5 933.642 2.77395 -2
 -1 -6 5 933.642 2.77395 1
 -1 6 -4 1212.98 3.12584 -2
 1 -6 -4 1212.98 3.12584 1
 -1 6 -3 48.9192 1.63623 -2
 1 -6 -3 48.9192 1.63623 1
 -1 -6 -2 13.8241 1.41724 -2
 1 6 -2 13.8241 1.41724 1
 -1 -6 -1 66.4745 1.52111 -2
 1 6 -1 66.4745 1.52111 1
 -1 6 0 5.22492 1.71345 -2
 1 -6 0 5.22492 1.71345 1
 -1 6 1 20.168 1.36482 -2
 1 -6 1 20.168 1.36482 1
 1 6 -2 7.31895 1.39311 -2
 -1 -6 -2 7.31895 1.39311 1
 1 6 -3 31.451 1.5265 -2
 -1 -6 -3 31.451 1.5265 1
 1 -6 -4 728.16 3.11282 -2
 -1 6 -4 728.16 3.11282 1
 1 6 5 1138.74 27.4833 1
 1 -6 -5 1278.41 3.96696 -2
 -1 6 -5 1278.41 3.96696 1
 1 -6 6 1994.78 9.45975 1
 1 6 -6 2299.73 5.87407 -2
 -1 -6 -6 2299.73 5.87407 1
 -1 6 -7 2681.77 7.55162 1
 -1 6 7 2872.92 8.35626 -2
 1 -6 7 2872.92 8.35626 1
 -1 6 -8 164.339 2.06351 1
 1 -6 -8 301.535 9.01775 -2
 -1 6 -8 301.535 9.01775 1
 -1 6 -9 168.103 1.82743 1
 1 -6 -9 197.279 10.2099 -2
 -1 6 -9 197.279 10.2099 1
 1 6 10 40.8119 1.25027 1
 -1 -6 -11 504.048 2.61408 1
 1 6 12 654.648 2.94514 1
 -1 6 -13 9.54424 1.16015 1
 -1 6 -14 361.231 2.29403 1
 -1 -6 -15 329.247 2.37558 1
 -1 -6 -16 52.1695 1.49164 1
 1 6 17 1488.23 4.5896 1
 1 -6 18 2423.28 5.8653 1
 1 6 19 1172.72 4.42784 1
 -1 -6 -20 6.64779 1.41019 1
 1 -6 21 66.4365 1.73317 1
 -1 -6 -22 857.721 3.85768 1
 -1 6 -23 0.77596 1.43122 1
 -1 6 -24 337.873 2.73378 1
 1 6 25 6.13876 1.48898 1
 1 -6 26 856.665 4.82079 1
 -1 -6 -27 0.01463 1.76153 1
 1 6 28 2.43821 2.02514 1
 1 6 29 37.9999 2.74721 1
 -1 -6 -30 0.36497 2.12772 1
 1 -6 31 147.586 2.99758 1
 -1 6 -32 50.4836 2.77827 1
 -1 6 -33 107.136 3.00628 1
 1 -6 34 35.2324 2.31668 1
 1 6 35 135.627 3.28313 1
 -1 -6 -36 555.086 5.44158 1
 -1 -6 -37 12.9398 2.88145 1
 1 6 38 411.241 5.02507 1
 1 6 39 286.85 4.59366 1
 1 -6 40 386.243 5.07887 1
 -1 6 -41 26.3669 3.17717 1
 1 6 42 162.924 4.14915 1
 1 6 43 315.134 4.97244 1
 -1 -6 -44 519.593 5.96738 1
 1 -6 45 43.113 3.59535 1
 1 6 46 112.526 4.06908 1
 1 6 47 4.19634 3.03698 1
 -1 6 -48 15.1853 3.1856 1
 1 -6 49 -2.39881 3.30747 1
 1 6 50 153.622 4.54404 1
 -1 -6 -51 55.8881 4.02888 1
 1 7 -50 71.8782 3.46951 1
 1 -7 -49 48.5098 3.31843 1
 -1 7 48 1.57345 3.10663 1
 1 -7 -47 198.367 4.23055 1
 -1 -7 46 8.86753 3.20923 1
 -1 -7 45 0.66333 3.26672 1
 -1 -7 44 340.862 5.01135 1
 1 -7 -43 4.28787 3.04913 1
 -1 7 42 46.9156 3.15486 1
 -1 7 41 16.7383 2.91067 1
 -1 7 40 260.219 3.91949 1
 -1 7 39 138.236 3.17357 1
 -1 -7 38 463.57 4.43979 1
 -1 -7 37 48.0262 2.60677 1
 -1 7 36 1095.4 6.21528 1
 -1 -7 35 334.586 4.09222 1
 -1 -7 34 6.87889 2.38595 1
 1 -7 -33 20.5265 2.42848 1
 -1 -7 32 84.5244 3.04411 1
 1 -7 -31 593.712 5.3088 1
 -1 7 30 698.173 5.8564 1
 1 -7 -29 13.7664 2.77451 1
 -1 7 28 1028.51 6.83338 1
 1 -7 -27 80.4528 3.62849 1
 1 -7 -26 9.98497 2.45173 1
 1 -7 -25 0.9872 2.22602 1
 -1 7 24 358.102 4.25726 1
 1 -7 -23 278.794 2.89741 1
 -1 -7 22 531.455 3.25962 1
 -1 7 21 6.79471 1.40586 1
 -1 -7 20 30.2774 1.56882 1
 -1 7 19 219.204 2.30605 1
 1 -7 -18 120.894 1.89562 1
 -1 -7 17 498.118 2.99514 1
 -1 -7 16 622.332 2.81673 1
 -1 7 15 7.09657 1.26153 1
 1 7 -14 2429.89 4.76819 1
 -1 -7 13 720.309 2.83442 1
 1 -7 -12 684.1 2.76813 1
 -1 7 11 147.003 1.68094 1
 -1 -7 10 2135.21 5.21885 1
 -1 7 9 126.639 1.37298 1
 1 7 9 130.785 9.41214 -2
 -1 -7 9 130.785 9.41214 1
 1 7 -8 1663.22 4.54429 1
 1 7 8 1883.39 8.30552 -2
 -1 -7 8 1883.39 8.30552 1
 -1 7 7 76.2134 1.7085 1
 1 -7 7 82.4044 2.05638 -2
 -1 7 7 82.4044 2.05638 1
 -1 -7 6 1.3817 4.20681 1
 -1 -7 -6 5.09524 1.13366 -2
 1 7 -6 5.09524 1.13366 1
 1 -7 -5 130.525 13.6065 1
 1 7 5 153.874 1.95694 -2
 -1 -7 5 153.874 1.95694 1
 -1 7 -4 4070.94 7.13161 -2
 1 -7 -4 4070.94 7.13161 1
 1 -7 3 114.467 1.85177 -2
 -1 7 3 114.467 1.85177 1
 1 -7 2 316.963 2.81105 -2
 -1 7 2 316.963 2.81105 1
 1 -7 1 4.73332 1.30316 -2
 -1 7 1 4.73332 1.30316 1
 -1 7 0 1905.38 5.26376 -2
 1 -7 0 1905.38 5.26376 1
 -1 -7 1 11.3627 1.05697 -2
 1 7 1 11.3627 1.05697 1
 -1 7 2 292.424 2.76746 -2
 1 -7 2 292.424 2.76746 1
 -1 -7 3 40.0455 1.73181 -2
 1 7 3 40.0455 1.73181 1
 1 -7 4 5486.56 30.6787 1
 -1 7 4 4453.9 8.10142 -2
 1 -7 4 4453.9 8.10142 1
 1 7 5 36.6643 8.71232 1
 -1 -7 5 64.4894 1.74774 -2
 1 7 5 64.4894 1.74774 1
 1 7 6 12.4409 1.93796 1
 1 -7 -6 17.7848 1.93287 -2
 -1 7 -6 17.7848 1.93287 1
 -1 7 -7 60.2326 2.19537 1
 1 -7 -7 68.2125 2.35884 -2
 -1 7 -7 68.2125 2.35884 1
 1 7 8 1791.5 5.4288 1
 1 -7 -8 1960.24 10.0119 -2
 -1 7 -8 1960.24 10.0119 1
 -1 -7 -9 22.0047 2.78597 1
 1 7 -9 25.4205 4.49531 -2
 -1 -7 -9 25.4205 4.49531 1
 1 -7 10 1859.62 5.24669 1
 1 -7 -10 1953.89 6.86142 -2
 -1 7 -10 1953.89 6.86142 1
 1 7 11 53.8297 1.4981 1
 1 -7 -11 81.489 2.95139 -2
 -1 7 -11 81.489 2.95139 1
 1 -7 12 966.319 3.37646 1
 1 -7 13 788.792 3.49796 1
 1 7 14 3824.96 7.23972 1
 -1 -7 -15 5.1495 1.28165 1
 1 -7 16 416.666 2.65343 1
 1 -7 17 747.608 3.32378 1
 -1 7 -18 271.729 2.26084 1
 -1 7 -19 286.098 2.31535 1
 1 -7 20 12.268 1.52851 1
 -1 7 -21 40.3039 1.72501 1
 -1 -7 -22 865.857 4.17443 1
 1 -7 23 282.718 2.93835 1
 -1 7 -24 49.339 2.03533 1
 -1 7 -25 10.4322 2.19011 1
 1 7 26 5.15396 2.26277 1
 1 -7 27 62.3463 2.78153 1
 -1 -7 -28 678.337 5.12232 1
 -1 -7 -29 2.94953 2.03996 1
 -1 7 -30 1011.54 6.0032 1
 1 -7 31 268.831 3.55017 1
 -1 -7 -32 69.8031 2.96981 1
 1 7 33 1.16135 2.47398 1
 1 -7 34 1.67136 2.56522 1
 1 7 35 120.531 3.44249 1
 1 7 36 1861.04 8.93784 1
 -1 -7 -37 70.3049 3.29768 1
 1 -7 38 415.213 5.24778 1
 -1 -7 -39 55.1663 3.44466 1
 1 -7 40 167.414 4.17454 1
 1 7 41 17.0689 3.3079 1
 1 7 42 134.435 4.09644 1
 -1 7 -43 -4.46655 3.2747 1
 1 -7 44 501.294 6.08065 1
 1 7 45 3.8059 3.03531 1
 1 7 46 32.7056 3.30229 1
 1 7 47 82.9959 3.60724 1
 1 -7 48 20.3564 3.25745 1
 -1 7 -49 90.0376 3.75081 1
 1 -8 -48 2.35855 3.32151 1
 1 8 -47 3.76506 3.26836 1
 -1 -8 46 89.5639 3.59928 1
 1 8 -45 31.8871 3.19187 1
 1 -8 -44 126.413 3.63576 1
 1 -8 -43 149.087 3.79438 1
 -1 8 42 -2.63644 3.05027 1
 1 8 -41 389.068 4.84246 1
 1 8 -40 100.433 3.28099 1
 -1 -8 39 12.281 2.71026 1
 1 8 -38 72.3004 3.02194 1
 -1 -8 37 31.9635 2.82301 1
 -1 -8 36 2.42889 2.59437 1
 -1 -8 35 7.59306 2.59264 1
 1 -8 -34 0.76812 2.45936 1
 1 8 -33 7.08979 2.47271 1
 -1 -8 32 183.844 3.37023 1
 1 -8 -31 36.9128 2.53755 1
 -1 8 30 62.0003 2.77361 1
 1 -8 -29 418.883 4.32726 1
 -1 8 28 640.733 5.57664 1
 -1 8 27 245.341 4.35995 1
 -1 8 26 138.631 3.51212 1
 -1 -8 25 5.21023 2.72458 1
 1 -8 -24 126.364 3.72624 1
 -1 -8 23 20.4565 3.54175 1
 -1 8 22 313.053 4.33167 1
 -1 8 21 432.665 3.95595 1
 -1 -8 20 69.6628 2.27179 1
 -1 8 19 398.894 3.73216 1
 -1 8 18 1312.35 5.14861 1
 1 8 -17 514.111 3.53913 1
 -1 8 16 452.929 3.03481 1
 1 -8 -15 402.104 2.77379 1
 1 8 -14 1578.26 4.87955 1
 -1 -8 13 96.8312 1.7125 1
 1 8 -12 2507.35 5.75492 1
 -1 -8 11 408.16 2.54624 1
 -1 8 10 185.751 1.68657 1
 1 -8 -9 628.193 3.56718 1
 1 8 9 787.903 9.87994 -2
 -1 -8 9 787.903 9.87994 1
 -1 -8 8 61.6951 1.87594 1
 -1 -8 -8 59.7523 2.00036 -2
 1 8 -8 59.7523 2.00036 1
 -1 8 7 363.698 4.57156 1
 1 8 7 397.962 3.44137 -2
 -1 -8 7 397.962 3.44137 1
 -1 -8 6 251.404 6.48148 1
 1 -8 6 278.909 2.7598 -2
 -1 8 6 278.909 2.7598 1
 1 -8 -5 2572.27 55.5602 1
 -1 -8 -5 3370.71 7.15453 -2
 1 8 -5 3370.71 7.15453 1
 1 8 4 1198.63 4.74041 -2
 -1 -8 4 1198.63 4.74041 1
 1 8 3 2367.61 6.96046 -2
 -1 -8 3 2367.61 6.96046 1
 -1 -8 -2 507.924 3.69317 -2
 1 8 -2 507.924 3.69317 1
 -1 -8 -1 1.10786 1.58197 -2
 1 8 -1 1.10786 1.58197 1
 -1 -8 0 4.84886 1.05955 -2
 1 8 0 4.84886 1.05955 1
 -1 8 1 3.86997 1.54693 -2
 1 -8 1 3.86997 1.54693 1
 1 -8 -2 706.776 4.22294 -2
 -1 8 -2 706.776 4.22294 1
 1 -8 -3 2058.75 6.68289 -2
 -1 8 -3 2058.75 6.68289 1
 -1 -8 4 1534.12 5.56497 -2
 1 8 4 1534.12 5.56497 1
 1 8 5 3359.26 55.7757 1
 1 -8 -5 3845.33 7.98099 -2
 -1 8 -5 3845.33 7.98099 1
 -1 -8 -6 160.118 4.02104 1
 1 -8 -6 202.506 2.87937 -2
 -1 8 -6 202.506 2.87937 1
 1 8 7 255.769 3.67579 1
 1 -8 -7 300.662 3.34681 -2
 -1 8 -7 300.662 3.34681 1
 1 -8 8 0.7803 1.57526 1
 1 -8 -8 12.3725 2.88441 -2
 -1 8 -8 12.3725 2.88441 1
 -1 8 -9 813.857 4.08752 1
 1 -8 -9 891.034 8.00793 -2
 -1 8 -9 891.034 8.00793 1
 1 8 10 68.8899 1.75997 1
 1 -8 -10 92.0056 8.13326 -2
 -1 8 -10 92.0056 8.13326 1
 -1 -8 -11 455.464 2.88103 1
 1 8 12 1906.93 5.40269 1
 -1 -8 -13 182.102 2.17987 1
 -1 -8 -14 1175.98 4.43476 1
 -1 -8 -15 384.25 2.79035 1
 -1 -8 -16 550.142 3.44329 1
 -1 -8 -17 455.449 3.24533 1
 1 8 18 892.918 4.28476 1
 -1 8 -19 595.295 3.7386 1
 -1 8 -20 55.2448 2.06215 1
 -1 8 -21 316.8 3.41504 1
 -1 -8 -22 258.881 3.50984 1
 1 8 23 37.8157 2.6374 1
 -1 -8 -24 281.387 3.61574 1
 -1 -8 -25 32.2653 2.48503 1
 -1 8 -26 421.771 4.38648 1
 -1 -8 -27 145.491 2.95967 1
 1 8 28 665.067 5.78264 1
 1 8 29 536.094 5.21504 1
 1 -8 30 332.898 4.42467 1
 1 8 31 64.7697 2.96316 1
 1 -8 32 303.787 4.05365 1
 -1 8 -33 9.54305 2.62194 1
 1 -8 34 143.094 3.4273 1
 1 8 35 6.65713 2.66777 1
 1 8 36 43.527 3.1476 1
 1 -8 37 23.1104 3.07753 1
 1 8 38 73.8108 3.46197 1
 1 8 39 61.9549 3.61451 1
 1 8 40 312.746 5.11061 1
 1 8 41 227.511 4.7326 1
 1 8 42 1.47682 3.41015 1
 1 8 43 214.363 4.51263 1
 -1 8 -44 274.593 4.54763 1
 1 -8 45 14.2301 3.19826 1
 1 -8 46 16.6401 3.25976 1
 -1 -8 -47 7.46087 3.2395 1
 1 8 48 24.6662 3.39319 1
 1 9 -46 -0.36775 2.98184 1
 -1 9 45 5.27432 2.93117 1
 1 -9 -44 25.6349 2.91713 1
 -1 -9 43 1.10694 2.84886 1
 -1 9 42 0.85201 2.76925 1
 -1 9 41 42.0069 3.13733 1
 -1 9 40 179.219 3.82819 1
 -1 9 39 24.7488 2.91976 1
 1 -9 -38 121.773 3.45987 1
 -1 -9 37 67.427 3.22428 1
 -1 9 36 84.8977 3.28544 1
 -1 -9 35 31.2096 2.8606 1
 -1 -9 34 269.7 3.88803 1
 -1 9 33 223.528 3.67259 1
 -1 9 32 147.909 3.31378 1
 -1 -9 31 778.119 5.72909 1
 -1 -9 30 572.501 5.03555 1
 -1 -9 29 581.978 4.96805 1
 -1 -9 28 77.1341 3.04375 1
 1 9 -27 10.4296 2.54573 1
 1 -9 -26 204.219 3.58408 1
 1 9 -25 5.46565 2.51987 1
 1 -9 -24 11.8262 2.50156 1
 -1 9 23 10.8405 2.45602 1
 -1 9 22 90.0555 3.03618 1
 -1 9 21 683.475 4.98876 1
 -1 -9 20 9.1421 2.57542 1
 -1 -9 19 35.048 2.56638 1
 -1 9 18 443.869 4.61621 1
 -1 -9 17 63.5474 2.53715 1
 -1 -9 16 229.758 3.38757 1
 -1 9 15 0.55266 1.86322 1
 -1 -9 14 93.2394 2.33195 1
 -1 9 13 -0.53886 1.70307 1
 1 -9 -12 554.824 3.63837 1
 -1 -9 11 754.348 3.91069 1
 -1 -9 -11 832.289 19.5689 -2
 1 9 -11 832.289 19.5689 1
 -1 -9 10 32.1154 1.60759 1
 -1 -9 -10 46.9384 9.68962 -2
 1 9 -10 46.9384 9.68962 1
 -1 9 9 5.42315 1.54798 1
 -1 -9 -9 0.5759 5.56771 -2
 1 9 -9 0.5759 5.56771 1
 -1 9 8 39.1927 2.20414 1
 1 -9 8 47.9955 3.02475 -2
 -1 9 8 47.9955 3.02475 1
 -1 -9 7 221.296 3.82648 1
 -1 9 -7 242.554 3.50685 -2
 1 -9 -7 242.554 3.50685 1
 1 -9 -6 2006.65 18.7947 1
 1 -9 6 2333.46 6.69543 -2
 -1 9 6 2333.46 6.69543 1
 1 -9 -5 1199.91 43.7809 1
 1 9 5 1657.49 5.75223 -2
 -1 -9 5 1657.49 5.75223 1
 1 -9 -4 148.063 19.0771 1
 -1 9 -4 261.188 2.96866 -2
 1 -9 -4 261.188 2.96866 1
 -1 9 -3 110.101 2.48615 -2
 1 -9 -3 110.101 2.48615 1
 -1 9 -2 1834.67 7.02148 -2
 1 -9 -2 1834.67 7.02148 1
 -1 -9 -1 264.013 2.94415 -2
 1 9 -1 264.013 2.94415 1
 1 9 0 11.8021 1.7881 -2
 -1 -9 0 11.8021 1.7881 1
 -1 -9 1 292.177 3.05952 -2
 1 9 1 292.177 3.05952 1
 1 -9 -2 1784.05 6.97255 -2
 -1 9 -2 1784.05 6.97255 1
 -1 9 3 137.564 2.65084 -2
 1 -9 3 137.564 2.65084 1
 -1 -9 4 294.8 3.16515 -2
 1 9 4 294.8 3.16515 1
 -1 -9 -5 1425.2 57.3062 1
 1 9 -5 1602.41 5.75246 -2
 -1 -9 -5 1602.41 5.75246 1
 1 9 6 2106.7 14.7368 1
 -1 9 6 2381.58 7.3074 -2
 1 -9 6 2381.58 7.3074 1
 1 -9 7 251.219 3.91186 1
 -1 9 7 282.359 3.92791 -2
 1 -9 7 282.359 3.92791 1
 1 -9 8 48.8984 2.1657 1
 -1 9 8 57.8915 3.47373 -2
 1 -9 8 57.8915 3.47373 1
 -1 -9 -9 0.78022 1.56012 1
 1 -9 -9 20.0213 4.60995 -2
 -1 9 -9 20.0213 4.60995 1
 -1 -9 -10 66.6661 2.00226 1
 1 -9 -10 66.948 7.09792 -2
 -1 9 -10 66.948 7.09792 1
 -1 -9 -11 646.907 3.92425 1
 1 -9 -11 688.552 14.5738 -2
 -1 9 -11 688.552 14.5738 1
 1 9 12 621.918 3.74667 1
 1 -9 13 1.69963 1.73793 1
 -1 9 -14 320.481 3.12373 1
 1 -9 15 38.6098 1.94197 1
 1 9 16 385.45 3.68113 1
 1 9 17 31.4507 2.36082 1
 -1 9 -18 257.749 3.5659 1
 1 -9 19 24.6992 2.52109 1
 1 9 20 51.0242 2.84026 1
 1 -9 21 600.494 5.09723 1
 -1 -9 -22 263.838 3.84881 1
 1 -9 23 22.0159 2.5641 1
 1 -9 24 212.822 3.57878 1
 -1 9 -25 1.41633 2.47453 1
 1 -9 26 176.703 3.80801 1
 -1 9 -27 -0.37122 2.76005 1
 1 9 28 188.801 3.81315 1
 1 9 29 667.301 5.50611 1
 1 -9 30 378.886 4.22315 1
 1 -9 31 700.923 5.34637 1
 1 9 32 192.16 3.77096 1
 1 9 33 240.857 4.03568 1
 1 9 34 204.826 3.91355 1
 1 9 35 16.9125 2.91406 1
 1 9 36 315.943 4.56402 1
 1 9 37 130.99 3.90625 1
 -1 -9 -38 146.601 4.06712 1
 -1 9 -39 36.1262 3.43219 1
 -1 -9 -40 327.247 5.37543 1
 1 9 41 32.8949 3.34188 1
 -1 9 -42 17.5459 3.19708 1
 1 9 43 -1.86448 3.11327 1
 1 -9 44 100.689 3.63303 1
 1 9 45 8.35725 3.29789 1
 1 9 46 66.1333 12.9055 1
 1 10 -44 120.702 5.05043 1
 -1 10 43 57.6774 3.2354 1
 1 10 -42 376.833 4.59865 1
 -1 10 41 138.566 3.59549 1
 1 10 -40 35.593 3.02769 1
 -1 -10 39 145.164 3.59717 1
 1 -10 -38 65.3521 3.32551 1
 1 10 -37 1.54912 2.99298 1
 -1 10 36 10.5902 3.02967 1
 -1 10 35 78.8617 3.25725 1
 1 10 -34 125.375 3.51855 1
 1 -10 -33 279.941 4.24184 1
 -1 -10 32 201.483 4.01612 1
 1 -10 -31 141.765 3.65778 1
 -1 -10 30 71.9628 3.22133 1
 -1 -10 29 61.679 3.22932 1
 -1 -10 28 35.1953 3.04108 1
 1 -10 -27 103.342 3.39419 1
 -1 -10 26 81.4787 3.2472 1
 1 -10 -25 1.26481 2.98105 1
 -1 -10 24 189.192 4.25978 1
 -1 -10 23 321.617 4.85146 1
 -1 10 22 90.1397 3.5136 1
 -1 10 21 2.55567 2.55307 1
 1 -10 -20 1242.29 7.09648 1
 -1 -10 19 110.1 3.54487 1
 -1 10 18 43.6727 2.77877 1
 1 10 -17 79.4688 2.75326 1
 -1 -10 16 930.106 5.37635 1
 -1 10 15 4.18375 2.11414 1
 -1 10 14 121.353 2.6376 1
 -1 -10 13 26.7653 2.08304 1
 -1 -10 12 723.752 5.34312 1
 -1 -10 11 445.297 4.40231 1
 1 10 -10 71.836 2.6558 1
 1 -10 10 75.584 14.1128 -2
 -1 10 10 75.584 14.1128 1
 -1 10 9 1043.41 6.63325 1
 -1 -10 -9 1174.89 15.9263 -2
 1 10 -9 1174.89 15.9263 1
 -1 -10 8 487.712 5.46154 1
 1 10 8 531.004 8.12879 -2
 -1 -10 8 531.004 8.12879 1
 1 -10 -7 20.1303 3.31248 1
 -1 10 -7 20.3077 3.28635 -2
 1 -10 -7 20.3077 3.28635 1
 -1 10 6 33.3446 5.31223 1
 1 10 6 40.8894 2.9973 -2
 -1 -10 6 40.8894 2.9973 1
 1 -10 -5 303.635 24.3457 1
 -1 10 -5 404.455 4.1883 -2
 1 -10 -5 404.455 4.1883 1
 1 -10 -4 385.387 26.3159 1
 1 10 4 427.722 4.27297 -2
 -1 -10 4 427.722 4.27297 1
 1 -10 3 154.362 3.35494 -2
 -1 10 3 154.362 3.35494 1
 -1 -10 -2 5.59471 2.43588 -2
 1 10 -2 5.59471 2.43588 1
 -1 10 -1 50.0716 2.6391 -2
 1 -10 -1 50.0716 2.6391 1
 -1 -10 0 3.38616 2.45396 -2
 1 10 0 3.38616 2.45396 1
 -1 -10 1 59.002 2.66923 -2
 1 10 1 59.002 2.66923 1
 1 10 -2 11.146 2.46959 -2
 -1 -10 -2 11.146 2.46959 1
 1 10 -3 112.142 3.36763 -2
 -1 -10 -3 112.142 3.36763 1
 -1 10 4 304.974 4.038 -2
 1 -10 4 304.974 4.038 1
 -1 -10 -5 257.518 29.5808 1
 -1 -10 5 343.78 4.62457 -2
 1 10 5 343.78 4.62457 1
 -1 -10 -6 9.59272 3.99166 1
 -1 10 6 14.2904 3.45311 -2
 1 -10 6 14.2904 3.45311 1
 -1 -10 -7 23.5574 3.66613 1
 -1 10 7 24.2295 3.93185 -2
 1 -10 7 24.2295 3.93185 1
 1 -10 8 367.553 6.37222 1
 1 -10 -8 412.54 7.31611 -2
 -1 10 -8 412.54 7.31611 1
 -1 10 -9 937.87 9.51488 1
 -1 -10 9 1075.87 12.4745 -2
 1 10 9 1075.87 12.4745 1
 -1 -10 -10 154.16 4.27824 1
 1 -10 -10 132.452 11.5344 -2
 -1 10 -10 132.452 11.5344 1
 -1 -10 -11 391.611 5.49155 1
 1 -10 12 432.835 5.42177 1
 1 10 13 78.8083 3.24291 1
 1 10 14 267.97 4.19564 1
 1 10 15 18.6607 2.565 1
 1 10 16 904.356 5.94291 1
 1 10 17 130.896 3.19731 1
 1 10 18 8.94404 2.49817 1
 1 10 19 134.667 3.15476 1
 -1 -10 -20 1194.99 6.34296 1
 1 -10 21 3.02963 2.23638 1
 1 -10 22 42.1751 2.65155 1
 -1 10 -23 242.961 4.10028 1
 1 10 24 267.038 4.26981 1
 1 -10 25 12.9523 2.83672 1
 -1 -10 -26 245.716 4.25788 1
 1 10 27 227.541 3.8222 1
 1 10 28 17.5247 2.7278 1
 -1 10 -29 31.4085 2.87421 1
 -1 -10 -30 2.13664 2.64996 1
 1 -10 31 107.26 3.31596 1
 -1 -10 -32 321.447 4.38174 1
 1 10 33 291.974 4.60926 1
 1 -10 34 384.624 5.30096 1
 1 10 35 21.6383 3.39068 1
 -1 10 -36 4.81196 3.2673 1
 -1 -10 -37 4.76999 3.33847 1
 -1 -10 -38 88.1777 4.06747 1
 1 -10 39 212.778 4.36937 1
 -1 10 -40 2.08893 3.12847 1
 -1 10 -41 83.0959 3.81808 1
 -1 -10 -42 364.423 5.19058 1
 -1 -10 -43 58.3225 3.7261 1
 1 11 -41 73.2804 3.77937 1
 -1 -11 40 7.34939 3.15194 1
 -1 11 39 87.2781 3.58368 1
 -1 11 38 2.45551 3.21478 1
 -1 11 37 84.7456 3.80449 1
 -1 11 36 65.8327 3.82725 1
 -1 -11 35 622.894 6.26375 1
 -1 -11 34 103.04 4.01596 1
 1 11 -33 47.1327 3.59026 1
 -1 11 32 21.9152 3.42957 1
 1 11 -31 680.399 6.52648 1
 -1 11 30 311.51 5.00454 1
 -1 11 29 49.6341 3.30702 1
 -1 11 28 78.126 3.44452 1
 -1 11 27 543.162 5.8186 1
 -1 11 26 287.24 4.66536 1
 -1 11 25 67.3478 3.57585 1
 -1 11 24 30.6809 3.26265 1
 1 11 -23 162.506 4.09063 1
 -1 11 22 33.0033 3.25226 1
 -1 -11 21 622.365 5.99088 1
 -1 11 20 36.6189 3.10834 1
 -1 11 19 476.041 5.32514 1
 -1 -11 18 27.2797 2.96636 1
 -1 -11 17 179.133 3.91173 1
 -1 11 16 239.334 3.93597 1
 1 -11 -15 235.811 4.10584 1
 -1 11 14 97.1494 3.75963 1
 1 11 -13 458.572 5.49632 1
 -1 -11 -13 544.078 20.0382 -2
 1 11 -13 544.078 20.0382 1
 -1 11 12 101.322 3.64291 1
 -1 -11 -12 96.1791 14.0237 -2
 1 11 -12 96.1791 14.0237 1
 -1 -11 11 3.73215 2.60848 1
 -1 -11 -11 -0.01442 12.0412 -2
 1 11 -11 -0.01442 12.0412 1
 1 -11 -10 1.05612 2.62801 1
 -1 -11 -10 11.8391 5.58414 -2
 1 11 -10 11.8391 5.58414 1
 -1 -11 9 29.3683 3.18808 1
 1 -11 9 28.496 4.7386 -2
 -1 11 9 28.496 4.7386 1
 1 -11 -8 10.1186 3.21821 1
 1 11 8 15.8007 4.19379 -2
 -1 -11 8 15.8007 4.19379 1
 -1 11 7 160.675 5.94975 1
 1 11 7 178.664 3.95873 -2
 -1 -11 7 178.664 3.95873 1
 -1 11 6 146.807 6.47173 1
 1 -11 6 154.86 3.7938 -2
 -1 11 6 154.86 3.7938 1
 -1 11 -5 133.789 3.36123 -2
 1 -11 -5 133.789 3.36123 1
 1 11 4 118.365 3.5097 -2
 -1 -11 4 118.365 3.5097 1
 1 -11 3 6.1538 2.87089 -2
 -1 11 3 6.1538 2.87089 1
 1 -11 2 689.312 5.78416 -2
 -1 11 2 689.312 5.78416 1
 1 11 1 371.941 4.82727 -2
 -1 -11 1 371.941 4.82727 1
 1 11 0 205.972 4.55102 -2
 -1 -11 0 205.972 4.55102 1
 1 -11 -1 383.208 5.27186 -2
 -1 11 -1 383.208 5.27186 1
 1 11 -2 566.46 6.30999 -2
 -1 -11 -2 566.46 6.30999 1
 1 11 -3 16.8754 3.22792 -2
 -1 -11 -3 16.8754 3.22792 1
 1 -11 -4 74.719 3.92477 -2
 -1 11 -4 74.719 3.92477 1
 -1 -11 -5 48.5715 18.9958 1
 1 11 -5 85.7972 4.44747 -2
 -1 -11 -5 85.7972 4.44747 1
 -1 -11 -6 160.224 27.7505 1
 -1 -11 6 175.197 4.94228 -2
 1 11 6 175.197 4.94228 1
 -1 11 -7 153.776 11.0264 1
 1 11 -7 166.705 5.1309 -2
 -1 -11 -7 166.705 5.1309 1
 -1 -11 -8 2.67173 4.74348 1
 -1 11 8 12.7982 4.35589 -2
 1 -11 8 12.7982 4.35589 1
 1 -11 9 40.0298 4.25265 1
 -1 -11 9 40.9145 5.12348 -2
 1 11 9 40.9145 5.12348 1
 1 11 10 -0.29788 3.28757 1
 1 11 -10 8.94818 6.10087 -2
 -1 -11 -10 8.94818 6.10087 1
 1 11 11 1.72956 2.82127 1
 1 -11 -11 16.7706 7.99151 -2
 -1 11 -11 16.7706 7.99151 1
 1 11 12 69.7757 2.97011 1
 1 -11 -12 75.928 13.6978 -2
 -1 11 -12 75.928 13.6978 1
 1 11 13 471.884 4.92896 1
 1 -11 -13 549.945 19.7556 -2
 -1 11 -13 549.945 19.7556 1
 -1 -11 -14 152.239 3.40568 1
 -1 11 -15 113.792 3.03331 1
 1 -11 16 136.627 3.17164 1
 1 -11 17 158.108 3.31271 1
 -1 -11 -18 6.05822 2.45027 1
 -1 11 -19 510.746 4.80546 1
 -1 11 -20 89.2155 2.89959 1
 1 11 21 492.038 4.84248 1
 -1 -11 -22 79.4975 3.35496 1
 -1 -11 -23 113.485 3.65117 1
 1 11 24 157.627 3.95398 1
 1 11 25 203.782 4.3568 1
 -1 11 -26 187.109 4.31935 1
 1 -11 27 566.912 5.82999 1
 -1 11 -28 114.952 3.73092 1
 -1 -11 -29 56.5927 3.41624 1
 1 11 30 253.466 4.48028 1
 -1 11 -31 541.295 5.74848 1
 1 11 32 8.6801 3.1308 1
 1 -11 33 26.7512 3.52994 1
 -1 -11 -34 75.9367 3.94571 1
 -1 -11 -35 375.359 5.42308 1
 -1 11 -36 12.3842 3.36484 1
 1 -11 37 24.3619 3.31517 1
 -1 -11 -38 17.6249 3.52846 1
 1 11 39 78.2324 3.95194 1
 -1 11 -40 -0.51812 3.31188 1
 -1 -12 37 82.4323 3.85446 1
 1 12 -36 47.2592 3.52657 1
 1 12 -35 89.0739 3.74322 1
 1 -12 -34 44.8645 3.44924 1
 1 12 -33 47.8289 3.48983 1
 -1 12 32 57.7079 3.60137 1
 -1 -12 31 230.219 4.55331 1
 -1 -12 30 6.7248 3.26127 1
 -1 -12 29 105.461 3.86525 1
 -1 12 28 14.2287 3.23667 1
 1 -12 -27 6.04174 3.09375 1
 -1 12 26 17.1483 3.1402 1
 -1 12 25 12.8324 3.27626 1
 1 -12 -24 124.622 3.94408 1
 -1 -12 23 35.8003 3.54541 1
 -1 -12 22 362.494 5.38149 1
 1 12 -21 288.811 4.9264 1
 -1 12 20 16.458 3.30614 1
 1 12 -19 126.834 3.73408 1
 1 -12 -18 7.16566 2.9617 1
 -1 12 17 840.192 6.59201 1
 -1 12 16 23.5513 3.12989 1
 1 12 -15 25.1444 2.82815 1
 1 -12 -14 4.85109 2.55323 1
 -1 -12 13 21.9886 2.67721 1
 -1 -12 -13 5.47131 14.7347 -2
 1 12 -13 5.47131 14.7347 1
 1 -12 -12 4.28461 2.59294 1
 -1 -12 -12 26.9155 14.6984 -2
 1 12 -12 26.9155 14.6984 1
 1 12 -11 483.365 5.39294 1
 -1 -12 -11 506.097 13.7748 -2
 1 12 -11 506.097 13.7748 1
 1 -12 -10 51.5755 3.86803 1
 -1 -12 -10 61.612 6.05938 -2
 1 12 -10 61.612 6.05938 1
 1 -12 -9 1469.53 10.8599 1
 1 -12 9 1591.57 10.4955 -2
 -1 12 9 1591.57 10.4955 1
 1 -12 -8 86.8201 4.78869 1
 1 -12 8 94.2488 4.93018 -2
 -1 12 8 94.2488 4.93018 1
 1 -12 -7 1.84377 4.99874 1
 -1 -12 -7 4.26917 3.83201 -2
 1 12 -7 4.26917 3.83201 1
 1 -12 -6 -6.20851 7.08821 1
 -1 -12 -6 1.3585 3.40718 -2
 1 12 -6 1.3585 3.40718 1
 -1 12 -5 774.047 6.76704 -2
 1 -12 -5 774.047 6.76704 1
 -1 -12 -4 67.1829 4.11067 -2
 1 12 -4 67.1829 4.11067 1
 -1 -12 -3 1.74083 3.62463 -2
 1 12 -3 1.74083 3.62463 1
 -1 -12 -2 266.284 5.28031 -2
 1 12 -2 266.284 5.28031 1
 1 -12 1 1097.42 9.26707 -2
 -1 12 1 1097.42 9.26707 1
 -1 12 0 6.5931 3.58863 -2
 1 -12 0 6.5931 3.58863 1
 -1 12 1 1099.21 7.95321 -2
 1 -12 1 1099.21 7.95321 1
 -1 -12 2 340.151 5.26856 -2
 1 12 2 340.151 5.26856 1
 -1 -12 3 7.18339 3.38997 -2
 1 12 3 7.18339 3.38997 1
 -1 -12 -4 95.1516 24.0269 1
 -1 -12 4 103.285 4.16341 -2
 1 12 4 103.285 4.16341 1
 -1 -12 -5 677.098 46.6437 1
 -1 -12 5 744.029 6.59525 -2
 1 12 5 744.029 6.59525 1
 1 12 6 4.66795 7.317 1
 -1 -12 6 4.21049 3.36791 -2
 1 12 6 4.21049 3.36791 1
 1 12 7 12.9227 6.1347 1
 -1 -12 7 20.1182 3.37605 -2
 1 12 7 20.1182 3.37605 1
 -1 12 -8 118.354 5.55456 1
 1 12 -8 122.873 4.33597 -2
 -1 -12 -8 122.873 4.33597 1
 -1 -12 -9 1300.62 9.26647 1
 1 -12 -9 1505.69 10.3278 -2
 -1 12 -9 1505.69 10.3278 1
 1 12 10 41.1169 3.18508 1
 1 -12 -10 49.1182 5.79102 -2
 -1 12 -10 49.1182 5.79102 1
 -1 12 -11 517 5.06396 1
 1 -12 -11 588.765 11.4423 -2
 -1 12 -11 588.765 11.4423 1
 1 12 12 5.05268 2.50346 1
 1 -12 -12 11.5647 9.23257 -2
 -1 12 -12 11.5647 9.23257 1
 1 12 13 11.796 2.60499 1
 -1 -12 13 16.0806 9.40989 -2
 1 12 13 16.0806 9.40989 1
 -1 12 -14 47.8431 2.81911 1
 -1 -12 14 58.3799 9.77074 -2
 1 12 14 58.3799 9.77074 1
 1 -12 15 46.5677 2.90978 1
 1 -12 -15 57.0438 15.3898 -2
 -1 12 -15 57.0438 15.3898 1
 -1 12 -16 25.6168 2.73421 1
 -1 12 -17 984.865 6.38865 1
 -1 -12 -18 6.32969 2.68448 1
 -1 -12 -19 70.8175 3.06856 1
 -1 12 -20 22.5693 2.80105 1
 1 12 21 275.606 4.53028 1
 1 12 22 257.235 4.77392 1
 -1 12 -23 7.05598 3.28375 1
 1 -12 24 126.546 4.09944 1
 -1 -12 -25 10.3462 3.35536 1
 1 -12 26 59.922 3.71596 1
 1 -12 27 3.3123 3.16777 1
 1 -12 28 42.5695 3.52682 1
 -1 -12 -29 161.018 4.16919 1
 1 -12 30 -0.44254 3.20822 1
 1 -12 31 159.292 3.85231 1
 1 -12 32 37.3905 3.30019 1
 -1 12 -33 45.9872 3.6207 1
 -1 -12 -34 11.892 3.29615 1
 -1 12 -35 230.341 4.48424 1
 1 -12 36 88.663 3.80116 1
 1 -12 37 19.2453 4.8429 1
 1 13 -33 23.4771 3.36147 1
 1 13 -32 12.7246 3.27909 1
 -1 13 31 125.564 3.9253 1
 1 13 -30 1056.11 7.3589 1
 1 13 -29 160.881 3.96383 1
 1 13 -28 135.051 3.74397 1
 1 13 -27 192.119 4.0254 1
 -1 13 26 104.239 3.61062 1
 -1 -13 25 6.05548 3.12016 1
 -1 -13 24 47.4528 3.71278 1
 1 13 -23 157.742 4.35665 1
 -1 13 22 29.8661 3.49407 1
 -1 13 21 193.324 4.51938 1
 -1 13 20 471.502 5.79545 1
 1 13 -19 198.807 4.25818 1
 1 -13 -18 170.612 4.09759 1
 1 -13 -17 200.96 4.22005 1
 1 -13 -16 75.1302 3.46961 1
 -1 13 15 203.986 4.33502 1
 1 -13 15 196.245 16.5184 -2
 -1 13 15 196.245 16.5184 1
 1 13 -14 31.0082 2.879 1
 1 13 -13 116.899 3.75691 1
 -1 -13 -13 168.039 18.1705 -2
 1 13 -13 168.039 18.1705 1
 1 13 -12 37.3948 3.24793 1
 -1 -13 -12 35.4236 16.0194 -2
 1 13 -12 35.4236 16.0194 1
 1 13 -11 18.4715 3.53609 1
 -1 -13 -11 9.53857 7.28207 -2
 1 13 -11 9.53857 7.28207 1
 1 -13 -10 29.0308 4.22702 1
 1 -13 10 48.7243 5.4982 -2
 -1 13 10 48.7243 5.4982 1
 -1 -13 9 -2.26913 4.15755 1
 -1 13 -9 1.25546 4.90418 -2
 1 -13 -9 1.25546 4.90418 1
 1 13 -8 30.3244 4.66247 1
 -1 -13 -8 29.2788 4.73362 -2
 1 13 -8 29.2788 4.73362 1
 1 -13 -7 4.13524 6.39426 1
 -1 13 -7 10.405 4.14933 -2
 1 -13 -7 10.405 4.14933 1
 1 -13 -6 1450.36 25.1168 1
 -1 13 -6 1688.72 9.43687 -2
 1 -13 -6 1688.72 9.43687 1
 1 13 5 43.7164 3.94001 -2
 -1 -13 5 43.7164 3.94001 1
 -1 13 -4 633.264 6.65336 -2
 1 -13 -4 633.264 6.65336 1
 1 -13 3 65.2853 4.2554 -2
 -1 13 3 65.2853 4.2554 1
 1 -13 2 29.1138 3.4867 -2
 -1 13 2 29.1138 3.4867 1
 -1 -13 -1 67.7097 3.92741 -2
 1 13 -1 67.7097 3.92741 1
 -1 -13 0 172.347 4.50809 -2
 1 13 0 172.347 4.50809 1
 -1 -13 1 57.1997 3.42977 -2
 1 13 1 57.1997 3.42977 1
 1 13 -2 54.7371 3.62212 -2
 -1 -13 -2 54.7371 3.62212 1
 -1 -13 3 81.3133 3.82652 -2
 1 13 3 81.3133 3.82652 1
 1 -13 -4 492.071 5.62105 -2
 -1 13 -4 492.071 5.62105 1
 1 -13 -5 35.0993 3.57268 -2
 -1 13 -5 35.0993 3.57268 1
 1 13 6 1395.81 26.6285 1
 -1 -13 6 1567.37 8.42239 -2
 1 13 6 1567.37 8.42239 1
 1 13 7 -0.15808 6.95798 1
 1 13 -7 4.2208 3.59051 -2
 -1 -13 -7 4.2208 3.59051 1
 1 13 8 16.998 4.33855 1
 -1 13 8 20.7273 4.32853 -2
 1 -13 8 20.7273 4.32853 1
 1 13 9 2.29101 3.44838 1
 1 -13 -9 3.85894 4.7866 -2
 -1 13 -9 3.85894 4.7866 1
 1 -13 10 89.3635 4.24753 1
 1 -13 -10 81.5495 5.35161 -2
 -1 13 -10 81.5495 5.35161 1
 -1 13 -11 11.6678 2.88313 1
 1 -13 -11 9.50081 6.39256 -2
 -1 13 -11 9.50081 6.39256 1
 -1 -13 -12 5.10145 2.84909 1
 1 -13 -12 12.4371 9.9775 -2
 -1 13 -12 12.4371 9.9775 1
 1 13 13 189.113 4.09199 1
 -1 -13 13 207.242 12.357 -2
 1 13 13 207.242 12.357 1
 1 -13 14 20.0267 3.09127 1
 1 -13 -14 51.0481 10.7377 -2
 -1 13 -14 51.0481 10.7377 1
 -1 -13 -15 146.527 3.75977 1
 1 -13 -15 218.648 18.5162 -2
 -1 13 -15 218.648 18.5162 1
 1 13 16 41.4586 3.02404 1
 -1 13 -17 202.826 3.96277 1
 1 13 18 145.61 3.69349 1
 1 -13 19 226.078 4.0999 1
 -1 -13 -20 554.213 5.95005 1
 1 13 21 180.228 4.28519 1
 -1 -13 -22 44.9861 3.74225 1
 1 13 23 149.987 4.46987 1
 1 13 24 30.0492 3.69443 1
 1 13 25 10.6062 3.20604 1
 1 13 26 56.618 3.23974 1
 1 13 27 186.278 3.85494 1
 -1 -13 -28 144.053 3.4772 1
 -1 13 -29 109.842 3.43412 1
 -1 13 -30 996.841 6.46842 1
 1 -13 31 63.2235 3.21317 1
 1 13 32 8.26644 2.98924 1
 1 -13 33 6.31619 3.82195 1
 -1 -14 28 77.4358 3.77604 1
 -1 -14 27 313.155 4.59106 1
 1 14 -26 143.062 3.83687 1
 1 -14 -25 82.0709 3.49208 1
 -1 -14 24 499.703 5.24713 1
 -1 14 23 85.4 3.49142 1
 1 -14 -22 4.01798 2.96519 1
 -1 14 21 114.518 3.68902 1
 1 14 -20 184.19 3.81534 1
 1 14 -19 591.16 5.25855 1
 1 14 -18 204.633 4.03069 1
 -1 14 17 35.2489 3.54602 1
 -1 -14 16 91.1573 4.3296 1
 1 -14 16 87.851 15.6998 -2
 -1 14 16 87.851 15.6998 1
 1 14 -15 75.8653 4.16909 1
 1 -14 15 86.7747 15.9759 -2
 -1 14 15 86.7747 15.9759 1
 1 14 -14 94.8132 4.67726 1
 1 -14 14 63.7423 10.1433 -2
 -1 14 14 63.7423 10.1433 1
 1 14 -13 89.219 3.89039 1
 -1 -14 -13 98.5266 10.4201 -2
 1 14 -13 98.5266 10.4201 1
 1 -14 -12 32.4147 4.02401 1
 -1 -14 -12 22.7708 7.92655 -2
 1 14 -12 22.7708 7.92655 1
 1 14 -11 50.9341 4.28434 1
 -1 -14 -11 51.5345 10.046 -2
 1 14 -11 51.5345 10.046 1
 1 14 -10 46.0166 5.57972 1
 1 -14 10 72.7063 6.54688 -2
 -1 14 10 72.7063 6.54688 1
 -1 14 9 222.137 9.2738 1
 -1 -14 -9 242.597 6.60767 -2
 1 14 -9 242.597 6.60767 1
 1 -14 -8 161.231 8.68283 1
 -1 -14 -8 173.016 6.32151 -2
 1 14 -8 173.016 6.32151 1
 -1 14 7 236.357 11.8801 1
 1 -14 7 299.289 6.56391 -2
 -1 14 7 299.289 6.56391 1
 1 14 6 7.17173 4.29823 -2
 -1 -14 6 7.17173 4.29823 1
 -1 -14 -5 13.1203 4.25682 -2
 1 14 -5 13.1203 4.25682 1
 1 -14 4 461.761 6.91911 -2
 -1 14 4 461.761 6.91911 1
 -1 -14 -3 566.337 7.58015 -2
 1 14 -3 566.337 7.58015 1
 1 -14 2 270.193 6.02208 -2
 -1 14 2 270.193 6.02208 1
 1 -14 1 -1.12492 4.14961 -2
 -1 14 1 -1.12492 4.14961 1
 1 -14 0 11.0591 4.14504 -2
 -1 14 0 11.0591 4.14504 1
 1 -14 -1 2.70059 4.06365 -2
 -1 14 -1 2.70059 4.06365 1
 1 14 -2 376.651 6.53725 -2
 -1 -14 -2 376.651 6.53725 1
 -1 14 3 619.591 7.72379 -2
 1 -14 3 619.591 7.72379 1
 -1 -14 4 454.045 6.466 -2
 1 14 4 454.045 6.466 1
 1 14 5 19.3033 9.9349 1
 -1 14 5 15.1804 4.00349 -2
 1 -14 5 15.1804 4.00349 1
 1 14 6 0.4452 9.57762 1
 1 -14 -6 8.22741 3.95763 -2
 -1 14 -6 8.22741 3.95763 1
 1 14 7 293.731 11.3801 1
 1 -14 -7 324.263 5.65863 -2
 -1 14 -7 324.263 5.65863 1
 1 14 8 78.3746 5.38115 1
 1 -14 -8 102.219 5.51332 -2
 -1 14 -8 102.219 5.51332 1
 -1 -14 -9 236.763 6.98346 1
 1 14 -9 242.459 6.60599 -2
 -1 -14 -9 242.459 6.60599 1
 -1 -14 -10 82.8334 5.1841 1
 -1 -14 10 94.8315 5.7644 -2
 1 14 10 94.8315 5.7644 1
 -1 -14 -11 64.4568 4.48181 1
 -1 -14 11 66.6878 6.85046 -2
 1 14 11 66.6878 6.85046 1
 1 14 12 31.699 3.49206 1
 1 -14 -12 21.0556 11.2337 -2
 -1 14 -12 21.0556 11.2337 1
 1 14 13 92.4074 3.93816 1
 -1 -14 13 89.6075 12.0559 -2
 1 14 13 89.6075 12.0559 1
 -1 14 -14 54.0665 3.72875 1
 1 -14 -14 54.6576 11.8517 -2
 -1 14 -14 54.6576 11.8517 1
 1 -14 15 53.473 3.44038 1
 -1 14 -16 122.951 4.02311 1
 -1 -14 16 141.458 16.7786 -2
 1 14 16 141.458 16.7786 1
 1 -14 17 21.2459 2.92013 1
 -1 14 -18 147.896 3.53055 1
 1 -14 19 530.905 4.87974 1
 1 -14 20 215.14 3.91878 1
 1 -14 21 146.063 3.76099 1
 1 14 22 0.77912 3.06537 1
 1 -14 23 41.0556 3.24607 1
 -1 -14 -24 614.747 5.62028 1
 -1 -14 -25 51.6377 3.37779 1
 -1 -14 -26 126.229 3.7803 1
 -1 14 -27 263.018 4.28095 1
 -1 -14 -28 120.245 3.6407 1
 1 -15 -21 31.6591 3.46261 1
 1 15 -20 17.312 3.34608 1
 -1 -15 19 61.3187 3.41645 1
 1 15 -18 144.753 3.69102 1
 1 -15 -17 202.644 4.07496 1
 -1 15 -17 205.706 14.3931 -2
 1 -15 -17 205.706 14.3931 1
 1 -15 -16 45.6661 3.36183 1
 -1 15 -16 49.5484 12.8526 -2
 1 -15 -16 49.5484 12.8526 1
 1 15 -15 5.96656 3.34554 1
 -1 -15 -15 7.82614 10.1799 -2
 1 15 -15 7.82614 10.1799 1
 -1 15 14 326.309 4.90946 1
 1 -15 14 328.372 13.4409 -2
 -1 15 14 328.372 13.4409 1
 1 15 -13 7.3761 3.32876 1
 -1 15 -13 4.92093 10.3429 -2
 1 -15 -13 4.92093 10.3429 1
 1 -15 -12 0.21636 3.1577 1
 1 -15 12 5.62685 8.86273 -2
 -1 15 12 5.62685 8.86273 1
 1 15 -11 14.9295 3.75163 1
 1 -15 11 13.4221 6.19489 -2
 -1 15 11 13.4221 6.19489 1
 1 -15 -10 5.26461 4.51441 1
 1 15 10 9.03619 5.02843 -2
 -1 -15 10 9.03619 5.02843 1
 -1 15 9 20.3329 5.35677 1
 -1 -15 -9 18.5656 4.63414 -2
 1 15 -9 18.5656 4.63414 1
 1 15 -8 45.434 5.99273 1
 -1 -15 -8 52.4873 4.72588 -2
 1 15 -8 52.4873 4.72588 1
 1 15 -7 35.9737 8 1
 -1 15 -7 47.6832 4.47394 -2
 1 -15 -7 47.6832 4.47394 1
 -1 15 6 1.26386 12.9599 1
 1 -15 6 8.74287 4.0198 -2
 -1 15 6 8.74287 4.0198 1
 -1 15 5 102.873 16.5989 1
 -1 -15 -5 123.995 4.64238 -2
 1 15 -5 123.995 4.64238 1
 1 -15 4 157.498 4.52054 -2
 -1 15 4 157.498 4.52054 1
 -1 15 3 265.385 18.3394 1
 -1 -15 -3 305.378 5.55559 -2
 1 15 -3 305.378 5.55559 1
 1 -15 2 217.885 4.96172 -2
 -1 15 2 217.885 4.96172 1
 1 15 1 8.49238 3.85504 -2
 -1 -15 1 8.49238 3.85504 1
 1 -15 0 715.456 7.04067 -2
 -1 15 0 715.456 7.04067 1
 -1 -15 1 -1.42682 3.6746 -2
 1 15 1 -1.42682 3.6746 1
 1 15 -2 276.05 5.08896 -2
 -1 -15 -2 276.05 5.08896 1
 -1 15 3 291.212 5.45211 -2
 1 -15 3 291.212 5.45211 1
 1 15 4 202.965 17.9571 1
 -1 15 4 210.434 5.16112 -2
 1 -15 4 210.434 5.16112 1
 1 15 5 98.6785 16.331 1
 -1 15 5 105.894 4.73725 -2
 1 -15 5 105.894 4.73725 1
 1 15 6 10.2315 13.9017 1
 -1 15 6 16.3992 4.1775 -2
 1 -15 6 16.3992 4.1775 1
 1 15 7 25.2785 9.7968 1
 -1 -15 7 40.213 4.18293 -2
 1 15 7 40.213 4.18293 1
 1 15 8 59.744 5.58783 1
 -1 -15 8 54.6624 4.58931 -2
 1 15 8 54.6624 4.58931 1
 -1 -15 -9 25.454 5.16509 1
 -1 15 9 26.4815 4.66345 -2
 1 -15 9 26.4815 4.66345 1
 -1 -15 -10 2.22426 3.89383 1
 1 -15 -10 7.12427 4.89043 -2
 -1 15 -10 7.12427 4.89043 1
 1 -15 11 19.8824 3.32781 1
 -1 15 11 22.9917 6.1892 -2
 1 -15 11 22.9917 6.1892 1
 1 -15 12 27.0658 3.13079 1
 1 -15 -12 23.8773 7.21222 -2
 -1 15 -12 23.8773 7.21222 1
 -1 -15 -13 -1.13606 2.70062 1
 -1 -15 13 3.54638 9.67774 -2
 1 15 13 3.54638 9.67774 1
 1 15 14 409.754 4.39517 1
 -1 -15 14 469.581 14.2572 -2
 1 15 14 469.581 14.2572 1
 1 15 15 7.52126 2.77367 1
 -1 -15 15 9.52521 9.95556 -2
 1 15 15 9.52521 9.95556 1
 -1 -15 -16 62.7874 2.99754 1
 1 15 -16 68.2286 12.5336 -2
 -1 -15 -16 68.2286 12.5336 1
 1 15 17 187.22 3.6195 1
 -1 -15 -18 226.841 3.9028 1
 1 15 19 54.2762 3.309 1
 1 15 20 53.8392 3.31758 1
 -1 -15 -21 37.672 3.26451 1
 -1 -16 10 210.133 8.90036 1
 -1 -16 -10 217.963 7.22691 -2
 1 16 -10 217.963 7.22691 1
 1 16 -9 16.2311 5.12564 1
 1 -16 9 16.369 4.80559 -2
 -1 16 9 16.369 4.80559 1
 -1 16 8 36.6767 5.54617 1
 -1 -16 -8 39.1773 4.82818 -2
 1 16 -8 39.1773 4.82818 1
 -1 16 7 85.939 7.69715 1
 -1 16 -7 111.009 5.05047 -2
 1 -16 -7 111.009 5.05047 1
 -1 16 6 20.1189 10.2345 1
 1 -16 6 12.5852 4.16994 -2
 -1 16 6 12.5852 4.16994 1
 -1 16 5 99.8279 17.3755 1
 -1 -16 -5 130.139 4.63714 -2
 1 16 -5 130.139 4.63714 1
 -1 16 4 104.014 17.6667 1
 -1 16 -4 112.739 4.54399 -2
 1 -16 -4 112.739 4.54399 1
 -1 -16 -3 88.7362 4.41617 -2
 1 16 -3 88.7362 4.41617 1
 -1 -16 -2 180.843 4.94243 -2
 1 16 -2 180.843 4.94243 1
 1 -16 1 57.4466 4.00514 -2
 -1 16 1 57.4466 4.00514 1
 1 16 0 5.68997 3.96468 -2
 -1 -16 0 5.68997 3.96468 1
 -1 -16 1 60.1163 4.42256 -2
 1 16 1 60.1163 4.42256 1
 1 -16 -2 250.343 5.39187 -2
 -1 16 -2 250.343 5.39187 1
 1 16 -3 45.5597 4.06448 -2
 -1 -16 -3 45.5597 4.06448 1
 1 16 4 103.062 16.8663 1
 1 16 -4 113.691 4.48771 -2
 -1 -16 -4 113.691 4.48771 1
 1 16 5 112.531 17.2093 1
 1 16 -5 121.383 4.39091 -2
 -1 -16 -5 121.383 4.39091 1
 1 16 6 9.88319 14.893 1
 -1 -16 6 20.7967 3.85116 -2
 1 16 6 20.7967 3.85116 1
 1 16 7 70.5879 8.65543 1
 1 -16 -7 93.622 4.67802 -2
 -1 16 -7 93.622 4.67802 1
 1 16 8 2.59789 5.50745 1
 1 -16 -8 3.48918 4.94182 -2
 -1 16 -8 3.48918 4.94182 1
 1 16 9 3.38086 5.16505 1
 -1 16 9 3.41803 5.15455 -2
 1 -16 9 3.41803 5.15455 1
 2 0 -54 26.3843 5.07115 1
 -2 0 52 173.091 6.0206 1
 -2 0 50 389.209 8.55824 1
 2 0 -48 10.1746 5.05072 1
 -2 0 46 219.134 6.66935 1
 2 0 -44 64.027 4.54839 1
 2 0 -42 135.863 4.1172 1
 -2 0 40 394.605 6.3186 1
 2 0 -38 32.222 4.44738 1
 -2 0 36 1114.85 9.24102 1
 -2 0 34 4.66888 3.52075 1
 -2 0 32 70.1682 2.85156 1
 -2 0 30 755.778 5.83953 1
 2 0 -28 4.75511 1.60764 1
 2 0 -26 3323.73 8.91857 1
 -2 0 24 7426.94 12.6442 1
 2 0 -22 511.202 4.06977 1
 2 0 -20 6.9595 0.89332 1
 -2 0 18 3695.02 6.20195 1
 -2 0 16 4096.59 6.42937 1
 2 0 -14 950.731 3.14546 1
 2 0 -12 29.5112 1.17113 1
 -2 0 10 30.1806 0.97966 1
 -2 0 8 404.029 1.76901 1
 2 0 -6 1971.4 8.0406 1
 2 0 6 2401.44 4.69797 -2
 -2 0 6 2401.44 4.69797 1
 -2 0 -4 8334.13 7.66475 -2
 2 0 -4 8334.13 7.66475 1
 -2 0 -2 166.971 2.03805 -2
 2 0 -2 166.971 2.03805 1
 -2 0 0 267830 71.2906 -2
 2 0 0 267830 71.2906 1
 -2 0 2 880.379 5.23932 -2
 2 0 2 880.379 5.23932 1
 -2 0 4 10190.6 10.4013 -2
 2 0 4 10190.6 10.4013 1
 2 0 6 3524.77 5.61648 1
 2 0 -6 3824.39 7.95015 -2
 -2 0 -6 3824.39 7.95015 1
 2 0 8 27.0138 1.08841 1
 -2 0 -10 12.3292 0.96543 1
 -2 0 -12 128.976 1.5996 1
 -2 0 -14 409.469 2.44345 1
 2 0 16 5144.56 8.39216 1
 2 0 18 6953.45 10.2758 1
 -2 0 -20 176.896 1.67223 1
 -2 0 -22 877.184 3.53647 1
 2 0 24 6608.51 9.74591 1
 -2 0 -26 7410.82 11.6487 1
 2 0 28 95.6609 2.04463 1
 2 0 30 621.376 4.91207 1
 2 0 32 59.275 2.69487 1
 -2 0 -34 9.99996 3.05194 1
 -2 0 -36 358.289 4.96865 1
 2 0 38 144.399 4.62474 1
 2 0 40 869.43 8.156 1
 -2 0 -42 381.865 6.26806 1
 -2 0 -44 87.03 5.77368 1
 -2 0 -46 166.424 6.8965 1
 -2 0 -48 79.7303 6.3711 1
 2 0 50 613.823 9.79856 1
 2 0 52 188.703 8.21698 1
 3 0 -52 186.527 21.9924 -2
 -2 0 -52 186.527 21.9924 1
 2 0 54 -0.16308 6.38101 1
 3 0 -54 114.354 21.549 -2
 -2 0 -54 114.354 21.549 1
 2 -1 -55 16.7009 4.12094 1
 2 1 -54 24.278 3.67734 1
 2 1 -53 0.75508 3.41104 1
 -2 1 52 17.7827 3.5028 1
 -2 1 51 354.208 5.70172 1
 -2 1 50 37.6783 4.19971 1
 -2 -1 49 16.8022 3.51932 1
 -2 -1 48 -2.31173 3.28658 1
 -2 -1 47 212.754 4.56573 1
 2 1 -46 69.2124 3.68118 1
 -2 1 45 7.67159 2.92927 1
 -2 -1 44 279.531 4.13978 1
 2 1 -43 4.40255 2.34528 1
 2 -1 -42 1.86242 2.33756 1
 2 1 -41 24.0683 2.89024 1
 2 1 -40 706.409 6.16832 1
 2 -1 -39 396.77 5.09794 1
 2 -1 -38 46.6755 3.30934 1
 2 -1 -37 139.835 3.13664 1
 2 1 -36 609.433 4.82488 1
 -2 1 35 898.049 6.30962 1
 -2 -1 34 65.6814 2.68378 1
 2 -1 -33 120.122 2.80845 1
 -2 -1 32 543.483 3.96703 1
 2 -1 -31 876.152 4.38999 1
 2 1 -30 30.8906 1.57337 1
 -2 1 29 6.63559 1.36208 1
 -2 1 28 0.5042 1.15549 1
 2 -1 -27 574.182 2.88005 1
 -2 -1 26 2197.42 4.02012 1
 2 1 -25 987.623 3.59854 1
 -2 -1 24 1515.75 3.43806 1
 2 1 -23 0.75989 0.75712 1
 2 -1 -22 1643.38 3.42211 1
 2 1 -21 255.396 1.51363 1
 -2 1 20 40.8802 1.08706 1
 -2 1 19 233.356 2.53254 1
 -2 1 18 3406.82 5.05805 1
 2 1 -17 195.39 1.31069 1
 2 1 -16 1486.36 3.22029 1
 -2 1 15 1268.61 2.95584 1
 2 -1 -14 2057.42 3.6653 1
 -2 1 13 4135.7 4.96347 1
 -2 1 12 1491.94 2.98332 1
 -2 1 11 4505.08 4.87781 1
 -2 -1 10 1157.7 2.15374 1
 -2 -1 9 2412.54 5.4846 1
 2 -1 -8 318.12 1.64277 1
 -2 1 -8 309.159 7.02 -2
 2 -1 -8 309.159 7.02 1
 2 -1 -7 1630.42 3.20249 1
 -2 -1 -7 1739.96 4.20497 -2
 2 1 -7 1739.96 4.20497 1
 2 1 -6 4382.58 5.32738 1
 -2 -1 -6 5177.06 7.52231 -2
 2 1 -6 5177.06 7.52231 1
 2 -1 -5 1898.94 7.84439 1
 -2 1 -5 2116.09 3.33435 -2
 2 -1 -5 2116.09 3.33435 1
 2 1 -4 528.292 8.37833 1
 2 -1 4 633.536 1.90149 -2
 -2 1 4 633.536 1.90149 1
 -2 1 -3 234.712 1.47461 -2
 2 -1 -3 234.712 1.47461 1
 2 -1 2 23815.8 15.99 -2
 -2 1 2 23815.8 15.99 1
 2 1 1 6260.29 11.0473 -2
 -2 -1 1 6260.29 11.0473 1
 -2 1 0 210.245 2.67894 -2
 2 -1 0 210.245 2.67894 1
 -2 1 1 5754.62 12.7808 -2
 2 -1 1 5754.62 12.7808 1
 2 -1 -2 23373.9 15.734 -2
 -2 1 -2 23373.9 15.734 1
 2 1 -3 100.998 2.54831 -2
 -2 -1 -3 100.998 2.54831 1
 2 1 4 946.199 6.39211 1
 -2 -1 4 1031.76 2.10223 -2
 2 1 4 1031.76 2.10223 1
 2 1 5 1892.85 4.50286 1
 -2 -1 5 2163.78 3.80911 -2
 2 1 5 2163.78 3.80911 1
 2 -1 6 6043.52 5.48816 1
 -2 -1 6 6622.25 7.98898 -2
 2 1 6 6622.25 7.98898 1
 -2 1 -7 951.99 2.48042 1
 -2 -1 7 1156.54 4.15337 -2
 2 1 7 1156.54 4.15337 1
 2 1 8 5.6122 0.76517 1
 -2 -1 -9 2012.46 2.78436 1
 2 -1 10 499.267 1.69141 1
 2 -1 11 5981.4 4.46593 1
 2 -1 12 1294.05 2.37906 1
 2 -1 13 3128.94 3.73412 1
 -2 -1 -14 785.775 2.01099 1
 -2 -1 -15 1532.65 2.87521 1
 -2 -1 -16 3708.35 5.00168 1
 -2 1 -17 284.589 1.6086 1
 -2 1 -18 2857.05 4.17492 1
 2 -1 19 389.231 1.73684 1
 -2 -1 -20 5.85882 0.79085 1
 -2 -1 -21 290.55 1.49008 1
 -2 -1 -22 2028.6 3.63343 1
 2 1 23 -0.96651 0.78315 1
 2 1 24 864.927 2.57858 1
 -2 1 -25 972.827 2.7766 1
 -2 -1 -26 1516.49 3.55606 1
 2 1 27 541.179 2.29356 1
 -2 1 -28 247.528 2.05877 1
 -2 -1 -29 37.1072 1.37634 1
 2 -1 30 298.409 2.69916 1
 -2 1 -31 749.3 3.95834 1
 -2 -1 -32 1101.2 5.14648 1
 2 1 33 177.912 2.82903 1
 -2 1 -34 42.5193 2.39511 1
 -2 1 -35 876.689 5.51313 1
 2 -1 36 1189.1 6.64938 1
 -2 1 -37 201.97 3.00014 1
 -2 1 -38 576.892 5.17806 1
 -2 -1 -39 192.952 3.44342 1
 2 1 40 738.368 5.84036 1
 -2 -1 -41 50.7396 2.86722 1
 -2 -1 -42 6.67424 2.6842 1
 -2 -1 -43 19.0386 3.08134 1
 2 -1 44 155.903 4.03916 1
 -2 -1 -45 11.2479 3.37505 1
 -2 1 -46 4.35929 3.45246 1
 -2 -1 -47 128.747 4.67767 1
 -2 1 -48 4.66725 4.10298 1
 -2 -1 -49 49.3896 4.59715 1
 -2 -1 -50 197.043 5.33312 1
 2 -1 51 363.248 6.07169 1
 -2 -1 -52 1.54477 3.90232 1
 3 1 -52 11.9716 20.4892 -2
 -2 -1 -52 11.9716 20.4892 1
 2 1 53 1.52452 4.17793 1
 3 1 -53 -0.58013 20.1638 -2
 -2 -1 -53 -0.58013 20.1638 1
 -2 -1 -54 74.1183 4.86491 1
 3 1 -54 96.2979 22.2982 -2
 -2 -1 -54 96.2979 22.2982 1
 -2 -2 54 50.6998 4.06502 1
 -1 -2 -54 49.2435 18.2204 -2
 2 2 -54 49.2435 18.2204 1
 2 2 -53 88.3101 4.26215 1
 2 -2 -52 8.1801 3.64406 1
 2 -2 -51 5.80697 3.72676 1
 2 2 -50 78.8716 4.8303 1
 -2 2 49 332.28 6.47489 1
 -2 2 48 498.236 7.25862 1
 -2 -2 47 14.9679 3.52994 1
 -2 -2 46 2.18409 3.12839 1
 -2 2 45 30.6078 3.25389 1
 2 2 -44 1.67159 3.10014 1
 -2 -2 43 4.98681 2.62878 1
 2 2 -42 12.9065 2.62309 1
 -2 -2 41 691.194 5.92849 1
 2 2 -40 12.1984 3.05071 1
 -2 -2 39 1.05432 2.87072 1
 -2 -2 38 417.088 4.77803 1
 2 2 -37 382.253 4.431 1
 -2 -2 36 77.8762 2.64993 1
 2 2 -35 38.7317 2.69937 1
 2 -2 -34 633.102 5.88203 1
 2 -2 -33 426.677 4.24863 1
 -2 -2 32 291.002 3.41055 1
 2 2 -31 1106.14 4.62532 1
 -2 -2 30 200.122 2.50379 1
 -2 2 29 149.793 2.23595 1
 2 -2 -28 6.54204 1.21403 1
 2 2 -27 145.005 1.8247 1
 2 -2 -26 908.574 3.58929 1
 -2 -2 25 3573.4 6.4288 1
 2 -2 -24 925.101 3.38867 1
 -2 2 23 160.303 1.69485 1
 -2 -2 22 883.727 3.22249 1
 2 -2 -21 1304.38 3.80182 1
 2 -2 -20 134.671 1.53435 1
 2 2 -19 570.584 2.67617 1
 -2 2 18 23.6411 1.05652 1
 2 -2 -17 2387.71 4.77067 1
 2 2 -16 42.0296 1.08904 1
 2 -2 -15 1592.66 3.67373 1
 -2 -2 14 67.5898 1.12083 1
 2 -2 -13 831 2.50571 1
 2 -2 -12 256.338 1.52216 1
 2 -2 -11 45.4184 0.95991 1
 -2 2 10 1387 2.98803 1
 -2 2 9 -0.96527 0.66635 1
 2 2 -8 2894.33 3.97366 1
 -2 2 -8 3178.99 19.7312 -2
 2 -2 -8 3178.99 19.7312 1
 2 -2 -7 8598.67 6.99996 1
 2 2 7 9436.47 14.2052 -2
 -2 -2 7 9436.47 14.2052 1
 2 -2 -6 672.239 4.17367 1
 2 2 6 660.69 3.61295 -2
 -2 -2 6 660.69 3.61295 1
 2 -2 -5 111.184 1.27275 1
 2 2 5 180.08 3.13909 -2
 -2 -2 5 180.08 3.13909 1
 2 -2 -4 1837.53 24.1118 1
 -2 -2 -4 2175.27 3.37095 -2
 2 2 -4 2175.27 3.37095 1
 -2 2 -3 882.634 2.06182 -2
 2 -2 -3 882.634 2.06182 1
 2 -2 2 1795.13 3.54099 -2
 -2 2 2 1795.13 3.54099 1
 -2 -2 -1 119.539 11.1324 -2
 2 2 -1 119.539 11.1324 1
 2 -2 0 28.7146 3.44932 -2
 -2 2 0 28.7146 3.44932 1
 -2 2 1 505.731 2.53132 -2
 2 -2 1 505.731 2.53132 1
 2 -2 -2 2504.99 4.49253 -2
 -2 2 -2 2504.99 4.49253 1
 -2 -2 3 663.208 2.12032 -2
 2 2 3 663.208 2.12032 1
 2 -2 4 2493.87 6.31264 1
 2 -2 -4 2702.15 3.87296 -2
 -2 2 -4 2702.15 3.87296 1
 2 -2 5 416.987 2.1987 1
 2 -2 -5 443.665 2.9358 -2
 -2 2 -5 443.665 2.9358 1
 2 2 6 47.6616 0.91528 1
 -2 2 6 156.721 4.89443 -2
 2 -2 6 156.721 4.89443 1
 2 -2 7 7621.85 5.97233 1
 2 2 -7 8647.05 12.524 -2
 -2 -2 -7 8647.05 12.524 1
 2 -2 8 2911.79 4.27091 1
 2 2 9 207.642 1.28902 1
 2 2 10 2373.84 3.54854 1
 -2 2 -11 0.38863 0.68725 1
 2 2 12 665.568 2.02193 1
 -2 2 -13 458.712 1.76739 1
 -2 2 -14 7.38618 0.78135 1
 -2 -2 -15 2386.76 4.02976 1
 -2 2 -16 74.5105 1.12117 1
 2 2 17 2225.94 4.11124 1
 -2 -2 -18 223.615 1.55637 1
 2 -2 19 154.767 1.39182 1
 2 -2 20 558.087 2.26688 1
 -2 -2 -21 1414.18 3.54057 1
 -2 2 -22 505.191 2.26844 1
 -2 2 -23 41.8198 1.59058 1
 2 -2 24 1136.47 3.34655 1
 -2 2 -25 4586.28 6.70059 1
 -2 -2 -26 2172.58 4.85392 1
 2 2 27 0.83594 1.07057 1
 2 2 28 225.239 2.08918 1
 2 2 29 1.98783 1.43526 1
 -2 2 -30 132.286 2.28916 1
 2 -2 31 975.815 4.64683 1
 -2 -2 -32 332.039 3.36679 1
 -2 -2 -33 395.026 3.9529 1
 2 2 34 607.634 5.50442 1
 2 2 35 87.8377 3.10922 1
 2 2 36 -0.74804 2.46483 1
 -2 -2 -37 113.114 2.97678 1
 -2 -2 -38 582.228 5.01553 1
 -2 2 -39 6.26265 2.59481 1
 2 2 40 129.446 3.47069 1
 -2 -2 -41 824.953 5.94492 1
 -2 -2 -42 84.7794 3.14853 1
 -2 2 -43 14.1055 2.96856 1
 -2 -2 -44 8.82817 3.0015 1
 2 2 45 0.77298 3.20325 1
 -2 -2 -46 8.23061 3.34259 1
 2 -2 47 8.45368 3.67428 1
 2 -2 48 912.763 8.67794 1
 -2 2 -49 94.2489 5.08901 1
 -2 -2 -50 122.031 4.43172 1
 2 -2 51 59.6374 4.15995 1
 -2 -2 -52 12.9082 3.93359 1
 -2 2 -53 16.0887 4.1779 1
 3 2 -53 38.6464 21.4822 -2
 -2 -2 -53 38.6464 21.4822 1
 2 -2 54 18.159 4.2755 1
 3 2 -54 45.6423 21.7194 -2
 -2 -2 -54 45.6423 21.7194 1
 -2 3 54 18.4284 3.59096 1
 -1 -3 -54 52.1155 17.8495 -2
 2 3 -54 52.1155 17.8495 1
 2 -3 -53 50.6505 3.71053 1
 -1 -3 -53 55.7831 17.6325 -2
 2 3 -53 55.7831 17.6325 1
 2 3 -52 35.3873 3.33887 1
 -2 3 51 5.0038 3.44956 1
 2 3 -50 373.077 5.61213 1
 -2 -3 49 67.3779 4.47948 1
 2 -3 -48 201.845 5.60414 1
 -2 -3 47 215.936 5.97426 1
 -2 -3 46 3.95007 3.94139 1
 2 -3 -45 199.906 5.20497 1
 2 -3 -44 349.256 5.46985 1
 2 3 -43 7.0245 3.27014 1
 -2 -3 42 419.971 5.53916 1
 2 3 -41 40.361 3.37819 1
 -2 -3 40 349.719 5.06639 1
 2 -3 -39 1331.68 8.74805 1
 -2 -3 38 656.404 5.86398 1
 2 -3 -37 -0.63421 2.62966 1
 -2 -3 36 1.742 2.90353 1
 -2 3 35 395.895 4.42263 1
 2 -3 -34 494.982 4.9851 1
 2 3 -33 211.188 4.2639 1
 2 -3 -32 -1.22762 2.19909 1
 -2 -3 31 292.358 3.41349 1
 -2 -3 30 38.1396 1.85779 1
 -2 3 29 2.97799 1.42703 1
 2 -3 -28 14.9921 1.40381 1
 -2 3 27 141.927 1.849 1
 -2 3 26 205.877 2.04936 1
 -2 3 25 204.357 2.0696 1
 2 3 -24 1213.82 4.17462 1
 -2 3 23 669.072 3.199 1
 2 3 -22 246.909 2.1359 1
 -2 3 21 113.536 1.67801 1
 2 3 -20 2437.54 5.55978 1
 2 3 -19 166.945 1.79202 1
 -2 3 18 1.87344 1.03721 1
 -2 3 17 0.41129 1.01581 1
 2 3 -16 531.917 2.48949 1
 -2 -3 15 610.295 2.51112 1
 -2 3 14 473.583 2.14938 1
 2 3 -13 308.176 1.79046 1
 2 3 -12 580.354 2.4826 1
 -2 -3 11 1.94425 0.67242 1
 -2 -3 10 175.977 1.49816 1
 2 -3 -9 853.265 2.9675 1
 2 3 -8 34.6819 0.92455 1
 2 -3 8 78.1294 3.15615 -2
 -2 3 8 78.1294 3.15615 1
 -2 -3 7 668.772 2.47154 1
 2 3 7 701.221 3.93773 -2
 -2 -3 7 701.221 3.93773 1
 2 3 -6 4641.1 6.00161 1
 2 -3 6 5165.08 8.57705 -2
 -2 3 6 5165.08 8.57705 1
 2 3 -5 6180.28 7.07953 1
 2 3 5 6921.86 7.64003 -2
 -2 -3 5 6921.86 7.64003 1
 -2 3 -4 1006.28 2.56351 -2
 2 -3 -4 1006.28 2.56351 1
 -2 -3 -3 6461.04 5.45328 -2
 2 3 -3 6461.04 5.45328 1
 2 -3 2 681.204 3.73323 -2
 -2 3 2 681.204 3.73323 1
 -2 -3 -1 732.986 3.21136 -2
 2 3 -1 732.986 3.21136 1
 -2 3 0 34.5065 1.21166 -2
 2 -3 0 34.5065 1.21166 1
 -2 3 1 1390.07 4.57559 -2
 2 -3 1 1390.07 4.57559 1
 -2 3 2 559.754 4.69744 -2
 2 -3 2 559.754 4.69744 1
 2 -3 -3 9491.36 8.6535 -2
 -2 3 -3 9491.36 8.6535 1
 2 3 4 1906.65 6.0495 1
 2 -3 -4 1994.33 4.35062 -2
 -2 3 -4 1994.33 4.35062 1
 2 3 5 6899.8 9.35349 1
 2 -3 -5 7602.91 9.13386 -2
 -2 3 -5 7602.91 9.13386 1
 2 -3 6 4922.98 7.4144 1
 -2 -3 6 5504.2 8.72559 -2
 2 3 6 5504.2 8.72559 1
 2 -3 7 319.282 1.97061 1
 2 -3 -7 399.577 3.60824 -2
 -2 3 -7 399.577 3.60824 1
 2 -3 8 280.32 1.58919 1
 2 3 9 986.246 2.7255 1
 2 3 10 17.8741 0.92599 1
 -2 3 -11 271.407 1.73341 1
 2 3 12 782.937 2.67016 1
 2 -3 13 10.2681 0.9106 1
 -2 3 -14 408.499 1.97345 1
 2 -3 15 597.391 2.44276 1
 -2 3 -16 28.6361 1.8651 1
 2 -3 17 74.8404 1.24225 1
 2 3 18 41.0172 1.13064 1
 -2 3 -19 298.955 1.97019 1
 2 -3 20 2236.15 4.96179 1
 -2 3 -21 8.45056 1.06789 1
 -2 -3 -22 23.1763 1.18062 1
 2 -3 23 806.366 3.12889 1
 -2 3 -24 928.675 3.45034 1
 -2 3 -25 346.364 2.26341 1
 2 -3 26 383.325 2.37681 1
 -2 -3 -27 287.055 2.17416 1
 -2 3 -28 140.157 1.98015 1
 -2 3 -29 103.602 2.03108 1
 2 -3 30 252.66 2.89631 1
 -2 -3 -31 196.214 2.98602 1
 -2 -3 -32 58.9085 2.74187 1
 2 3 33 96.2308 3.4178 1
 2 -3 34 386.894 4.7285 1
 2 -3 35 389.236 5.00664 1
 -2 -3 -36 9.31044 2.65914 1
 -2 -3 -37 15.4547 2.68905 1
 2 3 38 1129.86 6.7639 1
 2 3 39 384.339 4.62187 1
 -2 3 -40 220.882 3.97235 1
 -2 -3 -41 -0.47608 2.73934 1
 -2 3 -42 417.946 5.00779 1
 2 -3 43 6.60178 2.86169 1
 -2 3 -44 510.97 5.33558 1
 -2 -3 -45 219.099 4.44783 1
 2 3 46 18.1194 3.31324 1
 2 3 47 81.716 4.02634 1
 2 -3 48 107.3 4.29036 1
 -2 3 -49 1.13656 3.42998 1
 -2 -3 -50 244.205 4.75285 1
 -2 -3 -51 12.0702 3.659 1
 2 -3 52 2.10679 3.62588 1
 -2 3 -53 41.207 4.33026 1
 3 3 -53 59.8543 22.3726 -2
 -2 -3 -53 59.8543 22.3726 1
 2 4 -53 2.09768 3.05607 1
 2 -4 -52 3.68004 3.03971 1
 -2 4 51 138.638 3.99365 1
 2 4 -50 2.81426 3.57336 1
 -2 4 49 59.206 4.07366 1
 2 4 -48 184.751 5.60508 1
 2 -4 -47 2.41274 3.78319 1
 -2 -4 46 2.81239 3.70956 1
 -2 4 45 90.3398 4.29266 1
 -2 -4 44 96.3031 3.91072 1
 -2 -4 43 58.4878 3.77106 1
 2 4 -42 3.70556 3.0067 1
 -2 -4 41 78.5919 3.38274 1
 2 -4 -40 9.45607 3.02055 1
 -2 -4 39 43.6747 3.27269 1
 2 -4 -38 173.604 4.41562 1
 2 -4 -37 52.2509 3.642 1
 -2 4 36 3.30946 2.77857 1
 2 -4 -35 1488.63 8.82155 1
 2 -4 -34 -1.31556 3.18392 1
 2 -4 -33 2.18271 2.54967 1
 2 -4 -32 119.3 3.58454 1
 -2 -4 31 1366.66 7.86209 1
 -2 -4 30 196.156 3.11596 1
 2 -4 -29 58.474 1.95926 1
 2 4 -28 51.676 1.81932 1
 -2 -4 27 1342.58 4.93947 1
 2 4 -26 1.72881 1.42816 1
 2 4 -25 52.9012 1.71176 1
 2 4 -24 458.804 2.95569 1
 2 4 -23 69.5467 1.68631 1
 2 -4 -22 1299.79 4.4407 1
 2 4 -21 695.467 3.29138 1
 -2 -4 20 320.709 2.38131 1
 -2 -4 19 283.411 2.21934 1
 2 -4 -18 275.971 2.06927 1
 2 4 -17 2260.4 5.21752 1
 -2 -4 16 683.073 2.48743 1
 -2 4 15 5075.42 6.22654 1
 -2 4 14 2.06908 1.05007 1
 -2 4 13 2864 5.38818 1
 -2 -4 12 -0.16156 0.84284 1
 -2 4 11 448.29 2.22113 1
 -2 4 10 -0.25589 0.67892 1
 2 -4 -9 513.972 2.01171 1
 2 4 9 507.97 6.69671 -2
 -2 -4 9 507.97 6.69671 1
 2 4 -8 131.91 1.29378 1
 2 4 8 227.493 3.26621 -2
 -2 -4 8 227.493 3.26621 1
 2 -4 -7 82.6946 1.35185 1
 2 4 7 94.1651 1.87122 -2
 -2 -4 7 94.1651 1.87122 1
 2 -4 -6 2382.43 5.38971 1
 -2 -4 -6 2476.97 4.74971 -2
 2 4 -6 2476.97 4.74971 1
 -2 4 5 183.141 2.84026 1
 2 4 5 194.183 1.4981 -2
 -2 -4 5 194.183 1.4981 1
 2 -4 4 1659.52 3.06939 -2
 -2 4 4 1659.52 3.06939 1
 -2 -4 -3 818.215 2.20749 -2
 2 4 -3 818.215 2.20749 1
 -2 4 -2 647.008 2.35409 -2
 2 -4 -2 647.008 2.35409 1
 2 4 1 2546.81 5.75164 -2
 -2 -4 1 2546.81 5.75164 1
 2 4 0 3045.54 5.61091 -2
 -2 -4 0 3045.54 5.61091 1
 -2 -4 1 1039.54 3.8833 -2
 2 4 1 1039.54 3.8833 1
 -2 4 2 1980.05 4.42405 -2
 2 -4 2 1980.05 4.42405 1
 2 -4 -3 1224.82 2.97841 -2
 -2 4 -3 1224.82 2.97841 1
 2 4 4 1206.4 6.68991 1
 -2 -4 4 1424.7 4.01322 -2
 2 4 4 1424.7 4.01322 1
 2 4 5 95.5179 2.32141 1
 2 -4 -5 122.577 1.70195 -2
 -2 4 -5 122.577 1.70195 1
 2 4 6 674.381 4.06845 1
 2 -4 -6 986.456 3.72056 -2
 -2 4 -6 986.456 3.72056 1
 2 4 7 74.1982 1.59214 1
 -2 4 7 86.3348 2.06904 -2
 2 -4 7 86.3348 2.06904 1
 2 -4 8 704.946 3.04433 1
 -2 4 8 704.607 5.3492 -2
 2 -4 8 704.607 5.3492 1
 -2 -4 -9 63.2352 1.17675 1
 -2 4 -10 208.021 1.62538 1
 2 4 11 523.815 2.38224 1
 2 4 12 123.742 1.67536 1
 2 -4 13 3197.49 5.68064 1
 -2 4 -14 86.6313 1.37932 1
 2 4 15 6360.8 8.15881 1
 2 4 16 238.025 1.80963 1
 2 4 17 1873 4.67347 1
 2 4 18 91.1349 1.44819 1
 2 -4 19 73.6966 1.41989 1
 2 4 20 888.69 3.37048 1
 -2 -4 -21 829.792 3.44257 1
 2 4 22 1306.87 4.10707 1
 -2 -4 -23 94.7555 1.58758 1
 2 -4 24 274.165 2.25413 1
 -2 -4 -25 0.42293 1.20867 1
 -2 -4 -26 -0.07424 1.23066 1
 -2 4 -27 541.548 3.01033 1
 2 4 28 267.138 2.50763 1
 -2 -4 -29 1.49481 1.77184 1
 -2 -4 -30 106.933 2.7848 1
 -2 -4 -31 1193.04 7.37885 1
 2 4 32 26.2742 2.657 1
 2 -4 33 0.6074 2.44238 1
 -2 4 -34 27.6356 2.70969 1
 2 4 35 1566.02 8.46465 1
 2 -4 36 -0.52881 2.47794 1
 2 4 37 340.751 4.37116 1
 -2 -4 -38 106.064 3.37304 1
 -2 4 -39 55.3076 3.07593 1
 2 4 40 2.98469 2.81848 1
 2 4 41 143.931 3.79807 1
 -2 -4 -42 2.02423 2.80651 1
 -2 4 -43 11.6665 2.97843 1
 2 4 44 84.1806 3.46511 1
 -2 -4 -45 218.003 4.25871 1
 2 4 46 3.02317 3.01617 1
 -2 -4 -47 1.79541 3.35546 1
 -2 -4 -48 229.652 4.53133 1
 -2 -4 -49 385.661 5.38251 1
 2 -4 50 5.76976 3.45259 1
 -2 -4 -51 11.8237 3.52153 1
 -2 -4 -52 13.8497 3.62447 1
 -2 -5 52 57.656 3.50933 1
 2 5 -51 1.40955 3.2116 1
 -2 -5 50 20.95 3.39725 1
 -2 -5 49 217.36 4.81943 1
 -2 -5 48 11.2263 3.51432 1
 -2 -5 47 12.6027 3.9356 1
 -2 5 46 24.8089 4.07837 1
 -2 5 45 643.203 6.84984 1
 -2 5 44 34.3104 3.38492 1
 2 -5 -43 4.65971 3.21888 1
 2 5 -42 78.6312 3.52789 1
 -2 5 41 209.067 4.18548 1
 2 5 -40 136.663 3.6573 1
 -2 5 39 128.909 3.60517 1
 2 5 -38 58.2141 3.12288 1
 2 5 -37 1248.65 7.4293 1
 -2 -5 36 6.21644 2.71931 1
 2 5 -35 -0.14206 2.88139 1
 2 -5 -34 187.315 4.04487 1
 2 5 -33 285.299 4.76747 1
 2 -5 -32 305.586 5.10118 1
 -2 5 31 -0.79462 2.62041 1
 -2 -5 30 1.12069 2.33789 1
 2 -5 -29 158.438 3.31674 1
 -2 5 28 9.44107 2.1394 1
 2 5 -27 378.011 3.24566 1
 2 5 -26 308.483 2.75634 1
 2 -5 -25 35.7625 1.64748 1
 -2 5 24 3.21254 1.44175 1
 2 -5 -23 356.564 2.67732 1
 -2 5 22 989.443 3.90053 1
 -2 5 21 3.43566 1.24225 1
 -2 -5 20 336.862 2.15696 1
 2 5 -19 633.135 2.61945 1
 2 5 -18 331.822 1.98589 1
 2 5 -17 382.735 4.54402 1
 -2 5 16 15.8749 1.2351 1
 2 -5 -15 101.278 1.54119 1
 2 5 -14 91.6706 1.50053 1
 2 5 -13 3457.72 5.74906 1
 -2 5 12 716.174 2.70402 1
 -2 5 11 2900.94 4.70561 1
 2 5 -10 513.627 2.12312 1
 2 -5 -9 2954.24 4.59955 1
 2 5 9 3309.71 35.7778 -2
 -2 -5 9 3309.71 35.7778 1
 -2 -5 8 5.43644 1.01897 1
 -2 5 -8 22.713 2.29462 -2
 2 -5 -8 22.713 2.29462 1
 -2 5 7 61.4773 1.33981 1
 -2 5 -7 65.8582 1.95467 -2
 2 -5 -7 65.8582 1.95467 1
 2 5 -6 80.0286 2.12106 1
 2 -5 6 80.3247 1.89373 -2
 -2 5 6 80.3247 1.89373 1
 2 -5 -5 4651.86 19.5828 1
 -2 -5 -5 5440.79 6.30964 -2
 2 5 -5 5440.79 6.30964 1
 2 -5 -4 93.5818 6.28866 1
 2 -5 4 142.39 1.42411 -2
 -2 5 4 142.39 1.42411 1
 2 -5 -3 2977.32 30.1767 1
 -2 -5 -3 3650.15 5.55083 -2
 2 5 -3 3650.15 5.55083 1
 -2 5 -2 13.5207 1.10401 -2
 2 -5 -2 13.5207 1.10401 1
 -2 -5 -1 328.045 2.40491 -2
 2 5 -1 328.045 2.40491 1
 -2 -5 0 41.6762 1.20592 -2
 2 5 0 41.6762 1.20592 1
 2 -5 -1 565.204 3.21731 -2
 -2 5 -1 565.204 3.21731 1
 -2 5 2 2.6144 1.03736 -2
 2 -5 2 2.6144 1.03736 1
 2 -5 -3 4649.43 7.13434 -2
 -2 5 -3 4649.43 7.13434 1
 -2 5 4 228.954 1.81665 -2
 2 -5 4 228.954 1.81665 1
 2 -5 5 5091.15 13.292 1
 -2 5 5 6046.76 8.93814 -2
 2 -5 5 6046.76 8.93814 1
 2 -5 6 5.20685 1.79174 1
 -2 5 6 25.7926 2.15492 -2
 2 -5 6 25.7926 2.15492 1
 2 5 7 50.6253 1.69439 1
 2 -5 -7 62.0027 2.07851 -2
 -2 5 -7 62.0027 2.07851 1
 2 5 8 171.92 1.88758 1
 -2 5 8 164.823 4.21499 -2
 2 -5 8 164.823 4.21499 1
 -2 -5 -9 3376.89 6.11662 1
 2 -5 -9 3821.31 59.6402 -2
 -2 5 -9 3821.31 59.6402 1
 -2 5 -10 133.652 1.60475 1
 -2 5 -11 1838.39 4.65272 1
 -2 5 -12 215.781 1.81443 1
 2 5 13 4705.08 7.36123 1
 2 5 14 48.0034 1.27168 1
 -2 5 -15 94.2599 1.5435 1
 2 -5 16 1.4317 1.12798 1
 -2 -5 -17 140 1.67384 1
 2 5 18 1004.82 3.49833 1
 2 -5 19 660.089 3.08736 1
 2 5 20 277.145 2.17385 1
 2 5 21 18.5865 1.27647 1
 2 5 22 382.246 2.50604 1
 -2 5 -23 541.01 2.91203 1
 2 -5 24 30.8591 1.41092 1
 -2 5 -25 0.11657 1.26977 1
 2 5 26 71.7436 1.67557 1
 -2 -5 -27 739.114 3.72297 1
 -2 -5 -28 12.6923 1.69388 1
 2 5 29 29.8012 2.18015 1
 2 5 30 5.43379 2.03642 1
 -2 -5 -31 15.5338 2.03478 1
 -2 -5 -32 237.647 3.35043 1
 2 -5 33 168.264 3.72043 1
 -2 5 -34 271.044 4.13259 1
 2 5 35 -1.23057 2.81669 1
 -2 -5 -36 34.6635 3.04492 1
 -2 -5 -37 975.304 6.78579 1
 -2 5 -38 75.3012 3.10371 1
 -2 5 -39 25.2801 2.81668 1
 -2 5 -40 66.6716 3.15396 1
 2 5 41 50.0534 3.30705 1
 -2 -5 -42 38.8582 3.28146 1
 2 5 43 50.5749 3.45603 1
 -2 -5 -44 -1.05584 3.17233 1
 2 -5 45 637.763 6.15457 1
 -2 -5 -46 43.7794 3.45816 1
 -2 -5 -47 74.6068 3.48107 1
 -2 -5 -48 5.07856 3.00918 1
 2 -5 49 66.9754 3.83937 1
 -2 -5 -50 6.08229 3.6491 1
 -2 5 -51 -2.59916 3.51555 1
 -2 6 51 176.369 4.26753 1
 -2 -6 50 11.5303 3.25327 1
 -2 6 49 47.7296 3.44426 1
 -2 -6 48 121.805 3.6826 1
 2 6 -47 1.18221 2.91661 1
 -2 6 46 177.369 4.49934 1
 2 6 -45 0.83775 3.32592 1
 2 6 -44 342.555 4.72382 1
 -2 6 43 1.0912 2.8927 1
 2 6 -42 45.9692 3.10388 1
 -2 -6 41 73.3131 3.17997 1
 2 6 -40 126.76 3.44538 1
 -2 -6 39 208.978 3.73867 1
 -2 6 38 493.781 5.05948 1
 2 6 -37 67.7682 3.11632 1
 2 -6 -36 52.6793 2.75406 1
 2 6 -35 174.872 3.36815 1
 -2 -6 34 529.742 4.88168 1
 -2 -6 33 128.129 3.14178 1
 -2 6 32 209.494 3.99432 1
 2 6 -31 377.525 4.53911 1
 2 -6 -30 49.8836 2.59358 1
 2 -6 -29 30.0568 3.32178 1
 2 6 -28 684.626 6.42415 1
 2 6 -27 302.604 3.7496 1
 2 -6 -26 231.423 3.29528 1
 -2 6 25 50.4228 1.94861 1
 2 6 -24 1279.6 5.02838 1
 -2 -6 23 671.865 3.76006 1
 2 -6 -22 152.7 2.2031 1
 2 -6 -21 1378.14 5.01184 1
 2 -6 -20 840.085 3.54981 1
 -2 6 19 146.039 1.92439 1
 -2 6 18 898.098 3.71144 1
 -2 6 17 17.4042 1.3034 1
 2 -6 -16 1361.94 4.49732 1
 2 -6 -15 1329.86 4.04083 1
 2 -6 -14 1406.91 4.09517 1
 2 -6 -13 11.4157 1.0674 1
 -2 -6 12 1210.13 3.55921 1
 -2 6 11 118.967 1.38321 1
 -2 6 10 0.28655 0.85081 1
 -2 -6 9 693.376 2.56431 1
 2 6 9 759.835 10.5679 -2
 -2 -6 9 759.835 10.5679 1
 -2 6 8 338.879 2.32916 1
 -2 -6 -8 481.549 3.85045 -2
 2 6 -8 481.549 3.85045 1
 2 6 -7 285.798 2.8964 1
 2 -6 7 315.985 2.3649 -2
 -2 6 7 315.985 2.3649 1
 -2 6 6 602.543 5.87317 1
 -2 6 -6 874.104 2.99354 -2
 2 -6 -6 874.104 2.99354 1
 2 -6 -5 627.734 9.57235 1
 -2 -6 -5 700.409 2.63253 -2
 2 6 -5 700.409 2.63253 1
 2 6 4 7.83659 1.10629 -2
 -2 -6 4 7.83659 1.10629 1
 -2 -6 -3 138.192 1.55963 -2
 2 6 -3 138.192 1.55963 1
 2 6 2 4700.55 7.8024 -2
 -2 -6 2 4700.55 7.8024 1
 2 -6 1 1315.61 5.30781 -2
 -2 6 1 1315.61 5.30781 1
 2 6 0 4875.49 8.61566 -2
 -2 -6 0 4875.49 8.61566 1
 -2 -6 1 763.87 3.30014 -2
 2 6 1 763.87 3.30014 1
 -2 6 2 2852.78 6.27778 -2
 2 -6 2 2852.78 6.27778 1
 -2 6 3 368.678 2.45644 -2
 2 -6 3 368.678 2.45644 1
 2 6 4 30.4409 5.08769 1
 -2 6 4 49.7416 1.8502 -2
 2 -6 4 49.7416 1.8502 1
 2 -6 5 482.051 11.5369 1
 2 -6 -5 641.272 3.5583 -2
 -2 6 -5 641.272 3.5583 1
 2 6 6 1364.78 20.2961 1
 2 6 -6 2123.52 5.88304 -2
 -2 -6 -6 2123.52 5.88304 1
 2 6 7 292.659 2.49896 1
 2 6 -7 346.646 3.23679 -2
 -2 -6 -7 346.646 3.23679 1
 2 6 8 1118.32 5.2369 1
 2 -6 -8 1193.44 6.24155 -2
 -2 6 -8 1193.44 6.24155 1
 -2 6 -9 554.057 3.07102 1
 2 -6 -9 620.103 12.4284 -2
 -2 6 -9 620.103 12.4284 1
 -2 6 -10 81.9158 1.64508 1
 2 -6 -10 80.4381 9.76054 -2
 -2 6 -10 80.4381 9.76054 1
 2 -6 11 93.1907 1.70186 1
 2 6 12 719.324 5.7147 1
 -2 6 -13 7.56147 1.1853 1
 2 6 14 2108.23 5.52222 1
 2 6 15 1720.12 4.93412 1
 2 -6 16 347.946 2.51831 1
 -2 6 -17 16.9666 1.31365 1
 2 -6 18 656.916 3.18587 1
 -2 6 -19 151.549 1.88124 1
 2 -6 20 482.904 2.91751 1
 2 6 21 1478.1 4.76503 1
 2 6 22 29.3764 1.46909 1
 2 -6 23 600.561 3.2479 1
 2 6 24 2366.56 6.03157 1
 -2 6 -25 127.704 2.22672 1
 -2 6 -26 14.9069 1.78644 1
 2 6 27 98.0238 2.46745 1
 2 6 28 515.214 4.35577 1
 2 6 29 136.692 2.51581 1
 -2 6 -30 102.702 2.47647 1
 -2 6 -31 235.77 3.28973 1
 2 -6 32 38.5302 2.86013 1
 2 -6 33 190.671 4.11699 1
 2 -6 34 294.903 4.79022 1
 2 6 35 199.651 3.8767 1
 -2 -6 -36 31.8858 2.94566 1
 2 6 37 -0.2106 2.66789 1
 2 -6 38 814.441 6.21915 1
 -2 -6 -39 175.831 3.87195 1
 2 -6 40 129.073 3.62625 1
 2 6 41 112.768 3.59406 1
 2 -6 42 16.4806 3.22416 1
 2 -6 43 17.7262 3.5278 1
 2 -6 44 385.353 5.84253 1
 -2 6 -45 20.3306 3.66088 1
 -2 6 -46 161.598 4.26989 1
 -2 -6 -47 -1.42711 3.08632 1
 -2 -6 -48 268.649 4.57227 1
 2 6 49 1.02024 3.17384 1
 2 -6 50 0.7858 3.25009 1
 2 7 -49 2.3141 3.15858 1
 2 -7 -48 58.3574 3.37151 1
 -2 -7 47 78.4753 3.36411 1
 -2 -7 46 45.3052 3.20692 1
 2 7 -45 67.4587 3.52762 1
 -2 7 44 60.845 3.4346 1
 2 7 -43 12.8489 3.01982 1
 -2 -7 42 384.188 4.94179 1
 -2 -7 41 155.53 3.6274 1
 2 7 -40 1.82698 2.63977 1
 -2 -7 39 1.00061 2.66996 1
 2 7 -38 1511 7.63687 1
 -2 7 37 116.723 3.09324 1
 -2 7 36 133.248 3.09129 1
 2 7 -35 467.567 4.31081 1
 -2 7 34 9.20137 2.3052 1
 2 -7 -33 11.986 2.44865 1
 2 -7 -32 183.355 3.51953 1
 -2 7 31 72.8362 2.68837 1
 2 7 -30 109.389 2.83297 1
 -2 7 29 33.6965 2.26886 1
 -2 -7 28 301.4 3.58136 1
 -2 7 27 4.39349 2.16416 1
 -2 7 26 22.2501 2.48366 1
 -2 -7 25 27.3712 2.57036 1
 2 -7 -24 1059.83 6.87787 1
 -2 -7 23 62.083 2.38831 1
 2 -7 -22 286.087 3.11669 1
 2 7 -21 16.6018 1.65456 1
 2 7 -20 1493.9 5.64892 1
 2 -7 -19 270.363 2.56587 1
 -2 7 18 14.0646 1.46212 1
 2 -7 -17 246.207 2.42158 1
 -2 7 16 24.428 1.41999 1
 -2 -7 15 35.9803 1.34255 1
 2 -7 -14 0.12019 1.13337 1
 2 -7 -13 1084.76 3.63305 1
 2 7 -12 5095.69 7.61662 1
 -2 -7 11 2370.97 4.99211 1
 2 -7 -10 195.275 1.71702 1
 -2 -7 -10 224.754 12.0034 -2
 2 7 -10 224.754 12.0034 1
 -2 -7 9 236.831 1.84529 1
 2 7 9 241.292 6.65172 -2
 -2 -7 9 241.292 6.65172 1
 2 -7 -8 0.36444 1.31939 1
 2 7 8 13.1124 2.06756 -2
 -2 -7 8 13.1124 2.06756 1
 2 -7 -7 7.03904 1.87893 1
 -2 7 -7 16.4681 1.95477 -2
 2 -7 -7 16.4681 1.95477 1
 2 -7 -6 1318.8 11.0245 1
 2 7 6 1633.5 4.03768 -2
 -2 -7 6 1633.5 4.03768 1
 2 -7 -5 20.3635 1.72426 1
 2 7 5 25.6045 1.64056 -2
 -2 -7 5 25.6045 1.64056 1
 2 -7 -4 392.098 16.7126 1
 2 7 4 460.789 2.7693 -2
 -2 -7 4 460.789 2.7693 1
 2 -7 -3 789.123 22.7255 1
 -2 7 -3 946.16 3.88807 -2
 2 -7 -3 946.16 3.88807 1
 2 7 2 81.9124 1.83107 -2
 -2 -7 2 81.9124 1.83107 1
 -2 -7 -1 533.221 3.02407 -2
 2 7 -1 533.221 3.02407 1
 2 7 0 43.807 1.53238 -2
 -2 -7 0 43.807 1.53238 1
 -2 7 1 497.851 2.8287 -2
 2 -7 1 497.851 2.8287 1
 2 -7 -2 143.478 2.02131 -2
 -2 7 -2 143.478 2.02131 1
 -2 -7 3 708.381 3.47822 -2
 2 7 3 708.381 3.47822 1
 2 -7 -4 68.7676 1.63594 -2
 -2 7 -4 68.7676 1.63594 1
 2 -7 5 63.5992 2.84267 1
 2 -7 -5 69.9807 2.13379 -2
 -2 7 -5 69.9807 2.13379 1
 2 -7 6 2557.37 16.922 1
 -2 -7 6 2968.18 7.40501 -2
 2 7 6 2968.18 7.40501 1
 2 7 7 64.5251 2.22762 1
 2 7 -7 67.2187 2.46456 -2
 -2 -7 -7 67.2187 2.46456 1
 2 7 8 133.121 2.50006 1
 2 -7 -8 165.368 3.42768 -2
 -2 7 -8 165.368 3.42768 1
 2 7 9 74.8213 2.09762 1
 -2 7 9 128.972 4.21123 -2
 2 -7 9 128.972 4.21123 1
 2 -7 10 269.194 4.42472 1
 2 -7 -10 366.7 8.07242 -2
 -2 7 -10 366.7 8.07242 1
 2 -7 11 2635.68 6.6189 1
 -2 7 -12 2758.22 8.76032 1
 -2 7 -13 650.931 8.3306 1
 -2 -7 -14 309.822 4.77193 1
 -2 -7 -15 195.814 2.33787 1
 2 -7 16 4.15316 1.46823 1
 2 7 17 129.345 2.17607 1
 -2 7 -18 123.112 2.07776 1
 2 7 19 441.263 3.13337 1
 2 -7 20 1255.46 4.88951 1
 2 -7 21 6.31008 1.64773 1
 2 -7 22 64.5037 2.07547 1
 -2 7 -23 72.9326 2.28714 1
 2 -7 24 795.422 5.03 1
 -2 7 -25 40.4956 2.20941 1
 2 7 26 170.726 2.86906 1
 -2 7 -27 13.3508 1.86204 1
 2 7 28 797.049 4.86572 1
 -2 7 -29 30.2147 2.19989 1
 -2 -7 -30 67.8003 2.55656 1
 2 -7 31 59.7717 2.71927 1
 2 7 32 251.805 4.09785 1
 2 7 33 1.77122 2.71653 1
 -2 -7 -34 70.6423 3.24197 1
 -2 7 -35 443.194 5.19342 1
 2 7 36 -3.02654 2.82789 1
 2 7 37 173.48 4.12135 1
 2 7 38 1989.89 9.9823 1
 -2 -7 -39 10.5657 3.16499 1
 2 7 40 0.77347 3.16846 1
 2 7 41 64.6469 3.69352 1
 2 -7 42 534.688 6.0741 1
 2 -7 43 65.1522 3.81567 1
 -2 -7 -44 36.6539 3.63829 1
 -2 7 -45 71.1782 3.68544 1
 -2 -7 -46 112.579 3.985 1
 2 7 47 21.1708 3.47246 1
 2 7 48 54.6539 3.70764 1
 2 -8 -48 102.02 3.70597 1
 -2 -8 47 83.9857 3.69817 1
 2 -8 -46 4.03902 3.06125 1
 2 8 -45 42.1343 3.20043 1
 -2 8 44 20.7238 3.04749 1
 2 8 -43 2.00179 2.93863 1
 2 -8 -42 472.273 5.46387 1
 -2 -8 41 18.7749 2.98945 1
 -2 -8 40 12.757 3.03806 1
 -2 8 39 139.586 3.56046 1
 -2 -8 38 8.39765 2.77272 1
 -2 -8 37 67.9045 3.09777 1
 2 -8 -36 423.585 4.644 1
 2 8 -35 3.73335 2.57829 1
 2 -8 -34 658.968 5.29538 1
 -2 8 33 357.373 4.21837 1
 -2 8 32 -1.24045 2.37158 1
 2 -8 -31 654.201 5.34457 1
 -2 8 30 27.4893 2.64419 1
 2 8 -29 352.072 4.37527 1
 2 -8 -28 44.9851 2.7601 1
 2 8 -27 633.193 5.07014 1
 2 8 -26 153.125 3.13991 1
 -2 8 25 355.892 3.9615 1
 -2 -8 24 217.902 3.20052 1
 -2 8 23 36.7486 2.50381 1
 2 8 -22 2.37016 2.43135 1
 -2 -8 21 197.89 3.4934 1
 -2 -8 20 319.274 3.7052 1
 -2 8 19 62.2702 2.22402 1
 -2 -8 18 237.143 2.77058 1
 2 -8 -17 4.61703 1.47543 1
 2 -8 -16 517.663 3.12614 1
 2 -8 -15 235.721 2.30698 1
 2 -8 -14 264.974 2.30797 1
 2 -8 -13 612.136 3.08934 1
 -2 -8 12 1113.67 3.70846 1
 2 -8 -11 16.9957 1.14455 1
 -2 8 10 9.37483 1.12397 1
 -2 -8 -10 12.3525 5.64598 -2
 2 8 -10 12.3525 5.64598 1
 -2 -8 9 4.68428 1.36031 1
 2 -8 9 10.6623 3.37715 -2
 -2 8 9 10.6623 3.37715 1
 -2 8 8 1540.08 5.82819 1
 2 8 8 1640.89 6.66788 -2
 -2 -8 8 1640.89 6.66788 1
 2 8 -7 1451.73 8.38884 1
 -2 8 -7 1694.39 5.28504 -2
 2 -8 -7 1694.39 5.28504 1
 -2 8 6 9.70599 6.4275 1
 2 -8 6 42.1748 1.70207 -2
 -2 8 6 42.1748 1.70207 1
 2 -8 -5 194.634 13.963 1
 2 8 5 251.04 2.38692 -2
 -2 -8 5 251.04 2.38692 1
 2 -8 -4 723.381 24.0729 1
 -2 -8 -4 803.642 3.71346 -2
 2 8 -4 803.642 3.71346 1
 2 -8 3 83.4569 1.94567 -2
 -2 8 3 83.4569 1.94567 1
 2 8 2 3482.65 8.3505 -2
 -2 -8 2 3482.65 8.3505 1
 2 8 1 1.07969 1.63206 -2
 -2 -8 1 1.07969 1.63206 1
 2 -8 0 1515.38 5.56784 -2
 -2 8 0 1515.38 5.56784 1
 -2 -8 1 5.21866 1.48592 -2
 2 8 1 5.21866 1.48592 1
 -2 -8 -2 1484.02 23.1248 1
 -2 -8 2 2189.94 7.15583 -2
 2 8 2 2189.94 7.15583 1
 -2 -8 3 11.4163 1.66663 -2
 2 8 3 11.4163 1.66663 1
 2 8 -4 538.869 3.25035 -2
 -2 -8 -4 538.869 3.25035 1
 -2 -8 -5 338.668 31.7187 1
 -2 8 5 346.044 2.84384 -2
 2 -8 5 346.044 2.84384 1
 -2 -8 -6 216.541 4.37279 1
 2 8 -6 215.516 2.76342 -2
 -2 -8 -6 215.516 2.76342 1
 -2 -8 -7 1648.07 7.06516 1
 2 -8 -7 1825.58 6.50388 -2
 -2 8 -7 1825.58 6.50388 1
 2 8 8 795.951 6.24822 1
 -2 8 8 987.598 5.49966 -2
 2 -8 8 987.598 5.49966 1
 2 -8 9 16.8679 2.01631 1
 2 -8 -9 21.2781 3.41612 -2
 -2 8 -9 21.2781 3.41612 1
 -2 -8 -10 53.8589 1.92623 1
 2 -8 -10 49.3009 6.21988 -2
 -2 8 -10 49.3009 6.21988 1
 2 8 11 2.37724 1.64683 1
 2 -8 -11 28.7112 6.4309 -2
 -2 8 -11 28.7112 6.4309 1
 -2 8 -12 797.768 4.14914 1
 2 8 13 738.77 4.05895 1
 -2 8 -14 632.738 3.86817 1
 -2 -8 -15 297.038 2.89254 1
 -2 8 -16 1742.07 6.20251 1
 2 8 17 38.5279 2.00457 1
 -2 8 -18 443.815 3.45557 1
 2 8 19 12.6907 1.86634 1
 2 -8 20 219.467 2.95315 1
 -2 -8 -21 168.115 2.85576 1
 2 -8 22 68.2907 2.5612 1
 -2 -8 -23 63.5015 2.32276 1
 -2 -8 -24 3.1513 1.85206 1
 2 8 25 390.429 3.69537 1
 -2 8 -26 10.5911 2.02655 1
 -2 8 -27 526.378 4.01909 1
 2 8 28 45.878 2.68854 1
 2 8 29 183.326 3.80475 1
 2 -8 30 17.1703 2.8573 1
 2 -8 31 819.903 6.44915 1
 -2 -8 -32 47.3907 3.14894 1
 2 8 33 332.09 4.54547 1
 2 -8 34 439.484 5.0709 1
 2 8 35 6.50103 2.99989 1
 2 8 36 255.818 4.56923 1
 2 8 37 25.6231 3.27645 1
 2 8 38 89.5389 3.76446 1
 2 -8 39 188.705 4.4349 1
 2 8 40 31.4977 3.49747 1
 2 -8 41 15.9974 3.40979 1
 2 -8 42 419.219 5.58534 1
 2 -8 43 0.16904 3.05178 1
 2 8 44 51.7487 3.41294 1
 2 8 45 21.94 3.64843 1
 -2 8 -46 25.9903 3.67977 1
 -2 8 -47 81.8855 4.19335 1
 2 9 -45 4.9484 3.09451 1
 -2 9 44 210.171 3.73799 1
 2 -9 -43 96.4232 3.1806 1
 2 -9 -42 2.69923 2.71112 1
 2 -9 -41 20.3288 2.85 1
 -2 9 40 272.351 4.11764 1
 2 -9 -39 46.106 3.27841 1
 2 -9 -38 217.779 4.2247 1
 -2 -9 37 486.45 5.32527 1
 2 9 -36 154.493 3.8044 1
 -2 9 35 29.5771 3.18747 1
 2 -9 -34 5.89213 3.00889 1
 2 9 -33 2.79931 2.7317 1
 -2 9 32 9.11045 2.70917 1
 2 -9 -31 48.2441 2.92901 1
 -2 9 30 97.7761 3.17566 1
 2 9 -29 112.438 3.22362 1
 -2 -9 28 518.106 4.89411 1
 -2 9 27 126.145 3.37209 1
 2 -9 -26 98.0375 3.18801 1
 -2 9 25 94.8181 2.9723 1
 -2 9 24 633.506 5.15043 1
 2 9 -23 88.6552 2.98552 1
 2 -9 -22 1296.25 7.30623 1
 -2 9 21 0.05273 2.62049 1
 2 9 -20 82.239 2.87821 1
 -2 9 19 131.31 2.93659 1
 -2 9 18 727.037 5.06329 1
 -2 9 17 518.82 4.85712 1
 2 9 -16 7.95602 2.23497 1
 2 -9 -15 5.3809 2.21321 1
 2 9 -14 865.326 5.53976 1
 -2 -9 13 222.611 3.29782 1
 -2 9 12 85.921 2.53873 1
 2 -9 -11 647.161 4.78418 1
 -2 -9 10 286.046 3.19149 1
 -2 -9 9 362.04 3.68232 1
 2 9 9 401.85 6.96637 -2
 -2 -9 9 401.85 6.96637 1
 2 -9 -8 40.5223 1.97735 1
 2 -9 8 56.0227 3.56832 -2
 -2 9 8 56.0227 3.56832 1
 2 -9 -7 54.9738 3.38967 1
 2 9 7 99.9758 2.79704 -2
 -2 -9 7 99.9758 2.79704 1
 -2 9 6 3.99335 13.8017 1
 2 9 6 10.9214 2.03595 -2
 -2 -9 6 10.9214 2.03595 1
 2 9 5 1399.81 5.35354 -2
 -2 -9 5 1399.81 5.35354 1
 -2 -9 -4 95.2506 2.30521 -2
 2 9 -4 95.2506 2.30521 1
 2 9 3 52.9567 2.1331 -2
 -2 -9 3 52.9567 2.1331 1
 -2 -9 -2 7.50847 1.82405 -2
 2 9 -2 7.50847 1.82405 1
 -2 -9 -1 113.233 2.70882 -2
 2 9 -1 113.233 2.70882 1
 -2 -9 0 14.8975 1.73481 -2
 2 9 0 14.8975 1.73481 1
 -2 -9 1 141.273 2.3829 -2
 2 9 1 141.273 2.3829 1
 -2 9 2 2.40983 1.7807 -2
 2 -9 2 2.40983 1.7807 1
 -2 -9 3 7.07562 1.83718 -2
 2 9 3 7.07562 1.83718 1
 -2 -9 4 446.127 3.87499 -2
 2 9 4 446.127 3.87499 1
 -2 -9 -5 1125.38 55.599 1
 -2 -9 5 1138.04 5.87954 -2
 2 9 5 1138.04 5.87954 1
 -2 -9 -6 121.534 24.8342 1
 -2 -9 6 116.975 2.87908 -2
 2 9 6 116.975 2.87908 1
 2 9 7 361.723 5.95021 1
 2 -9 -7 377.506 3.7857 -2
 -2 9 -7 377.506 3.7857 1
 2 9 8 89.9931 2.8497 1
 2 -9 -8 84.9598 3.29931 -2
 -2 9 -8 84.9598 3.29931 1
 -2 9 -9 320.001 3.68886 1
 2 -9 -9 370.812 5.12816 -2
 -2 9 -9 370.812 5.12816 1
 2 9 10 274.332 3.40326 1
 2 -9 -10 307.791 6.0248 -2
 -2 9 -10 307.791 6.0248 1
 -2 9 -11 401.26 3.58642 1
 2 -9 -11 475.992 8.07179 -2
 -2 9 -11 475.992 8.07179 1
 2 9 12 3.11495 1.89518 1
 2 -9 -12 9.07652 7.8235 -2
 -2 9 -12 9.07652 7.8235 1
 2 9 13 341.656 3.48988 1
 -2 9 -14 294.02 3.56432 1
 -2 -9 -15 39.6646 2.50237 1
 -2 9 -16 44.7266 2.58118 1
 2 9 17 412.5 4.25054 1
 -2 9 -18 1042.11 5.52505 1
 2 9 19 35.9569 2.38148 1
 -2 -9 -20 143.277 3.14586 1
 2 -9 21 29.3613 2.46679 1
 -2 -9 -22 974.06 6.92139 1
 -2 9 -23 89.9902 3.35538 1
 2 9 24 541.178 5.31187 1
 -2 -9 -25 59.5772 3.06783 1
 2 -9 26 227.904 3.92784 1
 -2 9 -27 75.0371 3.0389 1
 2 -9 28 1052.17 6.7781 1
 -2 9 -29 6.98693 2.72191 1
 2 -9 30 41.4547 2.98213 1
 -2 9 -31 103.169 3.63633 1
 2 9 32 2.30046 2.97783 1
 -2 -9 -33 7.77831 3.27753 1
 -2 -9 -34 19.0082 3.485 1
 2 9 35 48.6132 3.72204 1
 2 -9 36 501.189 6.60466 1
 2 -9 37 405.606 6.24355 1
 2 9 38 441.281 6.46958 1
 2 9 39 85.3324 4.45153 1
 -2 9 -40 200.232 4.84308 1
 2 9 41 44.6251 3.6796 1
 -2 9 -42 5.36409 3.4197 1
 -2 -9 -43 83.1854 3.98022 1
 -2 -9 -44 225.481 4.81895 1
 2 -9 45 -0.02537 9.68098 1
 2 -10 -43 104.402 3.69922 1
 -2 10 42 109.843 3.72737 1
 -2 -10 41 6.35662 2.95286 1
 2 -10 -40 43.5031 3.36335 1
 2 -10 -39 35.3189 3.30791 1
 2 10 -38 2.5555 3.11796 1
 -2 10 37 166.675 4.20128 1
 2 -10 -36 481.99 5.83697 1
 -2 10 35 76.8764 3.72071 1
 -2 10 34 179.78 4.04919 1
 2 -10 -33 9.04336 3.01293 1
 -2 10 32 496.495 5.34451 1
 -2 -10 31 118.863 3.57494 1
 -2 10 30 507.941 5.60966 1
 -2 10 29 218.347 4.28717 1
 -2 -10 28 254.391 4.45036 1
 -2 -10 27 33.4089 3.11331 1
 2 -10 -26 508.748 5.37446 1
 -2 10 25 52.7939 3.11846 1
 -2 10 24 318.302 4.4859 1
 2 -10 -23 477.003 5.35827 1
 -2 10 22 129.599 3.67549 1
 -2 -10 21 235.287 3.67942 1
 2 -10 -20 0.18992 2.38338 1
 2 10 -19 197.718 3.60697 1
 2 10 -18 125.805 3.07066 1
 2 10 -17 604.035 5.10896 1
 2 10 -16 24.3761 2.41568 1
 -2 10 15 265.09 3.32897 1
 2 -10 -14 0.86342 2.05621 1
 2 10 -13 89.8232 2.5243 1
 -2 10 12 301.001 3.3038 1
 -2 10 11 10.8845 2.02565 1
 -2 -10 -11 16.1628 11.9728 -2
 2 10 -11 16.1628 11.9728 1
 2 -10 -10 43.5159 2.5861 1
 -2 -10 -10 51.1801 6.36048 -2
 2 10 -10 51.1801 6.36048 1
 2 -10 -9 74.6509 3.20411 1
 2 -10 9 72.7042 6.25828 -2
 -2 10 9 72.7042 6.25828 1
 2 10 -8 680.555 8.2352 1
 -2 -10 -8 816.216 11.2244 -2
 2 10 -8 816.216 11.2244 1
 2 -10 -7 530.063 12.7066 1
 -2 -10 -7 548.418 6.84691 -2
 2 10 -7 548.418 6.84691 1
 -2 10 6 36.8131 17.27 1
 2 10 6 36.7716 3.70066 -2
 -2 -10 6 36.7716 3.70066 1
 -2 10 -5 14.0771 3.50952 -2
 2 -10 -5 14.0771 3.50952 1
 -2 10 -4 657.83 5.80725 -2
 2 -10 -4 657.83 5.80725 1
 2 10 3 13.9168 2.98396 -2
 -2 -10 3 13.9168 2.98396 1
 -2 10 -2 49.7386 3.34886 -2
 2 -10 -2 49.7386 3.34886 1
 -2 10 -1 378.961 6.41611 -2
 2 -10 -1 378.961 6.41611 1
 2 -10 0 1299.37 10.5857 -2
 -2 10 0 1299.37 10.5857 1
 2 -10 -1 169.609 5.03685 -2
 -2 10 -1 169.609 5.03685 1
 -2 10 2 177.884 5.67063 -2
 2 -10 2 177.884 5.67063 1
 -2 -10 3 25.8542 3.86552 -2
 2 10 3 25.8542 3.86552 1
 2 -10 -4 517.474 7.12297 -2
 -2 10 -4 517.474 7.12297 1
 -2 -10 -5 76.4253 23.0122 1
 2 -10 -5 81.3926 4.45685 -2
 -2 10 -5 81.3926 4.45685 1
 -2 -10 -6 10.2654 19.3271 1
 2 -10 -6 8.41806 4.76366 -2
 -2 10 -6 8.41806 4.76366 1
 2 10 7 300.007 12.3099 1
 2 -10 -7 347.298 9.85747 -2
 -2 10 -7 347.298 9.85747 1
 -2 10 -8 910.107 12.2523 1
 -2 -10 8 1035.49 14.9833 -2
 2 10 8 1035.49 14.9833 1
 -2 -10 -9 0.30221 4.9084 1
 2 -10 -9 9.00477 7.1968 -2
 -2 10 -9 9.00477 7.1968 1
 2 10 10 -4.77435 5.71415 1
 2 -10 -10 8.09033 7.28088 -2
 -2 10 -10 8.09033 7.28088 1
 -2 10 -11 31.0384 4.0501 1
 2 -10 -11 15.4029 8.13019 -2
 -2 10 -11 15.4029 8.13019 1
 2 -10 12 194.705 5.56635 1
 2 -10 -12 200.363 10.7285 -2
 -2 10 -12 200.363 10.7285 1
 2 -10 13 17.8947 3.18164 1
 2 -10 -13 54.3863 12.871 -2
 -2 10 -13 54.3863 12.871 1
 -2 10 -14 44.4404 3.31193 1
 2 10 15 293.57 4.91836 1
 2 -10 16 26.1882 2.74574 1
 -2 10 -17 242.281 4.01892 1
 2 10 18 235.609 4.34421 1
 -2 10 -19 37.5425 3.14489 1
 -2 -10 -20 1.31359 2.67646 1
 -2 10 -21 347.838 4.71227 1
 2 10 22 292.739 4.30093 1
 -2 10 -23 604.573 5.53521 1
 -2 -10 -24 59.1827 2.95508 1
 2 10 25 34.7808 2.79798 1
 -2 -10 -26 968.251 6.56687 1
 -2 -10 -27 -0.16604 2.57602 1
 2 -10 28 184.724 3.9375 1
 2 -10 29 204.001 4.34846 1
 -2 -10 -30 551.648 5.98095 1
 2 10 31 60.8943 3.60613 1
 2 10 32 353.201 5.24301 1
 2 10 33 6.20992 3.496 1
 -2 10 -34 138.037 4.49544 1
 2 10 35 93.6456 4.27963 1
 2 10 36 434.575 6.29639 1
 2 -10 37 122.767 4.66429 1
 2 10 38 25.664 3.68695 1
 -2 -10 -39 76.6628 4.13229 1
 2 10 40 29.1388 3.50213 1
 -2 -10 -41 33.3981 3.59116 1
 -2 -10 -42 145.767 4.33091 1
 -2 11 40 44.1366 3.569 1
 2 -11 -39 137.134 4.08188 1
 -2 11 38 169.668 4.22704 1
 2 11 -37 0.32763 3.31136 1
 2 -11 -36 19.0863 3.43056 1
 2 11 -35 164.179 4.27047 1
 -2 11 34 -1.43077 3.1566 1
 2 -11 -33 -0.83406 3.31958 1
 2 -11 -32 29.1429 3.49404 1
 2 11 -31 178.949 4.39636 1
 -2 -11 30 0.18248 3.22391 1
 2 -11 -29 86.0751 3.77714 1
 -2 11 28 18.0451 3.28365 1
 -2 11 27 120.122 3.93055 1
 2 11 -26 1.36408 3.08154 1
 2 11 -25 62.5881 3.45241 1
 -2 -11 24 158.073 4.21735 1
 -2 11 23 44.6905 3.44974 1
 -2 11 22 84.8571 3.68459 1
 -2 11 21 12.1468 3.15569 1
 -2 11 20 0.60546 2.98491 1
 2 11 -19 290.041 4.74169 1
 2 -11 -18 266.824 4.5608 1
 -2 11 17 11.0773 2.93577 1
 2 -11 -16 19.0974 3.17152 1
 2 11 -15 289.644 4.77194 1
 -2 -11 14 445.147 5.08552 1
 2 -11 -13 668.351 5.85273 1
 2 -11 -12 2.49217 2.4446 1
 -2 11 11 811.136 6.15962 1
 -2 -11 -11 1008.6 25.0323 -2
 2 11 -11 1008.6 25.0323 1
 -2 -11 10 11.0645 2.937 1
 2 -11 10 9.78485 6.54046 -2
 -2 11 10 9.78485 6.54046 1
 2 -11 -9 -0.94422 2.95697 1
 -2 -11 -9 -2.53257 4.93062 -2
 2 11 -9 -2.53257 4.93062 1
 2 -11 -8 143.823 4.90976 1
 2 -11 8 157.184 4.78472 -2
 -2 11 8 157.184 4.78472 1
 2 -11 -7 906.41 11.5368 1
 -2 -11 -7 958.096 7.70561 -2
 2 11 -7 958.096 7.70561 1
 -2 11 6 99.5049 23.8379 1
 -2 11 -6 129.033 4.03677 -2
 2 -11 -6 129.033 4.03677 1
 2 11 5 70.8003 3.47322 -2
 -2 -11 5 70.8003 3.47322 1
 -2 -11 4 -2.16118 7.61761 1
 2 -11 4 2.76113 3.17438 -2
 -2 11 4 2.76113 3.17438 1
 -2 -11 -3 583.641 6.50061 -2
 2 11 -3 583.641 6.50061 1
 2 11 2 89.5755 4.0017 -2
 -2 -11 2 89.5755 4.0017 1
 -2 -11 -1 380.096 5.48056 -2
 2 11 -1 380.096 5.48056 1
 2 -11 0 2.86624 3.02415 -2
 -2 11 0 2.86624 3.02415 1
 -2 -11 1 545.02 6.44675 -2
 2 11 1 545.02 6.44675 1
 -2 11 2 99.9256 3.98285 -2
 2 -11 2 99.9256 3.98285 1
 2 -11 -3 873.841 8.13812 -2
 -2 11 -3 873.841 8.13812 1
 2 11 -4 1.66385 3.42299 -2
 -2 -11 -4 1.66385 3.42299 1
 -2 -11 -5 46.127 23.1065 1
 2 -11 -5 53.888 3.83714 -2
 -2 11 -5 53.888 3.83714 1
 -2 -11 -6 49.1516 24.3417 1
 2 -11 -6 65.4082 4.18711 -2
 -2 11 -6 65.4082 4.18711 1
 -2 11 -7 566.141 17.5988 1
 -2 11 7 644.206 6.97368 -2
 2 -11 7 644.206 6.97368 1
 -2 11 -8 101.908 5.59931 1
 -2 -11 8 135.17 5.07176 -2
 2 11 8 135.17 5.07176 1
 -2 11 -9 5.06205 3.46084 1
 -2 -11 9 3.58899 4.28538 -2
 2 11 9 3.58899 4.28538 1
 2 11 10 14.5127 2.78689 1
 -2 -11 10 20.8088 5.73764 -2
 2 11 10 20.8088 5.73764 1
 -2 11 -11 1307.66 7.36789 1
 -2 -11 11 1414.4 15.6097 -2
 2 11 11 1414.4 15.6097 1
 2 11 12 31.6935 2.4947 1
 2 -11 -12 20.9784 13.4489 -2
 -2 11 -12 20.9784 13.4489 1
 2 -11 13 538.739 4.60601 1
 2 -11 -13 606.466 20.5204 -2
 -2 11 -13 606.466 20.5204 1
 2 11 14 236.812 3.70811 1
 2 -11 -14 318.244 17.8462 -2
 -2 11 -14 318.244 17.8462 1
 -2 11 -15 186.054 3.40817 1
 -2 -11 -16 76.7989 2.7221 1
 -2 -11 -17 37.7758 2.54711 1
 -2 11 -18 293.835 3.78274 1
 -2 -11 -19 600.245 4.65545 1
 2 11 20 17.0618 2.47617 1
 2 11 21 1.63745 2.36291 1
 -2 11 -22 46.9697 2.82865 1
 2 -11 23 55.6712 3.06014 1
 2 -11 24 168.15 3.7471 1
 -2 -11 -25 41.4341 3.02231 1
 -2 -11 -26 11.9639 3.03878 1
 -2 11 -27 109.741 3.57723 1
 2 11 28 75.2897 3.42344 1
 2 11 29 1.07192 3.19386 1
 2 11 30 3.69941 3.2645 1
 2 11 31 153.758 4.29499 1
 2 11 32 66.5307 3.78545 1
 2 -11 33 0.18664 3.25294 1
 2 -11 34 21.3999 3.57169 1
 -2 -11 -35 166.486 4.34837 1
 -2 11 -36 88.318 3.80549 1
 2 11 37 8.94244 3.34305 1
 -2 11 -38 210.988 4.7117 1
 2 11 39 41.4381 3.62717 1
 2 12 -37 72.1384 5.68988 1
 2 12 -36 92.2904 3.85858 1
 2 12 -35 49.3345 3.46681 1
 2 12 -34 -0.16506 3.14299 1
 2 -12 -33 643.85 6.11015 1
 -2 12 32 4.11544 3.35374 1
 2 -12 -31 26.7319 3.42165 1
 2 12 -30 135.043 4.07928 1
 2 -12 -29 420.866 5.81014 1
 2 12 -28 -0.35104 3.38451 1
 2 -12 -27 10.1286 3.43523 1
 -2 12 26 73.5819 3.8167 1
 -2 -12 25 545.271 6.11744 1
 2 -12 -24 142.443 4.37214 1
 -2 -12 23 52.0039 3.75799 1
 2 12 -22 184.689 4.55479 1
 2 -12 -21 62.0851 3.78704 1
 2 -12 -20 13.589 3.40009 1
 -2 12 19 323.894 5.17588 1
 2 -12 -18 164.138 4.33755 1
 2 12 -17 1191.25 8.28218 1
 2 -12 -16 11.3423 3.19876 1
 2 12 -15 684.727 6.0961 1
 -2 12 14 253.126 4.33627 1
 2 12 -13 -1.02577 3.18551 1
 -2 -12 -13 1.57495 15.3273 -2
 2 12 -13 1.57495 15.3273 1
 2 -12 -12 46.2988 3.15354 1
 -2 -12 -12 79.4887 16.1693 -2
 2 12 -12 79.4887 16.1693 1
 2 -12 -11 573.931 5.74001 1
 2 -12 11 612.467 14.4125 -2
 -2 12 11 612.467 14.4125 1
 -2 -12 10 30.5161 4.23053 1
 -2 -12 -10 51.2081 4.98865 -2
 2 12 -10 51.2081 4.98865 1
 2 12 -9 4.22423 4.32234 1
 -2 12 -9 8.56368 4.46236 -2
 2 -12 -9 8.56368 4.46236 1
 2 12 -8 8.48517 5.23802 1
 2 -12 8 18.6632 4.21086 -2
 -2 12 8 18.6632 4.21086 1
 2 -12 -7 440.903 8.16857 1
 -2 -12 -7 465.703 6.64061 -2
 2 12 -7 465.703 6.64061 1
 -2 12 6 39.1823 22.0549 1
 -2 12 -6 89.9637 3.59861 -2
 2 -12 -6 89.9637 3.59861 1
 -2 12 -5 184.377 4.09206 -2
 2 -12 -5 184.377 4.09206 1
 2 -12 4 20.4954 3.25412 -2
 -2 12 4 20.4954 3.25412 1
 -2 12 -3 23.0534 3.26063 -2
 2 -12 -3 23.0534 3.26063 1
 2 12 2 95.2821 3.71234 -2
 -2 -12 2 95.2821 3.71234 1
 -2 -12 -1 10.8495 3.01547 -2
 2 12 -1 10.8495 3.01547 1
 -2 -12 0 601.091 6.3637 -2
 2 12 0 601.091 6.3637 1
 -2 12 1 87.0048 3.70717 -2
 2 -12 1 87.0048 3.70717 1
 2 12 -2 58.7147 3.60322 -2
 -2 -12 -2 58.7147 3.60322 1
 2 12 -3 19.2499 3.24053 -2
 -2 -12 -3 19.2499 3.24053 1
 -2 12 4 20.7599 3.32285 -2
 2 -12 4 20.7599 3.32285 1
 -2 -12 -5 34.3299 22.964 1
 -2 -12 5 90.6681 3.80535 -2
 2 12 5 90.6681 3.80535 1
 2 12 6 77.6913 9.85996 1
 -2 12 6 78.1235 3.8651 -2
 2 -12 6 78.1235 3.8651 1
 2 12 7 279.829 10.0197 1
 2 12 -7 323.886 4.83785 -2
 -2 -12 -7 323.886 4.83785 1
 -2 12 -8 27.8499 4.66227 1
 2 12 -8 39.3537 3.96492 -2
 -2 -12 -8 39.3537 3.96492 1
 -2 12 -9 37.372 3.64453 1
 2 -12 -9 38.906 4.83781 -2
 -2 12 -9 38.906 4.83781 1
 2 12 10 74.3754 3.72381 1
 -2 -12 10 77.2652 5.52237 -2
 2 12 10 77.2652 5.52237 1
 2 -12 11 423.447 4.60774 1
 -2 -12 11 481.336 14.8122 -2
 2 12 11 481.336 14.8122 1
 2 12 12 34.7234 2.82622 1
 -2 -12 12 30.9559 9.77883 -2
 2 12 12 30.9559 9.77883 1
 -2 12 -13 9.92689 2.69729 1
 -2 -12 13 12.4432 9.73931 -2
 2 12 13 12.4432 9.73931 1
 2 -12 14 282.932 4.04925 1
 2 12 15 853.399 5.81758 1
 2 -12 16 8.17586 2.58513 1
 -2 -12 -17 813.941 5.7588 1
 -2 12 -18 186.53 3.56948 1
 -2 12 -19 155.699 3.43791 1
 -2 12 -20 14.4754 2.70461 1
 2 12 21 106.753 3.23324 1
 2 12 22 110.298 3.60099 1
 -2 12 -23 15.1583 3.09043 1
 2 -12 24 277.813 4.56759 1
 2 12 25 475.069 5.43277 1
 2 12 26 59.2114 3.44999 1
 -2 -12 -27 83.0003 3.60511 1
 -2 12 -28 1.27393 3.09384 1
 -2 -12 -29 375.472 5.1872 1
 -2 12 -30 167.195 4.12149 1
 2 12 31 1.90312 2.95725 1
 -2 12 -32 -2.88666 2.958 1
 -2 -12 -33 623.111 5.82193 1
 -2 12 -34 6.50221 3.28078 1
 -2 -12 -35 41.6508 3.59205 1
 2 12 36 179.639 17.3376 1
 2 -13 -32 73.2085 3.65835 1
 -2 13 31 95.9723 3.77771 1
 2 -13 -30 -0.89145 3.18441 1
 -2 -13 29 6.91575 3.21705 1
 2 -13 -28 142.236 3.95187 1
 -2 -13 27 29.8847 3.41744 1
 2 13 -26 21.9617 3.2618 1
 -2 13 25 31.5389 3.2328 1
 2 13 -24 15.2361 3.64751 1
 2 -13 -23 17.148 3.74768 1
 -2 13 22 97.0653 4.28794 1
 2 -13 -21 59.1078 4.01814 1
 2 -13 -20 21.7723 3.70927 1
 -2 13 19 23.0332 3.71966 1
 2 13 -18 470.784 6.10533 1
 -2 -13 17 3.9836 3.8059 1
 -2 13 16 5.26528 3.76738 1
 2 13 -15 26.391 3.84013 1
 2 -13 -14 168.151 5.41312 1
 -2 -13 -14 226.675 19.0067 -2
 2 13 -14 226.675 19.0067 1
 -2 13 13 89.5236 4.52637 1
 2 13 -12 240.167 4.71558 1
 2 13 -11 24.7993 3.44506 1
 -2 -13 -11 71.721 12.5757 -2
 2 13 -11 71.721 12.5757 1
 -2 -13 10 1.55336 4.11672 1
 -2 -13 -10 0.97405 5.62276 -2
 2 13 -10 0.97405 5.62276 1
 2 13 -9 49.6502 4.97816 1
 -2 -13 -9 58.6225 5.58599 -2
 2 13 -9 58.6225 5.58599 1
 2 13 -8 25.4791 5.19567 1
 2 -13 8 16.1217 5.00155 -2
 -2 13 8 16.1217 5.00155 1
 2 -13 -7 286.968 14.3752 1
 -2 -13 -7 306.664 5.58412 -2
 2 13 -7 306.664 5.58412 1
 2 -13 6 303.801 5.01049 -2
 -2 13 6 303.801 5.01049 1
 -2 13 -5 85.2614 3.95699 -2
 2 -13 -5 85.2614 3.95699 1
 -2 -13 -4 -0.05663 3.50194 -2
 2 13 -4 -0.05663 3.50194 1
 2 13 3 606.071 6.54736 -2
 -2 -13 3 606.071 6.54736 1
 -2 -13 -2 7.82752 3.49128 -2
 2 13 -2 7.82752 3.49128 1
 -2 13 -1 166.957 4.35856 -2
 2 -13 -1 166.957 4.35856 1
 -2 13 0 2.634 3.13221 -2
 2 -13 0 2.634 3.13221 1
 -2 13 1 256.804 4.92843 -2
 2 -13 1 256.804 4.92843 1
 2 13 -2 3.07776 3.44186 -2
 -2 -13 -2 3.07776 3.44186 1
 2 13 -3 791.124 7.31771 -2
 -2 -13 -3 791.124 7.31771 1
 -2 -13 4 22.9093 3.7833 -2
 2 13 4 22.9093 3.7833 1
 2 13 -5 81.2161 4.13695 -2
 -2 -13 -5 81.2161 4.13695 1
 2 13 6 250.989 14.7241 1
 -2 13 6 262.38 5.11647 -2
 2 -13 6 262.38 5.11647 1
 2 13 7 180.514 8.33362 1
 -2 -13 7 209.666 4.97033 -2
 2 13 7 209.666 4.97033 1
 -2 -13 -8 46.5081 4.91318 1
 -2 -13 8 37.6304 4.62549 -2
 2 13 8 37.6304 4.62549 1
 -2 13 -9 109.346 4.62735 1
 2 -13 -9 123.968 5.81693 -2
 -2 13 -9 123.968 5.81693 1
 2 13 10 6.66868 3.29825 1
 -2 -13 10 11.9097 5.94113 -2
 2 13 10 11.9097 5.94113 1
 -2 -13 -11 147.713 4.19032 1
 2 -13 -11 157.654 7.56336 -2
 -2 13 -11 157.654 7.56336 1
 -2 13 -12 189.425 3.96612 1
 -2 -13 12 243.486 12.8933 -2
 2 13 12 243.486 12.8933 1
 2 -13 13 126.523 3.83024 1
 2 -13 -13 141.594 11.9149 -2
 -2 13 -13 141.594 11.9149 1
 2 -13 14 167.676 3.91304 1
 2 -13 -14 182.199 12.3419 -2
 -2 13 -14 182.199 12.3419 1
 -2 13 -15 3.21538 2.71578 1
 2 13 16 6.32205 2.75328 1
 -2 -13 -17 24.2606 2.90237 1
 -2 13 -18 483.786 5.01414 1
 -2 -13 -19 107.627 3.57633 1
 -2 -13 -20 6.84623 2.94951 1
 2 13 21 18.7864 3.07678 1
 -2 -13 -22 99.1536 3.80155 1
 2 13 23 18.5505 3.36694 1
 -2 -13 -24 21.3679 3.09534 1
 2 13 25 23.9508 2.9941 1
 -2 -13 -26 15.4241 2.77547 1
 -2 -13 -27 25.1866 2.79771 1
 2 -13 28 95.9862 3.11939 1
 -2 13 -29 0.5117 2.90041 1
 2 13 30 1.75904 2.99893 1
 -2 -13 -31 93.5213 3.55401 1
 2 13 32 55.5509 3.3445 1
 2 14 -27 202.37 18.8207 1
 -2 -14 26 468.56 5.16136 1
 2 14 -25 -1.86051 2.91589 1
 -2 -14 24 21.004 2.99191 1
 -2 14 23 65.604 3.51332 1
 2 14 -22 17.6036 3.24898 1
 -2 14 21 217.955 4.4184 1
 -2 14 20 66.3205 3.61217 1
 2 -14 -19 110.137 3.83799 1
 -2 -14 18 111.057 4.10275 1
 2 -14 18 88.2617 15.6056 -2
 -2 14 18 88.2617 15.6056 1
 -2 14 17 43.1343 3.7713 1
 -2 14 -17 61.9805 18.861 -2
 2 -14 -17 61.9805 18.861 1
 2 -14 -16 -0.53457 3.81627 1
 -2 -14 -16 -12.7169 12.4653 -2
 2 14 -16 -12.7169 12.4653 1
 -2 -14 15 27.3813 4.40783 1
 2 14 -14 218.655 6.26186 1
 2 14 -13 19.9334 4.26864 1
 2 -14 -12 12.3691 4.34476 1
 -2 -14 -12 39.8399 18.1162 -2
 2 14 -12 39.8399 18.1162 1
 2 -14 -11 254.278 6.47265 1
 2 -14 11 291.5 16.1543 -2
 -2 14 11 291.5 16.1543 1
 2 -14 -10 94.7457 6.68635 1
 -2 -14 -10 112.007 7.46938 -2
 2 14 -10 112.007 7.46938 1
 2 14 -9 159.311 7.18046 1
 -2 -14 -9 166.002 6.24978 -2
 2 14 -9 166.002 6.24978 1
 2 14 -8 756.345 13.4172 1
 2 14 8 901.345 8.83732 -2
 -2 -14 8 901.345 8.83732 1
 2 -14 -7 6.02128 6.83875 1
 -2 -14 -7 14.4844 4.84985 -2
 2 14 -7 14.4844 4.84985 1
 2 -14 6 28.033 4.27123 -2
 -2 14 6 28.033 4.27123 1
 -2 -14 -5 51.4157 4.47004 -2
 2 14 -5 51.4157 4.47004 1
 -2 -14 -4 15.4716 4.19202 -2
 2 14 -4 15.4716 4.19202 1
 -2 14 -3 17.1626 4.03539 -2
 2 -14 -3 17.1626 4.03539 1
 2 -14 2 6.53885 3.74152 -2
 -2 14 2 6.53885 3.74152 1
 -2 -14 -1 291.278 5.46945 -2
 2 14 -1 291.278 5.46945 1
 -2 -14 0 309.497 5.92908 -2
 2 14 0 309.497 5.92908 1
 2 14 -1 139.447 4.60717 -2
 -2 -14 -1 139.447 4.60717 1
 -2 14 2 6.41322 3.51205 -2
 2 -14 2 6.41322 3.51205 1
 -2 -14 3 11.0705 3.66058 -2
 2 14 3 11.0705 3.66058 1
 -2 14 4 15.3248 3.72299 -2
 2 -14 4 15.3248 3.72299 1
 -2 -14 5 63.0804 4.02063 -2
 2 14 5 63.0804 4.02063 1
 2 14 6 -0.50528 9.79107 1
 -2 -14 6 2.16109 3.80273 -2
 2 14 6 2.16109 3.80273 1
 2 14 7 13.7129 7.88702 1
 -2 -14 7 26.0008 4.39049 -2
 2 14 7 26.0008 4.39049 1
 2 14 8 1009.32 13.1821 1
 -2 -14 8 1042.66 8.77572 -2
 2 14 8 1042.66 8.77572 1
 2 14 9 83.4908 5.26501 1
 -2 14 9 101.502 5.93714 -2
 2 -14 9 101.502 5.93714 1
 2 -14 10 123.602 4.49341 1
 -2 -14 10 138.97 7.44842 -2
 2 14 10 138.97 7.44842 1
 -2 -14 -11 242.658 4.82038 1
 2 -14 -11 252.487 11.5665 -2
 -2 14 -11 252.487 11.5665 1
 2 14 12 14.7721 3.10309 1
 2 -14 -12 7.31957 10.9411 -2
 -2 14 -12 7.31957 10.9411 1
 2 14 13 22.7928 3.24229 1
 2 -14 -13 27.6948 11.4407 -2
 -2 14 -13 27.6948 11.4407 1
 -2 -14 -14 179.094 4.14932 1
 -2 -14 14 205.719 13.3982 -2
 2 14 14 205.719 13.3982 1
 -2 -14 -15 47.8061 3.24009 1
 -2 -14 -16 27.4245 2.8242 1
 2 -14 17 11.9043 2.65645 1
 2 -14 18 144.234 3.24866 1
 -2 -14 -19 121.267 3.0945 1
 -2 -14 -20 61.3914 2.86658 1
 2 14 21 297.168 3.91413 1
 2 14 22 15.7155 2.8539 1
 -2 14 -23 78.3262 3.20384 1
 -2 14 -24 20.0211 2.93783 1
 -2 -14 -25 0.10099 2.8657 1
 -2 -14 -26 622.346 5.39831 1
 -2 -15 19 91.7795 3.64206 1
 2 15 -18 99.6697 3.88867 1
 -2 -15 17 31.5421 3.47042 1
 2 -15 17 43.2528 16.3033 -2
 -2 15 17 43.2528 16.3033 1
 -2 15 16 196.697 4.4579 1
 -2 -15 -16 192.106 12.2286 -2
 2 15 -16 192.106 12.2286 1
 -2 -15 15 60.5826 3.53929 1
 2 -15 15 56.4538 13.3074 -2
 -2 15 15 56.4538 13.3074 1
 2 15 -14 414.979 5.14228 1
 -2 15 -14 347.385 17.2025 -2
 2 -15 -14 347.385 17.2025 1
 -2 -15 13 412.591 5.41017 1
 2 15 13 483.443 19.3631 -2
 -2 -15 13 483.443 19.3631 1
 -2 -15 12 9.43671 4.26238 1
 -2 15 -12 3.94185 8.34404 -2
 2 -15 -12 3.94185 8.34404 1
 2 15 -11 370.015 6.66328 1
 2 -15 11 379.049 9.46051 -2
 -2 15 11 379.049 9.46051 1
 2 -15 -10 162.559 6.07641 1
 -2 -15 -10 170.051 7.09948 -2
 2 15 -10 170.051 7.09948 1
 -2 15 9 109.507 6.10062 1
 -2 -15 -9 141.1 6.05849 -2
 2 15 -9 141.1 6.05849 1
 2 -15 -8 2.87978 6.1224 1
 -2 15 -8 7.95358 4.5584 -2
 2 -15 -8 7.95358 4.5584 1
 2 -15 -7 4.21573 6.1431 1
 -2 15 -7 3.16929 4.33989 -2
 2 -15 -7 3.16929 4.33989 1
 -2 15 6 9.3668 7.98565 1
 2 15 6 11.3599 4.21384 -2
 -2 -15 6 11.3599 4.21384 1
 -2 15 5 108.155 9.64152 1
 -2 -15 -5 120.975 4.84468 -2
 2 15 -5 120.975 4.84468 1
 -2 15 4 1.25736 13.3261 1
 -2 -15 -4 10.4352 3.80226 -2
 2 15 -4 10.4352 3.80226 1
 -2 15 -3 17.7917 3.68833 -2
 2 -15 -3 17.7917 3.68833 1
 -2 -15 -2 15.1119 3.82866 -2
 2 15 -2 15.1119 3.82866 1
 -2 15 -1 64.8689 4.06406 -2
 2 -15 -1 64.8689 4.06406 1
 -2 -15 0 1.51412 3.5727 -2
 2 15 0 1.51412 3.5727 1
 -2 15 1 79.3965 4.14758 -2
 2 -15 1 79.3965 4.14758 1
 2 15 -2 32.2076 3.54539 -2
 -2 -15 -2 32.2076 3.54539 1
 -2 15 3 18.5131 3.48991 -2
 2 -15 3 18.5131 3.48991 1
 2 15 4 48.2624 14.5954 1
 -2 -15 4 38.903 3.55174 -2
 2 15 4 38.903 3.55174 1
 2 15 5 91.623 9.96056 1
 2 15 -5 112.694 4.0047 -2
 -2 -15 -5 112.694 4.0047 1
 2 15 6 48.4568 7.5735 1
 2 15 -6 58.4017 3.88716 -2
 -2 -15 -6 58.4017 3.88716 1
 2 15 7 2.8843 6.18838 1
 2 -15 -7 2.41908 3.67704 -2
 -2 15 -7 2.41908 3.67704 1
 2 15 8 2.50377 4.24677 1
 -2 15 8 3.94846 4.17844 -2
 2 -15 8 3.94846 4.17844 1
 -2 15 -9 158.714 5.49566 1
 2 -15 -9 156.975 4.90093 -2
 -2 15 -9 156.975 4.90093 1
 2 15 10 129.15 3.88453 1
 -2 15 10 137.321 6.25509 -2
 2 -15 10 137.321 6.25509 1
 2 -15 11 202.678 4.2838 1
 -2 -15 11 252.025 7.25442 -2
 2 15 11 252.025 7.25442 1
 -2 15 -12 3.07898 2.90008 1
 -2 -15 12 1.04984 7.14925 -2
 2 15 12 1.04984 7.14925 1
 -2 -15 -13 483.361 4.76774 1
 -2 -15 13 560.38 14.7125 -2
 2 15 13 560.38 14.7125 1
 -2 15 -14 346.764 4.27561 1
 -2 -15 14 393.81 13.5491 -2
 2 15 14 393.81 13.5491 1
 -2 -15 -15 73.2237 3.00198 1
 2 15 -15 75.6105 18.2824 -2
 -2 -15 -15 75.6105 18.2824 1
 -2 -15 -16 85.4049 3.01045 1
 2 -15 17 27.3832 2.64941 1
 2 15 18 68.0953 2.86194 1
 -2 -15 -19 62.4291 2.99634 1
 -2 -16 -6 41.4198 6.0396 -2
 2 16 -6 41.4198 6.0396 1
 -2 16 5 161.168 18.3261 1
 -2 16 -5 184.706 5.53003 -2
 2 -16 -5 184.706 5.53003 1
 -2 16 4 -0.69302 14.7452 1
 2 16 4 18.6043 4.38571 -2
 -2 -16 4 18.6043 4.38571 1
 2 -16 3 3.99268 4.17664 -2
 -2 16 3 3.99268 4.17664 1
 -2 16 2 1180.69 30.8146 1
 -2 -16 -2 1235.73 9.68489 -2
 2 16 -2 1235.73 9.68489 1
 -2 -16 -1 151.17 5.17262 -2
 2 16 -1 151.17 5.17262 1
 -2 16 0 23.408 3.94887 -2
 2 -16 0 23.408 3.94887 1
 2 16 1 150.523 13.5121 1
 -2 16 1 122.242 4.81773 -2
 2 -16 1 122.242 4.81773 1
 -2 16 2 1248.86 8.58668 -2
 2 -16 2 1248.86 8.58668 1
 -2 -16 3 2.0359 3.82746 -2
 2 16 3 2.0359 3.82746 1
 2 16 4 27.2676 15.77 1
 -2 -16 4 19.8245 3.90007 -2
 2 16 4 19.8245 3.90007 1
 2 16 5 160.529 11.6845 1
 -2 16 5 192.048 4.90791 -2
 2 -16 5 192.048 4.90791 1
 3 0 -54 215.739 6.51552 1
 -3 0 52 17.0977 4.46806 1
 -3 0 50 29.1704 5.18495 1
 -3 0 48 1181.51 9.79037 1
 3 0 -46 107.339 4.53161 1
 -3 0 44 3.90439 3.76686 1
 3 0 -42 868.807 7.7754 1
 -3 0 40 2.40054 3.59138 1
 -3 0 38 128.963 5.53895 1
 3 0 -36 21.4042 3.59172 1
 -3 0 34 1902.8 14.0547 1
 -3 0 32 41.0371 3.94645 1
 -3 0 30 1183.45 7.03636 1
 -3 0 28 761.392 6.71073 1
 3 0 -26 1594.96 7.50399 1
 3 0 -24 2871.32 7.1013 1
 -3 0 22 2766.23 6.25709 1
 3 0 -20 1107.16 3.91034 1
 -3 0 18 1.76113 1.06445 1
 -3 0 16 10321.3 11.7469 1
 -3 0 14 29.9699 1.18567 1
 -3 0 12 3098.08 6.03808 1
 3 0 -10 566.636 2.5897 1
 3 0 -8 70.1655 1.7497 1
 3 0 8 436.92 3.18387 -2
 -3 0 8 436.92 3.18387 1
 -3 0 -6 351.195 2.15806 -2
 3 0 -6 351.195 2.15806 1
 3 0 4 14928.4 15.2372 -2
 -3 0 4 14928.4 15.2372 1
 3 0 2 80.7864 2.85673 -2
 -3 0 2 80.7864 2.85673 1
 -3 0 0 338.77 2.98695 -2
 3 0 0 338.77 2.98695 1
 -3 0 2 315.222 3.61987 -2
 3 0 2 315.222 3.61987 1
 -3 0 4 7078.99 8.22709 -2
 3 0 4 7078.99 8.22709 1
 3 0 6 62.867 9.72125 1
 3 0 -6 93.1704 1.46236 -2
 -3 0 -6 93.1704 1.46236 1
 3 0 8 2698.86 5.84904 1
 -3 0 8 2783.99 10.61 -2
 3 0 8 2783.99 10.61 1
 3 0 10 153.09 1.79334 1
 3 0 12 5629.52 9.74795 1
 -3 0 -14 1079.68 3.3721 1
 3 0 16 6691.72 9.43909 1
 -3 0 -18 868.739 3.85037 1
 3 0 20 346.963 2.71365 1
 3 0 22 835.233 4.27961 1
 3 0 24 3122.55 8.38531 1
 3 0 26 562.491 4.08918 1
 -3 0 -28 339.698 3.48135 1
 -3 0 -30 1042.48 7.42482 1
 -3 0 -32 350.616 5.76389 1
 -3 0 -34 1081.87 9.48615 1
 -3 0 -36 196.281 5.41773 1
 3 0 38 236.346 6.18472 1
 3 0 40 38.7685 3.09771 1
 -3 0 -42 1484.16 9.77777 1
 3 0 44 15.1307 3.92563 1
 -3 0 -46 252.745 6.62636 1
 3 0 48 620.912 12.3329 1
 3 0 50 270.412 7.80571 1
 3 0 52 146.434 7.88233 1
 4 0 -52 169.07 21.6637 -2
 -3 0 -52 169.07 21.6637 1
 3 -1 -54 5.42522 3.66757 1
 -3 1 53 75.8448 4.16187 1
 -2 1 -53 43.3685 18.0359 -2
 3 -1 -53 43.3685 18.0359 1
 -3 -1 52 -0.87282 3.6052 1
 -2 1 -52 42.3102 17.53 -2
 3 -1 -52 42.3102 17.53 1
 3 -1 -51 6.51284 3.68558 1
 -3 -1 50 444.35 6.16234 1
 -3 1 49 5.40718 3.43514 1
 3 -1 -48 85.9962 3.18947 1
 3 -1 -47 92.7533 3.06257 1
 -3 -1 46 249.717 3.8432 1
 3 1 -45 20.2221 2.64613 1
 -3 1 44 4.53745 2.50259 1
 3 -1 -43 2.57256 2.45274 1
 -3 -1 42 27.0106 2.57028 1
 3 1 -41 0.41853 2.39792 1
 -3 -1 40 1615.31 7.9908 1
 3 1 -39 167.784 3.66918 1
 3 -1 -38 700.28 5.63137 1
 3 -1 -37 178.873 4.12024 1
 -3 1 36 603.198 5.24212 1
 3 -1 -35 211.838 3.52737 1
 -3 1 34 104.387 3.73227 1
 3 1 -33 1.34106 2.20688 1
 -3 -1 32 13.1065 2.22907 1
 3 -1 -31 553.65 4.19087 1
 -3 1 30 1217.43 5.42475 1
 3 -1 -29 215.137 2.65423 1
 3 1 -28 120.511 2.14341 1
 3 1 -27 3.49225 1.49477 1
 3 -1 -26 4.77813 1.11604 1
 3 1 -25 472.973 2.59338 1
 3 -1 -24 523.179 2.68824 1
 3 1 -23 2263.6 5.09854 1
 -3 -1 22 199.97 1.61349 1
 3 -1 -21 28.3581 1.08975 1
 3 1 -20 111.594 1.26635 1
 3 -1 -19 265.725 1.59212 1
 3 1 -18 161.128 1.34611 1
 3 -1 -17 151.439 1.36995 1
 3 1 -16 5250.33 5.59236 1
 3 1 -15 135.24 1.16161 1
 -3 -1 14 3.7565 0.73767 1
 3 -1 -13 3293.7 4.43108 1
 -3 1 12 176.055 1.17895 1
 -3 1 11 71.1677 1.00652 1
 3 -1 -10 772.645 2.08125 1
 -3 1 9 61.5771 0.89459 1
 3 -1 -8 0.55089 0.81423 1
 -3 -1 -8 101.101 2.2467 -2
 3 1 -8 101.101 2.2467 1
 3 1 -7 3.23002 1.15783 1
 3 -1 7 3.82513 1.27222 -2
 -3 1 7 3.82513 1.27222 1
 3 -1 -6 6520.99 15.2255 1
 3 -1 6 6933.76 6.83455 -2
 -3 1 6 6933.76 6.83455 1
 -3 -1 -5 955.783 2.55886 -2
 3 1 -5 955.783 2.55886 1
 3 -1 4 120.9 1.57403 -2
 -3 1 4 120.9 1.57403 1
 -3 -1 -3 486.1 2.24533 -2
 3 1 -3 486.1 2.24533 1
 -3 1 2 -732.399 28.9413 1
 -3 1 -2 712.899 3.80451 -2
 3 -1 -2 712.899 3.80451 1
 -3 1 1 -133.004 24.6358 1
 -3 -1 -1 664.25 4.03148 -2
 3 1 -1 664.25 4.03148 1
 3 1 0 27.9917 1.70277 -2
 -3 -1 0 27.9917 1.70277 1
 -3 1 -1 609.997 21.865 1
 -3 -1 1 437.475 3.91155 -2
 3 1 1 437.475 3.91155 1
 -3 1 -2 9556.57 69.8235 1
 -3 1 2 5007.02 8.56948 -2
 3 -1 2 5007.02 8.56948 1
 -3 1 -3 1615.56 37.1064 1
 -3 1 3 1270.99 3.73125 -2
 3 -1 3 1270.99 3.73125 1
 3 -1 -4 135.038 1.45606 -2
 -3 1 -4 135.038 1.45606 1
 -3 -1 5 277.022 1.45425 -2
 3 1 5 277.022 1.45425 1
 3 1 6 1781.35 7.12957 1
 -3 -1 6 2621.87 4.06423 -2
 3 1 6 2621.87 4.06423 1
 3 1 7 4.59927 1.02898 1
 -3 -1 7 4.93402 1.09737 -2
 3 1 7 4.93402 1.09737 1
 3 -1 8 744.242 2.0297 1
 -3 -1 8 765.703 5.36995 -2
 3 1 8 765.703 5.36995 1
 3 -1 9 147.286 1.10352 1
 3 -1 -9 164.419 7.20907 -2
 -3 1 -9 164.419 7.20907 1
 -3 1 -10 3066.93 3.56639 1
 -3 1 -11 0.17144 0.59681 1
 -3 1 -12 356.885 1.7012 1
 -3 1 -13 1501.07 3.32013 1
 -3 1 -14 219.403 1.48976 1
 3 -1 15 3.88404 0.81834 1
 3 1 16 2704.59 4.08601 1
 -3 -1 -17 111.023 1.13751 1
 -3 -1 -18 251.849 1.56446 1
 3 -1 19 399.674 2.01172 1
 -3 -1 -20 1355.27 3.58577 1
 3 -1 21 15.3626 1.017 1
 3 -1 22 25.1687 1.13451 1
 -3 1 -23 1549.73 4.13764 1
 3 -1 24 12.9446 1.13318 1
 -3 -1 -25 438.285 2.49563 1
 -3 1 -26 2.61081 1.14961 1
 -3 1 -27 92.4737 1.68082 1
 3 -1 28 664.636 3.28546 1
 -3 -1 -29 28.2828 1.60651 1
 -3 -1 -30 315.206 2.95163 1
 3 -1 31 524.182 4.48643 1
 3 -1 32 43.2456 2.37852 1
 3 -1 33 -1.43606 2.29512 1
 -3 -1 -34 190.836 3.44398 1
 -3 1 -35 261.852 4.16058 1
 3 1 36 124.239 3.30003 1
 -3 -1 -37 80.2374 3.18207 1
 3 1 38 242.816 4.59473 1
 -3 -1 -39 261.598 3.94606 1
 3 -1 40 806.919 5.73019 1
 -3 -1 -41 0.07328 2.51995 1
 3 1 42 0.84835 2.54318 1
 3 1 43 11.5255 2.67097 1
 -3 1 -44 15.2249 3.10439 1
 -3 1 -45 50.3151 3.4118 1
 -3 -1 -46 25.8175 3.30356 1
 -3 -1 -47 88.0254 4.0858 1
 -3 -1 -48 57.2241 3.77918 1
 -3 -1 -49 10.2327 3.41681 1
 -3 1 -50 300.36 5.38457 1
 -3 1 -51 16.5764 3.78328 1
 -3 1 -52 12.5833 4.24824 1
 4 -1 -52 -12.0842 18.622 -2
 -3 1 -52 -12.0842 18.622 1
 -3 1 -53 56.511 4.98195 1
 4 -1 -53 61.435 14.7938 -2
 -3 1 -53 61.435 14.7938 1
 -3 -2 54 24.1324 3.78726 1
 -2 2 -54 34.8225 12.8403 -2
 3 -2 -54 34.8225 12.8403 1
 3 -2 -53 88.3871 4.27554 1
 -2 -2 -53 91.4528 13.4404 -2
 3 2 -53 91.4528 13.4404 1
 3 2 -52 6.16773 3.22891 1
 -3 -2 51 43.6134 3.57981 1
 3 -2 -50 139.973 4.34361 1
 -3 2 49 51.3248 3.73587 1
 3 -2 -48 10.4073 3.15492 1
 3 -2 -47 44.472 3.43053 1
 -3 2 46 56.2835 3.21981 1
 -3 -2 45 13.7885 3.14346 1
 -3 2 44 35.5661 3.11473 1
 3 2 -43 30.1936 2.97928 1
 3 2 -42 20.4717 2.88743 1
 -3 2 41 743.145 5.97384 1
 -3 2 40 127.847 3.39819 1
 -3 -2 39 8.58593 2.42921 1
 3 2 -38 3.67204 2.29891 1
 3 2 -37 184.411 3.54619 1
 -3 2 36 1260.6 7.316 1
 3 2 -35 1.46379 2.33289 1
 3 -2 -34 98.2331 3.14898 1
 3 -2 -33 852.051 8.50455 1
 3 2 -32 2.36471 2.44442 1
 -3 2 31 23.0745 2.18601 1
 3 -2 -30 243.172 2.99317 1
 3 -2 -29 1016.1 4.81714 1
 -3 2 28 6.94855 1.4923 1
 3 -2 -27 68.6224 1.55434 1
 -3 2 26 1910.07 5.12828 1
 3 -2 -25 281.378 2.24446 1
 3 2 -24 33.1791 1.29405 1
 3 2 -23 116.105 1.63536 1
 3 2 -22 428.705 2.48518 1
 3 -2 -21 298.943 2.12844 1
 3 -2 -20 1833.74 4.11219 1
 -3 2 19 2709.11 5.00815 1
 -3 2 18 323.463 1.89399 1
 -3 -2 17 1478.75 3.47241 1
 -3 -2 16 2265.06 4.25166 1
 -3 2 15 2595.94 4.40372 1
 -3 2 14 5.53577 0.98433 1
 -3 -2 13 29.4712 1.05133 1
 -3 2 12 4892.37 6.04235 1
 3 -2 -11 335.424 1.8112 1
 -3 -2 10 570.347 2.30401 1
 -3 2 -10 585.722 10.6928 -2
 3 -2 -10 585.722 10.6928 1
 3 -2 -9 6028.88 7.53933 1
 -3 2 -9 6988.18 17.08 -2
 3 -2 -9 6988.18 17.08 1
 -3 2 8 233.639 1.74877 1
 3 2 8 298.784 3.57553 -2
 -3 -2 8 298.784 3.57553 1
 -3 2 7 37.23 1.34026 1
 -3 -2 -7 94.0014 1.91239 -2
 3 2 -7 94.0014 1.91239 1
 3 2 -6 507.08 5.31343 1
 -3 2 -6 649.663 2.36259 -2
 3 -2 -6 649.663 2.36259 1
 3 2 -5 2584.56 32.6445 1
 3 -2 5 3060.39 4.60073 -2
 -3 2 5 3060.39 4.60073 1
 3 -2 4 224.091 1.70577 -2
 -3 2 4 224.091 1.70577 1
 -3 -2 -3 163.309 1.57246 -2
 3 2 -3 163.309 1.57246 1
 3 -2 2 659.546 2.89406 -2
 -3 2 2 659.546 2.89406 1
 -3 2 -1 3122.59 7.5542 -2
 3 -2 -1 3122.59 7.5542 1
 -3 2 0 565.633 2.91809 -2
 3 -2 0 565.633 2.91809 1
 -3 2 1 1725.76 6.42514 -2
 3 -2 1 1725.76 6.42514 1
 -3 2 2 318.983 2.11385 -2
 3 -2 2 318.983 2.11385 1
 3 2 -3 48.7244 1.1336 -2
 -3 -2 -3 48.7244 1.1336 1
 3 -2 -4 583.011 2.16716 -2
 -3 2 -4 583.011 2.16716 1
 3 2 5 4085.41 19.9111 1
 3 2 -5 4288.56 4.79444 -2
 -3 -2 -5 4288.56 4.79444 1
 3 2 6 1043.3 3.85487 1
 -3 2 6 1100.27 2.78008 -2
 3 -2 6 1100.27 2.78008 1
 3 2 7 447.189 2.38381 1
 3 -2 -7 455.285 2.14562 -2
 -3 2 -7 455.285 2.14562 1
 3 -2 8 508.176 2.04536 1
 3 2 -8 542.664 2.97974 -2
 -3 -2 -8 542.664 2.97974 1
 -3 2 -9 8001.29 6.99302 1
 3 -2 -9 8932.77 37.5606 -2
 -3 2 -9 8932.77 37.5606 1
 3 -2 10 62.7112 1.10269 1
 -3 2 -11 58.8553 0.9581 1
 -3 2 -12 2400.58 3.57483 1
 -3 2 -13 45.3689 0.98717 1
 3 -2 14 819.873 2.36939 1
 -3 -2 -15 729.476 2.0963 1
 3 2 16 1003.95 2.36254 1
 -3 2 -17 2709.62 3.74287 1
 3 2 18 33.0442 0.87703 1
 -3 -2 -19 2026.43 3.56118 1
 -3 -2 -20 1454.54 3.44959 1
 3 2 21 282.991 1.71184 1
 3 2 22 1023.28 3.02717 1
 3 -2 23 17.305 0.98288 1
 3 -2 24 65.7854 1.1993 1
 -3 2 -25 1023.43 3.63807 1
 -3 -2 -26 772.128 3.29087 1
 -3 2 -27 119.889 1.74904 1
 -3 -2 -28 16.5946 1.48587 1
 -3 -2 -29 740.782 3.91925 1
 -3 2 -30 270.927 3.05605 1
 3 2 31 21.6265 1.97005 1
 -3 -2 -32 70.9936 2.55012 1
 3 -2 33 382.636 5.07393 1
 -3 2 -34 2.55282 2.91107 1
 3 -2 35 30.7214 3.10858 1
 3 -2 36 748.656 5.83286 1
 3 2 37 263.308 3.6909 1
 3 2 38 0.48566 2.30192 1
 -3 2 -39 0.47998 2.42869 1
 3 -2 40 303.285 3.87673 1
 3 -2 41 1098.86 6.33266 1
 3 -2 42 126.67 3.35533 1
 -3 2 -43 131.638 3.52405 1
 -3 -2 -44 16.3585 3.03121 1
 3 -2 45 17.9828 3.10552 1
 3 2 46 0.21508 3.2112 1
 3 2 47 16.7401 3.45007 1
 -3 -2 -48 10.025 3.44587 1
 -3 2 -49 118.985 4.07496 1
 3 2 50 42.472 3.57719 1
 -3 2 -51 100.432 4.20518 1
 -3 -2 -52 20.0593 3.88493 1
 3 3 -53 98.1326 4.23881 1
 -2 3 -53 109.259 13.3819 -2
 3 -3 -53 109.259 13.3819 1
 -3 3 52 18.5299 3.38701 1
 -3 3 51 60.8903 3.58605 1
 -3 -3 50 53.7483 3.32832 1
 -3 3 49 38.488 3.47903 1
 3 3 -48 3.88674 3.08584 1
 3 3 -47 148.997 4.25285 1
 3 3 -46 399.863 5.43857 1
 -3 3 45 13.4308 3.21716 1
 3 -3 -44 186.869 4.21649 1
 -3 3 43 379.006 5.13191 1
 3 -3 -42 27.407 2.95106 1
 3 -3 -41 4.69871 2.69276 1
 3 -3 -40 21.1551 2.73792 1
 3 3 -39 76.6814 3.17817 1
 3 -3 -38 9.50739 2.62848 1
 3 3 -37 38.3661 2.58459 1
 -3 -3 36 210.45 3.77373 1
 -3 3 35 25.8696 2.92114 1
 3 3 -34 19.3637 2.80209 1
 -3 -3 33 205.478 4.8963 1
 3 3 -32 527.962 7.01237 1
 3 3 -31 356.761 4.42765 1
 3 3 -30 2.96556 1.81173 1
 3 3 -29 120.995 2.29773 1
 -3 3 28 693.795 3.52934 1
 3 -3 -27 71.2752 1.66571 1
 -3 -3 26 196.863 2.1301 1
 -3 -3 25 321.695 2.47412 1
 3 3 -24 40.0892 1.45906 1
 3 -3 -23 2000.19 5.25768 1
 3 3 -22 1558.37 4.59042 1
 3 3 -21 1089.1 3.53191 1
 3 3 -20 463.7 2.30166 1
 -3 3 19 1075.16 3.4956 1
 3 -3 -18 1383.82 4.36645 1
 3 -3 -17 307.101 2.26063 1
 -3 3 16 66.0608 1.40392 1
 3 3 -15 4126.75 6.66107 1
 3 -3 -14 193.645 1.7824 1
 3 3 -13 814.856 2.66799 1
 3 -3 -12 890.501 2.60353 1
 3 -3 -11 46.9407 1.06719 1
 3 -3 -10 18.5733 0.85938 1
 3 -3 -9 3025.06 4.41968 1
 -3 3 -9 3428.04 14.1174 -2
 3 -3 -9 3428.04 14.1174 1
 3 -3 -8 4959.14 6.80749 1
 -3 3 -8 5422.46 8.65926 -2
 3 -3 -8 5422.46 8.65926 1
 3 3 -7 16.0658 1.52159 1
 3 3 7 30.229 1.45657 -2
 -3 -3 7 30.229 1.45657 1
 3 3 -6 498.101 5.38458 1
 -3 -3 -6 784.908 2.73971 -2
 3 3 -6 784.908 2.73971 1
 3 3 -5 1522 6.47478 1
 3 -3 5 1534.7 3.21574 -2
 -3 3 5 1534.7 3.21574 1
 3 -3 -4 1374.48 45.1017 1
 3 -3 4 1467.52 2.98076 -2
 -3 3 4 1467.52 2.98076 1
 -3 -3 -3 1814.22 3.71422 -2
 3 3 -3 1814.22 3.71422 1
 -3 -3 -2 2399.02 5.21838 -2
 3 3 -2 2399.02 5.21838 1
 -3 -3 -1 219.66 2.38436 -2
 3 3 -1 219.66 2.38436 1
 -3 -3 0 5959.41 8.46226 -2
 3 3 0 5959.41 8.46226 1
 3 -3 -1 274.719 2.10735 -2
 -3 3 -1 274.719 2.10735 1
 3 3 -2 771.489 3.21736 -2
 -3 -3 -2 771.489 3.21736 1
 -3 3 3 436.247 2.4294 -2
 3 -3 3 436.247 2.4294 1
 3 3 -4 1847.1 3.65481 -2
 -3 -3 -4 1847.1 3.65481 1
 3 3 5 2.31518 2.88917 1
 -3 -3 5 202.173 1.49957 -2
 3 3 5 202.173 1.49957 1
 3 3 6 2180.23 6.51335 1
 -3 3 6 2189.91 4.27762 -2
 3 -3 6 2189.91 4.27762 1
 3 3 7 74.762 1.25252 1
 3 -3 -7 78.4763 1.84862 -2
 -3 3 -7 78.4763 1.84862 1
 3 3 8 3705.1 5.97318 1
 3 3 -8 4384.2 9.64014 -2
 -3 -3 -8 4384.2 9.64014 1
 -3 3 -9 3514.45 5.45779 1
 3 3 -9 3934.92 10.833 -2
 -3 -3 -9 3934.92 10.833 1
 3 -3 10 305.534 1.7765 1
 3 3 11 200.843 1.66445 1
 3 -3 12 87.5719 1.17653 1
 3 3 13 3.10083 0.78813 1
 3 -3 14 16.0425 0.90066 1
 -3 -3 -15 2332.28 4.03081 1
 3 -3 16 369.186 1.91984 1
 3 -3 17 529.257 2.27325 1
 -3 3 -18 1797.71 4.01964 1
 3 3 19 1938.05 4.21314 1
 3 -3 20 72.9339 1.23309 1
 3 3 21 898.331 3.02449 1
 3 3 22 1527.54 3.91925 1
 -3 -3 -23 881.51 3.1223 1
 -3 -3 -24 168.347 1.91539 1
 -3 -3 -25 226.426 2.13432 1
 -3 3 -26 217.437 2.45598 1
 -3 -3 -27 29.3956 1.63635 1
 -3 -3 -28 250.63 2.82515 1
 -3 -3 -29 668.668 4.46759 1
 3 3 30 47.0266 2.32245 1
 3 -3 31 477.145 5.12713 1
 -3 3 -32 587.764 4.94445 1
 -3 -3 -33 179.773 3.96055 1
 -3 -3 -34 6.86377 2.50486 1
 3 -3 35 298.163 3.73746 1
 -3 3 -36 22.0838 2.31278 1
 3 3 37 191.226 3.50562 1
 -3 -3 -38 5.44234 2.53269 1
 3 -3 39 3.92046 2.61259 1
 3 -3 40 2.93489 2.67505 1
 3 3 41 14.7711 2.82279 1
 -3 -3 -42 4.01302 2.85699 1
 3 -3 43 448.017 5.15556 1
 -3 3 -44 90.2165 3.48373 1
 -3 -3 -45 6.75016 2.99558 1
 3 -3 46 113.498 3.75435 1
 -3 -3 -47 164.936 4.25138 1
 3 -3 48 10.1959 3.32053 1
 -3 3 -49 47.1693 3.52154 1
 -3 3 -50 76.0182 3.77589 1
 3 -3 51 164.055 4.57949 1
 3 -3 52 7.57842 3.7811 1
 4 3 -52 6.22344 21.5802 -2
 -3 -3 -52 6.22344 21.5802 1
 3 4 -52 -0.53222 3.24619 1
 -3 4 51 15.0094 3.11435 1
 -3 4 50 222.61 4.23584 1
 -3 4 49 115.062 3.88847 1
 3 4 -48 29.5944 3.34396 1
 -3 4 47 217.317 4.34291 1
 3 4 -46 0.9731 3.23353 1
 3 4 -45 6.27531 3.19215 1
 3 4 -44 29.1568 3.3824 1
 -3 -4 43 1423.17 8.69986 1
 3 -4 -42 358.655 5.04056 1
 -3 -4 41 98.1415 3.60742 1
 3 4 -40 437.056 5.16007 1
 -3 4 39 19.8737 2.91991 1
 -3 -4 38 350.014 4.82142 1
 -3 4 37 158.059 3.78816 1
 -3 -4 36 163.802 3.67987 1
 -3 4 35 -0.04062 2.48716 1
 3 4 -34 42.0705 3.26507 1
 3 -4 -33 417.994 6.30365 1
 3 4 -32 82.9226 4.48191 1
 3 4 -31 121.113 4.52951 1
 -3 4 30 18.4162 2.86909 1
 3 -4 -29 327.412 3.32953 1
 -3 -4 28 26.0916 1.71531 1
 3 -4 -27 1280.78 4.53296 1
 3 -4 -26 603.107 3.23438 1
 3 -4 -25 242.986 2.43669 1
 -3 4 24 332.384 2.68987 1
 3 -4 -23 14.8725 1.48384 1
 3 -4 -22 249.374 2.36213 1
 -3 -4 21 444.03 2.88409 1
 3 4 -20 47.1901 1.53963 1
 3 4 -19 834.291 3.62682 1
 3 -4 -18 500.428 2.90385 1
 -3 -4 17 81.5486 1.55917 1
 -3 -4 16 691.75 3.18826 1
 3 -4 -15 118.563 1.66461 1
 3 -4 -14 141.934 1.41744 1
 3 -4 -13 1053.81 3.3519 1
 -3 -4 12 387.966 1.96525 1
 3 4 -11 1725.58 3.70376 1
 -3 -4 10 115.816 1.35421 1
 -3 -4 9 317.069 1.85465 1
 3 4 9 297.567 9.53295 -2
 -3 -4 9 297.567 9.53295 1
 -3 4 8 17.7391 0.99673 1
 3 4 8 43.9169 1.79409 -2
 -3 -4 8 43.9169 1.79409 1
 -3 4 7 1493.05 4.08989 1
 -3 -4 -7 2032.58 5.23264 -2
 3 4 -7 2032.58 5.23264 1
 3 4 -6 122.031 2.65602 1
 3 4 6 175.19 2.25772 -2
 -3 -4 6 175.19 2.25772 1
 -3 4 5 26.6712 1.31044 1
 -3 -4 -5 48.3771 1.32594 -2
 3 4 -5 48.3771 1.32594 1
 -3 -4 -4 75.468 1.24118 -2
 3 4 -4 75.468 1.24118 1
 3 4 3 9927.88 9.0878 -2
 -3 -4 3 9927.88 9.0878 1
 -3 4 -2 414.813 2.31592 -2
 3 -4 -2 414.813 2.31592 1
 3 4 1 3395.79 7.14521 -2
 -3 -4 1 3395.79 7.14521 1
 -3 4 0 198.844 1.96766 -2
 3 -4 0 198.844 1.96766 1
 -3 4 1 2170.11 5.49711 -2
 3 -4 1 2170.11 5.49711 1
 -3 -4 2 476.903 2.67173 -2
 3 4 2 476.903 2.67173 1
 -3 4 3 7118.2 9.20515 -2
 3 -4 3 7118.2 9.20515 1
 -3 -4 4 110.902 1.561 -2
 3 4 4 110.902 1.561 1
 3 4 5 117.955 6.22703 1
 -3 -4 5 123.138 1.58235 -2
 3 4 5 123.138 1.58235 1
 3 4 6 364.521 5.71618 1
 -3 4 6 379.499 2.30484 -2
 3 -4 6 379.499 2.30484 1
 3 -4 7 4509.75 7.68055 1
 3 -4 -7 4615.95 8.3726 -2
 -3 4 -7 4615.95 8.3726 1
 3 4 8 225.617 2.32767 1
 3 -4 -8 231.316 3.52285 -2
 -3 4 -8 231.316 3.52285 1
 3 -4 9 17.8682 1.2915 1
 3 -4 -9 54.6895 3.96639 -2
 -3 4 -9 54.6895 3.96639 1
 -3 -4 -10 12.8443 1.01912 1
 3 4 11 962.827 3.21695 1
 3 4 12 34.2943 1.21291 1
 3 4 13 1043.75 3.66455 1
 3 -4 14 377.433 2.22012 1
 -3 4 -15 372.774 2.25758 1
 3 -4 16 1015.48 3.57366 1
 3 -4 17 213.736 1.7853 1
 -3 4 -18 165.078 1.78646 1
 3 4 19 1787.8 4.75598 1
 3 -4 20 2.44623 1.14393 1
 3 -4 21 312.562 2.28297 1
 -3 4 -22 413.475 2.56647 1
 3 4 23 142.176 1.80309 1
 3 -4 24 430.54 2.86093 1
 3 -4 25 37.138 1.57345 1
 3 4 26 248.773 2.45221 1
 -3 4 -27 840.966 4.6273 1
 3 -4 28 36.8101 2.22835 1
 3 4 29 139.825 3.21291 1
 3 -4 30 6.61467 2.66218 1
 3 -4 31 183.283 3.3285 1
 -3 -4 -32 65.6992 2.64563 1
 -3 4 -33 43.2175 2.7266 1
 -3 -4 -34 175.453 3.22217 1
 -3 -4 -35 31.1434 2.70516 1
 3 4 36 68.4466 2.87757 1
 3 4 37 133.498 3.52781 1
 3 4 38 184.11 3.86612 1
 -3 -4 -39 120.107 3.62112 1
 3 4 40 502.662 5.19527 1
 3 -4 41 375.568 4.81474 1
 -3 4 -42 489.878 5.39637 1
 -3 4 -43 993.184 7.1216 1
 -3 -4 -44 22.8943 3.19734 1
 3 4 45 22.8158 3.20066 1
 -3 -4 -46 20.2099 3.28812 1
 -3 -4 -47 275.505 4.51714 1
 -3 4 -48 49.8654 3.3423 1
 3 4 49 41.2235 3.32997 1
 -3 4 -50 256.235 4.78076 1
 -3 4 -51 -0.89545 3.51473 1
 4 4 -51 15.9737 21.6203 -2
 -3 -4 -51 15.9737 21.6203 1
 3 -5 -51 4.32742 3.26763 1
 -2 5 -51 -6.80531 16.4274 -2
 3 -5 -51 -6.80531 16.4274 1
 3 5 -50 45.8135 3.34805 1
 3 -5 -49 49.5535 3.43874 1
 3 -5 -48 155.265 3.86922 1
 3 5 -47 531.545 5.64929 1
 3 -5 -46 26.1674 3.32655 1
 -3 5 45 4.1257 3.18193 1
 -3 5 44 2.78614 3.16043 1
 3 5 -43 56.7138 3.62625 1
 3 -5 -42 249.441 4.37895 1
 -3 5 41 17.2115 3.11665 1
 3 5 -40 115.266 3.64957 1
 3 5 -39 20.3003 2.91734 1
 3 -5 -38 52.924 3.06793 1
 3 -5 -37 330.127 4.47819 1
 -3 5 36 253.923 4.04089 1
 3 5 -35 437.147 5.00576 1
 3 -5 -34 49.1611 2.8139 1
 -3 5 33 1119.33 7.09618 1
 -3 5 32 134.436 3.79693 1
 3 5 -31 195.027 4.87721 1
 3 5 -30 34.1337 2.73941 1
 3 5 -29 891.782 6.90291 1
 3 -5 -28 126.348 3.19731 1
 3 -5 -27 173.807 2.84972 1
 3 -5 -26 19.2901 1.8531 1
 -3 5 25 276.231 2.77918 1
 3 -5 -24 135.529 2.50733 1
 -3 5 23 0.40944 1.51665 1
 3 -5 -22 63.0515 1.82295 1
 3 -5 -21 726.437 3.7766 1
 -3 -5 20 369.014 2.85937 1
 3 -5 -19 2264.96 6.19269 1
 -3 -5 18 29.5897 1.47883 1
 3 -5 -17 830.123 3.78316 1
 3 -5 -16 310.524 2.63291 1
 -3 -5 15 528.604 2.65723 1
 -3 5 14 38.1194 1.24398 1
 -3 5 13 746.766 3.40406 1
 -3 5 12 162.216 1.38248 1
 3 -5 -11 794.719 2.54972 1
 3 5 -10 22.0555 0.92609 1
 3 5 -9 91.3593 1.45381 1
 3 5 9 113.865 2.92822 -2
 -3 -5 9 113.865 2.92822 1
 -3 5 8 14.507 0.98529 1
 3 5 8 13.8439 2.14802 -2
 -3 -5 8 13.8439 2.14802 1
 3 5 -7 235.217 2.64116 1
 -3 -5 -7 237.534 1.70362 -2
 3 5 -7 237.534 1.70362 1
 3 5 -6 441.125 5.28321 1
 -3 -5 -6 516.119 2.12826 -2
 3 5 -6 516.119 2.12826 1
 3 -5 5 639.744 2.59553 -2
 -3 5 5 639.744 2.59553 1
 -3 -5 -4 1290.17 3.11044 -2
 3 5 -4 1290.17 3.11044 1
 -3 5 -3 4947.61 7.30742 -2
 3 -5 -3 4947.61 7.30742 1
 -3 5 -2 69.4025 1.48146 -2
 3 -5 -2 69.4025 1.48146 1
 -3 -5 -1 1212.4 4.13128 -2
 3 5 -1 1212.4 4.13128 1
 -3 5 0 1486.34 4.28072 -2
 3 -5 0 1486.34 4.28072 1
 3 5 -1 984.693 3.83371 -2
 -3 -5 -1 984.693 3.83371 1
 -3 5 2 21.3936 1.3502 -2
 3 -5 2 21.3936 1.3502 1
 -3 -5 3 2904.88 6.51715 -2
 3 5 3 2904.88 6.51715 1
 -3 5 4 1214.58 3.97393 -2
 3 -5 4 1214.58 3.97393 1
 3 -5 -5 125.645 1.76351 -2
 -3 5 -5 125.645 1.76351 1
 3 5 6 672.256 3.64025 1
 -3 -5 6 735.682 3.15726 -2
 3 5 6 735.682 3.15726 1
 3 5 7 6.35921 1.17602 1
 -3 5 7 40.8235 1.91 -2
 3 -5 7 40.8235 1.91 1
 3 5 8 1.85751 1.14315 1
 3 -5 -8 4.40551 1.92932 -2
 -3 5 -8 4.40551 1.92932 1
 3 -5 9 228.85 2.04134 1
 3 -5 -9 235.608 4.05034 -2
 -3 5 -9 235.608 4.05034 1
 -3 5 -10 114.789 1.54203 1
 3 -5 -10 116.942 6.39041 -2
 -3 5 -10 116.942 6.39041 1
 -3 5 -11 348.739 2.39318 1
 -3 5 -12 136.289 1.63926 1
 3 -5 13 32.3401 1.3126 1
 -3 -5 -14 25.0747 1.32762 1
 3 -5 15 145.385 1.79686 1
 3 5 16 64.6584 1.51171 1
 3 5 17 1553.58 4.37562 1
 -3 5 -18 2.64425 1.14135 1
 -3 -5 -19 2613.43 5.59978 1
 3 5 20 231.207 2.13999 1
 -3 -5 -21 443.312 2.75037 1
 3 -5 22 200.334 2.13945 1
 3 -5 23 62.7438 1.64694 1
 3 -5 24 283.235 2.66456 1
 3 5 25 585.372 3.74599 1
 -3 5 -26 30.4319 1.96653 1
 3 5 27 0.4323 1.86921 1
 -3 5 -28 184.177 4.10769 1
 3 -5 29 1395.72 7.42136 1
 -3 -5 -30 167.179 2.9536 1
 -3 -5 -31 75.606 2.54129 1
 -3 5 -32 5.72822 2.08208 1
 3 5 33 1199.77 6.78451 1
 -3 5 -34 51.9013 3.09479 1
 -3 -5 -35 50.4562 3.19416 1
 3 5 36 312.54 4.5088 1
 3 5 37 630.186 5.80282 1
 -3 5 -38 63.571 3.30788 1
 3 -5 39 6.13721 2.99762 1
 3 -5 40 269.779 4.59322 1
 3 -5 41 29.2733 3.27376 1
 3 -5 42 132.973 3.99117 1
 3 -5 43 108.838 3.77854 1
 -3 -5 -44 4.40054 3.12506 1
 -3 -5 -45 41.7665 3.4143 1
 -3 -5 -46 69.6899 3.5353 1
 -3 -5 -47 499.083 5.35859 1
 -3 -5 -48 77.9418 3.53722 1
 3 5 49 36.4291 3.34385 1
 3 -5 50 0.96983 3.15997 1
 3 6 -50 202.348 4.06486 1
 3 6 -49 -2.31607 3.02648 1
 -3 6 48 28.9457 3.02068 1
 3 -6 -47 8.51197 2.9594 1
 3 6 -46 70.1379 3.375 1
 3 6 -45 30.8228 3.10273 1
 -3 6 44 356.077 5.32581 1
 3 6 -43 384.681 5.41747 1
 3 6 -42 453.304 5.6251 1
 3 6 -41 68.7311 3.45759 1
 3 6 -40 438.579 5.21811 1
 -3 6 39 261.461 4.38418 1
 3 -6 -38 537.101 5.65715 1
 3 -6 -37 -1.34771 2.81176 1
 3 -6 -36 470.842 4.9925 1
 3 -6 -35 85.1751 3.14854 1
 -3 -6 34 134.311 3.33838 1
 3 -6 -33 196.337 3.39746 1
 -3 -6 32 2.82926 2.30051 1
 3 -6 -31 47.3353 2.77057 1
 3 -6 -30 163.857 3.34595 1
 3 -6 -29 -1.52586 2.46019 1
 -3 6 28 17.8279 2.59771 1
 3 6 -27 6.63039 2.64748 1
 3 -6 -26 628.949 5.75224 1
 3 -6 -25 183.383 3.29018 1
 3 6 -24 24.8752 2.02049 1
 3 6 -23 123.876 2.24207 1
 3 -6 -22 710.127 3.81847 1
 3 -6 -21 76.0458 1.86499 1
 3 6 -20 212.352 2.35473 1
 -3 6 19 268.384 2.44393 1
 -3 6 18 1697.29 5.22528 1
 -3 -6 17 1927.34 5.1262 1
 3 -6 -16 1.86734 0.99907 1
 -3 -6 15 3.33079 0.97955 1
 -3 6 14 48.6782 1.19467 1
 -3 6 13 8.61087 0.90284 1
 3 6 -12 172.144 1.55855 1
 3 -6 -11 436.833 2.13288 1
 -3 6 10 180.59 1.67816 1
 3 6 10 210.19 11.7108 -2
 -3 -6 10 210.19 11.7108 1
 3 -6 -9 6.90194 1.24642 1
 -3 6 -9 17.9818 3.1675 -2
 3 -6 -9 17.9818 3.1675 1
 -3 6 8 604.059 2.76098 1
 -3 6 -8 713.257 4.98241 -2
 3 -6 -8 713.257 4.98241 1
 -3 6 7 2020.23 5.5446 1
 -3 -6 -7 2487.34 6.59896 -2
 3 6 -7 2487.34 6.59896 1
 3 6 -6 1600.53 6.05016 1
 -3 -6 -6 1750.39 4.63086 -2
 3 6 -6 1750.39 4.63086 1
 -3 -6 5 336.8 3.27449 1
 3 6 5 451.391 2.47576 -2
 -3 -6 5 451.391 2.47576 1
 -3 -6 -4 175.651 1.87438 -2
 3 6 -4 175.651 1.87438 1
 3 6 3 716.287 2.87708 -2
 -3 -6 3 716.287 2.87708 1
 -3 -6 -2 118.205 2.53033 -2
 3 6 -2 118.205 2.53033 1
 -3 -6 -1 348.064 2.38712 -2
 3 6 -1 348.064 2.38712 1
 3 6 0 1.84806 1.1298 -2
 -3 -6 0 1.84806 1.1298 1
 -3 6 1 155.109 2.48841 -2
 3 -6 1 155.109 2.48841 1
 -3 -6 2 100.086 2.06563 -2
 3 6 2 100.086 2.06563 1
 3 -6 -3 459.384 3.3058 -2
 -3 6 -3 459.384 3.3058 1
 -3 -6 4 72.1014 1.91489 -2
 3 6 4 72.1014 1.91489 1
 3 6 5 558.478 4.83647 1
 -3 6 5 878.09 3.82045 -2
 3 -6 5 878.09 3.82045 1
 3 6 6 1200.92 6.32621 1
 3 6 -6 1441.08 4.80585 -2
 -3 -6 -6 1441.08 4.80585 1
 3 6 7 3437.17 9.95348 1
 3 6 -7 3722.72 7.73953 -2
 -3 -6 -7 3722.72 7.73953 1
 3 6 8 706.275 3.75968 1
 3 -6 -8 791.575 5.07401 -2
 -3 6 -8 791.575 5.07401 1
 3 6 9 35.8386 1.694 1
 3 -6 -9 32.5432 3.45845 -2
 -3 6 -9 32.5432 3.45845 1
 -3 -6 -10 34.4546 1.54951 1
 3 -6 -10 64.8221 5.1318 -2
 -3 6 -10 64.8221 5.1318 1
 3 6 11 287.062 2.3398 1
 3 -6 -11 339.359 7.26562 -2
 -3 6 -11 339.359 7.26562 1
 3 6 12 418.546 2.58442 1
 -3 6 12 519.195 62.5501 -2
 3 -6 12 519.195 62.5501 1
 -3 6 -13 5.77022 1.2332 1
 -3 6 13 21.8785 52.2742 -2
 3 -6 13 21.8785 52.2742 1
 -3 6 -14 73.2613 1.65776 1
 3 -6 15 193.625 2.1521 1
 -3 6 -16 7.48041 1.36431 1
 -3 6 -17 753.591 3.59742 1
 3 -6 18 1335.55 4.678 1
 -3 -6 -19 634.393 3.25611 1
 -3 -6 -20 6.71404 1.36063 1
 3 6 21 39.3294 1.54609 1
 3 6 22 465.216 3.25663 1
 -3 6 -23 -1.86616 1.57467 1
 -3 -6 -24 158.442 2.43951 1
 -3 -6 -25 4.80424 2.03425 1
 -3 6 -26 663.726 4.90828 1
 -3 6 -27 11.4077 1.86206 1
 -3 -6 -28 1.69987 1.99024 1
 3 -6 29 12.807 2.11542 1
 -3 6 -30 3.63031 1.96578 1
 -3 6 -31 54.5583 2.46438 1
 3 -6 32 30.9585 2.87539 1
 3 -6 33 37.8391 3.02233 1
 -3 -6 -34 28.2468 3.07678 1
 3 -6 35 60.4572 3.18736 1
 3 -6 36 535.917 5.52754 1
 -3 6 -37 27.9195 3.1386 1
 3 6 38 320.36 4.84851 1
 -3 -6 -39 309.815 4.87014 1
 -3 6 -40 346.112 5.05913 1
 -3 -6 -41 16.5957 3.2754 1
 -3 -6 -42 82.3 3.80675 1
 3 -6 43 300.587 5.15947 1
 -3 -6 -44 491.598 6.07222 1
 3 6 45 8.69077 3.23161 1
 3 6 46 58.8835 3.30598 1
 3 -6 47 29.8431 3.1827 1
 -3 6 -48 15.3323 3.25116 1
 -3 6 -49 5.20894 3.23908 1
 3 -7 -48 4.99461 2.85404 1
 -3 7 47 59.1007 3.0133 1
 3 7 -46 37.0694 2.92002 1
 3 -7 -45 4.6484 2.77937 1
 -3 -7 44 268.111 4.28477 1
 -3 7 43 -2.66458 2.94721 1
 3 7 -42 172.825 4.09488 1
 -3 7 41 25.2325 3.09497 1
 -3 7 40 6.29359 2.91333 1
 -3 7 39 24.6201 3.03359 1
 3 -7 -38 390.33 4.67199 1
 3 7 -37 43.4278 2.95937 1
 3 -7 -36 1616.9 7.95384 1
 3 -7 -35 48.0077 2.70514 1
 -3 7 34 10.3494 2.2503 1
 3 7 -33 2.03241 2.26433 1
 -3 7 32 327.003 3.90836 1
 3 -7 -31 160.936 3.69487 1
 3 -7 -30 476.417 4.3944 1
 -3 7 29 43.34 2.46481 1
 3 7 -28 375.057 3.64384 1
 -3 -7 27 14.0741 1.92097 1
 3 7 -26 11.7935 2.0433 1
 -3 -7 25 157.245 3.08079 1
 -3 7 24 7.7551 2.22883 1
 -3 -7 23 231.326 3.58463 1
 3 -7 -22 182.502 2.9791 1
 3 -7 -21 41.5779 2.16596 1
 3 7 -20 66.716 2.20704 1
 3 7 -19 365.385 2.99658 1
 3 7 -18 461.703 3.05621 1
 3 -7 -17 570.077 3.06235 1
 -3 -7 16 379.694 2.58659 1
 -3 -7 15 9.87123 1.17748 1
 -3 7 14 2743.78 5.56813 1
 -3 -7 13 1581.02 4.32889 1
 -3 -7 12 150.857 1.70138 1
 3 -7 -11 46.8813 1.28486 1
 3 -7 -10 624.798 2.99163 1
 3 -7 10 749.365 8.7841 -2
 -3 7 10 749.365 8.7841 1
 3 -7 -9 15.0679 1.06746 1
 -3 -7 -9 10.6492 4.39471 -2
 3 7 -9 10.6492 4.39471 1
 3 7 -8 1142.01 4.58478 1
 -3 -7 -8 1269.61 5.45895 -2
 3 7 -8 1269.61 5.45895 1
 -3 -7 7 8.21355 1.34055 1
 -3 -7 -7 12.8767 2.02184 -2
 3 7 -7 12.8767 2.02184 1
 3 -7 6 40.8213 1.40578 -2
 -3 7 6 40.8213 1.40578 1
 3 7 5 450.444 2.35277 -2
 -3 -7 5 450.444 2.35277 1
 3 -7 4 2346.45 5.44048 -2
 -3 7 4 2346.45 5.44048 1
 -3 7 -3 337.529 2.52242 -2
 3 -7 -3 337.529 2.52242 1
 -3 7 -2 6.45565 1.34864 -2
 3 -7 -2 6.45565 1.34864 1
 -3 7 -1 25.9347 1.32479 -2
 3 -7 -1 25.9347 1.32479 1
 3 -7 0 2255.31 5.93488 -2
 -3 7 0 2255.31 5.93488 1
 3 -7 -1 24.3438 1.37434 -2
 -3 7 -1 24.3438 1.37434 1
 -3 -7 2 3.97355 1.34354 -2
 3 7 2 3.97355 1.34354 1
 -3 -7 3 159.636 2.05941 -2
 3 7 3 159.636 2.05941 1
 3 7 4 1835.83 9.75875 1
 3 -7 -4 2528.31 7.28616 -2
 -3 7 -4 2528.31 7.28616 1
 3 7 5 21.7803 2.22281 1
 -3 -7 5 88.8155 2.30857 -2
 3 7 5 88.8155 2.30857 1
 3 7 6 2.17846 2.03045 1
 -3 7 6 9.37199 1.96874 -2
 3 -7 6 9.37199 1.96874 1
 3 7 7 10.3723 1.86228 1
 3 -7 -7 15.4684 2.15665 -2
 -3 7 -7 15.4684 2.15665 1
 3 7 8 948.094 5.28868 1
 -3 -7 8 1140.95 5.79018 -2
 3 7 8 1140.95 5.79018 1
 3 7 9 23.3471 1.52189 1
 3 -7 -9 37.9415 4.28047 -2
 -3 7 -9 37.9415 4.28047 1
 -3 -7 -10 931.458 4.31376 1
 3 -7 -10 1018.31 9.4959 -2
 -3 7 -10 1018.31 9.4959 1
 -3 7 -11 13.0142 1.4141 1
 3 -7 -11 33.5062 7.4272 -2
 -3 7 -11 33.5062 7.4272 1
 3 7 12 390.411 2.79992 1
 3 7 13 795.58 3.67353 1
 3 -7 14 3293.07 7.09905 1
 -3 7 -15 0.65346 1.4669 1
 3 -7 16 281.652 2.58674 1
 -3 7 -17 735.472 3.75434 1
 -3 7 -18 378.713 3.12527 1
 -3 7 -19 214.676 2.56153 1
 3 7 20 99.684 2.09863 1
 3 -7 21 91.9412 2.08054 1
 -3 7 -22 642.508 4.25837 1
 3 -7 23 198.784 2.98782 1
 3 -7 24 1.767 1.80491 1
 3 7 25 17.512 1.95447 1
 3 -7 26 11.7871 1.79758 1
 -3 -7 -27 98.1558 2.66334 1
 3 -7 28 350.26 4.06355 1
 3 -7 29 5.83162 2.42272 1
 -3 -7 -30 1118.92 7.99951 1
 -3 -7 -31 205.441 4.4409 1
 -3 7 -32 38.3919 2.95838 1
 3 7 33 1.54554 2.71378 1
 -3 -7 -34 6.51147 2.83971 1
 3 7 35 147.901 3.86464 1
 -3 -7 -36 1424.37 9.00486 1
 3 7 37 19.1131 3.4506 1
 -3 -7 -38 211.044 4.70769 1
 -3 -7 -39 73.537 3.95122 1
 3 -7 40 264.443 5.14461 1
 3 -7 41 35.3267 4.07093 1
 -3 -7 -42 76.7797 4.51115 1
 -3 -7 -43 2.66284 3.66532 1
 -3 7 -44 338.328 5.33055 1
 -3 -7 -45 6.77334 3.54153 1
 3 7 46 7.26889 3.56835 1
 3 -7 47 87.156 4.2202 1
 3 8 -47 0.72216 3.16184 1
 3 8 -46 14.6439 3.2187 1
 3 8 -45 -1.37254 3.0539 1
 -3 8 44 137.355 3.84189 1
 3 -8 -43 194.103 4.0947 1
 -3 -8 42 116.053 3.80942 1
 -3 -8 41 238.1 4.83707 1
 -3 -8 40 327.134 5.49307 1
 -3 8 39 38.0202 3.47142 1
 -3 8 38 97.5473 3.82272 1
 3 8 -37 1.35617 2.95865 1
 3 -8 -36 54.7792 3.1278 1
 3 -8 -35 10.094 2.73903 1
 3 -8 -34 58.2139 3.01325 1
 3 8 -33 24.2977 2.74716 1
 -3 8 32 104.051 3.1312 1
 3 -8 -31 15.1317 2.50007 1
 -3 8 30 723.743 5.58587 1
 3 -8 -29 382.876 4.6332 1
 3 -8 -28 623.178 5.43415 1
 3 -8 -27 192.658 3.26984 1
 3 -8 -26 385.118 3.80898 1
 3 -8 -25 13.9879 2.13443 1
 -3 -8 24 126.649 2.83126 1
 -3 -8 23 128.725 2.92711 1
 -3 8 22 227.19 3.24037 1
 3 8 -21 170.554 3.10861 1
 -3 8 20 46.0323 2.47562 1
 3 8 -19 484.089 4.30583 1
 -3 8 18 439.972 4.09149 1
 3 -8 -17 308.212 3.50277 1
 -3 8 16 316.03 3.5249 1
 -3 8 15 522.361 4.12258 1
 3 -8 -14 390.839 3.11071 1
 -3 8 13 14.2496 1.45547 1
 -3 -8 12 1631.36 5.12888 1
 3 -8 -11 304.997 3.01173 1
 3 -8 11 405.37 17.1181 -2
 -3 8 11 405.37 17.1181 1
 3 -8 -10 160.098 2.46931 1
 3 -8 10 155.243 6.65295 -2
 -3 8 10 155.243 6.65295 1
 3 8 -9 820.252 4.98762 1
 3 8 9 889.438 7.44311 -2
 -3 -8 9 889.438 7.44311 1
 3 -8 -8 160.722 3.94818 1
 -3 8 -8 207.702 3.35082 -2
 3 -8 -8 207.702 3.35082 1
 -3 8 7 129.72 5.33962 1
 3 8 7 171.424 3.26273 -2
 -3 -8 7 171.424 3.26273 1
 3 8 6 213.166 2.72654 -2
 -3 -8 6 213.166 2.72654 1
 3 -8 5 2772.52 6.84426 -2
 -3 8 5 2772.52 6.84426 1
 -3 -8 -4 2019.58 6.05356 -2
 3 8 -4 2019.58 6.05356 1
 3 8 3 1692.78 5.96778 -2
 -3 -8 3 1692.78 5.96778 1
 -3 8 -2 108.397 2.33152 -2
 3 -8 -2 108.397 2.33152 1
 3 -8 1 64.4528 2.06518 -2
 -3 8 1 64.4528 2.06518 1
 -3 8 0 9.47982 1.69167 -2
 3 -8 0 9.47982 1.69167 1
 -3 8 1 23.9038 1.72105 -2
 3 -8 1 23.9038 1.72105 1
 -3 -8 2 231.682 3.06989 -2
 3 8 2 231.682 3.06989 1
 3 -8 -3 1496.61 6.39136 -2
 -3 8 -3 1496.61 6.39136 1
 3 -8 -4 2139.3 7.20981 -2
 -3 8 -4 2139.3 7.20981 1
 3 8 -5 3132.47 8.39044 -2
 -3 -8 -5 3132.47 8.39044 1
 -3 -8 -6 102.223 24.6194 1
 -3 8 6 136.658 2.71016 -2
 3 -8 6 136.658 2.71016 1
 3 8 7 203.971 7.47027 1
 -3 8 7 182.599 3.31707 -2
 3 -8 7 182.599 3.31707 1
 -3 8 -8 347.485 6.41347 1
 3 8 -8 370.929 4.01422 -2
 -3 -8 -8 370.929 4.01422 1
 3 -8 9 580.364 4.93221 1
 3 -8 -9 682.766 6.82647 -2
 -3 8 -9 682.766 6.82647 1
 3 -8 10 37.2538 2.30157 1
 3 -8 -10 74.3006 4.54269 -2
 -3 8 -10 74.3006 4.54269 1
 3 8 11 456.981 3.75429 1
 3 -8 -11 477.942 9.60626 -2
 -3 8 -11 477.942 9.60626 1
 -3 8 -12 1284.91 5.32716 1
 -3 8 -13 65.4945 2.22886 1
 3 -8 -13 65.5826 12.6702 -2
 -3 8 -13 65.5826 12.6702 1
 3 8 14 381.985 3.62705 1
 -3 -8 -15 356.813 3.93484 1
 -3 -8 -16 317.255 3.57453 1
 -3 8 -17 337.307 3.66781 1
 -3 -8 -18 291.047 3.69193 1
 3 -8 19 576.436 4.97938 1
 -3 8 -20 28.0459 2.0562 1
 -3 -8 -21 240.912 3.39047 1
 -3 8 -22 129.283 2.89716 1
 -3 8 -23 48.2365 2.4587 1
 -3 8 -24 156.346 3.14284 1
 3 -8 25 6.53021 2.16922 1
 -3 -8 -26 391.427 4.46725 1
 3 -8 27 127.753 3.22258 1
 3 -8 28 422.973 4.96751 1
 -3 -8 -29 389.315 4.858 1
 -3 -8 -30 338.604 4.61414 1
 3 -8 31 108.374 3.64251 1
 3 8 32 198.134 4.24745 1
 3 8 33 12.8621 3.39434 1
 3 -8 34 117.995 4.21958 1
 -3 8 -35 0.58582 3.34045 1
 -3 -8 -36 26.433 3.63834 1
 3 -8 37 22.5221 3.69219 1
 -3 8 -38 49.6515 4.13565 1
 -3 -8 -39 56.6095 4.25612 1
 3 8 40 297.943 5.96219 1
 3 -8 41 203.516 5.21356 1
 3 -8 42 -1.60503 3.6308 1
 3 -8 43 138.781 4.2226 1
 3 -8 44 298.263 5.05582 1
 -3 -8 -45 25.9252 3.7634 1
 3 -9 -44 35.6649 3.51969 1
 3 9 -43 2.62278 3.27241 1
 3 -9 -42 60.3938 3.61616 1
 3 -9 -41 27.6422 3.41062 1
 3 -9 -40 597.852 6.01593 1
 3 9 -39 0.29052 3.07031 1
 3 -9 -38 105.532 3.88285 1
 3 -9 -37 55.9167 3.51523 1
 3 9 -36 315.429 4.89754 1
 3 -9 -35 9.31564 3.12546 1
 -3 9 34 150.633 3.95231 1
 3 9 -33 303.024 4.67143 1
 -3 9 32 4.6418 2.74696 1
 3 -9 -31 721.133 5.95443 1
 3 -9 -30 587.497 5.4468 1
 3 -9 -29 478.465 4.97914 1
 -3 9 28 331.416 4.34388 1
 -3 -9 27 0.91214 2.65914 1
 3 -9 -26 173.997 3.56127 1
 3 -9 -25 10.9353 2.71351 1
 3 9 -24 293.016 4.34264 1
 -3 9 23 4.05977 2.54589 1
 3 -9 -22 29.9889 2.86157 1
 -3 9 21 417.862 5.04931 1
 3 9 -20 77.6489 2.97223 1
 3 9 -19 6.98413 2.75538 1
 -3 9 18 46.2489 2.79029 1
 3 -9 -17 68.0928 2.68182 1
 -3 -9 16 265.465 3.64456 1
 -3 -9 15 1.33062 2.09822 1
 -3 -9 14 350.128 4.59835 1
 3 -9 -13 3.33414 2.66521 1
 3 -9 -12 135.004 3.65555 1
 3 -9 -11 338.476 5.1975 1
 -3 -9 10 228.02 4.56174 1
 3 9 -9 -1.52729 2.9885 1
 -3 -9 -9 -7.2248 8.20341 -2
 3 9 -9 -7.2248 8.20341 1
 -3 -9 8 125.462 4.25354 1
 3 9 8 140.663 10.0253 -2
 -3 -9 8 140.663 10.0253 1
 3 9 -7 220.61 8.72042 1
 3 9 7 254.114 4.66558 -2
 -3 -9 7 254.114 4.66558 1
 3 9 6 1222.91 7.40477 -2
 -3 -9 6 1222.91 7.40477 1
 -3 9 -5 1395.13 8.00161 -2
 3 -9 -5 1395.13 8.00161 1
 3 9 4 58.4616 3.18098 -2
 -3 -9 4 58.4616 3.18098 1
 3 9 3 181.74 3.80744 -2
 -3 -9 3 181.74 3.80744 1
 3 9 2 486.701 5.63497 -2
 -3 -9 2 486.701 5.63497 1
 3 -9 1 144.977 3.38557 -2
 -3 9 1 144.977 3.38557 1
 -3 -9 0 55.7175 2.96557 -2
 3 9 0 55.7175 2.96557 1
 3 9 -1 83.1103 3.09253 -2
 -3 -9 -1 83.1103 3.09253 1
 3 9 -2 507.402 5.28936 -2
 -3 -9 -2 507.402 5.28936 1
 3 -9 -3 44.5351 2.8152 -2
 -3 9 -3 44.5351 2.8152 1
 -3 -9 4 110.987 3.21568 -2
 3 9 4 110.987 3.21568 1
 3 -9 -5 1401.3 7.6308 -2
 -3 9 -5 1401.3 7.6308 1
 -3 -9 -6 1458.55 67.8268 1
 3 -9 -6 1427.03 8.18534 -2
 -3 9 -6 1427.03 8.18534 1
 3 9 7 169.9 7.12212 1
 3 -9 -7 198.557 5.11868 -2
 -3 9 -7 198.557 5.11868 1
 3 9 8 127.448 8.28925 1
 3 -9 -8 145.209 4.24924 -2
 -3 9 -8 145.209 4.24924 1
 3 -9 9 0.74664 3.61511 1
 3 -9 -9 2.35071 3.82525 -2
 -3 9 -9 2.35071 3.82525 1
 3 -9 10 164.601 4.83468 1
 3 9 -10 183.521 7.20316 -2
 -3 -9 -10 183.521 7.20316 1
 -3 9 -11 309.236 5.71206 1
 3 -9 -11 350.281 11.3894 -2
 -3 9 -11 350.281 11.3894 1
 -3 9 -12 240.605 5.25451 1
 3 -9 -12 271.195 10.6108 -2
 -3 9 -12 271.195 10.6108 1
 -3 -9 -13 3.303 3.24695 1
 3 -9 -13 -0.03998 7.90685 -2
 -3 9 -13 -0.03998 7.90685 1
 -3 9 -14 446.689 5.34271 1
 -3 9 -15 19.24 2.99776 1
 3 9 16 339.142 4.24452 1
 -3 9 -17 38.3297 2.75193 1
 -3 -9 -18 86.0609 3.09235 1
 3 9 19 46.2411 2.78182 1
 3 9 20 167.359 3.1438 1
 -3 -9 -21 476.699 4.63163 1
 -3 -9 -22 223.226 3.95325 1
 3 9 23 1.75822 2.74565 1
 3 -9 24 328.967 4.70015 1
 3 9 25 -1.8848 2.5925 1
 -3 9 -26 138.844 3.49098 1
 3 -9 27 -1.43922 2.55717 1
 -3 -9 -28 239.639 4.2015 1
 -3 -9 -29 612.33 6.0626 1
 3 9 30 254.936 4.64035 1
 3 -9 31 647.541 6.61073 1
 3 -9 32 228.381 5.02657 1
 -3 9 -33 208.608 5.00754 1
 -3 9 -34 111.386 4.35205 1
 -3 9 -35 5.85385 3.67116 1
 3 -9 36 241.835 5.36691 1
 -3 9 -37 92.4642 4.47898 1
 -3 9 -38 77.3803 4.19183 1
 -3 9 -39 29.4043 4.29082 1
 3 9 40 169.439 4.57238 1
 -3 9 -41 12.4799 3.67541 1
 3 -9 42 -1.97659 3.66944 1
 3 9 43 5.92274 3.66134 1
 3 -10 -42 140.698 4.45069 1
 3 10 -41 31.0299 3.56035 1
 3 -10 -40 3.64944 3.23266 1
 3 -10 -39 151.114 3.88423 1
 3 -10 -38 98.8034 3.72097 1
 -3 10 37 4.86113 3.25149 1
 3 -10 -36 4.05499 3.20155 1
 3 -10 -35 123.553 4.33512 1
 3 -10 -34 314.583 5.41392 1
 -3 -10 33 377.475 5.29102 1
 -3 10 32 189.263 4.33444 1
 3 -10 -31 34.641 3.36537 1
 3 10 -30 24.1901 3.26812 1
 3 -10 -29 1.8278 3.00117 1
 3 10 -28 3.05587 2.94981 1
 3 -10 -27 49.0685 3.19343 1
 3 10 -26 220.348 3.80346 1
 3 -10 -25 28.6205 2.76278 1
 -3 10 24 221.025 3.72454 1
 -3 10 23 210.921 3.65576 1
 3 -10 -22 73.5656 3.19689 1
 3 -10 -21 11.5472 2.81387 1
 3 -10 -20 1579.64 8.55784 1
 -3 -10 19 366.636 5.10484 1
 3 -10 -18 17.3575 3.04566 1
 -3 10 17 62.3759 3.19651 1
 -3 10 16 652.104 5.75034 1
 3 10 -15 60.9408 2.86829 1
 3 10 -14 406.475 4.44405 1
 3 -10 -13 7.41541 2.3768 1
 3 -10 -12 411.312 4.3986 1
 3 10 -11 310.554 3.7308 1
 -3 -10 10 114.857 3.12172 1
 3 -10 10 138.403 10.6285 -2
 -3 10 10 138.403 10.6285 1
 -3 -10 9 346.469 5.45603 1
 -3 -10 -9 438.463 6.92107 -2
 3 10 -9 438.463 6.92107 1
 -3 10 8 29.6321 5.4997 1
 -3 -10 -8 37.1827 4.79132 -2
 3 10 -8 37.1827 4.79132 1
 -3 10 7 35.8877 5.6285 1
 3 10 7 53.1505 4.42859 -2
 -3 -10 7 53.1505 4.42859 1
 -3 10 6 2.53026 18.1977 1
 3 -10 6 16.2161 3.53048 -2
 -3 10 6 16.2161 3.53048 1
 -3 10 -5 221.836 4.32155 -2
 3 -10 -5 221.836 4.32155 1
 3 -10 4 120.331 3.86933 -2
 -3 10 4 120.331 3.86933 1
 3 10 3 321.392 5.27439 -2
 -3 -10 3 321.392 5.27439 1
 3 10 2 10.9161 3.68704 -2
 -3 -10 2 10.9161 3.68704 1
 -3 -10 -1 20.0369 3.72023 -2
 3 10 -1 20.0369 3.72023 1
 -3 10 0 -0.61545 3.67246 -2
 3 -10 0 -0.61545 3.67246 1
 -3 10 1 14.1903 3.10317 -2
 3 -10 1 14.1903 3.10317 1
 3 -10 -2 8.72056 3.11957 -2
 -3 10 -2 8.72056 3.11957 1
 -3 -10 3 302.846 5.60922 -2
 3 10 3 302.846 5.60922 1
 -3 -10 4 44.1484 3.81652 -2
 3 10 4 44.1484 3.81652 1
 -3 -10 5 259.28 5.77171 -2
 3 10 5 259.28 5.77171 1
 -3 -10 -6 -17.6846 17.8906 1
 -3 -10 6 12.6664 3.70177 -2
 3 10 6 12.6664 3.70177 1
 3 10 7 124.639 7.35164 1
 3 -10 -7 125.319 5.18667 -2
 -3 10 -7 125.319 5.18667 1
 3 10 8 41.6958 5.99673 1
 -3 -10 8 40.1518 4.36994 -2
 3 10 8 40.1518 4.36994 1
 -3 10 -9 730.293 8.68336 1
 -3 -10 9 751.18 7.92114 -2
 3 10 9 751.18 7.92114 1
 3 -10 10 158.982 3.86745 1
 -3 -10 10 165.505 8.96779 -2
 3 10 10 165.505 8.96779 1
 -3 10 -11 369.835 4.38563 1
 -3 -10 -12 206.213 3.636 1
 3 -10 -12 279.226 15.8068 -2
 -3 10 -12 279.226 15.8068 1
 -3 10 -13 5.03023 2.37607 1
 3 -10 -13 5.18716 12.5841 -2
 -3 10 -13 5.18716 12.5841 1
 3 -10 14 454.834 4.53082 1
 -3 10 -15 7.757 2.69104 1
 3 -10 -15 12.061 13.993 -2
 -3 10 -15 12.061 13.993 1
 3 10 16 685.708 4.90914 1
 3 10 17 218.777 3.49638 1
 3 10 18 1.69525 2.37381 1
 3 -10 19 132.068 3.19505 1
 -3 -10 -20 1093.61 6.44653 1
 -3 -10 -21 18.5313 2.46467 1
 -3 -10 -22 7.53306 2.39301 1
 -3 10 -23 237.534 3.63768 1
 3 10 24 198.421 3.70131 1
 -3 10 -25 5.72042 2.8248 1
 -3 -10 -26 258.997 4.16014 1
 3 10 27 235.718 4.09805 1
 -3 -10 -28 23.9368 3.08216 1
 -3 -10 -29 1.76712 3.19628 1
 -3 -10 -30 1.76671 3.23561 1
 3 10 31 102.685 3.97215 1
 3 -10 32 211.029 5.20662 1
 3 10 33 243.642 5.48882 1
 -3 -10 -34 306.358 5.82289 1
 -3 10 -35 9.06189 3.62576 1
 -3 -10 -36 -0.45144 3.53486 1
 -3 -10 -37 3.08975 3.5162 1
 3 10 38 48.9002 3.71423 1
 -3 10 -39 226.414 4.74277 1
 -3 10 -40 -1.70182 3.68518 1
 3 -10 41 48.823 35.3126 1
 3 -11 -39 1.33864 3.26795 1
 3 11 -38 3.54881 3.22003 1
 -3 -11 37 83.1279 3.74236 1
 3 11 -36 4.13738 3.23833 1
 3 -11 -35 224.643 4.65674 1
 3 -11 -34 111.724 3.78972 1
 3 11 -33 72.7622 3.64965 1
 -3 11 32 67.7606 3.6098 1
 -3 11 31 314.235 5.17263 1
 -3 11 30 295.569 5.04798 1
 -3 11 29 216.521 4.63292 1
 -3 11 28 189.764 4.43781 1
 -3 11 27 477.86 5.74281 1
 3 11 -26 198.03 4.42931 1
 -3 11 25 187.125 4.32425 1
 3 -11 -24 171.132 3.95233 1
 3 -11 -23 336.225 4.64891 1
 3 -11 -22 50.9963 3.29222 1
 3 -11 -21 259.9 4.45625 1
 3 -11 -20 167.517 3.93846 1
 3 -11 -19 382.775 4.70313 1
 3 -11 -18 0.63244 2.81416 1
 3 -11 -17 291.183 4.40792 1
 3 -11 -16 164.725 4.23701 1
 -3 -11 15 263.802 4.73611 1
 -3 -11 14 177.323 4.21792 1
 3 -11 -13 871.379 7.09623 1
 -3 11 12 48.8205 3.43725 1
 3 -11 12 47.6264 17.3795 -2
 -3 11 12 47.6264 17.3795 1
 -3 -11 11 53.0198 3.65735 1
 3 -11 11 32.9897 10.6679 -2
 -3 11 11 32.9897 10.6679 1
 -3 -11 10 15.6811 3.87783 1
 3 -11 10 17.8435 7.01923 -2
 -3 11 10 17.8435 7.01923 1
 3 -11 -9 193.341 6.00885 1
 -3 -11 -9 196.989 7.25624 -2
 3 11 -9 196.989 7.25624 1
 3 -11 -8 3.86186 4.18369 1
 3 11 8 -1.03777 5.00644 -2
 -3 -11 8 -1.03777 5.00644 1
 3 -11 -7 26.5491 7.51983 1
 -3 -11 -7 47.392 3.99594 -2
 3 11 -7 47.392 3.99594 1
 -3 11 6 8.08326 19.7295 1
 3 11 6 37.8263 3.78107 -2
 -3 -11 6 37.8263 3.78107 1
 -3 11 -5 281.802 4.66193 -2
 3 -11 -5 281.802 4.66193 1
 -3 11 -4 33.2686 3.31898 -2
 3 -11 -4 33.2686 3.31898 1
 3 -11 3 94.9638 3.7276 -2
 -3 11 3 94.9638 3.7276 1
 -3 -11 -2 262.835 4.38825 -2
 3 11 -2 262.835 4.38825 1
 -3 11 -1 155.701 3.71744 -2
 3 -11 -1 155.701 3.71744 1
 -3 -11 0 209.196 4.2941 -2
 3 11 0 209.196 4.2941 1
 3 -11 -1 76.5058 3.37761 -2
 -3 11 -1 76.5058 3.37761 1
 3 11 -2 174.959 4.29271 -2
 -3 -11 -2 174.959 4.29271 1
 3 11 -3 17.0261 3.28525 -2
 -3 -11 -3 17.0261 3.28525 1
 3 11 -4 12.2085 3.12913 -2
 -3 -11 -4 12.2085 3.12913 1
 -3 -11 -5 52.84 25.18 1
 3 -11 -5 62.7967 3.54355 -2
 -3 11 -5 62.7967 3.54355 1
 3 11 6 74.2921 9.93254 1
 -3 -11 6 76.3134 3.40941 -2
 3 11 6 76.3134 3.40941 1
 -3 -11 -7 170.791 11.6302 1
 3 -11 -7 151.19 3.91829 -2
 -3 11 -7 151.19 3.91829 1
 -3 11 -8 12.6065 5.05283 1
 -3 11 8 20.1069 3.88559 -2
 3 -11 8 20.1069 3.88559 1
 -3 11 -9 84.0583 4.51242 1
 -3 11 9 113.302 4.9845 -2
 3 -11 9 113.302 4.9845 1
 -3 11 -10 2.96489 2.82077 1
 -3 -11 10 7.66638 5.63366 -2
 3 11 10 7.66638 5.63366 1
 -3 11 -11 27.363 2.68817 1
 -3 -11 11 22.3837 9.7102 -2
 3 11 11 22.3837 9.7102 1
 3 -11 12 39.1158 2.65719 1
 -3 -11 12 27.6885 9.59855 -2
 3 11 12 27.6885 9.59855 1
 -3 -11 -13 477.242 4.35084 1
 3 -11 -13 618.848 21.2241 -2
 -3 11 -13 618.848 21.2241 1
 -3 -11 -14 225.266 3.62567 1
 3 -11 -14 299.112 17.7492 -2
 -3 11 -14 299.112 17.7492 1
 -3 -11 -15 100.766 2.95521 1
 3 -11 16 69.0783 2.82721 1
 3 -11 17 185.727 3.42968 1
 3 11 18 3.95705 2.41191 1
 -3 11 -19 618.105 4.99364 1
 3 11 20 91.3083 3.13997 1
 3 -11 21 358.326 4.38423 1
 3 11 22 67.7032 2.90859 1
 -3 11 -23 147.147 3.33983 1
 -3 11 -24 167.445 3.88063 1
 -3 11 -25 175.368 4.10611 1
 3 -11 26 144.169 3.82879 1
 3 11 27 547.856 5.86708 1
 3 11 28 96.7313 3.75515 1
 -3 -11 -29 23.2389 3.33466 1
 -3 -11 -30 263.391 5.10185 1
 -3 11 -31 416.389 5.88799 1
 3 11 32 0.6124 3.25197 1
 -3 -11 -33 27.0496 3.57698 1
 -3 -11 -34 39.5387 3.75194 1
 -3 11 -35 281.156 4.71612 1
 3 11 36 14.3074 3.47251 1
 3 11 37 11.9379 3.57291 1
 -3 11 -38 16.7256 8.76742 1
 -3 12 35 86.5654 4.92013 1
 3 -12 -34 12.7428 3.3489 1
 3 12 -33 92.475 3.83638 1
 3 12 -32 23.8288 3.38674 1
 -3 12 31 78.7269 3.68868 1
 3 -12 -30 6.26683 3.2338 1
 3 -12 -29 262.121 4.58003 1
 3 12 -28 52.9765 3.53869 1
 -3 12 27 21.6919 3.53104 1
 -3 12 26 33.1348 3.60901 1
 3 -12 -25 128.76 4.21016 1
 -3 12 24 70.0369 3.76368 1
 3 12 -23 -1.93774 3.28005 1
 3 -12 -22 361.95 5.88496 1
 -3 12 21 225.016 5.08583 1
 3 -12 -20 13.523 3.66957 1
 -3 -12 19 8.58227 3.64642 1
 -3 -12 18 0.33176 3.31632 1
 3 -12 -17 556.351 6.58415 1
 -3 12 16 58.1273 3.85242 1
 3 -12 -15 187.364 4.63168 1
 3 -12 -14 21.1968 3.41685 1
 3 -12 -13 13.4228 3.40916 1
 3 -12 -12 1.90532 3.32888 1
 -3 12 11 414.568 6.27927 1
 3 -12 11 448.049 15.5705 -2
 -3 12 11 448.049 15.5705 1
 3 -12 -10 4.08969 3.97829 1
 -3 -12 -10 15.9055 6.4009 -2
 3 12 -10 15.9055 6.4009 1
 3 -12 -9 738.788 10.1523 1
 3 12 9 868.115 9.42906 -2
 -3 -12 9 868.115 9.42906 1
 3 -12 -8 8.95077 4.64257 1
 -3 -12 -8 26.3529 4.95333 -2
 3 12 -8 26.3529 4.95333 1
 3 -12 -7 44.2406 7.14185 1
 3 12 7 53.8557 4.35091 -2
 -3 -12 7 53.8557 4.35091 1
 -3 12 6 11.3222 21.0821 1
 -3 12 -6 11.1004 3.71698 -2
 3 -12 -6 11.1004 3.71698 1
 3 -12 5 530.846 6.18045 -2
 -3 12 5 530.846 6.18045 1
 -3 12 -4 75.312 4.21241 -2
 3 -12 -4 75.312 4.21241 1
 -3 12 -3 67.2137 4.0068 -2
 3 -12 -3 67.2137 4.0068 1
 3 12 2 239.696 4.96873 -2
 -3 -12 2 239.696 4.96873 1
 3 12 1 1022.1 8.55431 -2
 -3 -12 1 1022.1 8.55431 1
 -3 -12 0 10.8618 3.24712 -2
 3 12 0 10.8618 3.24712 1
 3 -12 -1 852.472 7.22795 -2
 -3 12 -1 852.472 7.22795 1
 3 12 -2 243.611 4.63165 -2
 -3 -12 -2 243.611 4.63165 1
 -3 -12 3 83.6926 3.7803 -2
 3 12 3 83.6926 3.7803 1
 3 12 -4 190.043 4.31672 -2
 -3 -12 -4 190.043 4.31672 1
 -3 -12 -5 502.37 50.1362 1
 3 12 -5 667.115 6.03719 -2
 -3 -12 -5 667.115 6.03719 1
 3 12 6 2.8763 9.69168 1
 3 -12 -6 2.04852 3.37026 -2
 -3 12 -6 2.04852 3.37026 1
 3 12 7 116.238 8.46627 1
 3 12 -7 131.216 4.15964 -2
 -3 -12 -7 131.216 4.15964 1
 -3 -12 -8 60.8312 5.23439 1
 3 12 -8 69.3745 4.33519 -2
 -3 -12 -8 69.3745 4.33519 1
 3 12 9 1035.41 8.96182 1
 -3 -12 9 1129.66 8.67107 -2
 3 12 9 1129.66 8.67107 1
 -3 -12 -10 38.0598 3.26905 1
 3 -12 -10 40.4945 6.08591 -2
 -3 12 -10 40.4945 6.08591 1
 3 12 11 353.147 4.81017 1
 3 -12 -11 395.542 7.65604 -2
 -3 12 -11 395.542 7.65604 1
 -3 12 -12 27.1994 2.99543 1
 -3 -12 12 24.818 6.82855 -2
 3 12 12 24.818 6.82855 1
 3 12 13 56.5802 2.86121 1
 3 -12 -13 50.9995 15.4661 -2
 -3 12 -13 50.9995 15.4661 1
 -3 -12 -14 63.3472 3.088 1
 3 -12 -14 88.5149 16.1939 -2
 -3 12 -14 88.5149 16.1939 1
 3 12 15 43.4756 2.97667 1
 3 -12 -15 60.1965 16.1251 -2
 -3 12 -15 60.1965 16.1251 1
 3 -12 16 13.1506 2.75072 1
 3 12 17 1047.48 6.32393 1
 -3 -12 -18 21.7051 2.72682 1
 -3 -12 -19 28.0709 2.75614 1
 -3 -12 -20 3.08642 2.74406 1
 -3 -12 -21 291.964 4.24811 1
 3 -12 22 155.049 3.64244 1
 3 12 23 7.01603 2.7831 1
 3 12 24 68.5299 3.34676 1
 3 -12 25 13.1896 3.25679 1
 3 12 26 79.1299 3.83739 1
 -3 -12 -27 6.94133 3.17987 1
 -3 12 -28 63.678 3.26048 1
 -3 12 -29 185.115 4.03344 1
 3 12 30 2.62169 3.1238 1
 3 12 31 112.918 3.78686 1
 -3 12 -32 56.9645 3.38377 1
 3 12 33 43.8357 3.51832 1
 -3 12 -34 0.44793 4.39097 1
 -3 13 31 24.6012 11.5524 1
 3 -13 -30 890.592 6.88006 1
 3 -13 -29 18.1949 3.4304 1
 -3 13 28 102.556 3.86363 1
 -3 -13 27 130.737 4.00896 1
 -3 -13 26 69.6424 3.65953 1
 -3 -13 25 16.2953 3.31362 1
 3 13 -24 44.019 3.32862 1
 3 -13 -23 234.906 4.70831 1
 -3 13 22 77.8054 4.43949 1
 3 -13 -21 57.4623 4.72787 1
 3 13 -20 308.411 6.37685 1
 3 13 -19 190.557 5.65222 1
 3 -13 -18 199.049 5.68366 1
 3 -13 -17 331.487 5.96771 1
 3 -13 -16 56.9006 4.53445 1
 -3 13 15 257.429 5.83106 1
 3 -13 -14 22.9998 4.1688 1
 -3 13 13 349.227 6.11874 1
 -3 -13 -13 398.907 21.9588 -2
 3 13 -13 398.907 21.9588 1
 3 -13 -12 82.7176 4.43647 1
 -3 -13 -12 67.5736 17.3752 -2
 3 13 -12 67.5736 17.3752 1
 3 13 -11 20.9794 4.10289 1
 -3 -13 -11 52.534 12.9285 -2
 3 13 -11 52.534 12.9285 1
 3 -13 -10 26.1113 5.5017 1
 3 -13 10 36.2091 6.89651 -2
 -3 13 10 36.2091 6.89651 1
 -3 -13 9 97.9212 5.60624 1
 3 -13 9 97.6571 7.0876 -2
 -3 13 9 97.6571 7.0876 1
 3 -13 -8 8.389 6.04734 1
 -3 -13 -8 15.9033 5.46032 -2
 3 13 -8 15.9033 5.46032 1
 3 -13 -7 88.3904 11.714 1
 3 13 7 82.5544 4.87686 -2
 -3 -13 7 82.5544 4.87686 1
 -3 13 -6 1595.85 9.4071 -2
 3 -13 -6 1595.85 9.4071 1
 -3 -13 -5 115.421 4.73799 -2
 3 13 -5 115.421 4.73799 1
 -3 13 -4 494.335 6.68663 -2
 3 -13 -4 494.335 6.68663 1
 -3 13 -3 164.532 5.28628 -2
 3 -13 -3 164.532 5.28628 1
 3 -13 2 19.5331 4.04582 -2
 -3 13 2 19.5331 4.04582 1
 -3 13 -1 27.7016 3.79229 -2
 3 -13 -1 27.7016 3.79229 1
 -3 13 0 233.799 5.45408 -2
 3 -13 0 233.799 5.45408 1
 3 13 -1 4.35594 3.5339 -2
 -3 -13 -1 4.35594 3.5339 1
 3 -13 -2 66.8916 3.73226 -2
 -3 13 -2 66.8916 3.73226 1
 3 13 -3 84.6977 4.14369 -2
 -3 -13 -3 84.6977 4.14369 1
 -3 -13 4 367.476 5.56246 -2
 3 13 4 367.476 5.56246 1
 3 13 5 15.854 10.3734 1
 -3 13 5 25.4978 3.91838 -2
 3 -13 5 25.4978 3.91838 1
 3 13 6 1067.22 26.4885 1
 3 13 -6 1202.07 8.04388 -2
 -3 -13 -6 1202.07 8.04388 1
 -3 -13 -7 2.8335 5.13469 1
 -3 -13 7 14.5011 4.38846 -2
 3 13 7 14.5011 4.38846 1
 -3 13 -8 68.3891 5.27103 1
 -3 13 8 65.4022 4.9628 -2
 3 -13 8 65.4022 4.9628 1
 -3 -13 -9 10.4183 4.2867 1
 3 -13 -9 20.1816 4.93251 -2
 -3 13 -9 20.1816 4.93251 1
 3 -13 10 97.8153 4.35167 1
 -3 13 10 121.118 6.3641 -2
 3 -13 10 121.118 6.3641 1
 3 -13 11 33.339 3.23163 1
 -3 -13 11 25.2679 7.86326 -2
 3 13 11 25.2679 7.86326 1
 3 13 12 6.40791 3.01538 1
 3 -13 -12 24.5904 6.61535 -2
 -3 13 -12 24.5904 6.61535 1
 3 -13 13 291.956 4.40933 1
 3 -13 -13 312.496 13.9857 -2
 -3 13 -13 312.496 13.9857 1
 3 13 14 38.0395 3.07986 1
 3 -13 -14 28.883 11.5703 -2
 -3 13 -14 28.883 11.5703 1
 3 13 15 113.473 3.43961 1
 3 -13 -15 167.43 18.7327 -2
 -3 13 -15 167.43 18.7327 1
 3 13 16 5.28723 2.62137 1
 -3 -13 -17 213.767 3.73245 1
 3 -13 18 166.749 3.68073 1
 3 -13 19 212.818 3.92092 1
 -3 -13 -20 600.663 5.6472 1
 -3 -13 -21 127.732 3.44246 1
 -3 -13 -22 35.5045 2.80892 1
 -3 -13 -23 161.407 3.38738 1
 -3 13 -24 20.627 2.76058 1
 3 13 25 17.313 2.97116 1
 -3 -13 -26 51.347 3.08454 1
 -3 13 -27 184.839 3.76709 1
 -3 -13 -28 171.478 3.84266 1
 3 13 29 105.239 3.57358 1
 -3 13 -30 608.709 5.6742 1
 3 -14 -24 361.379 5.33595 1
 -3 14 23 16.7245 3.42774 1
 -3 14 22 14.4276 3.47521 1
 -3 14 21 128.973 4.02627 1
 -3 14 20 231.171 4.50876 1
 3 14 -19 183.175 4.29034 1
 -3 -14 18 135.88 4.14027 1
 3 14 -17 74.6462 3.87453 1
 -3 14 16 129.645 4.58594 1
 -3 14 -16 154.111 22.2574 -2
 3 -14 -16 154.111 22.2574 1
 -3 14 15 6.07526 3.75127 1
 -3 14 -15 16.7282 18.2085 -2
 3 -14 -15 16.7282 18.2085 1
 -3 14 14 107.94 4.88833 1
 -3 14 -14 87.9416 20.9844 -2
 3 -14 -14 87.9416 20.9844 1
 3 14 -13 92.8436 4.99958 1
 -3 14 -13 100.03 14.4781 -2
 3 -14 -13 100.03 14.4781 1
 3 -14 -12 30.4294 4.72278 1
 -3 -14 -12 34.407 13.1182 -2
 3 14 -12 34.407 13.1182 1
 -3 14 11 34.394 5.3329 1
 3 -14 11 37.173 10.6135 -2
 -3 14 11 37.173 10.6135 1
 3 -14 -10 6.06816 5.79039 1
 3 -14 10 21.0938 8.12193 -2
 -3 14 10 21.0938 8.12193 1
 3 -14 -9 114.866 8.21527 1
 -3 -14 -9 125.164 7.96225 -2
 3 14 -9 125.164 7.96225 1
 -3 -14 8 105.89 6.74306 1
 3 -14 8 113.219 7.09192 -2
 -3 14 8 113.219 7.09192 1
 3 -14 -7 351.797 17.058 1
 3 14 7 370.123 6.96067 -2
 -3 -14 7 370.123 6.96067 1
 3 -14 -6 11.3987 10.2129 1
 -3 -14 -6 21.1996 4.74644 -2
 3 14 -6 21.1996 4.74644 1
 3 -14 5 10.7915 4.44845 -2
 -3 14 5 10.7915 4.44845 1
 3 -14 4 246.009 5.88441 -2
 -3 14 4 246.009 5.88441 1
 3 -14 3 689.874 7.7034 -2
 -3 14 3 689.874 7.7034 1
 3 -14 2 204.737 5.29805 -2
 -3 14 2 204.737 5.29805 1
 -3 14 -1 1.19789 3.852 -2
 3 -14 -1 1.19789 3.852 1
 -3 -14 0 29.438 4.0598 -2
 3 14 0 29.438 4.0598 1
 3 -14 -1 11.8478 3.72209 -2
 -3 14 -1 11.8478 3.72209 1
 -3 -14 2 240.729 5.41475 -2
 3 14 2 240.729 5.41475 1
 3 14 -3 808.506 8.33595 -2
 -3 -14 -3 808.506 8.33595 1
 3 14 -4 359.211 5.70258 -2
 -3 -14 -4 359.211 5.70258 1
 -3 -14 5 11.3952 3.81787 -2
 3 14 5 11.3952 3.81787 1
 3 14 6 18.1428 11.4798 1
 3 -14 -6 21.1055 3.98 -2
 -3 14 -6 21.1055 3.98 1
 3 14 7 376.305 9.16033 1
 3 -14 -7 418.317 6.49093 -2
 -3 14 -7 418.317 6.49093 1
 3 14 8 31.1018 5.87483 1
 3 14 -8 31.5384 4.61772 -2
 -3 -14 -8 31.5384 4.61772 1
 3 14 9 167.433 6.5147 1
 3 14 -9 182.564 5.68157 -2
 -3 -14 -9 182.564 5.68157 1
 3 -14 10 106.036 4.70831 1
 -3 -14 10 120.731 6.37424 -2
 3 14 10 120.731 6.37424 1
 3 14 11 72.4342 4.00333 1
 -3 -14 11 73.4877 7.52762 -2
 3 14 11 73.4877 7.52762 1
 3 14 12 30.9317 3.33197 1
 3 -14 -12 39.1243 8.78648 -2
 -3 14 -12 39.1243 8.78648 1
 -3 -14 -13 48.0395 3.0617 1
 3 -14 -13 88.2715 13.141 -2
 -3 14 -13 88.2715 13.141 1
 3 14 14 66.0437 3.00049 1
 -3 -14 14 62.4192 12.3822 -2
 3 14 14 62.4192 12.3822 1
 3 14 15 30.8753 2.62229 1
 3 14 16 96.621 2.92444 1
 3 -14 -16 112.72 19.128 -2
 -3 14 -16 112.72 19.128 1
 3 14 17 8.96493 2.35825 1
 3 -14 18 33.6587 2.51356 1
 -3 14 -19 396.08 3.96753 1
 -3 -14 -20 113.636 2.97023 1
 -3 14 -21 100.909 2.98452 1
 3 -14 22 0.87187 2.48663 1
 3 -14 23 26.6563 2.8753 1
 -3 -14 -24 432.957 4.57721 1
 -3 15 16 38.5485 3.86452 1
 -3 -15 -16 0.69146 19.1717 -2
 3 15 -16 0.69146 19.1717 1
 -3 15 15 13.4549 3.84448 1
 -3 15 -15 33.4362 14.2154 -2
 3 -15 -15 33.4362 14.2154 1
 -3 -15 14 389.493 5.95182 1
 -3 15 -14 453.303 18.4947 -2
 3 -15 -14 453.303 18.4947 1
 3 -15 -13 -1.3237 3.61874 1
 -3 15 -13 -7.24714 12.66 -2
 3 -15 -13 -7.24714 12.66 1
 -3 15 12 12.2307 3.85725 1
 -3 15 -12 29.7368 11.0287 -2
 3 -15 -12 29.7368 11.0287 1
 3 -15 -11 21.4495 4.52834 1
 3 -15 11 25.4717 7.65088 -2
 -3 15 11 25.4717 7.65088 1
 3 -15 -10 -1.88689 4.95435 1
 3 15 10 7.84089 6.11654 -2
 -3 -15 10 7.84089 6.11654 1
 3 -15 -9 0.06637 5.47966 1
 3 -15 9 -5.2058 5.72314 -2
 -3 15 9 -5.2058 5.72314 1
 3 -15 -8 45.1423 6.75615 1
 3 -15 8 46.5391 5.67128 -2
 -3 15 8 46.5391 5.67128 1
 3 -15 -7 74.5061 9.6308 1
 3 -15 7 97.4081 5.01065 -2
 -3 15 7 97.4081 5.01065 1
 3 -15 -6 -1.78329 7.95225 1
 -3 -15 -6 17.2527 4.52814 -2
 3 15 -6 17.2527 4.52814 1
 -3 15 5 64.0929 9.20754 1
 3 -15 5 75.0942 4.65726 -2
 -3 15 5 75.0942 4.65726 1
 3 -15 -4 94.9921 9.66354 1
 -3 15 -4 121.593 4.90085 -2
 3 -15 -4 121.593 4.90085 1
 3 -15 -3 293.945 15.4806 1
 3 -15 3 333.42 5.46768 -2
 -3 15 3 333.42 5.46768 1
 3 -15 -2 43.0086 10.7722 1
 3 15 2 66.6653 3.97203 -2
 -3 -15 2 66.6653 3.97203 1
 3 -15 1 4.75522 3.29562 -2
 -3 15 1 4.75522 3.29562 1
 3 15 0 670.556 6.32895 -2
 -3 -15 0 670.556 6.32895 1
 -3 -15 1 5.79654 3.31309 -2
 3 15 1 5.79654 3.31309 1
 3 -15 -2 168.147 4.1355 -2
 -3 15 -2 168.147 4.1355 1
 3 15 -3 308.322 4.72719 -2
 -3 -15 -3 308.322 4.72719 1
 3 15 4 127.498 16.7144 1
 -3 -15 4 152.333 4.28804 -2
 3 15 4 152.333 4.28804 1
 3 15 5 79.2177 15.6717 1
 -3 -15 5 73.7097 3.84903 -2
 3 15 5 73.7097 3.84903 1
 3 15 6 42.0612 10.0119 1
 -3 15 6 43.8049 3.49678 -2
 3 -15 6 43.8049 3.49678 1
 -3 15 -7 48.7507 6.15711 1
 -3 15 7 57.9332 4.02658 -2
 3 -15 7 57.9332 4.02658 1
 3 15 8 13.6431 4.66961 1
 -3 -15 8 14.5828 3.99396 -2
 3 15 8 14.5828 3.99396 1
 3 15 9 6.92675 4.34632 1
 3 -15 -9 17.6171 4.08943 -2
 -3 15 -9 17.6171 4.08943 1
 -3 -15 -10 6.65936 3.73997 1
 3 -15 -10 14.333 4.71558 -2
 -3 15 -10 14.333 4.71558 1
 -3 15 -11 11.6118 3.33156 1
 -3 15 11 16.9196 5.44796 -2
 3 -15 11 16.9196 5.44796 1
 -3 -15 -12 11.1357 3.02584 1
 3 15 -12 14.8392 6.21623 -2
 -3 -15 -12 14.8392 6.21623 1
 -3 -15 -13 17.3261 2.78206 1
 -3 -15 13 32.7073 7.91409 -2
 3 15 13 32.7073 7.91409 1
 -3 -15 -14 308.312 3.82373 1
 -3 -15 14 352.843 16.2366 -2
 3 15 14 352.843 16.2366 1
 -3 -15 -15 5.31207 2.53795 1
 3 -15 -15 -5.6829 18.073 -2
 -3 15 -15 -5.6829 18.073 1
 -3 -15 -16 91.3842 2.93872 1
 -3 -15 16 105.098 19.3261 -2
 3 15 16 105.098 19.3261 1
 -4 0 52 120.649 5.21327 1
 4 0 -50 229.047 5.53334 1
 4 0 -48 3.04822 4.40571 1
 4 0 -46 246.85 6.17699 1
 4 0 -44 230.395 5.84876 1
 4 0 -42 155.545 5.10792 1
 4 0 -40 444.167 7.15151 1
 4 0 -38 105.352 4.60667 1
 -4 0 36 1662.43 10.1043 1
 -4 0 34 62.8023 3.86317 1
 -4 0 32 48.5772 3.96451 1
 4 0 -30 535.481 6.70912 1
 4 0 -28 7.75812 2.18379 1
 -4 0 26 1394.91 6.99273 1
 4 0 -24 4484.75 10.2846 1
 4 0 -22 272.643 2.51929 1
 4 0 -20 10.3057 1.38686 1
 -4 0 18 925.225 4.1463 1
 -4 0 16 925.448 3.97037 1
 -4 0 14 1351.6 4.65714 1
 -4 0 12 2.88178 1.02699 1
 -4 0 10 5.42177 1.1206 1
 -4 0 -10 94.5868 6.01078 -2
 4 0 -10 94.5868 6.01078 1
 4 0 -8 590.014 4.31328 1
 -4 0 -8 580.462 4.06324 -2
 4 0 -8 580.462 4.06324 1
 4 0 6 164.229 2.16117 -2
 -4 0 6 164.229 2.16117 1
 -4 0 -4 4.12414 1.40896 -2
 4 0 -4 4.12414 1.40896 1
 -4 0 -2 108.386 2.64165 -2
 4 0 -2 108.386 2.64165 1
 -4 0 0 121597 61.6694 -2
 4 0 0 121597 61.6694 1
 4 0 -2 692.891 6.04063 -2
 -4 0 -2 692.891 6.04063 1
 -4 0 4 8.86724 1.66064 -2
 4 0 4 8.86724 1.66064 1
 -4 0 -6 54.1901 1.60551 1
 -4 0 6 75.0337 1.98849 -2
 4 0 6 75.0337 1.98849 1
 4 0 8 1.75864 1.29976 1
 4 0 -8 81.2128 2.13893 -2
 -4 0 -8 81.2128 2.13893 1
 4 0 10 670.025 3.30874 1
 4 0 -10 874.75 13.3623 -2
 -4 0 -10 874.75 13.3623 1
 -4 0 -12 1.40967 0.9642 1
 -4 0 -14 1285.98 5.43702 1
 -4 0 -16 1109.89 5.10398 1
 4 0 18 2237.17 7.30115 1
 -4 0 -20 3.34076 1.6209 1
 -4 0 -22 3.30421 1.7024 1
 -4 0 -24 3665.11 10.3033 1
 -4 0 -26 2274.39 8.9107 1
 -4 0 -28 36.8455 2.66827 1
 -4 0 -30 651.243 5.94296 1
 -4 0 -32 145.766 4.65018 1
 4 0 34 124.179 4.37625 1
 -4 0 -36 439.017 6.18377 1
 4 0 38 75.2032 4.08583 1
 4 0 40 390.984 5.93614 1
 4 0 42 32.6836 4.08579 1
 4 0 44 64.3518 4.51691 1
 -4 0 -46 64.8749 5.33388 1
 -4 0 -48 60.9793 5.15653 1
 4 0 50 570.224 8.95333 1
 -4 1 53 -0.90025 3.86427 1
 -3 1 -53 10.9761 12.5577 -2
 4 -1 -53 10.9761 12.5577 1
 4 -1 -52 -0.19474 3.13868 1
 -4 -1 51 327.606 4.82879 1
 -4 1 50 120.121 3.62288 1
 -4 1 49 18.1305 3.22165 1
 -4 1 48 65.5066 3.64093 1
 -4 -1 47 149.391 4.05176 1
 -4 1 46 239.127 4.44812 1
 -4 -1 45 -1.59223 2.97251 1
 -4 -1 44 123.504 3.70599 1
 -4 1 43 17.7691 2.97302 1
 4 -1 -42 1.57149 2.79578 1
 -4 -1 41 14.5191 2.91704 1
 4 1 -40 440.202 5.05599 1
 4 -1 -39 252.398 4.08749 1
 -4 -1 38 5.89929 2.60092 1
 -4 1 37 123.669 3.23954 1
 4 1 -36 358.787 4.06066 1
 -4 1 35 542.293 4.4971 1
 -4 -1 34 -2.30865 2.13472 1
 -4 1 33 72.6387 2.74917 1
 -4 -1 32 491.43 5.69919 1
 4 -1 -31 622.736 6.92525 1
 -4 1 30 12.489 2.33339 1
 -4 -1 29 5.25592 1.72747 1
 4 1 -28 26.5786 1.6623 1
 -4 -1 27 475.133 3.20238 1
 -4 1 26 2052.06 5.5662 1
 4 1 -25 818.56 3.32022 1
 -4 1 24 1846.61 4.503 1
 -4 1 23 -0.97284 1.02253 1
 -4 -1 22 682.177 2.78489 1
 -4 -1 21 137.4 1.52399 1
 -4 1 20 29.9548 0.95552 1
 -4 1 19 137.505 1.37854 1
 -4 1 18 1528.53 3.80427 1
 4 1 -17 52.3398 1.21091 1
 4 1 -16 52.7733 1.02088 1
 4 -1 -15 534.223 2.10988 1
 4 -1 -14 2252.46 4.01457 1
 4 -1 -13 2203.76 3.85246 1
 4 1 -12 555.471 2.00589 1
 -4 1 11 2084.89 3.61256 1
 -4 1 10 1640.17 3.90571 1
 -4 1 -10 1838.79 11.3842 -2
 4 -1 -10 1838.79 11.3842 1
 4 1 -9 1358.98 4.20349 1
 4 1 9 1499.98 6.57704 -2
 -4 -1 9 1499.98 6.57704 1
 -4 1 8 269.344 2.42215 1
 -4 -1 -8 269.823 2.61643 -2
 4 1 -8 269.823 2.61643 1
 4 -1 -7 1218.69 8.86386 1
 4 -1 7 1270.03 3.45413 -2
 -4 1 7 1270.03 3.45413 1
 4 -1 -6 119.044 3.01123 1
 4 -1 6 137.995 2.35897 -2
 -4 1 6 137.995 2.35897 1
 4 1 5 110.651 1.3795 -2
 -4 -1 5 110.651 1.3795 1
 4 1 -4 36.1686 3.98682 1
 4 -1 4 28.1175 1.18508 -2
 -4 1 4 28.1175 1.18508 1
 4 -1 3 101.507 1.47499 -2
 -4 1 3 101.507 1.47499 1
 4 -1 2 6160.37 11.0512 -2
 -4 1 2 6160.37 11.0512 1
 -4 -1 -1 1340.3 5.98094 -2
 4 1 -1 1340.3 5.98094 1
 4 -1 0 423.843 3.17451 -2
 -4 1 0 423.843 3.17451 1
 -4 -1 1 1224.9 5.96496 -2
 4 1 1 1224.9 5.96496 1
 -4 1 2 6753.29 11.1244 -2
 4 -1 2 6753.29 11.1244 1
 4 -1 -3 41.6555 1.38627 -2
 -4 1 -3 41.6555 1.38627 1
 4 1 -4 3.10082 0.9182 -2
 -4 -1 -4 3.10082 0.9182 1
 -4 -1 5 54.7114 1.33116 -2
 4 1 5 54.7114 1.33116 1
 4 -1 -6 26.1607 1.30962 -2
 -4 1 -6 26.1607 1.30962 1
 4 1 7 523.639 5.23707 1
 4 -1 -7 681.874 2.52818 -2
 -4 1 -7 681.874 2.52818 1
 4 1 8 0.07785 1.1075 1
 4 1 -8 34.903 1.50611 -2
 -4 -1 -8 34.903 1.50611 1
 4 1 9 1130.1 3.2361 1
 4 -1 -9 1318.97 7.50493 -2
 -4 1 -9 1318.97 7.50493 1
 -4 -1 -10 1683.8 3.50945 1
 4 -1 -10 1838.74 17.3767 -2
 -4 1 -10 1838.74 17.3767 1
 4 1 11 3257.36 4.67558 1
 4 -1 12 939.325 2.66436 1
 4 1 13 1340.95 3.63214 1
 4 1 14 945.388 3.16165 1
 4 1 15 737.591 2.88419 1
 4 -1 16 110.978 1.26311 1
 4 -1 17 15.3124 0.99862 1
 -4 1 -18 1238.48 3.36216 1
 4 1 19 295.077 1.87933 1
 4 -1 20 199.597 1.68395 1
 4 1 21 389.536 2.2082 1
 4 1 22 718.951 2.97975 1
 -4 -1 -23 -0.8021 1.27925 1
 4 -1 24 753.711 3.57365 1
 -4 -1 -25 502.082 3.09144 1
 4 -1 26 1026.66 4.35556 1
 4 1 27 1007.63 4.53167 1
 -4 1 -28 105.412 2.15253 1
 -4 -1 -29 26.6887 1.83732 1
 -4 1 -30 178.705 2.91694 1
 -4 -1 -31 239.396 3.40934 1
 -4 1 -32 25.2064 2.41433 1
 -4 -1 -33 64.0501 3.35223 1
 4 1 34 97.8573 3.79638 1
 -4 -1 -35 627.341 5.80474 1
 4 -1 36 341.224 4.05747 1
 4 -1 37 158.085 3.31075 1
 4 -1 38 64.2904 2.69337 1
 4 -1 39 287.04 3.86321 1
 4 -1 40 672.062 5.28336 1
 4 1 41 47.3686 2.78914 1
 -4 -1 -42 59.1907 2.89904 1
 4 1 43 11.3838 2.83963 1
 -4 1 -44 380.415 5.04328 1
 -4 1 -45 8.54656 3.08941 1
 4 1 46 0.97723 3.06382 1
 -4 1 -47 140.672 4.62255 1
 4 1 48 49.0005 3.80161 1
 4 -1 49 12.5782 3.49707 1
 4 1 50 6.42803 3.54515 1
 4 1 51 265.226 5.34336 1
 5 -1 -51 260.517 22.2201 -2
 -4 1 -51 260.517 22.2201 1
 4 -2 -52 0.91871 3.36967 1
 -3 2 -52 42.7104 18.2535 -2
 4 -2 -52 42.7104 18.2535 1
 -4 -2 51 9.26596 3.21082 1
 4 -2 -50 44.745 3.04822 1
 4 2 -49 159.263 3.81256 1
 4 -2 -48 416.911 5.93822 1
 -4 -2 47 31.4596 3.69182 1
 -4 -2 46 2.15531 3.16982 1
 4 -2 -45 6.05709 3.23414 1
 -4 -2 44 66.9994 3.63002 1
 4 -2 -43 -0.33142 3.04595 1
 -4 -2 42 28.0969 3.24011 1
 -4 2 41 556.937 5.78497 1
 4 -2 -40 23.8511 3.02428 1
 4 -2 -39 0.681 2.75174 1
 4 -2 -38 457.42 5.41792 1
 4 -2 -37 277.86 4.26873 1
 -4 -2 36 220.811 3.64457 1
 4 2 -35 1.4079 2.29894 1
 4 -2 -34 706.955 5.04439 1
 4 -2 -33 171.105 3.73273 1
 4 -2 -32 142.52 3.38075 1
 -4 2 31 858.812 10.0365 1
 4 -2 -30 136.238 3.70722 1
 4 2 -29 112.125 3.39921 1
 -4 2 28 0.45014 1.90639 1
 -4 -2 27 165.78 2.27954 1
 4 -2 -26 252.865 2.4898 1
 4 -2 -25 1746.7 5.44741 1
 -4 -2 24 655.398 3.07942 1
 4 2 -23 203.931 1.99212 1
 4 2 -22 571.334 2.85989 1
 -4 2 21 882.076 3.21836 1
 4 -2 -20 61.0703 1.26739 1
 -4 2 19 437.331 2.28078 1
 -4 2 18 170.686 1.44322 1
 4 2 -17 1386.71 3.32684 1
 -4 2 16 34.4634 1.49103 1
 -4 -2 15 343.933 1.78686 1
 -4 2 14 377.509 1.75475 1
 4 2 -13 146.059 1.39963 1
 4 2 -12 10.8671 0.81581 1
 -4 -2 11 5.15057 0.77943 1
 4 -2 -10 606.787 2.19605 1
 -4 2 -10 898.283 12.7713 -2
 4 -2 -10 898.283 12.7713 1
 4 -2 -9 17.4879 1.58563 1
 -4 -2 -9 80.0421 5.34677 -2
 4 2 -9 80.0421 5.34677 1
 4 2 -8 466.072 2.92332 1
 -4 -2 -8 565.708 2.97025 -2
 4 2 -8 565.708 2.97025 1
 4 2 -7 2398.48 11.2487 1
 -4 2 -7 2559.65 4.73945 -2
 4 -2 -7 2559.65 4.73945 1
 4 2 -6 713.607 6.25656 1
 -4 -2 -6 794.732 3.17944 -2
 4 2 -6 794.732 3.17944 1
 -4 -2 -5 53.2416 1.33452 -2
 4 2 -5 53.2416 1.33452 1
 -4 -2 -4 1.90866 0.99272 -2
 4 2 -4 1.90866 0.99272 1
 -4 2 -3 1057.29 3.31254 -2
 4 -2 -3 1057.29 3.31254 1
 -4 -2 -2 734.667 3.04627 -2
 4 2 -2 734.667 3.04627 1
 4 -2 1 345.124 3.12209 -2
 -4 2 1 345.124 3.12209 1
 4 -2 0 706.574 4.41694 -2
 -4 2 0 706.574 4.41694 1
 -4 2 1 1326.83 4.94149 -2
 4 -2 1 1326.83 4.94149 1
 -4 2 2 1158.75 4.09516 -2
 4 -2 2 1158.75 4.09516 1
 4 -2 -3 802.089 3.34053 -2
 -4 2 -3 802.089 3.34053 1
 4 -2 -4 11.1563 1.10472 -2
 -4 2 -4 11.1563 1.10472 1
 4 -2 -5 21.1363 1.49856 -2
 -4 2 -5 21.1363 1.49856 1
 4 2 6 547.172 26.7635 1
 4 -2 -6 694.702 3.07671 -2
 -4 2 -6 694.702 3.07671 1
 4 2 7 1183.71 7.54378 1
 -4 -2 7 1502.61 3.29749 -2
 4 2 7 1502.61 3.29749 1
 4 2 8 900.261 4.13752 1
 4 -2 -8 947.374 3.91181 -2
 -4 2 -8 947.374 3.91181 1
 4 2 9 298.175 1.80086 1
 4 2 -9 293.667 4.94656 -2
 -4 -2 -9 293.667 4.94656 1
 -4 -2 -10 2143.84 3.98179 1
 4 -2 -10 2146.18 17.4435 -2
 -4 2 -10 2146.18 17.4435 1
 4 -2 11 339.441 1.61914 1
 4 -2 -11 311.254 21.3958 -2
 -4 2 -11 311.254 21.3958 1
 4 2 12 79.3887 1.09815 1
 4 -2 13 104.605 1.12632 1
 4 -2 14 187.248 1.39539 1
 -4 2 -15 279.733 1.63019 1
 4 2 16 87.6145 1.35078 1
 4 2 17 701.465 2.87758 1
 -4 2 -18 1.00617 1.02259 1
 -4 2 -19 6.10343 1.0834 1
 4 2 20 168.531 1.79889 1
 4 2 21 478.308 2.68667 1
 4 -2 22 1169.75 3.83718 1
 4 2 23 6.00417 1.20531 1
 4 -2 24 828.788 3.45448 1
 4 2 25 2385.96 6.15375 1
 -4 -2 -26 252.501 2.51656 1
 4 2 27 119.374 2.19235 1
 4 2 28 103.34 2.59761 1
 -4 2 -29 16.4114 2.20915 1
 4 -2 30 191.137 3.3142 1
 4 2 31 316.755 4.05011 1
 4 -2 32 333.778 4.73884 1
 4 2 33 1043.99 7.5426 1
 -4 2 -34 131.911 3.83224 1
 4 2 35 54.0451 2.64045 1
 4 -2 36 7.8395 2.31169 1
 4 2 37 488.009 4.51485 1
 4 -2 38 32.4147 2.68038 1
 -4 -2 -39 15.2115 2.57144 1
 4 -2 40 27.0033 2.83358 1
 -4 -2 -41 936.005 6.79842 1
 4 2 42 1.55932 2.94337 1
 4 2 43 33.7223 3.14845 1
 4 -2 44 75.5585 3.52335 1
 4 2 45 37.3265 3.501 1
 -4 -2 -46 22.9051 3.46197 1
 4 2 47 33.7807 3.59809 1
 4 -2 48 251.015 4.68275 1
 4 -2 49 183.538 4.33742 1
 4 2 50 105.537 4.20624 1
 4 2 51 61.917 4.34484 1
 5 2 -51 50.9832 21.1739 -2
 -4 -2 -51 50.9832 21.1739 1
 4 3 -52 18.2824 3.48654 1
 -3 -3 -52 10.0146 12.3068 -2
 4 3 -52 10.0146 12.3068 1
 4 3 -51 13.824 3.08183 1
 -4 -3 50 210.07 3.89095 1
 4 -3 -49 32.9587 3.06521 1
 -4 -3 48 279.667 4.75477 1
 -4 -3 47 102.819 4.16296 1
 -4 -3 46 15.3413 3.46416 1
 -4 3 45 63.3996 3.87777 1
 -4 3 44 286.998 4.63998 1
 -4 -3 43 5.26546 2.93749 1
 4 3 -42 364.735 4.85334 1
 -4 -3 41 22.768 2.98976 1
 4 -3 -40 283.23 4.3342 1
 -4 -3 39 873.268 6.39327 1
 4 -3 -38 441.532 4.85929 1
 4 -3 -37 10.406 2.72995 1
 4 -3 -36 1.77989 2.74149 1
 4 3 -35 134.872 3.56033 1
 -4 -3 34 559.336 5.30404 1
 -4 3 33 171.679 3.64769 1
 -4 -3 32 0.7348 2.33708 1
 -4 3 31 219.052 5.14148 1
 4 -3 -30 27.6471 3.64715 1
 4 -3 -29 -0.7699 2.70875 1
 -4 3 28 0.741 2.05486 1
 4 3 -27 74.4535 2.06396 1
 -4 3 26 116.439 2.09406 1
 4 3 -25 197.248 2.41692 1
 -4 -3 24 1310.96 4.99798 1
 4 -3 -23 223.249 2.43622 1
 4 3 -22 242.68 2.45287 1
 4 -3 -21 82.4924 1.78937 1
 4 -3 -20 1432.57 4.75795 1
 -4 3 19 61.7159 1.61726 1
 -4 -3 18 5.71097 1.3095 1
 4 -3 -17 99.6474 1.66876 1
 4 -3 -16 907.536 2.61976 1
 4 -3 -15 129.171 1.29319 1
 4 -3 -14 171.509 1.47779 1
 -4 -3 13 322.401 1.91031 1
 -4 3 12 417.506 2.103 1
 4 -3 -11 0.85204 0.85396 1
 -4 -3 10 80.1381 2.03338 1
 4 3 -9 301.755 2.19848 1
 -4 -3 -9 322.523 3.59415 -2
 4 3 -9 322.523 3.59415 1
 4 -3 -8 27.5595 1.431 1
 4 3 8 27.4908 1.60256 -2
 -4 -3 8 27.4908 1.60256 1
 4 3 -7 755.502 6.83052 1
 4 3 7 879.9 3.00313 -2
 -4 -3 7 879.9 3.00313 1
 4 3 -6 564.517 6.70243 1
 4 -3 6 715.479 2.74744 -2
 -4 3 6 715.479 2.74744 1
 4 -3 5 686.518 2.58515 -2
 -4 3 5 686.518 2.58515 1
 -4 3 -4 455.295 2.39328 -2
 4 -3 -4 455.295 2.39328 1
 4 -3 3 2228.02 4.8235 -2
 -4 3 3 2228.02 4.8235 1
 4 -3 2 376.156 2.71494 -2
 -4 3 2 376.156 2.71494 1
 4 3 1 18.155 1.28904 -2
 -4 -3 1 18.155 1.28904 1
 -4 -3 0 94.3118 1.80454 -2
 4 3 0 94.3118 1.80454 1
 -4 -3 1 149.694 1.90211 -2
 4 3 1 149.694 1.90211 1
 4 3 -2 82.0396 1.72854 -2
 -4 -3 -2 82.0396 1.72854 1
 4 -3 -3 3780.6 6.37957 -2
 -4 3 -3 3780.6 6.37957 1
 -4 3 4 610.835 2.76718 -2
 4 -3 4 610.835 2.76718 1
 4 3 -5 473.925 2.16344 -2
 -4 -3 -5 473.925 2.16344 1
 4 3 6 832.112 13.4897 1
 4 3 -6 858.527 2.66783 -2
 -4 -3 -6 858.527 2.66783 1
 4 -3 7 351.341 3.2835 1
 4 3 -7 448.442 2.3337 -2
 -4 -3 -7 448.442 2.3337 1
 -4 3 -8 3.92353 1.00012 1
 -4 3 8 3.77304 1.51049 -2
 4 -3 8 3.77304 1.51049 1
 4 3 9 217.466 1.65112 1
 4 -3 -9 263.331 3.79345 -2
 -4 3 -9 263.331 3.79345 1
 4 -3 10 74.1875 1.18547 1
 4 -3 -10 82.331 4.58819 -2
 -4 3 -10 82.331 4.58819 1
 4 -3 11 457.937 2.08367 1
 4 -3 -11 449.958 10.4982 -2
 -4 3 -11 449.958 10.4982 1
 4 3 12 848.365 2.6409 1
 4 3 13 30.0026 0.91761 1
 -4 3 -14 87.8385 1.21361 1
 4 -3 15 137.101 1.27891 1
 4 -3 16 432.45 1.88882 1
 4 3 17 317.322 1.76233 1
 4 -3 18 91.7339 1.26982 1
 4 -3 19 355.001 1.99416 1
 4 -3 20 1716.59 4.78879 1
 4 -3 21 455.1 2.70859 1
 4 3 22 28.6528 1.52174 1
 4 3 23 1025.01 4.43901 1
 4 3 24 750.284 3.92405 1
 4 -3 25 39.644 1.66213 1
 4 -3 26 397.194 3.56282 1
 -4 -3 -27 92.8603 2.76413 1
 4 3 28 1.32088 2.25379 1
 4 -3 29 73.7107 3.02478 1
 4 3 30 151.196 3.46967 1
 4 -3 31 22.8242 2.65067 1
 4 3 32 28.0212 2.77671 1
 4 -3 33 273.333 4.39744 1
 4 3 34 156.277 3.59481 1
 -4 3 -35 225.535 4.1022 1
 4 -3 36 27.5095 2.49322 1
 4 3 37 14.9308 2.47622 1
 4 3 38 528.698 4.88039 1
 4 -3 39 742.712 5.94537 1
 4 3 40 116.595 3.48769 1
 -4 -3 -41 7.81661 2.81375 1
 -4 -3 -42 182.008 4.32249 1
 -4 -3 -43 216.094 4.60499 1
 4 -3 44 250.93 4.89629 1
 4 -3 45 216.641 4.75523 1
 4 -3 46 7.98948 3.46175 1
 4 3 47 208.232 4.50676 1
 -4 -3 -48 13.0759 3.25926 1
 4 -3 49 27.7998 3.42216 1
 -4 -3 -50 337.03 5.46198 1
 4 -4 -51 79.7375 3.55139 1
 4 4 -50 1.54481 3.04581 1
 -4 4 49 112.338 3.52649 1
 4 4 -48 129.33 3.54111 1
 4 4 -47 17.7961 3.10831 1
 -4 4 46 5.57712 3.26025 1
 -4 4 45 128.284 3.98327 1
 -4 4 44 44.7304 3.47473 1
 4 -4 -43 72.1932 3.64756 1
 -4 4 42 -0.20438 3.02555 1
 4 -4 -41 75.0947 3.48902 1
 -4 4 40 9.28348 2.97621 1
 -4 4 39 21.05 2.97581 1
 -4 -4 38 142.854 3.68998 1
 -4 -4 37 53.1965 2.94419 1
 -4 -4 36 5.632 2.57068 1
 4 4 -35 766.662 6.01462 1
 4 -4 -34 5.95294 2.72729 1
 -4 4 33 52.0574 2.94837 1
 -4 4 32 148.46 3.48242 1
 -4 4 31 740.337 6.57019 1
 4 -4 -30 101.745 3.74768 1
 -4 4 29 19.1768 2.60865 1
 4 -4 -28 32.9248 2.24631 1
 4 4 -27 1028.53 5.70469 1
 4 -4 -26 4.18096 1.91008 1
 4 -4 -25 316.582 3.07353 1
 4 4 -24 302.983 2.8429 1
 -4 4 23 95.3163 2.04788 1
 4 -4 -22 720.66 3.91454 1
 4 -4 -21 467.535 3.2336 1
 4 4 -20 188.953 2.3187 1
 -4 -4 19 349.673 2.80059 1
 4 -4 -18 279.576 2.47747 1
 4 -4 -17 1393.93 4.87467 1
 4 4 -16 307.209 1.97979 1
 -4 4 15 1628.89 3.70984 1
 4 -4 -14 6.13596 0.95641 1
 -4 -4 13 2079.73 4.75339 1
 4 -4 -12 5.25163 1.00296 1
 4 4 -11 42.7939 1.1687 1
 4 4 -10 50.7723 1.31535 1
 4 4 10 73.8084 4.36089 -2
 -4 -4 10 73.8084 4.36089 1
 4 -4 -9 552.978 2.90023 1
 4 -4 9 565.642 4.14679 -2
 -4 4 9 565.642 4.14679 1
 -4 -4 8 171.335 2.13394 1
 4 4 8 253.314 2.84009 -2
 -4 -4 8 253.314 2.84009 1
 4 -4 -7 34.8208 1.86783 1
 -4 4 -7 74.7139 1.73938 -2
 4 -4 -7 74.7139 1.73938 1
 -4 4 6 1334.65 9.52965 1
 -4 4 -6 1499.98 3.93674 -2
 4 -4 -6 1499.98 3.93674 1
 4 -4 5 238.208 1.80602 -2
 -4 4 5 238.208 1.80602 1
 -4 4 -4 659.25 2.62067 -2
 4 -4 -4 659.25 2.62067 1
 -4 -4 -3 72.8112 1.42024 -2
 4 4 -3 72.8112 1.42024 1
 4 4 2 416.362 7.26264 -2
 -4 -4 2 416.362 7.26264 1
 -4 4 -1 1024.52 4.14346 -2
 4 -4 -1 1024.52 4.14346 1
 4 4 0 1669.32 5.64005 -2
 -4 -4 0 1669.32 5.64005 1
 -4 4 1 195.831 2.47981 -2
 4 -4 1 195.831 2.47981 1
 -4 -4 2 1507.33 4.98193 -2
 4 4 2 1507.33 4.98193 1
 4 -4 -3 220.917 2.11766 -2
 -4 4 -3 220.917 2.11766 1
 4 4 -4 363.656 2.60893 -2
 -4 -4 -4 363.656 2.60893 1
 -4 4 5 288.465 2.82415 -2
 4 -4 5 288.465 2.82415 1
 4 4 6 457.665 10.1759 1
 4 4 -6 635.693 2.52419 -2
 -4 -4 -6 635.693 2.52419 1
 4 4 7 318.917 3.25716 1
 -4 4 7 326.021 2.44079 -2
 4 -4 7 326.021 2.44079 1
 4 4 8 617.197 3.41232 1
 4 4 -8 653.09 4.09444 -2
 -4 -4 -8 653.09 4.09444 1
 4 -4 9 9.60829 1.09438 1
 4 -4 -9 76.5131 2.92951 -2
 -4 4 -9 76.5131 2.92951 1
 4 4 10 178.718 1.59899 1
 4 4 -10 184.782 3.86507 -2
 -4 -4 -10 184.782 3.86507 1
 -4 4 -11 108.892 1.36678 1
 -4 4 11 115.311 8.50368 -2
 4 -4 11 115.311 8.50368 1
 4 -4 12 93.1457 1.44113 1
 -4 4 12 28.767 53.533 -2
 4 -4 12 28.767 53.533 1
 -4 4 -13 1649.98 4.42119 1
 -4 4 -14 46.2549 1.24914 1
 4 4 15 1125.63 3.86954 1
 -4 4 -16 11.353 1.03408 1
 4 -4 17 402.233 2.24804 1
 -4 4 -18 152.821 1.72871 1
 4 -4 19 22.9587 1.11311 1
 4 -4 20 485.296 2.63087 1
 4 -4 21 240.451 2.25676 1
 4 4 22 1102.68 4.25982 1
 -4 -4 -23 544.527 3.45189 1
 4 -4 24 78.3517 2.07208 1
 -4 4 -25 129.709 2.52616 1
 4 4 26 45.0792 2.4059 1
 4 4 27 1188.12 7.3217 1
 -4 -4 -28 193.304 3.61659 1
 -4 -4 -29 43.6045 2.48699 1
 -4 -4 -30 85.3542 3.19609 1
 4 -4 31 1527.1 7.9925 1
 4 4 32 14.8815 2.65655 1
 4 4 33 381.393 4.73542 1
 4 -4 34 40.7847 3.03103 1
 4 4 35 1132.28 7.14558 1
 4 4 36 1.55579 2.40172 1
 -4 -4 -37 11.393 2.48402 1
 -4 -4 -38 14.0509 2.73702 1
 4 -4 39 72.6781 3.19532 1
 4 -4 40 -0.09093 2.95512 1
 -4 -4 -41 333.565 4.97694 1
 -4 -4 -42 -2.25986 3.0357 1
 4 4 43 1.96906 3.14129 1
 4 -4 44 78.1025 3.77713 1
 4 4 45 35.5967 3.54472 1
 4 4 46 12.7812 3.17688 1
 4 -4 47 30.1333 3.26686 1
 4 4 48 134.374 4.10036 1
 4 4 49 71.6842 3.82544 1
 4 5 -50 4.55387 2.98973 1
 -4 5 49 126.792 3.63704 1
 -4 5 48 2.32823 3.00161 1
 -4 5 47 32.0507 3.25643 1
 -4 5 46 22.7201 3.25799 1
 -4 5 45 319.439 5.11143 1
 -4 5 44 36.649 3.43168 1
 -4 5 43 37.7202 3.50018 1
 -4 -5 42 92.4496 3.84432 1
 -4 5 41 126.574 3.94422 1
 -4 5 40 74.4551 3.55101 1
 -4 5 39 62.191 3.58141 1
 -4 -5 38 35.4474 3.1134 1
 -4 5 37 720.594 6.17914 1
 -4 -5 36 9.07357 2.78165 1
 -4 5 35 32.674 2.81154 1
 -4 5 34 113.611 3.219 1
 4 5 -33 218.019 3.89483 1
 -4 -5 32 164.855 3.74674 1
 4 -5 -31 3.44441 2.73548 1
 4 -5 -30 0.36267 3.36568 1
 4 5 -29 185.106 3.73235 1
 4 -5 -28 -0.67021 2.29332 1
 -4 5 27 239.274 3.76532 1
 4 -5 -26 201.411 3.10616 1
 -4 5 25 25.0878 2.09563 1
 -4 5 24 2.00701 1.91666 1
 4 5 -23 84.8369 2.45536 1
 4 -5 -22 874.34 4.62046 1
 4 5 -21 8.72812 1.66343 1
 4 -5 -20 372.821 3.14432 1
 4 -5 -19 590.593 3.63122 1
 4 -5 -18 213.915 2.221 1
 4 -5 -17 834.057 3.67485 1
 4 -5 -16 4.33343 1.21316 1
 4 -5 -15 192.285 1.76881 1
 4 -5 -14 54.9836 1.2994 1
 -4 5 13 1793.77 3.95722 1
 4 -5 -12 747.522 2.62678 1
 -4 -5 11 1845.65 4.0137 1
 4 -5 -10 246.356 1.64622 1
 4 5 10 257.797 10.5176 -2
 -4 -5 10 257.797 10.5176 1
 -4 -5 9 1609.56 4.40528 1
 4 -5 9 1870.33 11.8714 -2
 -4 5 9 1870.33 11.8714 1
 4 5 -8 31.9041 1.58814 1
 4 5 8 41.7195 2.05451 -2
 -4 -5 8 41.7195 2.05451 1
 4 5 -7 4.73267 1.82 1
 4 5 7 3.67982 1.5585 -2
 -4 -5 7 3.67982 1.5585 1
 -4 5 6 100.337 1.92914 1
 -4 5 -6 101.039 1.64931 -2
 4 -5 -6 101.039 1.64931 1
 -4 5 5 1201.7 7.8027 1
 -4 -5 -5 1374.4 4.19694 -2
 4 5 -5 1374.4 4.19694 1
 4 -5 4 79.8251 1.53499 -2
 -4 5 4 79.8251 1.53499 1
 -4 -5 -3 1573.96 4.59783 -2
 4 5 -3 1573.96 4.59783 1
 4 -5 2 74.6116 1.61641 -2
 -4 5 2 74.6116 1.61641 1
 4 5 1 16.4205 1.33569 -2
 -4 -5 1 16.4205 1.33569 1
 4 5 0 93.3407 1.74199 -2
 -4 -5 0 93.3407 1.74199 1
 4 5 -1 114.713 1.92198 -2
 -4 -5 -1 114.713 1.92198 1
 -4 -5 2 45.6117 1.52885 -2
 4 5 2 45.6117 1.52885 1
 4 -5 -3 2143.47 5.32019 -2
 -4 5 -3 2143.47 5.32019 1
 -4 -5 4 241.252 2.39521 -2
 4 5 4 241.252 2.39521 1
 -4 5 5 1053.09 4.04031 -2
 4 -5 5 1053.09 4.04031 1
 4 5 6 2.2544 3.75092 1
 4 5 -6 21.0095 1.56545 -2
 -4 -5 -6 21.0095 1.56545 1
 4 5 7 -0.15356 2.48339 1
 4 -5 -7 3.00408 1.66167 -2
 -4 5 -7 3.00408 1.66167 1
 4 5 8 91.0433 1.64508 1
 -4 -5 8 99.4782 2.41698 -2
 4 5 8 99.4782 2.41698 1
 4 5 9 1424.18 4.68745 1
 4 -5 -9 1697.86 7.06159 -2
 -4 5 -9 1697.86 7.06159 1
 4 5 10 11.3857 1.39923 1
 4 -5 -10 43.017 3.26793 -2
 -4 5 -10 43.017 3.26793 1
 -4 5 -11 718.594 2.96806 1
 -4 5 11 955.845 8.77127 -2
 4 -5 11 955.845 8.77127 1
 -4 -5 -12 168.836 1.74408 1
 4 -5 -12 280.05 8.64026 -2
 -4 5 -12 280.05 8.64026 1
 4 5 13 3870 7.05495 1
 -4 5 13 4132.14 110.387 -2
 4 -5 13 4132.14 110.387 1
 4 5 14 220.024 2.06558 1
 -4 -5 -15 114.795 1.67038 1
 4 5 16 8.52289 1.21599 1
 4 5 17 1257.69 4.21897 1
 4 5 18 701.415 3.42872 1
 -4 5 -19 300.663 2.46548 1
 -4 -5 -20 300.395 2.46457 1
 4 5 21 920.919 4.23196 1
 4 5 22 146.265 2.33911 1
 4 5 23 982.474 5.4326 1
 -4 -5 -24 58.0987 2.34142 1
 -4 -5 -25 154.716 3.18119 1
 4 5 26 3.33274 1.94322 1
 -4 5 -27 10.0472 2.35522 1
 4 5 28 4.41046 2.57373 1
 4 5 29 16.0673 2.95331 1
 -4 -5 -30 -1.28079 2.4693 1
 -4 -5 -31 372.573 4.37176 1
 -4 -5 -32 35.9311 2.98167 1
 -4 -5 -33 324.398 4.76958 1
 -4 -5 -34 214.453 3.75763 1
 -4 -5 -35 1.80547 2.5813 1
 -4 -5 -36 42.7053 3.15567 1
 4 -5 37 796.692 6.98308 1
 4 5 38 23.5718 3.37271 1
 -4 5 -39 27.7171 3.46303 1
 4 -5 40 53.4616 3.70032 1
 4 5 41 26.3186 3.53934 1
 4 5 42 100.763 4.1867 1
 4 5 43 103.862 4.26946 1
 4 5 44 8.73661 3.50734 1
 4 -5 45 590.125 6.38716 1
 4 -5 46 39.9304 3.61736 1
 -4 -5 -47 -0.08262 3.37322 1
 -4 -5 -48 -1.15531 3.41063 1
 -4 -6 49 2.65682 3.03388 1
 4 -6 -48 129.37 3.77551 1
 4 6 -47 7.75673 3.02789 1
 -4 6 46 113.286 3.7653 1
 4 -6 -45 7.3377 3.08825 1
 4 6 -44 311.131 5.10115 1
 -4 -6 43 1.48815 3.25312 1
 -4 6 42 40.568 3.69304 1
 -4 6 41 53.3199 3.71914 1
 4 6 -40 63.2243 3.73578 1
 4 6 -39 118.048 3.86519 1
 -4 -6 38 482.876 5.53031 1
 -4 6 37 34.6042 3.12413 1
 -4 6 36 72.9582 3.33422 1
 4 -6 -35 44.7642 3.02404 1
 4 -6 -34 463.42 4.98678 1
 -4 6 33 215.211 3.81551 1
 4 -6 -32 219.687 4.01807 1
 -4 6 31 214.92 3.90244 1
 4 -6 -30 77.2053 3.03342 1
 4 -6 -29 37.3279 2.49988 1
 4 -6 -28 422.968 4.82816 1
 4 6 -27 244.867 4.11793 1
 4 -6 -26 295.708 4.18387 1
 4 6 -25 -1.66626 2.22755 1
 4 6 -24 886.898 6.60638 1
 4 -6 -23 466.968 4.7764 1
 4 6 -22 240.411 3.68519 1
 4 -6 -21 944.029 5.21139 1
 4 6 -20 607.187 4.12777 1
 -4 6 19 122.376 2.17019 1
 -4 -6 18 644.673 3.71341 1
 4 -6 -17 12.5323 1.70135 1
 4 -6 -16 1020.51 4.7556 1
 4 -6 -15 650.449 3.95718 1
 4 -6 -14 1290.43 4.45198 1
 4 6 -13 40.1511 1.42254 1
 -4 -6 12 553.27 2.80531 1
 4 6 -11 47.0421 1.36362 1
 4 6 11 68.5758 19.5568 -2
 -4 -6 11 68.5758 19.5568 1
 -4 -6 10 38.3517 1.47534 1
 4 6 10 39.8918 6.62271 -2
 -4 -6 10 39.8918 6.62271 1
 -4 -6 9 539.096 3.6822 1
 4 6 9 560.804 5.68672 -2
 -4 -6 9 560.804 5.68672 1
 -4 6 8 69.9774 2.95934 1
 4 6 8 138.427 2.57816 -2
 -4 -6 8 138.427 2.57816 1
 4 6 -7 6.63508 2.61789 1
 -4 6 -7 11.5721 2.01974 -2
 4 -6 -7 11.5721 2.01974 1
 -4 6 6 504.587 7.2184 1
 4 6 6 728.825 4.06345 -2
 -4 -6 6 728.825 4.06345 1
 4 -6 5 143.623 1.9146 -2
 -4 6 5 143.623 1.9146 1
 -4 -6 -4 59.499 1.70443 -2
 4 6 -4 59.499 1.70443 1
 4 -6 3 52.3241 1.56966 -2
 -4 6 3 52.3241 1.56966 1
 -4 -6 -2 3307.54 7.54211 -2
 4 6 -2 3307.54 7.54211 1
 -4 -6 -1 603.534 3.56547 -2
 4 6 -1 603.534 3.56547 1
 -4 -6 0 1479.39 4.82845 -2
 4 6 0 1479.39 4.82845 1
 4 -6 -1 241.034 2.66212 -2
 -4 6 -1 241.034 2.66212 1
 -4 -6 2 1451.59 5.62816 -2
 4 6 2 1451.59 5.62816 1
 -4 -6 3 169.347 2.36637 -2
 4 6 3 169.347 2.36637 1
 -4 -6 4 7.91507 1.53359 -2
 4 6 4 7.91507 1.53359 1
 -4 6 5 134.317 2.18505 -2
 4 -6 5 134.317 2.18505 1
 4 6 6 1854.03 22.2582 1
 4 -6 -6 1865.06 5.37587 -2
 -4 6 -6 1865.06 5.37587 1
 4 6 7 10.9962 2.649 1
 -4 6 7 9.32266 1.82941 -2
 4 -6 7 9.32266 1.82941 1
 4 6 8 575.476 5.07332 1
 -4 6 8 571.704 3.91545 -2
 4 -6 8 571.704 3.91545 1
 -4 -6 -9 173.29 2.2879 1
 4 -6 -9 234.396 4.61614 -2
 -4 6 -9 234.396 4.61614 1
 4 6 10 12.9995 1.48284 1
 4 -6 -10 16.8132 3.77749 -2
 -4 6 -10 16.8132 3.77749 1
 4 6 11 106.838 1.96858 1
 4 -6 -11 111.402 4.56495 -2
 -4 6 -11 111.402 4.56495 1
 -4 -6 -12 138.038 1.92749 1
 -4 6 12 210.763 18.5098 -2
 4 -6 12 210.763 18.5098 1
 4 6 13 2.12777 1.36496 1
 -4 6 13 1.97969 8.01479 -2
 4 -6 13 1.97969 8.01479 1
 4 6 14 2078.29 5.95588 1
 4 6 15 257.594 2.55759 1
 -4 6 -16 305.742 2.65118 1
 -4 6 -17 54.124 1.71757 1
 4 6 18 532.239 3.70928 1
 4 6 19 66.3659 2.13386 1
 4 6 20 247.627 2.87649 1
 4 6 21 684.019 4.6783 1
 4 6 22 215.117 3.11354 1
 -4 6 -23 749.406 5.71134 1
 4 -6 24 2380.49 9.88182 1
 -4 6 -25 6.60594 2.57806 1
 -4 -6 -26 139.133 3.51359 1
 4 -6 27 408.614 4.49339 1
 -4 6 -28 279.923 3.98287 1
 4 -6 29 12.7523 2.73994 1
 4 -6 30 172.955 3.88035 1
 -4 -6 -31 501.17 5.5529 1
 4 -6 32 44.5549 2.8413 1
 4 -6 33 5.81855 2.51001 1
 -4 -6 -34 15.3799 2.76328 1
 -4 6 -35 235.454 4.3506 1
 4 -6 36 86.3703 3.85875 1
 4 6 37 240.512 4.79056 1
 4 6 38 426.578 5.83214 1
 4 -6 39 158.583 4.46628 1
 4 6 40 127.216 4.35747 1
 4 6 41 239.239 5.05721 1
 4 6 42 5.73894 3.6126 1
 4 -6 43 35.6409 3.91302 1
 -4 6 -44 89.3173 3.90792 1
 4 6 45 -2.61568 3.26599 1
 4 6 46 85.4348 3.85847 1
 -4 6 -47 2.14471 3.42847 1
 4 -7 -47 53.4062 3.27565 1
 4 7 -46 8.98364 3.08362 1
 4 -7 -45 12.9979 3.07395 1
 -4 7 44 70.3447 3.48419 1
 4 -7 -43 47.0266 3.15106 1
 -4 7 42 223.575 4.80154 1
 -4 -7 41 84.9606 3.87166 1
 4 -7 -40 -0.53743 3.32085 1
 -4 7 39 0.29824 3.29444 1
 4 7 -38 1075.03 7.75022 1
 -4 7 37 104.738 3.76957 1
 4 7 -36 108.887 3.71836 1
 -4 7 35 265.743 4.33903 1
 4 -7 -34 10.2374 2.79301 1
 4 7 -33 13.6647 2.72534 1
 4 -7 -32 101.38 2.97837 1
 4 -7 -31 58.4318 2.86131 1
 4 -7 -30 101.15 3.18789 1
 4 -7 -29 54.1599 3.08635 1
 -4 7 28 223.662 3.87351 1
 4 -7 -27 3.27069 2.41441 1
 4 -7 -26 47.9052 2.51933 1
 4 -7 -25 26.5538 2.34774 1
 4 7 -24 882.024 5.60155 1
 4 -7 -23 14.6648 2.2989 1
 4 -7 -22 231.777 3.60088 1
 4 -7 -21 5.00741 2.54051 1
 -4 -7 20 1450.89 8.39058 1
 -4 7 19 210.59 3.75107 1
 4 7 -18 41.6118 2.50886 1
 4 7 -17 338.182 3.98222 1
 -4 -7 16 158.733 3.16581 1
 -4 7 15 10.6665 2.08225 1
 -4 -7 14 3.29605 1.86189 1
 -4 -7 13 749.454 4.19996 1
 -4 -7 12 4792.95 10.4126 1
 4 7 -11 1838.7 5.7258 1
 4 7 -10 282.084 2.55012 1
 4 -7 10 385.31 9.97832 -2
 -4 7 10 385.31 9.97832 1
 -4 7 9 151.132 2.69206 1
 4 -7 9 165.779 3.41394 -2
 -4 7 9 165.779 3.41394 1
 4 7 -8 6.21902 2.13011 1
 -4 7 -8 26.3801 2.4625 -2
 4 -7 -8 26.3801 2.4625 1
 -4 7 7 9.25264 3.02 1
 -4 -7 -7 25.9245 2.63296 -2
 4 7 -7 25.9245 2.63296 1
 4 7 -6 318.001 6.93956 1
 -4 -7 -6 454.143 3.43012 -2
 4 7 -6 454.143 3.43012 1
 -4 7 -5 9.04682 1.78942 -2
 4 -7 -5 9.04682 1.78942 1
 4 -7 4 347.78 3.08887 -2
 -4 7 4 347.78 3.08887 1
 -4 -7 -3 604.987 3.67269 -2
 4 7 -3 604.987 3.67269 1
 -4 -7 -2 5.73832 1.68038 -2
 4 7 -2 5.73832 1.68038 1
 -4 7 -1 202.625 2.60272 -2
 4 -7 -1 202.625 2.60272 1
 -4 7 0 68.9592 2.09238 -2
 4 -7 0 68.9592 2.09238 1
 -4 -7 1 137.528 2.22135 -2
 4 7 1 137.528 2.22135 1
 -4 -7 2 22.0434 1.84234 -2
 4 7 2 22.0434 1.84234 1
 4 7 -3 265.265 3.02512 -2
 -4 -7 -3 265.265 3.02512 1
 4 -7 -4 181.235 2.65306 -2
 -4 7 -4 181.235 2.65306 1
 -4 -7 5 51.6039 2.13657 -2
 4 7 5 51.6039 2.13657 1
 4 -7 -6 1180.14 5.03298 -2
 -4 7 -6 1180.14 5.03298 1
 -4 -7 7 28.896 2.11045 -2
 4 7 7 28.896 2.11045 1
 4 7 8 164.001 5.15 1
 -4 -7 8 161.484 2.72431 -2
 4 7 8 161.484 2.72431 1
 4 7 9 110.966 2.80657 1
 4 -7 -9 132.552 3.3379 -2
 -4 7 -9 132.552 3.3379 1
 4 7 10 802.341 4.37531 1
 4 -7 -10 832.702 8.8474 -2
 -4 7 -10 832.702 8.8474 1
 4 -7 11 1872.53 6.13771 1
 4 -7 -11 2114.51 16.3898 -2
 -4 7 -11 2114.51 16.3898 1
 4 -7 12 2486.54 6.94454 1
 4 -7 -12 3103.12 19.6923 -2
 -4 7 -12 3103.12 19.6923 1
 4 7 13 600.085 3.59783 1
 4 -7 -13 725.844 14.4737 -2
 -4 7 -13 725.844 14.4737 1
 4 -7 14 472.93 3.67667 1
 -4 7 -15 199.154 2.81234 1
 -4 7 -16 231.817 2.94743 1
 -4 -7 -17 428.868 3.63752 1
 -4 7 -18 61.8725 2.35829 1
 4 7 19 227.757 3.32219 1
 4 7 20 1591.4 6.69257 1
 -4 -7 -21 187.262 3.61978 1
 -4 7 -22 6.91656 2.3624 1
 4 -7 23 219.245 3.68027 1
 -4 7 -24 400.486 4.9531 1
 4 -7 25 8.54752 2.52178 1
 -4 -7 -26 218.644 3.60123 1
 4 -7 27 43.1413 2.7988 1
 -4 7 -28 185.985 3.80729 1
 4 -7 29 11.1129 2.62282 1
 -4 -7 -30 56.2118 3.07406 1
 4 -7 31 0.93076 2.72785 1
 -4 7 -32 8.79576 3.07782 1
 -4 7 -33 1.67131 3.0547 1
 4 -7 34 28.4683 3.60791 1
 4 -7 35 323.436 5.51397 1
 4 -7 36 12.1823 3.62894 1
 -4 7 -37 73.0551 4.2018 1
 4 -7 38 961.394 8.40449 1
 4 -7 39 9.67114 3.79423 1
 4 7 40 1.59916 3.75147 1
 4 -7 41 79.3547 4.22147 1
 4 7 42 115.949 4.37001 1
 4 -7 43 -1.60795 3.41688 1
 -4 7 -44 2.46725 3.49696 1
 -4 7 -45 88.635 4.06122 1
 4 8 -45 15.8723 3.26429 1
 4 -8 -44 39.4782 3.556 1
 -4 8 43 -0.20682 3.22949 1
 4 8 -42 436.187 5.18604 1
 4 -8 -41 9.25408 3.09037 1
 4 8 -40 33.4567 3.52258 1
 4 8 -39 140.832 4.49703 1
 4 8 -38 34.8981 3.82192 1
 4 -8 -37 45.871 3.85909 1
 -4 8 36 524.512 6.21828 1
 -4 8 35 4.59876 3.19627 1
 4 -8 -34 617.063 5.61388 1
 4 8 -33 177.033 3.78882 1
 4 8 -32 -0.60898 2.6648 1
 4 -8 -31 538.771 5.1971 1
 4 8 -30 9.15332 2.51648 1
 4 -8 -29 245.458 3.93251 1
 4 -8 -28 16.9869 2.62146 1
 4 -8 -27 432.033 4.58118 1
 4 -8 -26 227.925 3.72897 1
 4 -8 -25 281.168 4.0783 1
 -4 8 24 164.585 3.61681 1
 4 -8 -23 32.1409 2.76641 1
 -4 -8 22 17.675 2.9151 1
 4 -8 -21 217.348 4.10324 1
 4 -8 -20 220.403 4.30194 1
 4 -8 -19 52.1148 2.9354 1
 4 -8 -18 87.7271 3.37686 1
 4 -8 -17 0.44025 2.739 1
 4 -8 -16 185.573 4.59921 1
 -4 -8 15 167.092 4.86933 1
 4 -8 -14 242.758 4.7262 1
 4 8 -13 432.15 5.99492 1
 -4 -8 12 576.541 5.84436 1
 -4 8 11 19.7509 2.2695 1
 -4 -8 10 9.72893 2.19492 1
 -4 -8 9 27.5591 5.92476 1
 -4 -8 -9 23.3909 3.90646 -2
 4 8 -9 23.3909 3.90646 1
 -4 8 8 1399.75 23.3191 1
 4 8 8 1457.06 8.63883 -2
 -4 -8 8 1457.06 8.63883 1
 -4 8 7 859.074 11.5779 1
 -4 -8 -7 1040.4 6.3715 -2
 4 8 -7 1040.4 6.3715 1
 -4 8 -6 70.0029 2.73721 -2
 4 -8 -6 70.0029 2.73721 1
 4 8 5 398.172 4.11503 -2
 -4 -8 5 398.172 4.11503 1
 4 8 4 1093.07 6.10498 -2
 -4 -8 4 1093.07 6.10498 1
 4 8 3 63.3955 2.6875 -2
 -4 -8 3 63.3955 2.6875 1
 -4 8 -2 2587.56 9.33279 -2
 4 -8 -2 2587.56 9.33279 1
 -4 -8 -1 24.45 2.31045 -2
 4 8 -1 24.45 2.31045 1
 4 -8 0 2088.93 7.1539 -2
 -4 8 0 2088.93 7.1539 1
 4 8 -1 18.8662 2.107 -2
 -4 -8 -1 18.8662 2.107 1
 -4 8 2 1235.45 6.20923 -2
 4 -8 2 1235.45 6.20923 1
 -4 -8 3 8.47507 2.15014 -2
 4 8 3 8.47507 2.15014 1
 -4 -8 -4 707.862 14.411 1
 4 -8 -4 917.209 6.05452 -2
 -4 8 -4 917.209 6.05452 1
 4 -8 -5 283.568 3.74094 -2
 -4 8 -5 283.568 3.74094 1
 -4 8 6 384.166 4.31038 -2
 4 -8 6 384.166 4.31038 1
 -4 -8 -7 1054.14 17.5124 1
 -4 -8 7 1122.14 6.08889 -2
 4 8 7 1122.14 6.08889 1
 -4 -8 -8 483.606 12.2816 1
 4 -8 -8 635.614 4.82175 -2
 -4 8 -8 635.614 4.82175 1
 4 8 9 3.4198 2.6588 1
 4 -8 -9 12.7702 3.59901 -2
 -4 8 -9 12.7702 3.59901 1
 -4 8 -10 12.4722 2.5686 1
 4 -8 -10 22.8193 4.8822 -2
 -4 8 -10 22.8193 4.8822 1
 4 8 11 22.7845 2.37098 1
 4 -8 -11 26.8975 6.53448 -2
 -4 8 -11 26.8975 6.53448 1
 4 -8 12 130.679 3.09076 1
 4 -8 -12 196.386 9.9892 -2
 -4 8 -12 196.386 9.9892 1
 4 -8 13 827.07 5.87515 1
 4 -8 -13 848.127 15.6616 -2
 -4 8 -13 848.127 15.6616 1
 4 8 14 843.023 5.53873 1
 -4 8 -15 86.1805 2.85168 1
 -4 8 -16 836.963 5.20387 1
 -4 -8 -17 10.1672 2.2097 1
 4 8 18 120.593 2.87112 1
 4 -8 19 27.887 2.50885 1
 -4 -8 -20 29.3919 2.64421 1
 -4 -8 -21 79.3163 3.38771 1
 -4 -8 -22 74.578 3.23452 1
 -4 8 -23 61.3982 2.8334 1
 4 -8 24 24.2855 2.60442 1
 -4 8 -25 321.218 4.20876 1
 4 -8 26 70.8908 3.03937 1
 4 -8 27 209.253 3.6012 1
 -4 -8 -28 16.9355 2.58613 1
 4 -8 29 184.023 3.57436 1
 4 -8 30 3.08566 2.76067 1
 4 8 31 438.809 5.62153 1
 -4 -8 -32 7.56716 3.2439 1
 4 8 33 409.075 6.00698 1
 4 -8 34 50.1743 3.88923 1
 4 -8 35 3.05872 3.65562 1
 4 -8 36 324.222 5.77886 1
 4 8 37 54.1002 4.16576 1
 4 -8 38 0.57448 3.7684 1
 -4 -8 -39 154.856 4.6128 1
 4 -8 40 12.084 3.79395 1
 -4 -8 -41 21.9927 3.85336 1
 4 8 42 81.3584 4.13691 1
 4 -8 43 3.57711 3.683 1
 4 8 44 45.3482 37.809 1
 -4 9 43 56.1406 4.05974 1
 4 9 -42 15.5918 3.57029 1
 -4 9 41 33.1113 3.66454 1
 4 -9 -40 160.94 4.60475 1
 4 -9 -39 26.165 3.69809 1
 4 -9 -38 176.778 4.81954 1
 -4 9 37 354.306 6.37728 1
 4 -9 -36 108.896 4.70179 1
 4 -9 -35 26.0986 3.97732 1
 4 -9 -34 2.26445 3.54569 1
 4 -9 -33 0.30309 3.51743 1
 4 -9 -32 21.1377 3.64972 1
 4 -9 -31 39.4119 3.48039 1
 4 -9 -30 129.006 4.01969 1
 4 -9 -29 73.9782 3.62886 1
 4 -9 -28 388.105 5.00874 1
 4 -9 -27 52.7114 3.22177 1
 4 -9 -26 92.4248 3.36559 1
 4 -9 -25 69.1426 3.16098 1
 -4 9 24 507.917 5.18109 1
 4 -9 -23 76.1553 3.15974 1
 4 -9 -22 889.874 6.31542 1
 -4 9 21 -0.06029 2.63731 1
 4 9 -20 20.1439 2.80175 1
 4 9 -19 129.763 3.63164 1
 -4 -9 18 444.577 5.17612 1
 4 -9 -17 392.689 4.70477 1
 4 9 -16 2.92185 2.67379 1
 4 -9 -15 30.5691 2.86621 1
 4 -9 -14 817.729 6.35546 1
 4 -9 -13 108.169 3.33206 1
 -4 9 12 155.209 3.43882 1
 4 -9 -11 685.871 6.44162 1
 -4 -9 -11 683.625 11.7847 -2
 4 9 -11 683.625 11.7847 1
 4 -9 -10 504.338 6.01352 1
 4 -9 10 594.431 9.68813 -2
 -4 9 10 594.431 9.68813 1
 4 -9 -9 171.895 4.91067 1
 -4 -9 -9 198.921 5.49278 -2
 4 9 -9 198.921 5.49278 1
 -4 9 8 38.2208 19.6503 1
 -4 -9 -8 23.6356 4.60549 -2
 4 9 -8 23.6356 4.60549 1
 -4 9 7 43.5107 20.8509 1
 4 9 7 55.8222 5.29729 -2
 -4 -9 7 55.8222 5.29729 1
 4 9 6 98.241 6.36489 -2
 -4 -9 6 98.241 6.36489 1
 4 9 5 766.85 7.91442 -2
 -4 -9 5 766.85 7.91442 1
 -4 -9 -4 103.365 4.5792 -2
 4 9 -4 103.365 4.5792 1
 4 9 3 53.4691 3.66977 -2
 -4 -9 3 53.4691 3.66977 1
 4 9 2 75.8764 4.0234 -2
 -4 -9 2 75.8764 4.0234 1
 4 9 1 53.7414 3.67817 -2
 -4 -9 1 53.7414 3.67817 1
 4 9 0 8.05398 2.93446 -2
 -4 -9 0 8.05398 2.93446 1
 -4 -9 1 131.945 4.51226 -2
 4 9 1 131.945 4.51226 1
 4 -9 -2 25.7903 4.01978 -2
 -4 9 -2 25.7903 4.01978 1
 4 9 -3 28.7264 3.53291 -2
 -4 -9 -3 28.7264 3.53291 1
 4 9 -4 722.222 7.43689 -2
 -4 -9 -4 722.222 7.43689 1
 -4 -9 5 754.474 7.22787 -2
 4 9 5 754.474 7.22787 1
 -4 -9 6 13.6979 3.51888 -2
 4 9 6 13.6979 3.51888 1
 4 9 7 182.364 9.26481 1
 -4 -9 7 182.102 5.33077 -2
 4 9 7 182.102 5.33077 1
 4 9 8 61.9257 6.05645 1
 -4 9 8 75.6086 4.7415 -2
 4 -9 8 75.6086 4.7415 1
 -4 -9 -9 230.348 4.90555 1
 -4 -9 9 252.384 7.15139 -2
 4 9 9 252.384 7.15139 1
 4 9 10 768.539 5.94396 1
 4 9 -10 818.091 16.3068 -2
 -4 -9 -10 818.091 16.3068 1
 4 -9 11 134.459 2.98785 1
 -4 9 11 219.515 34.2382 -2
 4 -9 11 219.515 34.2382 1
 4 9 12 6.08248 2.2104 1
 -4 -9 -13 394.339 4.45919 1
 -4 9 -14 231.349 3.74342 1
 4 -9 -14 343.976 9.96642 -2
 -4 9 -14 343.976 9.96642 1
 4 -9 15 58.7653 2.71962 1
 4 -9 -15 65.3823 9.69002 -2
 -4 9 -15 65.3823 9.69002 1
 4 -9 16 51.7086 2.5811 1
 4 -9 17 371.073 4.3613 1
 -4 -9 -18 699.127 5.90159 1
 -4 9 -19 41.3859 2.69858 1
 -4 9 -20 -1.35175 2.5652 1
 -4 -9 -21 52.457 2.88937 1
 -4 -9 -22 369.669 4.28728 1
 -4 9 -23 27.0732 2.66164 1
 4 9 24 288.709 3.96544 1
 -4 -9 -25 7.85306 2.53235 1
 -4 -9 -26 175.518 3.7837 1
 -4 -9 -27 22.6244 2.96158 1
 4 9 28 342.651 4.66546 1
 -4 -9 -29 2.82058 2.88531 1
 -4 -9 -30 8.70275 2.96099 1
 -4 -9 -31 155.978 3.93003 1
 4 9 32 213.593 5.11568 1
 -4 -9 -33 21.1294 4.12396 1
 -4 -9 -34 -1.42996 4.0142 1
 -4 -9 -35 39.7085 4.46207 1
 -4 9 -36 242.177 5.74367 1
 -4 9 -37 177.364 4.89775 1
 -4 -9 -38 129.787 4.67724 1
 -4 -9 -39 82.8058 4.19885 1
 4 9 40 122.824 4.29722 1
 -4 9 -41 14.7754 3.76423 1
 -4 9 -42 29.5344 12.5766 1
 4 10 -40 7.7208 3.57046 1
 4 -10 -39 39.017 3.74502 1
 4 -10 -38 16.2784 3.39586 1
 4 10 -37 121.533 3.70033 1
 4 10 -36 467.229 5.55318 1
 4 -10 -35 33.5378 3.59197 1
 4 -10 -34 168.198 4.59353 1
 4 -10 -33 3.20518 3.6099 1
 4 -10 -32 417.31 5.58824 1
 -4 10 31 82.1476 3.9855 1
 4 -10 -30 319.772 5.28095 1
 -4 10 29 178.281 4.5262 1
 4 -10 -28 196.504 4.33401 1
 4 -10 -27 10.8294 3.15434 1
 4 10 -26 308.394 4.80581 1
 -4 -10 25 10.5466 2.93926 1
 -4 -10 24 242.091 4.1879 1
 4 -10 -23 301.448 4.42179 1
 4 -10 -22 37.0784 2.99541 1
 4 -10 -21 83.7787 3.15832 1
 4 -10 -20 0.2524 2.5047 1
 -4 10 19 143.429 3.5856 1
 4 -10 -18 77.3176 3.4413 1
 -4 10 17 357.161 4.88372 1
 4 -10 -16 85.0531 3.62727 1
 -4 10 15 113.806 3.85302 1
 4 -10 -14 0.28716 2.90643 1
 -4 -10 13 58.9127 3.42482 1
 4 -10 -12 114.789 3.88262 1
 4 -10 12 135.466 17.1526 -2
 -4 10 12 135.466 17.1526 1
 -4 -10 11 25.5509 3.18335 1
 -4 -10 -11 27.8927 13.5579 -2
 4 10 -11 27.8927 13.5579 1
 4 -10 -10 72.4545 4.10572 1
 -4 -10 -10 77.7071 5.97034 -2
 4 10 -10 77.7071 5.97034 1
 -4 -10 9 142.739 5.44843 1
 -4 -10 -9 157.399 5.71385 -2
 4 10 -9 157.399 5.71385 1
 -4 10 8 360.952 7.75595 1
 -4 10 -8 515.161 6.39028 -2
 4 -10 -8 515.161 6.39028 1
 -4 10 7 318.862 36.5764 1
 -4 10 -7 328.171 4.67484 -2
 4 -10 -7 328.171 4.67484 1
 4 10 6 57.0839 3.55479 -2
 -4 -10 6 57.0839 3.55479 1
 -4 -10 -5 -1.86659 3.59499 -2
 4 10 -5 -1.86659 3.59499 1
 4 -10 4 746.53 7.44882 -2
 -4 10 4 746.53 7.44882 1
 -4 10 -3 56.9808 4.02897 -2
 4 -10 -3 56.9808 4.02897 1
 -4 -10 -2 20.0397 3.2033 -2
 4 10 -2 20.0397 3.2033 1
 -4 10 -1 301.043 5.02031 -2
 4 -10 -1 301.043 5.02031 1
 -4 -10 0 1752.29 9.88732 -2
 4 10 0 1752.29 9.88732 1
 -4 10 1 34.7492 3.19023 -2
 4 -10 1 34.7492 3.19023 1
 4 -10 -2 136.265 3.9482 -2
 -4 10 -2 136.265 3.9482 1
 -4 10 3 41.7901 3.43623 -2
 4 -10 3 41.7901 3.43623 1
 -4 -10 4 722.857 6.42623 -2
 4 10 4 722.857 6.42623 1
 4 -10 -5 14.2065 3.17272 -2
 -4 10 -5 14.2065 3.17272 1
 -4 -10 -6 32.9436 8.68369 1
 4 10 -6 37.9707 3.31141 -2
 -4 -10 -6 37.9707 3.31141 1
 4 10 7 76.913 6.4425 1
 4 10 -7 114.742 3.64236 -2
 -4 -10 -7 114.742 3.64236 1
 -4 10 -8 920.689 10.3643 1
 -4 -10 8 932.57 6.34223 -2
 4 10 8 932.57 6.34223 1
 -4 10 -9 21.7675 3.60548 1
 -4 -10 9 41.3683 3.76509 -2
 4 10 9 41.3683 3.76509 1
 -4 10 -10 50.7396 3.15731 1
 -4 -10 10 52.5058 5.02169 -2
 4 10 10 52.5058 5.02169 1
 -4 -10 -11 148.887 3.08919 1
 4 -10 -11 168.21 15.4946 -2
 -4 10 -11 168.21 15.4946 1
 4 -10 12 19.7078 2.52339 1
 4 -10 -12 41.7688 13.8135 -2
 -4 10 -12 41.7688 13.8135 1
 4 -10 13 4.98765 2.4716 1
 4 -10 -13 4.9173 13.9584 -2
 -4 10 -13 4.9173 13.9584 1
 4 -10 14 106.747 3.2689 1
 4 -10 -14 75.6753 15.1819 -2
 -4 10 -14 75.6753 15.1819 1
 4 10 15 105.159 3.04022 1
 -4 10 -16 -0.39419 2.29905 1
 -4 10 -17 121.457 3.02843 1
 -4 -10 -18 86.0596 2.85085 1
 4 10 19 10.2741 2.41833 1
 4 -10 20 40.7978 2.61978 1
 -4 -10 -21 199.796 3.59035 1
 4 10 22 7.15507 2.57063 1
 4 10 23 736.783 5.59282 1
 -4 10 -24 24.6255 2.74084 1
 -4 10 -25 2.00036 2.7401 1
 -4 -10 -26 323.564 5.03588 1
 4 10 27 5.01121 3.20474 1
 4 10 28 176.576 4.36374 1
 4 10 29 162.73 4.36871 1
 -4 -10 -30 256.225 4.92037 1
 -4 -10 -31 21.1806 3.68019 1
 -4 -10 -32 357.232 6.04285 1
 -4 10 -33 4.87873 4.00757 1
 -4 -10 -34 16.8538 3.79351 1
 -4 -10 -35 30.5995 4.00208 1
 4 10 36 362.808 5.71764 1
 4 10 37 198.087 4.92311 1
 4 10 38 6.29832 3.80195 1
 -4 -11 37 -2.56422 3.40103 1
 4 -11 -36 10.6822 3.43 1
 4 -11 -35 102.017 3.76877 1
 -4 11 34 3.35405 3.15159 1
 4 -11 -33 -1.18398 3.08552 1
 4 -11 -32 16.5856 3.4599 1
 -4 11 31 111.862 4.01922 1
 4 -11 -30 12.2438 3.36723 1
 -4 11 29 74.0628 4.02985 1
 4 -11 -28 17.3427 3.43791 1
 4 -11 -27 51.9487 3.43965 1
 4 -11 -26 2.79028 3.07491 1
 4 -11 -25 45.6921 3.31303 1
 4 -11 -24 104.902 3.63911 1
 -4 11 23 26.0362 3.16085 1
 4 -11 -22 37.8039 3.19449 1
 4 -11 -21 7.27684 2.93386 1
 4 -11 -20 6.52846 3.19715 1
 4 -11 -19 142.686 4.19996 1
 4 -11 -18 169.11 4.31279 1
 4 -11 -17 3.59476 3.16039 1
 4 -11 -16 13.1998 3.24103 1
 4 -11 -15 87.8514 3.74107 1
 -4 -11 14 346.978 5.10717 1
 4 -11 -13 576.69 6.15335 1
 -4 -11 12 1.86023 3.22243 1
 -4 -11 -12 -9.03166 13.8469 -2
 4 11 -12 -9.03166 13.8469 1
 -4 -11 11 406.738 6.2898 1
 -4 -11 -11 583.599 12.8574 -2
 4 11 -11 583.599 12.8574 1
 -4 11 10 61.5006 4.8468 1
 -4 -11 -10 77.9586 7.39572 -2
 4 11 -10 77.9586 7.39572 1
 -4 -11 9 24.953 4.79297 1
 4 -11 9 28.6317 6.38038 -2
 -4 11 9 28.6317 6.38038 1
 4 -11 -8 122.16 6.85443 1
 -4 -11 -8 134.849 6.33126 -2
 4 11 -8 134.849 6.33126 1
 -4 11 7 723.998 14.9289 1
 -4 11 -7 792.975 8.85506 -2
 4 -11 -7 792.975 8.85506 1
 -4 11 -6 238.849 5.18043 -2
 4 -11 -6 238.849 5.18043 1
 -4 -11 -5 9.62981 3.76322 -2
 4 11 -5 9.62981 3.76322 1
 -4 -11 -4 20.3856 3.82775 -2
 4 11 -4 20.3856 3.82775 1
 -4 11 -3 397.21 6.10508 -2
 4 -11 -3 397.21 6.10508 1
 4 11 2 10.541 3.56923 -2
 -4 -11 2 10.541 3.56923 1
 -4 -11 -1 111.273 3.81827 -2
 4 11 -1 111.273 3.81827 1
 4 11 0 5.46378 3.15264 -2
 -4 -11 0 5.46378 3.15264 1
 4 11 -1 292.034 5.063 -2
 -4 -11 -1 292.034 5.063 1
 4 11 -2 39.7541 3.23506 -2
 -4 -11 -2 39.7541 3.23506 1
 4 11 -3 711.814 6.7701 -2
 -4 -11 -3 711.814 6.7701 1
 4 11 -4 10.0462 3.11791 -2
 -4 -11 -4 10.0462 3.11791 1
 4 11 5 9.25556 9.90729 1
 -4 -11 5 14.8131 3.21902 -2
 4 11 5 14.8131 3.21902 1
 -4 -11 -6 49.2598 27.8541 1
 4 -11 -6 110.383 3.71172 -2
 -4 11 -6 110.383 3.71172 1
 4 11 7 506.693 14.0654 1
 -4 -11 7 595.862 5.64476 -2
 4 11 7 595.862 5.64476 1
 4 11 8 66.6179 8.4729 1
 4 -11 -8 79.0705 3.68846 -2
 -4 11 -8 79.0705 3.68846 1
 -4 11 -9 1.68128 4.46342 1
 -4 11 9 3.90892 3.77526 -2
 4 -11 9 3.90892 3.77526 1
 4 -11 10 121.474 4.05498 1
 -4 -11 10 134.488 5.19679 -2
 4 11 10 134.488 5.19679 1
 -4 11 -11 1342.38 8.05147 1
 -4 11 11 1430.31 13.7898 -2
 4 -11 11 1430.31 13.7898 1
 4 -11 12 -2.58914 2.47322 1
 4 -11 -12 -3.66544 8.08054 -2
 -4 11 -12 -3.66544 8.08054 1
 4 -11 13 293.686 4.04378 1
 4 -11 -13 372.527 11.8255 -2
 -4 11 -13 372.527 11.8255 1
 -4 -11 -14 230.127 3.60297 1
 4 -11 -14 268.638 18.4682 -2
 -4 11 -14 268.638 18.4682 1
 4 11 15 70.3759 2.77516 1
 4 11 16 4.72022 2.38385 1
 -4 11 -17 6.05481 2.41932 1
 4 11 18 258.531 3.7159 1
 -4 -11 -19 527.721 4.79657 1
 4 11 20 1.80736 2.75471 1
 -4 -11 -21 107.408 3.69972 1
 -4 -11 -22 21.2325 3.18936 1
 4 11 23 69.421 3.52699 1
 4 -11 24 108.701 3.77294 1
 4 11 25 49.6354 3.4406 1
 -4 -11 -26 0.57015 3.347 1
 -4 -11 -27 -1.77934 3.36162 1
 -4 -11 -28 9.94498 3.44922 1
 -4 -11 -29 -0.07622 3.10165 1
 -4 11 -30 1.34493 3.12618 1
 4 11 31 13.5271 3.21022 1
 -4 11 -32 4.37748 3.28736 1
 -4 -11 -33 11.8517 3.66124 1
 -4 -11 -34 1.44468 3.87407 1
 -4 -11 -35 104.04 4.71572 1
 4 -12 -33 438.675 7.00411 1
 -4 -12 32 2.69194 3.18752 1
 4 12 -31 31.8661 3.46988 1
 4 -12 -30 86.3918 3.75913 1
 4 12 -29 278.001 4.95151 1
 4 -12 -28 3.46557 3.38188 1
 4 12 -27 21.1175 3.62686 1
 -4 -12 26 29.6779 3.50653 1
 4 -12 -25 317.884 5.15155 1
 -4 12 24 89.836 4.27866 1
 -4 12 23 47.2835 3.89312 1
 -4 12 22 158.824 4.63207 1
 -4 12 21 24.7408 3.64252 1
 -4 12 20 7.9595 3.85522 1
 -4 12 19 241.287 5.08921 1
 4 -12 -18 83.1114 4.3098 1
 4 -12 -17 837.829 7.9804 1
 4 -12 -16 0.47238 3.63787 1
 4 -12 -15 333.375 5.7301 1
 -4 12 14 123.652 4.48549 1
 4 -12 -13 1.07211 3.76858 1
 -4 -12 -13 -2.3597 15.8474 -2
 4 12 -13 -2.3597 15.8474 1
 4 -12 -12 9.10169 3.76494 1
 -4 -12 -12 23.5542 16.1324 -2
 4 12 -12 23.5542 16.1324 1
 4 -12 -11 312.03 7.35188 1
 4 -12 11 307.291 9.43272 -2
 -4 12 11 307.291 9.43272 1
 4 -12 -10 25.9103 5.33993 1
 4 -12 10 25.6132 7.04895 -2
 -4 12 10 25.6132 7.04895 1
 4 -12 -9 10.5171 5.13712 1
 4 -12 9 29.1897 6.95552 -2
 -4 12 9 29.1897 6.95552 1
 4 -12 -8 7.7465 5.13794 1
 -4 -12 -8 3.31491 5.81089 -2
 4 12 -8 3.31491 5.81089 1
 4 -12 -7 277.832 11.2639 1
 -4 12 -7 275.775 6.48958 -2
 4 -12 -7 275.775 6.48958 1
 -4 -12 -6 41.2364 4.55059 -2
 4 12 -6 41.2364 4.55059 1
 4 -12 5 215.945 5.33786 -2
 -4 12 5 215.945 5.33786 1
 4 12 4 22.184 3.8129 -2
 -4 -12 4 22.184 3.8129 1
 -4 -12 -3 2.8362 3.74151 -2
 4 12 -3 2.8362 3.74151 1
 -4 -12 -2 102.344 4.5866 -2
 4 12 -2 102.344 4.5866 1
 4 12 1 41.3873 3.92765 -2
 -4 -12 1 41.3873 3.92765 1
 -4 12 0 241.74 5.51978 -2
 4 -12 0 241.74 5.51978 1
 -4 -12 1 272.54 5.46273 -2
 4 12 1 272.54 5.46273 1
 -4 12 2 82.5152 3.99715 -2
 4 -12 2 82.5152 3.99715 1
 4 -12 -3 9.92877 3.36954 -2
 -4 12 -3 9.92877 3.36954 1
 4 12 4 1.52647 9.72568 1
 -4 -12 4 9.46099 3.5119 -2
 4 12 4 9.46099 3.5119 1
 4 12 -5 132.664 4.18368 -2
 -4 -12 -5 132.664 4.18368 1
 4 12 6 123.987 13.608 1
 4 -12 -6 111.503 4.11875 -2
 -4 12 -6 111.503 4.11875 1
 4 12 7 63.5403 11.7981 1
 -4 -12 7 96.4018 3.99207 -2
 4 12 7 96.4018 3.99207 1
 4 12 8 4.59387 5.56652 1
 -4 -12 8 10.5928 3.95494 -2
 4 12 8 10.5928 3.95494 1
 -4 12 -9 93.9296 5.95054 1
 -4 -12 9 98.3562 4.58211 -2
 4 12 9 98.3562 4.58211 1
 -4 -12 -10 24.5871 3.83144 1
 -4 12 10 22.6293 4.75599 -2
 4 -12 10 22.6293 4.75599 1
 4 -12 11 36.9666 3.37821 1
 4 -12 -11 75.1892 6.91845 -2
 -4 12 -11 75.1892 6.91845 1
 4 -12 12 27.2594 2.95866 1
 -4 -12 12 19.6896 10.7348 -2
 4 12 12 19.6896 10.7348 1
 -4 -12 -13 19.4876 2.95591 1
 -4 -12 13 32.5509 11.1686 -2
 4 12 13 32.5509 11.1686 1
 4 12 14 214.357 4.04153 1
 4 -12 -14 247.777 13.3063 -2
 -4 12 -14 247.777 13.3063 1
 -4 -12 -15 292.404 4.08865 1
 4 -12 -15 316.073 20.0976 -2
 -4 12 -15 316.073 20.0976 1
 -4 12 -16 1.56016 2.72435 1
 -4 -12 -17 431.339 4.91909 1
 4 -12 -17 572.29 23.8669 -2
 -4 12 -17 572.29 23.8669 1
 4 -12 18 170.015 3.52251 1
 4 12 19 53.0958 2.91045 1
 -4 -12 -20 -1.48113 2.59975 1
 4 12 21 31.7646 2.98645 1
 4 12 22 184.693 4.08318 1
 4 12 23 11.7892 3.10156 1
 -4 -12 -24 139.088 3.57661 1
 -4 -12 -25 188.327 3.79882 1
 -4 -12 -26 97.1727 3.71381 1
 -4 12 -27 25.4885 3.32263 1
 -4 -12 -28 -1.33445 3.16681 1
 -4 -12 -29 325.544 4.97123 1
 -4 -12 -30 75.1699 3.71787 1
 4 12 31 12.3942 3.45728 1
 4 12 32 -4.10478 3.72576 1
 -4 13 28 74.2785 43.3004 1
 -4 13 27 20.7386 3.35691 1
 4 -13 -26 34.5017 3.42724 1
 -4 13 25 13.1417 3.13741 1
 4 13 -24 0.71095 3.10598 1
 -4 -13 23 8.27436 3.46097 1
 -4 13 22 108.707 4.05845 1
 -4 13 21 32.9421 3.72321 1
 4 13 -20 19.6587 3.79902 1
 4 -13 -19 -2.31325 3.63608 1
 4 -13 -18 426.408 6.01051 1
 4 -13 -17 -2.58135 3.92417 1
 4 -13 -16 33.1865 4.17895 1
 -4 -13 15 3.42553 3.90858 1
 4 -13 -14 133.234 5.05118 1
 -4 -13 -14 147.399 19.4934 -2
 4 13 -14 147.399 19.4934 1
 -4 -13 13 57.7131 4.49753 1
 -4 -13 -13 85.2742 18.333 -2
 4 13 -13 85.2742 18.333 1
 -4 -13 12 209.588 5.52279 1
 -4 -13 -12 235.064 20.7832 -2
 4 13 -12 235.064 20.7832 1
 -4 -13 11 0.10614 4.0243 1
 -4 -13 -11 25.8581 13.4228 -2
 4 13 -11 25.8581 13.4228 1
 4 -13 -10 1.71744 4.91485 1
 4 -13 10 6.06802 7.57782 -2
 -4 13 10 6.06802 7.57782 1
 4 -13 -9 5.91047 5.33497 1
 4 -13 9 3.77853 6.98618 -2
 -4 13 9 3.77853 6.98618 1
 4 -13 -8 10.5832 4.86884 1
 -4 -13 -8 24.1104 8.13875 -2
 4 13 -8 24.1104 8.13875 1
 4 -13 -7 254.892 14.786 1
 -4 13 -7 276.268 6.59318 -2
 4 -13 -7 276.268 6.59318 1
 -4 -13 -6 282.614 6.28149 -2
 4 13 -6 282.614 6.28149 1
 -4 -13 -5 7.77873 4.65121 -2
 4 13 -5 7.77873 4.65121 1
 -4 13 -4 12.9848 4.29032 -2
 4 -13 -4 12.9848 4.29032 1
 -4 13 -3 408.627 6.60603 -2
 4 -13 -3 408.627 6.60603 1
 -4 -13 -2 -1.74678 3.96153 -2
 4 13 -2 -1.74678 3.96153 1
 -4 13 -1 31.2949 4.0546 -2
 4 -13 -1 31.2949 4.0546 1
 -4 13 0 0.2008 3.70656 -2
 4 -13 0 0.2008 3.70656 1
 -4 -13 1 108.463 4.71904 -2
 4 13 1 108.463 4.71904 1
 4 13 -2 -0.77279 3.87492 -2
 -4 -13 -2 -0.77279 3.87492 1
 4 -13 -3 587.14 7.15918 -2
 -4 13 -3 587.14 7.15918 1
 4 13 -4 30.3248 3.88414 -2
 -4 -13 -4 30.3248 3.88414 1
 -4 13 5 -0.1814 3.69543 -2
 4 -13 5 -0.1814 3.69543 1
 4 13 6 297.191 17.6308 1
 -4 13 6 307.353 5.39526 -2
 4 -13 6 307.353 5.39526 1
 4 13 7 128.316 14.4447 1
 -4 13 7 169.467 4.66815 -2
 4 -13 7 169.467 4.66815 1
 -4 -13 -8 47.4543 5.68946 1
 -4 -13 8 50.5627 4.74373 -2
 4 13 8 50.5627 4.74373 1
 -4 -13 -9 27.4378 5.63694 1
 -4 13 9 27.2058 4.5798 -2
 4 -13 9 27.2058 4.5798 1
 -4 -13 -10 -0.26681 4.40782 1
 -4 -13 10 -0.18491 5.24209 -2
 4 13 10 -0.18491 5.24209 1
 4 -13 11 226.662 5.58505 1
 -4 -13 11 230.464 7.6532 -2
 4 13 11 230.464 7.6532 1
 4 -13 12 248.09 4.53043 1
 4 -13 -12 288.971 20.2074 -2
 -4 13 -12 288.971 20.2074 1
 -4 -13 -13 131.49 3.8712 1
 -4 -13 13 159.861 13.1193 -2
 4 13 13 159.861 13.1193 1
 -4 -13 -14 88.4474 3.49182 1
 4 -13 -14 95.0266 17.5929 -2
 -4 13 -14 95.0266 17.5929 1
 4 13 15 -0.60882 2.93295 1
 4 -13 -15 37.8001 17.2855 -2
 -4 13 -15 37.8001 17.2855 1
 4 13 16 3.00475 3.12566 1
 4 -13 -16 0.55368 17.8362 -2
 -4 13 -16 0.55368 17.8362 1
 4 13 17 6.06575 2.77003 1
 4 -13 -17 5.86442 17.1476 -2
 -4 13 -17 5.86442 17.1476 1
 4 13 18 239.386 3.79215 1
 4 13 19 119.844 3.19174 1
 -4 13 -20 8.37086 2.4792 1
 -4 -13 -21 37.4833 2.73854 1
 4 13 22 43.3505 2.90873 1
 4 13 23 48.2889 2.95383 1
 -4 -13 -24 11.1009 2.76858 1
 -4 13 -25 53.9853 2.99206 1
 -4 13 -26 22.5992 2.82693 1
 -4 -13 -27 6.54187 3.08244 1
 4 14 -22 20.761 12.5723 1
 -4 14 21 137.918 4.02742 1
 4 -14 -20 56.4939 3.67917 1
 4 -14 -19 64.1195 3.86998 1
 4 14 -18 51.0136 3.8191 1
 4 14 -17 36.9864 3.67806 1
 4 -14 -16 0.22545 3.41902 1
 4 -14 -15 14.2192 3.28513 1
 -4 14 14 116.112 4.3123 1
 -4 14 -14 112.859 12.5434 -2
 4 -14 -14 112.859 12.5434 1
 4 14 -13 22.7265 3.60044 1
 -4 -14 -13 16.6789 13.477 -2
 4 14 -13 16.6789 13.477 1
 4 -14 -12 19.4736 4.56729 1
 4 -14 12 22.672 7.39404 -2
 -4 14 12 22.672 7.39404 1
 -4 -14 11 107.212 5.36422 1
 -4 14 -11 105.488 7.8077 -2
 4 -14 -11 105.488 7.8077 1
 4 -14 -10 93.9107 7.00303 1
 4 -14 10 115.279 6.22457 -2
 -4 14 10 115.279 6.22457 1
 4 -14 -9 117.541 7.2037 1
 -4 -14 -9 111.113 6.69484 -2
 4 14 -9 111.113 6.69484 1
 4 -14 -8 449.913 8.99454 1
 -4 -14 -8 538.017 8.91728 -2
 4 14 -8 538.017 8.91728 1
 4 -14 -7 15.9583 7.80489 1
 -4 14 -7 20.1164 5.21368 -2
 4 -14 -7 20.1164 5.21368 1
 4 -14 -6 9.36327 11.1081 1
 4 14 6 15.0078 4.72497 -2
 -4 -14 6 15.0078 4.72497 1
 4 -14 -5 22.0977 10.9161 1
 -4 -14 -5 24.6452 4.84505 -2
 4 14 -5 24.6452 4.84505 1
 4 -14 -4 47.9618 11.8315 1
 -4 14 -4 34.3362 4.82703 -2
 4 -14 -4 34.3362 4.82703 1
 4 -14 -3 19.0469 11.2838 1
 -4 14 -3 6.92743 4.53148 -2
 4 -14 -3 6.92743 4.53148 1
 -4 14 -2 5.66552 4.37682 -2
 4 -14 -2 5.66552 4.37682 1
 -4 14 -1 179.063 5.13022 -2
 4 -14 -1 179.063 5.13022 1
 -4 14 0 258.838 6.13783 -2
 4 -14 0 258.838 6.13783 1
 4 14 1 49.1129 12.8701 1
 -4 -14 1 48.5521 4.71379 -2
 4 14 1 48.5521 4.71379 1
 -4 -14 2 -0.77056 4.12856 -2
 4 14 2 -0.77056 4.12856 1
 4 14 -3 7.95868 3.70313 -2
 -4 -14 -3 7.95868 3.70313 1
 4 14 -4 17.0951 4.05485 -2
 -4 -14 -4 17.0951 4.05485 1
 -4 -14 5 17.5642 3.82755 -2
 4 14 5 17.5642 3.82755 1
 4 14 6 12.3577 8.90244 1
 -4 -14 6 -0.39761 3.65391 -2
 4 14 6 -0.39761 3.65391 1
 4 14 7 57.1902 7.81239 1
 4 14 -7 56.7517 4.03849 -2
 -4 -14 -7 56.7517 4.03849 1
 -4 14 -8 588.489 10.0427 1
 -4 14 8 660.262 6.62329 -2
 4 -14 8 660.262 6.62329 1
 -4 14 -9 27.9568 5.14021 1
 -4 -14 9 31.0486 4.51177 -2
 4 14 9 31.0486 4.51177 1
 -4 -14 -10 78.3208 5.25772 1
 -4 -14 10 90.6429 5.1415 -2
 4 14 10 90.6429 5.1415 1
 4 14 11 34.9709 4.13014 1
 -4 -14 11 40.7829 5.59074 -2
 4 14 11 40.7829 5.59074 1
 4 14 12 -1.00012 3.06981 1
 -4 14 12 -2.8931 6.67375 -2
 4 -14 12 -2.8931 6.67375 1
 -4 -14 -13 11.4689 2.90375 1
 -4 -14 13 17.9381 8.78594 -2
 4 14 13 17.9381 8.78594 1
 4 -14 14 69.4046 3.10629 1
 -4 -14 14 72.9841 12.9929 -2
 4 14 14 72.9841 12.9929 1
 -4 -14 -15 -0.67155 2.63177 1
 4 -14 -15 24.4866 12.4271 -2
 -4 14 -15 24.4866 12.4271 1
 -4 -14 -16 21.3544 2.66585 1
 4 -14 -16 39.5185 18.4962 -2
 -4 14 -16 39.5185 18.4962 1
 -4 -14 -17 -0.18968 2.50783 1
 4 -14 -17 -18.2065 17.8972 -2
 -4 14 -17 -18.2065 17.8972 1
 4 14 18 86.9323 2.90351 1
 4 -14 19 58.1025 2.80505 1
 4 14 20 35.0325 2.71249 1
 4 -14 21 154.401 3.48337 1
 -4 15 11 277.67 6.42587 1
 -4 -15 -11 296.194 8.84695 -2
 4 15 -11 296.194 8.84695 1
 4 -15 -10 124.075 6.44822 1
 4 15 10 153.404 6.70417 -2
 -4 -15 10 153.404 6.70417 1
 4 -15 -9 49.8579 5.44029 1
 -4 15 -9 47.8051 5.82951 -2
 4 -15 -9 47.8051 5.82951 1
 4 -15 -8 1.47665 5.3797 1
 -4 -15 -8 -1.57762 5.49327 -2
 4 15 -8 -1.57762 5.49327 1
 -4 15 7 10.0871 7.85732 1
 4 15 7 6.167 4.79086 -2
 -4 -15 7 6.167 4.79086 1
 4 -15 -6 16.8738 7.03278 1
 -4 15 -6 5.64468 4.70224 -2
 4 -15 -6 5.64468 4.70224 1
 -4 15 5 66.5903 9.79615 1
 -4 -15 -5 63.839 4.60684 -2
 4 15 -5 63.839 4.60684 1
 -4 15 4 9.25314 8.71581 1
 4 15 4 20.3392 4.16094 -2
 -4 -15 4 20.3392 4.16094 1
 4 -15 -3 2.56839 10.6688 1
 4 -15 3 7.3022 4.16702 -2
 -4 15 3 7.3022 4.16702 1
 4 -15 -2 15.3904 11.4118 1
 -4 15 -2 7.75592 3.90621 -2
 4 -15 -2 7.75592 3.90621 1
 -4 15 -1 23.3721 3.85099 -2
 4 -15 -1 23.3721 3.85099 1
 -4 15 0 2.52183 3.76504 -2
 4 -15 0 2.52183 3.76504 1
 4 15 -1 22.5019 3.73803 -2
 -4 -15 -1 22.5019 3.73803 1
 4 15 -2 35.7174 3.89398 -2
 -4 -15 -2 35.7174 3.89398 1
 4 15 3 4.02311 11.0569 1
 -4 -15 3 9.54932 3.60265 -2
 4 15 3 9.54932 3.60265 1
 4 15 4 51.7997 11.9654 1
 -4 15 4 49.4875 3.95572 -2
 4 -15 4 49.4875 3.95572 1
 -4 -15 5 35.9958 3.88168 -2
 4 15 5 35.9958 3.88168 1
 4 15 6 8.38632 9.20764 1
 4 15 -6 10.9704 3.77354 -2
 -4 -15 -6 10.9704 3.77354 1
 -4 -15 -7 -5.13423 5.64204 1
 -4 15 7 9.44601 3.99596 -2
 4 -15 7 9.44601 3.99596 1
 -4 -15 -8 8.6161 5.7699 1
 -4 15 8 8.56511 4.17058 -2
 4 -15 8 8.56511 4.17058 1
 -4 -15 -9 55.1067 6.00743 1
 -4 -15 9 62.8069 4.39384 -2
 4 15 9 62.8069 4.39384 1
 -4 -15 -10 136.58 5.69664 1
 -4 15 10 131.049 5.03675 -2
 4 -15 10 131.049 5.03675 1
 -4 -15 -11 120.961 4.15686 1
 -4 -15 11 135.734 5.92633 -2
 4 15 11 135.734 5.92633 1
 -5 0 50 24.9743 4.87302 1
 -5 0 48 789.466 8.96117 1
 5 0 -46 172.573 5.40706 1
 -5 0 44 108.32 5.16398 1
 -5 0 42 1173.96 10.4464 1
 5 0 -40 135.945 5.33984 1
 -5 0 38 68.8313 4.43092 1
 5 0 -36 155.797 4.97682 1
 -5 0 34 313.118 6.25704 1
 -5 0 32 25.036 3.89631 1
 -5 0 30 -0.19744 3.63472 1
 -5 0 28 345.587 9.64532 1
 -5 0 26 180.607 4.51063 1
 5 0 -24 1363.49 6.23495 1
 -5 0 22 889.02 5.03296 1
 -5 0 20 204.81 2.50008 1
 -5 0 18 365.516 2.99526 1
 -5 0 16 4533.05 9.16158 1
 -5 0 14 382.723 2.71301 1
 -5 0 12 3251.69 7.54719 1
 -5 0 10 663.167 3.89337 1
 -5 0 -10 671.081 11.2956 -2
 5 0 -10 671.081 11.2956 1
 5 0 -8 2356.24 18.5265 1
 5 0 8 2382.79 7.21637 -2
 -5 0 8 2382.79 7.21637 1
 5 0 6 146.677 2.43029 -2
 -5 0 6 146.677 2.43029 1
 -5 0 -4 269.265 3.24153 -2
 5 0 -4 269.265 3.24153 1
 -5 0 -2 184.303 3.5335 -2
 5 0 -2 184.303 3.5335 1
 -5 0 0 373.765 4.39819 -2
 5 0 0 373.765 4.39819 1
 5 0 -2 765.996 6.88566 -2
 -5 0 -2 765.996 6.88566 1
 5 0 -4 67.595 2.50977 -2
 -5 0 -4 67.595 2.50977 1
 5 0 -6 297.485 3.30512 -2
 -5 0 -6 297.485 3.30512 1
 5 0 8 7.97744 3.72566 1
 5 0 -8 326.539 3.35547 -2
 -5 0 -8 326.539 3.35547 1
 -5 0 -10 30.5625 1.35616 1
 5 0 -10 123.472 4.65631 -2
 -5 0 -10 123.472 4.65631 1
 -5 0 -12 4181.66 8.21779 1
 -5 0 -14 2164.08 7.73813 1
 -5 0 -16 2795.19 8.22119 1
 -5 0 -18 43.561 1.95772 1
 -5 0 -20 63.3144 2.21003 1
 5 0 22 61.8135 2.2836 1
 -5 0 -24 1957.25 7.9246 1
 -5 0 -26 44.5795 2.64722 1
 -5 0 -28 226.579 4.16536 1
 5 0 30 90.7188 3.2704 1
 5 0 32 363.501 5.65658 1
 5 0 34 228.283 5.20038 1
 -5 0 -36 393.409 5.79795 1
 -5 0 -38 206.499 5.23256 1
 -5 0 -40 11.556 3.84125 1
 5 0 42 1523.99 11.7169 1
 5 0 44 103.966 5.08068 1
 5 0 46 200 6.05163 1
 -5 0 -48 269.442 6.41567 1
 5 -1 -51 11.0347 3.10335 1
 5 1 -50 137.312 3.74321 1
 5 -1 -49 3.86273 3.04285 1
 -5 -1 48 90.0866 3.80731 1
 -5 1 47 153.324 3.97729 1
 -5 1 46 3.99302 3.12312 1
 5 -1 -45 28.6322 3.67623 1
 5 -1 -44 10.0746 3.44417 1
 -5 -1 43 -0.40901 3.32606 1
 -5 -1 42 0.73956 3.25257 1
 -5 1 41 -2.97864 2.94222 1
 5 1 -40 492.029 5.44528 1
 -5 1 39 192.508 3.99751 1
 5 1 -38 515.429 5.26016 1
 5 1 -37 200.945 3.8654 1
 5 1 -36 8.16693 2.63134 1
 -5 1 35 395.963 4.68387 1
 -5 1 34 297.988 4.05414 1
 -5 -1 33 1.41432 2.47094 1
 -5 -1 32 67.1829 3.25219 1
 -5 -1 31 539.713 5.57984 1
 -5 -1 30 815.881 6.11893 1
 -5 -1 29 90.9421 3.56395 1
 -5 1 28 9.79432 2.51719 1
 -5 1 27 0.9674 2.33078 1
 5 1 -26 20.9914 2.00088 1
 -5 1 25 43.9807 2.12444 1
 -5 1 24 141.943 2.11468 1
 -5 1 23 1153.09 4.62616 1
 5 -1 -22 158.968 1.8687 1
 -5 1 21 6.45139 1.21933 1
 -5 -1 20 203.493 1.96234 1
 -5 1 19 89.6309 1.48603 1
 -5 1 18 41.5831 1.15878 1
 -5 -1 17 39.5417 1.12536 1
 -5 1 16 1589.89 3.65467 1
 -5 1 15 96.0524 1.43326 1
 -5 -1 14 931.508 3.11392 1
 5 -1 -13 651.508 2.66827 1
 5 -1 -12 11.9594 0.984 1
 -5 1 11 88.8305 1.36984 1
 -5 -1 10 27.3285 1.44964 1
 -5 1 -10 119.345 5.12519 -2
 5 -1 -10 119.345 5.12519 1
 -5 -1 9 39.7766 1.41567 1
 5 -1 9 39.9277 2.36864 -2
 -5 1 9 39.9277 2.36864 1
 5 -1 -8 250.944 3.00862 1
 5 1 8 248.604 2.3934 -2
 -5 -1 8 248.604 2.3934 1
 5 -1 -7 17.843 1.93503 1
 5 1 7 22.9613 1.4488 -2
 -5 -1 7 22.9613 1.4488 1
 5 1 6 3314.36 6.33268 -2
 -5 -1 6 3314.36 6.33268 1
 -5 -1 -5 232.574 2.36766 -2
 5 1 -5 232.574 2.36766 1
 5 -1 4 53.4458 1.34214 -2
 -5 1 4 53.4458 1.34214 1
 -5 -1 -3 806.985 3.69926 -2
 5 1 -3 806.985 3.69926 1
 -5 1 -2 3364.5 8.61693 -2
 5 -1 -2 3364.5 8.61693 1
 -5 -1 -1 532.384 4.10383 -2
 5 1 -1 532.384 4.10383 1
 -5 1 0 2.69572 1.25155 -2
 5 -1 0 2.69572 1.25155 1
 5 -1 -1 496.012 3.79222 -2
 -5 1 -1 496.012 3.79222 1
 5 1 -2 9829.03 15.1086 -2
 -5 -1 -2 9829.03 15.1086 1
 -5 -1 3 1253.19 5.0628 -2
 5 1 3 1253.19 5.0628 1
 5 -1 -4 350.496 2.64958 -2
 -5 1 -4 350.496 2.64958 1
 -5 -1 5 62.3084 1.44836 -2
 5 1 5 62.3084 1.44836 1
 -5 -1 -6 1514.08 6.6326 1
 5 -1 -6 1903.72 4.09337 -2
 -5 1 -6 1903.72 4.09337 1
 -5 -1 -7 20.7449 1.65124 1
 -5 -1 7 21.4867 1.39229 -2
 5 1 7 21.4867 1.39229 1
 5 1 8 18.2885 1.50088 1
 -5 -1 8 53.8822 1.71793 -2
 5 1 8 53.8822 1.71793 1
 5 1 9 5.20722 1.00972 1
 5 -1 -9 5.98893 2.50592 -2
 -5 1 -9 5.98893 2.50592 1
 5 -1 10 736.124 2.891 1
 5 -1 -10 719.459 6.9284 -2
 -5 1 -10 719.459 6.9284 1
 5 -1 11 7.72629 0.93192 1
 5 1 12 1119.39 3.20785 1
 5 -1 13 106.473 1.32809 1
 5 1 14 664.176 3.26212 1
 -5 1 -15 4.05372 1.20175 1
 5 1 16 1319.72 4.40787 1
 5 1 17 7.897 1.24248 1
 5 -1 18 37.5417 1.3533 1
 -5 1 -19 120.78 1.7222 1
 5 -1 20 333.058 2.45477 1
 -5 1 -21 9.74213 1.31224 1
 -5 1 -22 1.26919 1.30651 1
 -5 1 -23 656.737 3.51418 1
 5 1 24 397.649 3.06426 1
 -5 -1 -25 132.557 2.29687 1
 5 1 26 9.63368 1.77526 1
 -5 1 -27 60.9477 2.33185 1
 -5 1 -28 229.629 3.20756 1
 5 -1 29 -1.29679 1.95998 1
 5 1 30 164.299 2.87677 1
 5 -1 31 414.752 3.82282 1
 -5 -1 -32 74.9689 2.63107 1
 5 -1 33 5.00015 2.62162 1
 -5 1 -34 357.093 4.44783 1
 5 -1 35 329.03 4.38817 1
 5 1 36 7.38172 2.37318 1
 -5 1 -37 56.6266 2.8922 1
 5 1 38 143.511 3.30039 1
 5 -1 39 240.627 3.8345 1
 5 1 40 264.598 4.20198 1
 5 -1 41 0.88209 2.76878 1
 5 -1 42 1.41825 2.81556 1
 -5 1 -43 19.601 2.99161 1
 5 1 44 1.37381 2.91918 1
 5 -1 45 68.3545 3.32105 1
 5 -1 46 10.7483 3.1387 1
 5 1 47 88.5077 3.39635 1
 -5 1 -48 50.9055 3.29769 1
 5 -1 49 12.115 3.42941 1
 -5 2 51 58.6733 3.22781 1
 5 -2 -50 69.1407 3.26642 1
 5 -2 -49 39.2281 3.12976 1
 -5 -2 48 -3.85108 3.11584 1
 5 -2 -47 16.7701 3.21516 1
 -5 -2 46 12.6075 3.24519 1
 5 -2 -45 144.791 4.47718 1
 -5 -2 44 3.63251 3.49943 1
 -5 2 43 36.2102 3.70494 1
 -5 2 42 98.5414 4.11618 1
 5 2 -41 1038.08 8.19399 1
 -5 2 40 4.17716 3.32151 1
 -5 2 39 15.2894 3.22503 1
 5 -2 -38 9.58701 3.16395 1
 5 -2 -37 349.331 5.07644 1
 5 -2 -36 520.349 5.69289 1
 5 -2 -35 7.92838 2.83056 1
 5 -2 -34 20.5345 2.78803 1
 5 2 -33 340.129 4.1114 1
 -5 2 32 17.8159 2.69109 1
 -5 -2 31 31.9785 2.50217 1
 5 2 -30 50.0548 2.68953 1
 -5 2 29 273.972 3.77084 1
 5 -2 -28 -0.6862 2.66044 1
 5 -2 -27 -0.47291 2.63075 1
 -5 -2 26 381.375 4.30177 1
 -5 -2 25 607.293 4.86218 1
 -5 -2 24 10.0342 1.59473 1
 -5 -2 23 1.35113 1.43042 1
 -5 2 22 479.513 3.09486 1
 -5 2 21 223.072 2.31676 1
 -5 2 20 297.693 2.54512 1
 -5 2 19 489.672 2.99097 1
 -5 2 18 851.753 3.39608 1
 -5 -2 17 639.381 2.76514 1
 -5 2 16 872.452 2.87162 1
 -5 2 15 350.089 1.95194 1
 -5 2 14 367.567 2.02914 1
 -5 -2 13 59.4259 1.18165 1
 -5 2 12 1067.02 3.24154 1
 -5 2 11 116.283 1.3791 1
 -5 -2 -11 145.704 20.2064 -2
 5 2 -11 145.704 20.2064 1
 -5 2 10 667.509 2.68528 1
 -5 2 -10 652.988 11.5657 -2
 5 -2 -10 652.988 11.5657 1
 -5 2 9 2660.16 6.17314 1
 5 2 9 3039.48 8.71447 -2
 -5 -2 9 3039.48 8.71447 1
 -5 2 8 1834.8 6.65215 1
 5 2 8 1844.29 5.37408 -2
 -5 -2 8 1844.29 5.37408 1
 -5 2 7 527.898 5.60061 1
 -5 2 -7 536.917 2.82767 -2
 5 -2 -7 536.917 2.82767 1
 5 -2 -6 188.162 3.50706 1
 -5 -2 -6 207.994 2.09213 -2
 5 2 -6 207.994 2.09213 1
 5 2 5 1765.8 4.48072 -2
 -5 -2 5 1765.8 4.48072 1
 -5 -2 -4 764.919 2.85956 -2
 5 2 -4 764.919 2.85956 1
 -5 -2 -3 337.57 2.60265 -2
 5 2 -3 337.57 2.60265 1
 5 -2 2 197.394 2.15823 -2
 -5 2 2 197.394 2.15823 1
 -5 -2 -1 332.593 3.00375 -2
 5 2 -1 332.593 3.00375 1
 -5 2 0 476.842 3.12743 -2
 5 -2 0 476.842 3.12743 1
 -5 2 1 69.6521 1.67769 -2
 5 -2 1 69.6521 1.67769 1
 -5 2 2 40.0445 1.45614 -2
 5 -2 2 40.0445 1.45614 1
 5 -2 -3 926.947 3.99785 -2
 -5 2 -3 926.947 3.99785 1
 5 -2 -4 1353.34 4.48407 -2
 -5 2 -4 1353.34 4.48407 1
 5 2 -5 2104.88 4.95785 -2
 -5 -2 -5 2104.88 4.95785 1
 -5 2 6 161.218 1.68286 -2
 5 -2 6 161.218 1.68286 1
 -5 -2 -7 54.6636 2.96258 1
 5 -2 -7 116.073 1.55126 -2
 -5 2 -7 116.073 1.55126 1
 5 2 8 34.8504 1.70341 1
 5 2 -8 275.443 2.51321 -2
 -5 -2 -8 275.443 2.51321 1
 -5 2 -9 3171.04 7.03252 1
 5 -2 -9 3403.34 8.82267 -2
 -5 2 -9 3403.34 8.82267 1
 -5 -2 -10 8.02924 1.23593 1
 5 -2 -10 80.9489 3.11171 -2
 -5 2 -10 80.9489 3.11171 1
 -5 2 -11 0.35301 0.91511 1
 5 -2 -11 16.5548 5.93029 -2
 -5 2 -11 16.5548 5.93029 1
 -5 2 -12 411.708 2.15767 1
 -5 2 12 532.043 65.2062 -2
 5 -2 12 532.043 65.2062 1
 5 -2 13 37.0315 1.1592 1
 5 2 14 1835.49 4.39444 1
 -5 2 -15 14.371 1.11372 1
 5 2 16 361.153 2.49127 1
 5 -2 17 1276.59 4.36804 1
 -5 2 -18 74.0304 1.61813 1
 -5 2 -19 407.704 2.71462 1
 5 -2 20 391.277 2.78718 1
 5 -2 21 290.393 2.76038 1
 -5 -2 -22 984.305 4.60258 1
 5 2 23 207.873 2.70595 1
 -5 -2 -24 29.007 1.87921 1
 5 2 25 1481.63 6.9005 1
 -5 -2 -26 151.48 3.20362 1
 5 2 27 19.9331 2.21021 1
 5 -2 28 13.702 2.19232 1
 5 2 29 118.207 3.08682 1
 5 2 30 4.07625 2.06355 1
 -5 -2 -31 6.85886 2.44919 1
 5 -2 32 116.2 3.53523 1
 5 2 33 53.5048 2.96651 1
 5 2 34 38.8627 2.65894 1
 5 -2 35 28.3204 2.48386 1
 5 -2 36 268.493 3.78761 1
 5 2 37 288.176 3.93889 1
 5 -2 38 1.27701 2.45356 1
 5 -2 39 4.42493 2.54599 1
 5 -2 40 156.417 3.5607 1
 5 -2 41 1007.24 6.63694 1
 5 -2 42 210.411 3.94621 1
 5 -2 43 196.51 3.87366 1
 5 2 44 -0.76023 2.96996 1
 5 2 45 43.851 3.36093 1
 5 2 46 1.74321 3.04705 1
 5 -2 47 1.07678 2.80646 1
 -5 -2 -48 22.4862 3.245 1
 -5 -2 -49 64.7889 11.1915 1
 -5 3 50 6.81949 3.10644 1
 5 3 -49 48.5858 3.2888 1
 -5 3 48 2.12173 3.1504 1
 5 3 -47 2.07861 3.21494 1
 5 -3 -46 167.373 4.1949 1
 5 3 -45 -0.4773 3.1902 1
 -5 -3 44 121.75 4.2516 1
 5 -3 -43 222.483 4.77863 1
 -5 -3 42 42.2782 3.72127 1
 -5 -3 41 1.70243 3.28803 1
 -5 -3 40 6.08195 3.27365 1
 -5 -3 39 4.4895 3.1683 1
 -5 -3 38 3.5291 3.09296 1
 -5 3 37 -0.01999 2.79538 1
 5 -3 -36 38.6412 3.10747 1
 -5 -3 35 478.727 5.26151 1
 5 -3 -34 2.28336 2.64327 1
 -5 3 33 141.293 3.54194 1
 -5 3 32 263.211 4.31151 1
 -5 -3 31 661.413 5.49347 1
 -5 3 30 0.05552 2.42818 1
 -5 3 29 312.629 3.9721 1
 -5 -3 28 730.989 5.43099 1
 5 -3 -27 71.7813 2.98992 1
 5 3 -26 134.322 3.31248 1
 5 -3 -25 57.1469 2.46661 1
 5 -3 -24 65.7477 2.35466 1
 5 3 -23 713.956 4.34845 1
 5 3 -22 934.144 4.37583 1
 5 -3 -21 1212.36 4.84914 1
 -5 3 20 783.471 3.94398 1
 -5 3 19 286.659 2.44415 1
 5 3 -18 163.295 1.94687 1
 5 3 -17 79.6144 1.39557 1
 5 -3 -16 120.329 1.43926 1
 5 3 -15 2445.7 4.99677 1
 5 -3 -14 57.4207 1.24158 1
 -5 3 13 37.8574 1.13427 1
 -5 3 12 125.486 1.47554 1
 -5 3 11 36.2486 1.13122 1
 -5 3 10 121.859 1.61182 1
 -5 -3 -10 120.647 4.35878 -2
 5 3 -10 120.647 4.35878 1
 5 3 -9 39.9833 1.54753 1
 -5 3 -9 51.2111 2.35087 -2
 5 -3 -9 51.2111 2.35087 1
 5 -3 -8 2366.32 10.8025 1
 5 3 8 2685.82 5.5942 -2
 -5 -3 8 2685.82 5.5942 1
 5 3 -7 6.63687 1.87813 1
 5 -3 7 22.2257 1.54496 -2
 -5 3 7 22.2257 1.54496 1
 5 3 -6 167.442 3.70002 1
 5 -3 6 251.497 2.12398 -2
 -5 3 6 251.497 2.12398 1
 -5 3 -5 230.491 1.90378 -2
 5 -3 -5 230.491 1.90378 1
 -5 -3 -4 770.875 2.97772 -2
 5 3 -4 770.875 2.97772 1
 -5 -3 -3 26.3483 1.55182 -2
 5 3 -3 26.3483 1.55182 1
 -5 3 -2 258.122 2.30727 -2
 5 -3 -2 258.122 2.30727 1
 5 -3 1 379.369 3.12521 -2
 -5 3 1 379.369 3.12521 1
 -5 -3 0 1582.24 6.2962 -2
 5 3 0 1582.24 6.2962 1
 -5 3 1 650.892 3.39375 -2
 5 -3 1 650.892 3.39375 1
 -5 3 2 43.7781 1.42137 -2
 5 -3 2 43.7781 1.42137 1
 5 -3 -3 195.143 2.1053 -2
 -5 3 -3 195.143 2.1053 1
 5 -3 -4 1045.84 3.99203 -2
 -5 3 -4 1045.84 3.99203 1
 5 -3 -5 145.645 1.73862 -2
 -5 3 -5 145.645 1.73862 1
 5 -3 -6 600.247 2.65464 -2
 -5 3 -6 600.247 2.65464 1
 5 3 7 130.295 5.10192 1
 5 -3 -7 140.869 5.5771 -2
 -5 3 -7 140.869 5.5771 1
 -5 -3 -8 2222.9 9.38522 1
 5 -3 -8 2442.01 4.81041 -2
 -5 3 -8 2442.01 4.81041 1
 5 3 9 122.077 1.91089 1
 5 3 -9 112.776 2.49593 -2
 -5 -3 -9 112.776 2.49593 1
 5 -3 10 12.124 1.00365 1
 5 -3 -10 24.8707 4.51193 -2
 -5 3 -10 24.8707 4.51193 1
 5 3 11 278.574 1.93549 1
 5 -3 -11 287.806 8.88725 -2
 -5 3 -11 287.806 8.88725 1
 5 -3 12 45.7851 1.28343 1
 -5 3 12 125.377 59.1911 -2
 5 -3 12 125.377 59.1911 1
 5 -3 13 711.824 2.74781 1
 5 3 14 63.7048 1.23031 1
 5 3 15 1003.36 3.59052 1
 5 -3 16 190.871 1.74302 1
 5 3 17 91.7332 1.60957 1
 5 -3 18 504.004 2.87974 1
 5 3 19 516.554 3.21986 1
 5 -3 20 156.669 2.16857 1
 5 3 21 580.883 3.75522 1
 -5 3 -22 1045.18 4.89421 1
 5 3 23 98.0656 2.41627 1
 5 3 24 556.624 4.64951 1
 5 -3 25 1.5564 2.13018 1
 -5 -3 -26 153.241 3.59188 1
 5 -3 27 14.5623 2.30969 1
 5 3 28 236.771 3.54506 1
 -5 -3 -29 735.037 5.08052 1
 5 3 30 83.3446 2.55152 1
 5 3 31 559.14 4.80573 1
 -5 -3 -32 302.115 4.21083 1
 5 -3 33 99.7 3.2507 1
 -5 -3 -34 -1.07498 2.59303 1
 5 3 35 778.442 5.81883 1
 5 3 36 -2.68075 2.48642 1
 -5 -3 -37 101.646 3.2647 1
 5 -3 38 6.05987 2.68411 1
 5 -3 39 3.40511 2.72875 1
 5 3 40 6.07184 2.64858 1
 5 -3 41 14.4504 2.75833 1
 5 3 42 -1.22146 2.87769 1
 5 -3 43 348.513 4.87686 1
 5 3 44 65.5078 3.34623 1
 5 -3 45 63.2573 3.40412 1
 5 -3 46 25.194 3.10259 1
 5 -3 47 56.5004 3.35901 1
 -5 -3 -48 12.551 3.05136 1
 5 -4 -49 87.0538 3.80033 1
 5 4 -48 27.355 3.388 1
 5 4 -47 222.967 4.40144 1
 -5 4 46 1.73666 3.26613 1
 -5 4 45 146.333 4.43055 1
 -5 4 44 9.3409 3.5761 1
 5 -4 -43 855.906 7.9839 1
 5 4 -42 165.11 4.40094 1
 5 -4 -41 407.501 5.44446 1
 5 -4 -40 370.626 5.20835 1
 5 -4 -39 11.9245 2.94844 1
 5 4 -38 338.159 4.65267 1
 -5 4 37 1.70943 2.66797 1
 5 4 -36 110.018 3.28162 1
 -5 4 35 96.5865 3.13943 1
 -5 -4 34 35.8042 2.73884 1
 -5 -4 33 132.184 3.34878 1
 5 -4 -32 74.3973 3.38535 1
 -5 4 31 396.68 5.75893 1
 5 -4 -30 68.2331 3.68789 1
 -5 4 29 6.91541 2.61679 1
 5 -4 -28 88.3888 3.27751 1
 5 4 -27 1201.9 6.37909 1
 5 4 -26 332.637 3.68681 1
 -5 4 25 0.28669 2.37885 1
 5 4 -24 277.571 3.86447 1
 5 4 -23 244.799 3.68921 1
 5 -4 -22 155.094 3.03847 1
 5 4 -21 345.076 3.58657 1
 5 -4 -20 186.491 2.57289 1
 5 -4 -19 1988.23 6.001 1
 5 -4 -18 315.331 2.69206 1
 5 -4 -17 212.611 2.44648 1
 5 4 -16 388.991 2.83642 1
 -5 4 15 274.259 2.24246 1
 -5 -4 14 198.481 1.87036 1
 5 -4 -13 368.101 2.3424 1
 5 -4 -12 259.821 2.05011 1
 5 -4 -11 1287.29 3.89501 1
 -5 -4 10 26.6693 1.13092 1
 5 4 10 22.2099 5.94779 -2
 -5 -4 10 22.2099 5.94779 1
 5 -4 -9 9.77112 1.38615 1
 -5 4 -9 9.78695 1.98005 -2
 5 -4 -9 9.78695 1.98005 1
 5 4 -8 74.7611 2.3766 1
 -5 -4 -8 79.5827 1.82264 -2
 5 4 -8 79.5827 1.82264 1
 5 -4 -7 31.2871 2.57406 1
 -5 4 -7 89.0778 1.75074 -2
 5 -4 -7 89.0778 1.75074 1
 5 -4 -6 129.283 4.36759 1
 5 -4 6 169.092 1.73621 -2
 -5 4 6 169.092 1.73621 1
 5 -4 5 150 1.89101 -2
 -5 4 5 150 1.89101 1
 5 -4 4 52.9669 1.74252 -2
 -5 4 4 52.9669 1.74252 1
 -5 -4 -3 1252.6 4.91699 -2
 5 4 -3 1252.6 4.91699 1
 -5 -4 -2 379.754 3.28181 -2
 5 4 -2 379.754 3.28181 1
 -5 4 -1 451.857 3.36556 -2
 5 -4 -1 451.857 3.36556 1
 5 -4 0 134.939 2.08837 -2
 -5 4 0 134.939 2.08837 1
 5 4 -1 126.862 2.20694 -2
 -5 -4 -1 126.862 2.20694 1
 -5 -4 2 377.329 3.09217 -2
 5 4 2 377.329 3.09217 1
 -5 -4 3 501.139 3.39217 -2
 5 4 3 501.139 3.39217 1
 -5 4 4 59.8689 1.79803 -2
 5 -4 4 59.8689 1.79803 1
 5 -4 -5 317.147 2.32733 -2
 -5 4 -5 317.147 2.32733 1
 5 4 6 166.916 10.2697 1
 -5 4 6 352.669 2.46056 -2
 5 -4 6 352.669 2.46056 1
 -5 4 -7 493.816 23.1663 1
 -5 4 7 438.001 3.58277 -2
 5 -4 7 438.001 3.58277 1
 -5 -4 -8 43.4647 2.76433 1
 -5 4 8 52.1093 1.83803 -2
 5 -4 8 52.1093 1.83803 1
 5 4 9 3.53627 1.06545 1
 5 4 -9 3.8349 2.69448 -2
 -5 -4 -9 3.8349 2.69448 1
 5 4 10 0.35365 1.20883 1
 5 -4 -10 2.54563 3.3925 -2
 -5 4 -10 2.54563 3.3925 1
 5 4 11 465.218 2.84068 1
 5 -4 -11 649.518 11.5055 -2
 -5 4 -11 649.518 11.5055 1
 5 4 12 11.7257 1.23084 1
 5 -4 -12 34.8205 7.18411 -2
 -5 4 -12 34.8205 7.18411 1
 5 4 13 630.061 2.97447 1
 5 4 14 379.638 2.54881 1
 -5 4 -15 1286.77 4.11756 1
 5 4 16 490.483 2.74291 1
 5 -4 17 31.9726 1.45141 1
 5 -4 18 121.938 1.92606 1
 -5 4 -19 2810.77 7.37555 1
 5 4 20 20.1733 1.66667 1
 5 4 21 270.19 3.17347 1
 5 4 22 254.158 3.7877 1
 5 4 23 824.575 7.52097 1
 5 -4 24 299.339 5.22129 1
 5 -4 25 443.615 5.00624 1
 5 -4 26 131.774 3.1685 1
 5 -4 27 547.983 5.13242 1
 -5 4 -28 80.629 2.81855 1
 5 -4 29 16.4563 2.39238 1
 -5 -4 -30 -1.48329 2.45792 1
 5 -4 31 197.595 3.75604 1
 -5 -4 -32 66.5239 2.91291 1
 5 4 33 34.3645 2.76596 1
 -5 -4 -34 138.526 3.43909 1
 5 -4 35 11.0666 2.72196 1
 5 4 36 36.3704 2.89587 1
 -5 -4 -37 27.6378 2.9511 1
 5 4 38 132.419 3.66881 1
 5 -4 39 48.8034 3.20954 1
 5 4 40 401.63 5.27166 1
 5 -4 41 472.192 5.98222 1
 5 -4 42 267.193 5.10637 1
 -5 -4 -43 417.635 6.27629 1
 5 4 44 20.2405 3.28475 1
 -5 -4 -45 61.009 3.5473 1
 5 -4 46 21.4452 3.26604 1
 5 4 47 213.323 4.38629 1
 -5 -4 -48 34.7591 10.7201 1
 5 -5 -48 145.352 4.14097 1
 5 5 -47 102.999 4.04426 1
 5 5 -46 -1.02078 3.0552 1
 5 5 -45 3.24076 2.84901 1
 5 5 -44 8.24497 3.00514 1
 5 5 -43 19.2636 3.19235 1
 5 5 -42 148.683 3.94909 1
 -5 5 41 -0.76391 3.02164 1
 5 -5 -40 84.9932 3.69953 1
 -5 5 39 8.85245 3.07331 1
 -5 5 38 12.6526 3.10475 1
 -5 5 37 100.407 3.51526 1
 -5 5 36 92.2425 3.39135 1
 -5 5 35 2.74593 2.84097 1
 -5 5 34 86.4122 3.40194 1
 -5 5 33 840.229 6.51213 1
 -5 5 32 102.108 3.61738 1
 5 5 -31 6.02173 2.82299 1
 -5 -5 30 0.57257 2.864 1
 5 -5 -29 1332.2 8.18083 1
 -5 -5 28 136.429 3.77372 1
 -5 -5 27 103.795 3.17586 1
 5 -5 -26 1.53415 2.27108 1
 5 5 -25 1192.19 6.61169 1
 5 -5 -24 1.49802 2.20429 1
 5 -5 -23 87.9286 2.92295 1
 5 5 -22 28.8808 2.49594 1
 -5 5 21 1092.6 6.38954 1
 -5 -5 20 88.4368 2.68733 1
 -5 -5 19 1108.08 5.92755 1
 -5 5 18 57.0598 2.1265 1
 5 -5 -17 317.902 3.02637 1
 5 5 -16 189.935 2.54897 1
 5 -5 -15 357.891 3.08556 1
 5 -5 -14 196.413 2.21043 1
 5 5 -13 12.8638 1.47482 1
 5 -5 -12 125.024 1.89005 1
 -5 -5 11 507.251 3.03782 1
 5 5 -10 17.2501 1.55364 1
 5 5 10 26.814 4.14212 -2
 -5 -5 10 26.814 4.14212 1
 5 -5 -9 485.803 4.55529 1
 5 5 9 518.994 4.31193 -2
 -5 -5 9 518.994 4.31193 1
 5 -5 -8 153.224 4.24838 1
 -5 -5 -8 166.861 2.61023 -2
 5 5 -8 166.861 2.61023 1
 5 5 -7 50.3958 2.79962 1
 5 5 7 64.6913 2.15899 -2
 -5 -5 7 64.6913 2.15899 1
 -5 5 6 173.537 4.33671 1
 5 5 6 232.31 2.7011 -2
 -5 -5 6 232.31 2.7011 1
 -5 -5 -5 75.9154 1.8849 -2
 5 5 -5 75.9154 1.8849 1
 5 5 4 481.266 3.17753 -2
 -5 -5 4 481.266 3.17753 1
 -5 -5 -3 783.126 3.98962 -2
 5 5 -3 783.126 3.98962 1
 5 -5 2 203.465 2.18257 -2
 -5 5 2 203.465 2.18257 1
 -5 5 -1 297.359 2.8151 -2
 5 -5 -1 297.359 2.8151 1
 -5 -5 0 322.096 3.19633 -2
 5 5 0 322.096 3.19633 1
 -5 -5 1 125.982 1.96706 -2
 5 5 1 125.982 1.96706 1
 5 5 -2 160.4 2.46982 -2
 -5 -5 -2 160.4 2.46982 1
 -5 -5 3 368.159 3.10327 -2
 5 5 3 368.159 3.10327 1
 -5 -5 4 557.92 3.55335 -2
 5 5 4 557.92 3.55335 1
 -5 -5 5 285.944 2.74089 -2
 5 5 5 285.944 2.74089 1
 -5 -5 6 396.589 2.96562 -2
 5 5 6 396.589 2.96562 1
 5 5 7 17.8961 2.59446 1
 5 -5 -7 21.9495 2.05703 -2
 -5 5 -7 21.9495 2.05703 1
 5 5 8 126.07 3.81833 1
 -5 5 8 146.732 2.5592 -2
 5 -5 8 146.732 2.5592 1
 5 5 9 260.921 2.9444 1
 -5 5 9 332.026 4.34387 -2
 5 -5 9 332.026 4.34387 1
 5 5 10 27.7993 1.86969 1
 5 5 -10 39.9874 3.65172 -2
 -5 -5 -10 39.9874 3.65172 1
 5 5 11 87.0212 2.08554 1
 5 -5 -11 152.103 6.19128 -2
 -5 5 -11 152.103 6.19128 1
 5 5 12 122.629 2.21424 1
 5 -5 -12 141.478 7.80813 -2
 -5 5 -12 141.478 7.80813 1
 5 5 13 547.129 3.62816 1
 5 -5 -13 549.185 13.298 -2
 -5 5 -13 549.185 13.298 1
 5 5 14 1.37933 1.62186 1
 -5 5 -15 19.9961 1.70424 1
 -5 5 -16 6.02879 1.55957 1
 -5 5 -17 621.491 4.57075 1
 -5 5 -18 37.1748 2.34046 1
 5 5 19 867.406 5.42028 1
 5 5 20 64.6071 2.71951 1
 5 5 21 313.508 4.44457 1
 5 -5 22 119.247 3.33687 1
 5 5 23 356.431 4.67889 1
 5 -5 24 80.1955 2.9073 1
 -5 5 -25 1055.04 6.40804 1
 5 -5 26 1.55874 2.35185 1
 5 -5 27 3.71021 2.40192 1
 -5 -5 -28 125.606 3.67923 1
 5 -5 29 1361.66 8.41442 1
 5 5 30 47.7631 2.90793 1
 5 5 31 0.02726 2.57239 1
 5 -5 32 3.31724 2.57056 1
 -5 -5 -33 791.772 6.08982 1
 -5 -5 -34 76.4925 3.19508 1
 5 -5 35 54.187 3.12063 1
 -5 -5 -36 147.983 3.73496 1
 5 -5 37 359.953 4.79092 1
 5 5 38 26.9897 3.08954 1
 5 -5 39 38.5493 3.42824 1
 5 -5 40 155.422 4.23301 1
 5 -5 41 10.1671 3.53787 1
 5 -5 42 65.2338 4.07862 1
 5 -5 43 84.8958 4.08316 1
 5 5 44 2.55986 3.66656 1
 5 5 45 95.1934 4.09924 1
 5 -5 46 19.3781 3.32843 1
 5 5 47 206.96 9.08365 1
 5 6 -47 10.221 3.0254 1
 5 -6 -46 20.1042 3.04963 1
 -5 -6 45 8.1764 2.93935 1
 5 6 -44 108.029 3.59693 1
 5 6 -43 227.05 4.1208 1
 -5 6 42 318.211 4.57823 1
 -5 6 41 3.00113 3.07608 1
 5 -6 -40 96.2733 3.73855 1
 5 -6 -39 251.939 4.73621 1
 5 -6 -38 483.974 6.014 1
 -5 6 37 54.5641 3.49246 1
 5 6 -36 170.801 4.47011 1
 -5 6 35 202.516 4.5306 1
 5 -6 -34 408.854 5.52699 1
 -5 6 33 73.6607 3.61928 1
 5 -6 -32 1.28406 2.96604 1
 -5 6 31 216.68 4.32717 1
 -5 6 30 0.16461 2.86007 1
 5 -6 -29 46.5804 3.16106 1
 -5 6 28 87.4096 3.03919 1
 5 -6 -27 35.9275 3.00181 1
 5 -6 -26 98.7157 3.5495 1
 5 -6 -25 13.7115 2.93576 1
 -5 -6 24 5.36306 3.02188 1
 5 -6 -23 12.7808 2.53182 1
 -5 -6 22 634.49 5.69422 1
 5 -6 -21 128.141 3.19196 1
 5 6 -20 115.351 3.50669 1
 5 6 -19 1146.78 7.7976 1
 5 -6 -18 2246.08 10.3548 1
 5 6 -17 1318.36 7.55328 1
 -5 6 16 80.4729 2.76035 1
 -5 6 15 329.635 3.92935 1
 -5 6 14 229.14 3.30327 1
 5 -6 -13 4.35128 1.85896 1
 5 -6 -12 3.09697 1.58605 1
 -5 -6 11 272.004 2.99287 1
 5 6 11 276.913 9.77712 -2
 -5 -6 11 276.913 9.77712 1
 5 -6 -10 493.479 5.1375 1
 -5 -6 -10 511.012 5.9867 -2
 5 6 -10 511.012 5.9867 1
 5 -6 -9 71.2823 3.33378 1
 5 -6 9 88.6531 3.13003 -2
 -5 6 9 88.6531 3.13003 1
 5 6 -8 50.1335 5.54324 1
 5 6 8 81.5367 2.65034 -2
 -5 -6 8 81.5367 2.65034 1
 -5 6 7 346.182 28.6157 1
 5 6 7 451.502 3.73003 -2
 -5 -6 7 451.502 3.73003 1
 5 6 6 670.312 4.18023 -2
 -5 -6 6 670.312 4.18023 1
 5 6 5 452.561 3.79498 -2
 -5 -6 5 452.561 3.79498 1
 5 6 4 722.187 4.79116 -2
 -5 -6 4 722.187 4.79116 1
 5 6 3 7.35531 2.14895 -2
 -5 -6 3 7.35531 2.14895 1
 5 -6 2 161.772 3.09253 -2
 -5 6 2 161.772 3.09253 1
 -5 -6 -1 33.3931 1.8602 -2
 5 6 -1 33.3931 1.8602 1
 -5 6 0 33.6495 1.74606 -2
 5 -6 0 33.6495 1.74606 1
 -5 6 1 13.2934 1.61797 -2
 5 -6 1 13.2934 1.61797 1
 5 6 2 51.581 7.78849 1
 -5 -6 2 53.82 2.08938 -2
 5 6 2 53.82 2.08938 1
 5 -6 -3 36.8433 1.986 -2
 -5 6 -3 36.8433 1.986 1
 -5 -6 4 279.445 3.08901 -2
 5 6 4 279.445 3.08901 1
 5 -6 -5 654.294 4.06806 -2
 -5 6 -5 654.294 4.06806 1
 -5 -6 6 311.616 3.14071 -2
 5 6 6 311.616 3.14071 1
 5 6 7 696.631 11.4525 1
 -5 6 7 734.097 4.14143 -2
 5 -6 7 734.097 4.14143 1
 -5 -6 -8 248.162 4.49643 1
 -5 6 8 261.144 3.26646 -2
 5 -6 8 261.144 3.26646 1
 -5 -6 -9 37.4068 2.53422 1
 5 -6 -9 40.6554 2.64685 -2
 -5 6 -9 40.6554 2.64685 1
 -5 -6 -10 147.066 2.71838 1
 5 -6 -10 218.517 5.54777 -2
 -5 6 -10 218.517 5.54777 1
 -5 6 -11 63.4454 2.11391 1
 5 -6 -11 97.1455 6.3738 -2
 -5 6 -11 97.1455 6.3738 1
 -5 -6 -12 48.0095 2.21004 1
 5 -6 -12 56.7813 6.39317 -2
 -5 6 -12 56.7813 6.39317 1
 -5 -6 -13 13.4391 1.97479 1
 5 -6 -13 25.6136 8.12152 -2
 -5 6 -13 25.6136 8.12152 1
 5 -6 14 280.887 3.82028 1
 5 6 15 612.584 5.33414 1
 -5 6 -16 34.2738 2.49493 1
 -5 6 -17 455.64 5.45898 1
 5 -6 18 1688.06 8.78889 1
 -5 6 -19 1535.55 7.65367 1
 5 6 20 3.62518 2.282 1
 5 6 21 46.6617 2.57628 1
 5 6 22 417.025 4.89527 1
 -5 6 -23 166.242 3.56367 1
 5 -6 24 77.5395 2.98941 1
 -5 6 -25 131.083 3.22448 1
 5 6 26 188.422 3.63811 1
 -5 6 -27 15.4343 2.73542 1
 5 6 28 47.8022 2.83622 1
 -5 -6 -29 127.889 3.49156 1
 5 6 30 23.5983 2.82337 1
 5 -6 31 86.3732 3.19577 1
 5 -6 32 25.4693 2.83809 1
 5 -6 33 3.35742 2.70114 1
 5 -6 34 82.4369 3.26757 1
 -5 -6 -35 58.1729 3.19271 1
 -5 -6 -36 268.88 4.36211 1
 -5 -6 -37 54.0236 3.51544 1
 5 -6 38 280.283 5.48368 1
 -5 -6 -39 205.145 5.1537 1
 5 6 40 100.981 4.48744 1
 5 -6 41 0.2011 3.52178 1
 5 6 42 32.5693 3.67085 1
 5 6 43 130.913 4.51896 1
 5 -6 44 239.867 5.23429 1
 5 6 45 3.02862 9.32904 1
 5 7 -45 3.72958 3.26312 1
 5 7 -44 144.982 4.02176 1
 5 -7 -43 8.22473 2.99658 1
 5 -7 -42 49.1066 3.17428 1
 5 -7 -41 1.60311 2.93312 1
 -5 7 40 45.2534 3.52061 1
 -5 7 39 50.6161 3.7324 1
 -5 7 38 378.208 5.81191 1
 -5 7 37 56.4152 3.91806 1
 5 -7 -36 483.796 6.18517 1
 -5 7 35 161.035 4.46441 1
 -5 7 34 5.75508 3.27745 1
 -5 7 33 0.59007 3.22443 1
 5 -7 -32 208.202 4.49352 1
 -5 7 31 237.572 4.61157 1
 -5 7 30 149.568 3.8308 1
 5 -7 -29 5.07388 2.70511 1
 5 -7 -28 548.745 5.20895 1
 5 -7 -27 34.9086 2.92247 1
 -5 -7 26 53.9591 3.03137 1
 -5 -7 25 0.8563 2.9587 1
 5 -7 -24 472.644 5.98787 1
 5 -7 -23 125.093 3.66777 1
 -5 7 22 38.3285 3.04506 1
 5 -7 -21 -0.93616 2.49469 1
 5 -7 -20 69.4096 3.01523 1
 5 7 -19 313.326 4.35703 1
 5 -7 -18 127.622 3.63728 1
 -5 -7 17 200.825 4.07379 1
 5 -7 -16 380.542 5.14883 1
 -5 -7 15 2.96314 3.10765 1
 5 7 -14 412.177 6.14379 1
 5 7 -13 393.175 5.06662 1
 -5 -7 12 187.501 4.42568 1
 5 -7 -11 89.1777 3.06603 1
 5 7 -10 1017.85 10.4754 1
 -5 -7 -10 1087.5 10.0252 -2
 5 7 -10 1087.5 10.0252 1
 5 -7 -9 104.047 4.79321 1
 -5 -7 -9 99.0442 5.10446 -2
 5 7 -9 99.0442 5.10446 1
 -5 7 8 1510.19 20.0327 1
 5 7 8 1738.53 9.39623 -2
 -5 -7 8 1738.53 9.39623 1
 -5 7 7 103.563 8.81839 1
 5 7 7 127.994 3.36803 -2
 -5 -7 7 127.994 3.36803 1
 5 7 6 49.2744 2.9408 -2
 -5 -7 6 49.2744 2.9408 1
 5 7 5 189.821 3.66969 -2
 -5 -7 5 189.821 3.66969 1
 5 -7 4 1064.03 6.87242 -2
 -5 7 4 1064.03 6.87242 1
 5 7 3 20.0195 2.75917 -2
 -5 -7 3 20.0195 2.75917 1
 -5 -7 -2 443.242 4.9045 -2
 5 7 -2 443.242 4.9045 1
 -5 -7 -1 0.17502 2.37348 -2
 5 7 -1 0.17502 2.37348 1
 -5 -7 0 1359.71 7.66901 -2
 5 7 0 1359.71 7.66901 1
 -5 -7 1 5.81543 2.32389 -2
 5 7 1 5.81543 2.32389 1
 -5 -7 2 563.63 5.39438 -2
 5 7 2 563.63 5.39438 1
 -5 -7 3 3.99696 2.63036 -2
 5 7 3 3.99696 2.63036 1
 -5 -7 4 1441.38 7.84724 -2
 5 7 4 1441.38 7.84724 1
 5 -7 -5 24.8534 2.60267 -2
 -5 7 -5 24.8534 2.60267 1
 -5 7 6 21.6411 2.50261 -2
 5 -7 6 21.6411 2.50261 1
 5 7 7 120.97 5.55463 1
 -5 7 7 131.099 3.42164 -2
 5 -7 7 131.099 3.42164 1
 5 7 8 1781.77 18.8177 1
 -5 7 8 1942.49 8.32838 -2
 5 -7 8 1942.49 8.32838 1
 5 7 9 68.4195 6.5531 1
 -5 7 9 69.8854 3.5433 -2
 5 -7 9 69.8854 3.5433 1
 -5 -7 -10 901.345 8.64437 1
 -5 7 10 1012.71 9.50031 -2
 5 -7 10 1012.71 9.50031 1
 -5 -7 -11 23.8329 2.69781 1
 5 -7 -11 20.7689 7.66884 -2
 -5 7 -11 20.7689 7.66884 1
 5 -7 12 705.753 6.17973 1
 5 -7 -12 729.448 14.5587 -2
 -5 7 -12 729.448 14.5587 1
 -5 7 -13 50.1577 2.92355 1
 5 -7 -13 116.174 9.36745 -2
 -5 7 -13 116.174 9.36745 1
 5 -7 14 1065.58 8.53644 1
 5 -7 -14 1145.91 18.262 -2
 -5 7 -14 1145.91 18.262 1
 -5 7 -15 25.6529 2.44513 1
 5 -7 16 100.647 2.63686 1
 -5 7 -17 212.14 3.39684 1
 -5 7 -18 281.597 3.62886 1
 -5 7 -19 74.2602 2.67246 1
 -5 -7 -20 0.59089 2.417 1
 -5 7 -21 51.2586 2.86285 1
 -5 -7 -22 423.528 4.73327 1
 -5 7 -23 71.1996 3.03363 1
 -5 7 -24 211.166 3.65319 1
 -5 -7 -25 13.9503 2.59169 1
 -5 -7 -26 42.9699 2.7029 1
 -5 -7 -27 98.297 3.11116 1
 -5 7 -28 367.325 4.65916 1
 -5 -7 -29 8.5329 2.83383 1
 -5 -7 -30 617.496 5.96812 1
 5 -7 31 187.351 4.14797 1
 5 -7 32 18.7935 2.95827 1
 5 -7 33 6.72654 2.8921 1
 5 -7 34 5.50369 2.94051 1
 5 7 35 208.063 4.49147 1
 -5 -7 -36 590.981 6.63218 1
 5 -7 37 17.6452 3.97465 1
 5 -7 38 175.013 5.07812 1
 5 -7 39 88.6355 3.89346 1
 -5 -7 -40 266.713 5.31416 1
 5 -7 41 11.7838 3.60074 1
 5 -7 42 26.5924 3.73658 1
 5 7 43 5.17404 3.77749 1
 5 7 44 232.658 45.8423 1
 -5 8 43 134.636 3.83751 1
 5 -8 -42 44.04 3.45773 1
 -5 8 41 248.817 4.46117 1
 -5 8 40 58.7861 3.43794 1
 -5 8 39 4.33962 3.06975 1
 5 8 -38 86.8421 3.6534 1
 5 -8 -37 2.829 3.26187 1
 5 -8 -36 1.13431 3.3536 1
 5 -8 -35 1.0657 3.26292 1
 5 -8 -34 50.5145 3.70099 1
 5 -8 -33 15.1826 3.43836 1
 -5 8 32 40.7304 3.39566 1
 5 -8 -31 2.04217 3.1613 1
 5 -8 -30 48.843 3.23397 1
 5 -8 -29 283.843 4.45211 1
 5 -8 -28 535.955 5.40508 1
 5 -8 -27 179.474 3.86134 1
 5 -8 -26 8.6827 2.73116 1
 -5 -8 25 1.65449 2.61332 1
 5 -8 -24 1.58216 2.60559 1
 5 -8 -23 48.0603 3.07229 1
 -5 8 22 288.615 4.34373 1
 5 -8 -21 169.135 3.85424 1
 -5 8 20 0.70573 2.93463 1
 5 -8 -19 122.466 3.80649 1
 5 -8 -18 1039.2 7.52968 1
 -5 8 17 395.954 4.46605 1
 -5 -8 16 26.1576 2.56694 1
 5 -8 -15 203.922 3.85122 1
 -5 -8 14 806.322 7.23191 1
 5 -8 -13 13.7439 2.94782 1
 5 -8 -12 2215.7 11.7438 1
 5 -8 -11 160.667 4.80994 1
 5 -8 -10 380.425 10.6078 1
 -5 -8 -10 412.413 10.7616 -2
 5 8 -10 412.413 10.7616 1
 5 8 -9 721.128 14.465 1
 5 8 9 745.461 9.31275 -2
 -5 -8 9 745.461 9.31275 1
 5 8 -8 146.141 17.9622 1
 5 8 8 132.021 5.15311 -2
 -5 -8 8 132.021 5.15311 1
 5 8 7 118.242 5.41785 -2
 -5 -8 7 118.242 5.41785 1
 5 8 6 38.6436 4.84471 -2
 -5 -8 6 38.6436 4.84471 1
 5 -8 5 1399.99 11.0963 -2
 -5 8 5 1399.99 11.0963 1
 5 8 4 130.017 5.31191 -2
 -5 -8 4 130.017 5.31191 1
 5 8 3 1729.83 13.3478 -2
 -5 -8 3 1729.83 13.3478 1
 5 -8 2 34.7547 4.11467 -2
 -5 8 2 34.7547 4.11467 1
 5 8 1 19.9039 3.67325 -2
 -5 -8 1 19.9039 3.67325 1
 -5 8 0 51.7276 4.00116 -2
 5 -8 0 51.7276 4.00116 1
 -5 8 1 3.6233 3.2459 -2
 5 -8 1 3.6233 3.2459 1
 -5 8 2 213.766 5.27754 -2
 5 -8 2 213.766 5.27754 1
 -5 8 3 1416.71 10.3371 -2
 5 -8 3 1416.71 10.3371 1
 -5 8 4 376.245 5.99631 -2
 5 -8 4 376.245 5.99631 1
 -5 8 5 1637.73 10.2942 -2
 5 -8 5 1637.73 10.2942 1
 -5 -8 -6 16.4618 23.2553 1
 5 -8 -6 23.6909 3.35508 -2
 -5 8 -6 23.6909 3.35508 1
 5 8 7 211.648 8.80302 1
 -5 -8 7 202.413 4.52427 -2
 5 8 7 202.413 4.52427 1
 5 8 8 4.01421 4.73291 1
 -5 8 8 21.9711 3.95882 -2
 5 -8 8 21.9711 3.95882 1
 -5 -8 -9 407.661 7.72607 1
 -5 8 9 485.096 6.37851 -2
 5 -8 9 485.096 6.37851 1
 5 -8 10 96.7911 3.46561 1
 5 8 -10 136.332 6.76976 -2
 -5 -8 -10 136.332 6.76976 1
 -5 8 -11 388.393 4.35706 1
 -5 -8 -12 1602.45 6.88333 1
 5 -8 -12 1894.35 21.4247 -2
 -5 8 -12 1894.35 21.4247 1
 5 8 13 64.6528 2.42585 1
 5 -8 -13 52.1928 9.42366 -2
 -5 8 -13 52.1928 9.42366 1
 -5 -8 -14 679.217 4.75206 1
 5 -8 -14 763.376 15.8217 -2
 -5 8 -14 763.376 15.8217 1
 -5 -8 -15 155.202 2.91491 1
 5 -8 -15 185.747 11.3727 -2
 -5 8 -15 185.747 11.3727 1
 -5 -8 -16 52.49 2.39514 1
 -5 8 -17 377.315 4.18007 1
 -5 8 -18 753.412 5.72932 1
 -5 8 -19 196.374 3.65571 1
 -5 8 -20 34.5704 3.00518 1
 -5 -8 -21 194.002 3.46909 1
 -5 -8 -22 239.135 3.69627 1
 -5 -8 -23 7.84296 2.53386 1
 -5 -8 -24 54.8731 2.84389 1
 5 8 25 0.17717 2.51581 1
 5 8 26 88.6567 3.14538 1
 -5 -8 -27 125.265 3.44709 1
 5 8 28 457.61 5.21406 1
 -5 -8 -29 281.647 4.50121 1
 5 -8 30 40.4653 3.24412 1
 -5 8 -31 47.7725 3.43272 1
 -5 -8 -32 148.267 4.10791 1
 -5 8 -33 6.48392 3.22054 1
 -5 -8 -34 4.23746 3.51685 1
 -5 8 -35 13.2516 3.62541 1
 -5 -8 -36 -0.3144 3.51518 1
 -5 -8 -37 23.6539 3.48506 1
 -5 -8 -38 59.5033 3.77546 1
 -5 8 -39 19.4681 3.43502 1
 -5 -8 -40 102.712 4.14536 1
 -5 -8 -41 171.998 4.63901 1
 5 9 -41 46.0779 3.92918 1
 5 -9 -40 236.338 5.00488 1
 -5 9 39 4.97347 3.53805 1
 5 -9 -38 98.1236 4.05349 1
 5 -9 -37 18.8824 3.59082 1
 5 -9 -36 13.2013 3.37192 1
 -5 9 35 34.1741 3.81092 1
 5 -9 -34 179.596 5.01553 1
 5 -9 -33 159.705 4.58958 1
 5 -9 -32 9.12499 3.51898 1
 5 -9 -31 492.44 6.02866 1
 5 -9 -30 542.518 6.19686 1
 5 -9 -29 244.542 4.82931 1
 -5 9 28 82.9538 3.8795 1
 -5 9 27 19.6477 3.29979 1
 5 -9 -26 60.401 3.57369 1
 -5 9 25 22.6156 3.2679 1
 5 -9 -24 17.6153 3.21001 1
 5 -9 -23 5.27232 3.04322 1
 -5 9 22 0.89324 2.94462 1
 -5 9 21 272.401 4.36475 1
 5 -9 -20 72.1297 3.38004 1
 5 -9 -19 5.00621 2.96446 1
 -5 -9 18 157.547 3.74491 1
 5 -9 -17 54.5197 3.31254 1
 5 -9 -16 89.137 3.53724 1
 5 9 -15 11.3723 2.92447 1
 -5 -9 14 15.5724 3.06404 1
 5 -9 -13 1.83941 2.91945 1
 -5 -9 12 136.688 4.00883 1
 5 -9 12 181.301 17.4608 -2
 -5 9 12 181.301 17.4608 1
 5 -9 -11 338.448 5.57132 1
 5 9 11 354.207 11.6427 -2
 -5 -9 11 354.207 11.6427 1
 5 9 -10 4.95321 3.53903 1
 -5 -9 -10 13.4405 6.06764 -2
 5 9 -10 13.4405 6.06764 1
 5 -9 -9 5.6136 3.97202 1
 -5 -9 -9 4.3743 5.26625 -2
 5 9 -9 4.3743 5.26625 1
 5 -9 -8 -1.35172 5.08259 1
 5 9 8 9.69087 4.26918 -2
 -5 -9 8 9.69087 4.26918 1
 5 9 7 345.416 4.9311 -2
 -5 -9 7 345.416 4.9311 1
 -5 9 -6 909.484 6.96242 -2
 5 -9 -6 909.484 6.96242 1
 5 9 5 836.966 6.92427 -2
 -5 -9 5 836.966 6.92427 1
 -5 9 -4 13.9293 3.46771 -2
 5 -9 -4 13.9293 3.46771 1
 -5 9 -3 75.4043 4.13712 -2
 5 -9 -3 75.4043 4.13712 1
 5 9 2 1540.32 9.42349 -2
 -5 -9 2 1540.32 9.42349 1
 5 -9 1 199.628 4.75075 -2
 -5 9 1 199.628 4.75075 1
 -5 -9 0 83.9724 3.76284 -2
 5 9 0 83.9724 3.76284 1
 5 9 -1 95.3154 4.04296 -2
 -5 -9 -1 95.3154 4.04296 1
 5 9 -2 1660.73 10.2155 -2
 -5 -9 -2 1660.73 10.2155 1
 5 9 3 1.27281 8.87698 1
 -5 -9 3 11.3083 3.81744 -2
 5 9 3 11.3083 3.81744 1
 5 9 -4 110.494 4.66046 -2
 -5 -9 -4 110.494 4.66046 1
 -5 -9 5 846.613 7.54368 -2
 5 9 5 846.613 7.54368 1
 5 9 -6 1377.64 8.85418 -2
 -5 -9 -6 1377.64 8.85418 1
 5 9 7 272.618 13.7678 1
 -5 9 7 313.621 6.09812 -2
 5 -9 7 313.621 6.09812 1
 -5 9 -8 19.6098 6.69299 1
 -5 9 8 13.4721 4.54192 -2
 5 -9 8 13.4721 4.54192 1
 -5 9 -9 3.96777 4.8548 1
 5 9 -9 0.31215 4.4445 -2
 -5 -9 -9 0.31215 4.4445 1
 -5 -9 -10 43.7986 3.45956 1
 5 9 -10 45.8976 6.64492 -2
 -5 -9 -10 45.8976 6.64492 1
 5 9 11 251.702 5.15339 1
 -5 -9 11 293.666 7.50308 -2
 5 9 11 293.666 7.50308 1
 5 9 12 465.956 5.71719 1
 -5 9 12 497.945 17.3927 -2
 5 -9 12 497.945 17.3927 1
 -5 9 -13 20.7538 3.17131 1
 5 -9 -13 30.9834 14.1287 -2
 -5 9 -13 30.9834 14.1287 1
 5 9 14 34.3645 3.16854 1
 -5 9 -15 2.55941 2.95555 1
 -5 -9 -16 288.484 4.55259 1
 -5 -9 -17 30.3066 3.08524 1
 5 -9 18 87.7193 3.26976 1
 5 -9 19 -0.33133 2.68212 1
 5 -9 20 9.14624 2.68602 1
 5 -9 21 305.367 4.31622 1
 -5 9 -22 144.135 3.42493 1
 -5 -9 -23 20.5883 2.76129 1
 5 9 24 4.18029 2.72027 1
 -5 9 -25 -0.88258 2.84923 1
 -5 -9 -26 45.2506 3.20576 1
 -5 9 -27 -0.9816 3.18226 1
 -5 -9 -28 55.2705 3.61302 1
 5 9 29 287.349 4.9691 1
 5 -9 30 236.114 4.80611 1
 -5 9 -31 418.848 5.73868 1
 -5 9 -32 208.958 4.78177 1
 5 -9 33 105.149 4.18903 1
 -5 -9 -34 132.188 4.12418 1
 -5 -9 -35 11.9829 3.61646 1
 -5 -9 -36 39.1451 3.83019 1
 -5 -9 -37 49.2255 3.91041 1
 5 9 38 74.7586 4.40028 1
 5 -10 -38 68.04 4.05282 1
 5 -10 -37 1.81671 3.56899 1
 -5 10 36 1.21676 3.49507 1
 5 -10 -35 114.65 4.11837 1
 -5 10 34 31.1258 3.2989 1
 5 -10 -33 158.789 3.94789 1
 5 -10 -32 88.4495 3.86367 1
 5 -10 -31 34.7956 3.4049 1
 5 -10 -30 49.7648 3.53909 1
 5 -10 -29 56.5956 3.77405 1
 5 -10 -28 6.95737 3.33774 1
 5 -10 -27 0.32157 3.36889 1
 5 -10 -26 12.6266 3.25374 1
 5 -10 -25 5.70881 3.23023 1
 5 -10 -24 21.405 3.31334 1
 -5 -10 23 269.167 4.70769 1
 -5 -10 22 84.8951 3.7017 1
 5 -10 -21 3.57619 3.01649 1
 -5 -10 20 832.257 6.79157 1
 -5 10 19 129.981 3.8193 1
 5 -10 -18 20.3493 3.07733 1
 5 -10 -17 -1.64704 2.93697 1
 5 -10 -16 307.661 5.11238 1
 -5 -10 15 1.46512 3.2156 1
 5 10 -14 54.9042 3.57009 1
 5 -10 -13 2.74136 3.3187 1
 5 10 -12 830.504 7.95785 1
 5 10 12 911.219 25.0061 -2
 -5 -10 12 911.219 25.0061 1
 5 -10 -11 127.05 5.04931 1
 -5 -10 -11 150.06 9.55252 -2
 5 10 -11 150.06 9.55252 1
 -5 10 10 0.85324 4.39161 1
 5 -10 10 7.25114 6.2554 -2
 -5 10 10 7.25114 6.2554 1
 5 -10 -9 181.849 6.31434 1
 -5 -10 -9 232.083 7.70946 -2
 5 10 -9 232.083 7.70946 1
 5 -10 -8 405.009 10.9162 1
 -5 -10 -8 405.018 7.16536 -2
 5 10 -8 405.018 7.16536 1
 -5 10 7 36.0759 23.3655 1
 -5 10 -7 12.8942 4.28422 -2
 5 -10 -7 12.8942 4.28422 1
 -5 10 -6 9.17125 4.16617 -2
 5 -10 -6 9.17125 4.16617 1
 5 -10 5 378.387 6.29453 -2
 -5 10 5 378.387 6.29453 1
 -5 10 -4 670.78 7.2316 -2
 5 -10 -4 670.78 7.2316 1
 5 -10 3 98.6881 4.53846 -2
 -5 10 3 98.6881 4.53846 1
 5 10 2 25.2257 3.8038 -2
 -5 -10 2 25.2257 3.8038 1
 -5 10 -1 0.17953 3.55682 -2
 5 -10 -1 0.17953 3.55682 1
 5 10 0 7.89916 3.60797 -2
 -5 -10 0 7.89916 3.60797 1
 5 10 -1 0.90542 3.58725 -2
 -5 -10 -1 0.90542 3.58725 1
 5 10 -2 25.0863 3.77054 -2
 -5 -10 -2 25.0863 3.77054 1
 -5 10 3 75.3832 4.21658 -2
 5 -10 3 75.3832 4.21658 1
 5 10 -4 255.559 5.29104 -2
 -5 -10 -4 255.559 5.29104 1
 -5 10 5 388.772 5.90103 -2
 5 -10 5 388.772 5.90103 1
 -5 10 6 59.9496 3.70376 -2
 5 -10 6 59.9496 3.70376 1
 5 10 7 -1.02136 9.72604 1
 5 10 -7 0.09687 3.39069 -2
 -5 -10 -7 0.09687 3.39069 1
 -5 10 -8 261.571 11.2201 1
 -5 10 8 299.795 4.98184 -2
 5 -10 8 299.795 4.98184 1
 5 10 9 439.507 10.0909 1
 -5 -10 9 459.947 5.82573 -2
 5 10 9 459.947 5.82573 1
 5 -10 10 38.5812 3.48325 1
 -5 -10 10 36.1385 6.07467 -2
 5 10 10 36.1385 6.07467 1
 5 -10 11 176.089 4.63294 1
 -5 -10 11 188.065 6.73964 -2
 5 10 11 188.065 6.73964 1
 5 -10 12 421.052 5.00524 1
 5 -10 -12 575.562 20.8741 -2
 -5 10 -12 575.562 20.8741 1
 -5 10 -13 6.09189 2.73598 1
 5 -10 -13 32.8149 15.4292 -2
 -5 10 -13 32.8149 15.4292 1
 -5 10 -14 89.9448 3.35079 1
 5 -10 -14 100.497 16.6509 -2
 -5 10 -14 100.497 16.6509 1
 -5 10 -15 8.57361 2.75435 1
 5 -10 -15 4.35217 15.176 -2
 -5 10 -15 4.35217 15.176 1
 5 10 16 405.568 4.55546 1
 -5 -10 -17 39.6856 3.00711 1
 -5 -10 -18 63.672 3.20081 1
 5 -10 19 26.2942 3.00698 1
 -5 10 -20 626.14 5.78561 1
 5 10 21 17.9041 3.22043 1
 -5 -10 -22 21.375 3.2721 1
 -5 -10 -23 263.717 4.48178 1
 -5 -10 -24 58.5091 3.37018 1
 5 -10 25 29.3311 3.07068 1
 -5 -10 -26 89.8786 3.66508 1
 -5 -10 -27 124.81 4.16397 1
 5 10 28 14.6952 3.43238 1
 -5 -10 -29 48.2849 3.73683 1
 -5 10 -30 15.2306 3.22699 1
 -5 10 -31 62.4315 3.5909 1
 -5 -10 -32 138.371 4.47502 1
 -5 -10 -33 72.1385 4.29494 1
 -5 -10 -34 66.2807 4.33053 1
 5 10 35 -3.4876 3.81629 1
 5 -11 -35 394.87 6.35688 1
 -5 11 34 78.3468 4.28243 1
 -5 11 33 52.1874 3.47377 1
 5 -11 -32 43.3622 3.25698 1
 -5 11 31 313.87 4.49499 1
 5 -11 -30 192.056 4.27272 1
 5 11 -29 146.027 4.19825 1
 -5 -11 28 79.434 3.7772 1
 -5 -11 27 249.486 4.66729 1
 5 -11 -26 118.177 4.21897 1
 5 -11 -25 15.0254 3.48479 1
 -5 11 24 15.6809 3.4405 1
 -5 11 23 111.105 4.08677 1
 -5 11 22 -0.13262 3.36789 1
 5 11 -21 252.475 4.82551 1
 -5 11 20 9.01975 3.16549 1
 -5 11 19 117.077 3.97601 1
 5 -11 -18 24.0881 3.34305 1
 5 -11 -17 138.616 4.05347 1
 5 11 -16 194.552 4.60934 1
 5 -11 -15 330.979 5.49442 1
 -5 11 14 5.4914 3.47114 1
 5 -11 -13 171.325 5.02222 1
 5 -11 13 193.84 13.935 -2
 -5 11 13 193.84 13.935 1
 5 11 -12 28.7348 3.89241 1
 5 -11 12 19.5455 11.938 -2
 -5 11 12 19.5455 11.938 1
 5 -11 -11 41.3023 4.81536 1
 5 -11 11 38.3337 8.31399 -2
 -5 11 11 38.3337 8.31399 1
 5 -11 -10 -1.4208 4.92975 1
 -5 -11 -10 8.00316 6.64268 -2
 5 11 -10 8.00316 6.64268 1
 5 -11 -9 9.72567 4.94753 1
 5 11 9 9.69584 6.58946 -2
 -5 -11 9 9.69584 6.58946 1
 5 -11 -8 3.10936 7.02465 1
 -5 11 -8 20.9233 5.36883 -2
 5 -11 -8 20.9233 5.36883 1
 5 -11 -7 13.768 9.92823 1
 -5 11 -7 21.2078 4.90621 -2
 5 -11 -7 21.2078 4.90621 1
 -5 11 -6 77.9669 5.03892 -2
 5 -11 -6 77.9669 5.03892 1
 -5 11 -5 263.065 6.13979 -2
 5 -11 -5 263.065 6.13979 1
 -5 11 -4 31.3251 4.36721 -2
 5 -11 -4 31.3251 4.36721 1
 -5 -11 -3 14.7943 3.6782 -2
 5 11 -3 14.7943 3.6782 1
 5 11 2 550.392 6.88886 -2
 -5 -11 2 550.392 6.88886 1
 -5 -11 -1 243.716 5.03184 -2
 5 11 -1 243.716 5.03184 1
 -5 11 0 62.7221 3.99507 -2
 5 -11 0 62.7221 3.99507 1
 -5 11 1 139.8 4.75867 -2
 5 -11 1 139.8 4.75867 1
 5 11 2 564.966 18.3711 1
 -5 -11 2 438.614 6.8198 -2
 5 11 2 438.614 6.8198 1
 -5 11 3 50.2785 3.83883 -2
 5 -11 3 50.2785 3.83883 1
 -5 -11 4 24.273 3.67647 -2
 5 11 4 24.273 3.67647 1
 -5 -11 5 48.7049 4.06515 -2
 5 11 5 48.7049 4.06515 1
 5 11 6 181.331 15.0159 1
 -5 -11 6 154.806 4.68306 -2
 5 11 6 154.806 4.68306 1
 5 11 7 79.3139 12.2053 1
 5 11 -7 86.6949 4.24854 -2
 -5 -11 -7 86.6949 4.24854 1
 -5 11 -8 71.6915 9.16118 1
 5 -11 -8 73.1762 4.29744 -2
 -5 11 -8 73.1762 4.29744 1
 5 11 9 6.78626 6.48779 1
 -5 -11 9 10.7135 4.08368 -2
 5 11 9 10.7135 4.08368 1
 -5 -11 -10 5.17431 4.62712 1
 5 -11 -10 0.97488 4.21533 -2
 -5 11 -10 0.97488 4.21533 1
 -5 -11 -11 21.4116 3.63696 1
 -5 -11 11 20.8802 5.40785 -2
 5 11 11 20.8802 5.40785 1
 -5 -11 -12 59.5738 3.50456 1
 5 -11 -12 76.838 9.65606 -2
 -5 11 -12 76.838 9.65606 1
 -5 -11 -13 29.0405 3.16037 1
 5 -11 -13 65.392 16.5901 -2
 -5 11 -13 65.392 16.5901 1
 -5 -11 -14 47.4062 3.33892 1
 5 -11 -14 64.3679 16.9172 -2
 -5 11 -14 64.3679 16.9172 1
 -5 -11 -15 83.5411 3.36959 1
 5 -11 -15 143.215 17.6081 -2
 -5 11 -15 143.215 17.6081 1
 -5 -11 -16 33.6485 3.00942 1
 -5 -11 -17 44.8675 3.36409 1
 -5 11 -18 2.74958 2.92901 1
 -5 -11 -19 195.583 4.05552 1
 5 11 20 4.48785 3.04528 1
 -5 -11 -21 213.646 4.31981 1
 5 11 22 21.7608 3.43967 1
 5 -11 23 2.85171 3.15648 1
 -5 -11 -24 24.3053 3.29357 1
 5 11 25 34.1546 3.4332 1
 -5 -11 -26 69.4573 3.63793 1
 -5 -11 -27 272.031 5.02234 1
 5 -11 28 23.2432 3.60268 1
 -5 -11 -29 15.9439 3.48966 1
 -5 11 -30 170.587 4.46935 1
 5 -11 31 370.486 5.63429 1
 -5 -11 -32 -0.82789 3.5813 1
 -5 11 -33 15.2226 5.97913 1
 5 12 -29 49.1141 3.34988 1
 5 -12 -28 12.3639 3.09491 1
 5 -12 -27 55.7363 3.2327 1
 -5 -12 26 3.12478 2.92887 1
 5 -12 -25 27.899 3.14231 1
 5 -12 -24 116.621 3.92757 1
 5 -12 -23 51.16 3.65128 1
 5 -12 -22 242.472 4.87303 1
 5 -12 -21 166.196 4.63421 1
 -5 -12 20 23.8953 3.51751 1
 5 -12 -19 23.8775 3.4549 1
 -5 -12 18 3.21653 3.39029 1
 5 -12 -17 179.252 4.87744 1
 5 -12 -16 35.7828 3.94148 1
 5 -12 -15 15.1547 3.69348 1
 5 -12 -14 5.86605 3.54281 1
 5 -12 -13 12.4975 3.69213 1
 5 -12 -12 10.9132 4.00129 1
 5 -12 12 42.5934 13.4293 -2
 -5 12 12 42.5934 13.4293 1
 5 -12 -11 309.286 7.55676 1
 5 -12 11 353.34 9.62134 -2
 -5 12 11 353.34 9.62134 1
 5 -12 -10 34.696 5.76974 1
 5 -12 10 44.0308 7.57897 -2
 -5 12 10 44.0308 7.57897 1
 5 -12 -9 579.892 10.564 1
 5 -12 9 686.563 11.5541 -2
 -5 12 9 686.563 11.5541 1
 5 -12 -8 49.6961 8.65639 1
 -5 12 -8 70.2655 6.17122 -2
 5 -12 -8 70.2655 6.17122 1
 5 -12 -7 18.6097 8.22576 1
 -5 12 -7 12.5575 5.72981 -2
 5 -12 -7 12.5575 5.72981 1
 5 12 6 3.19889 4.95384 -2
 -5 -12 6 3.19889 4.95384 1
 -5 12 -5 594.821 8.22444 -2
 5 -12 -5 594.821 8.22444 1
 5 -12 4 29.3926 4.74114 -2
 -5 12 4 29.3926 4.74114 1
 -5 12 -3 11.4843 4.55051 -2
 5 -12 -3 11.4843 4.55051 1
 5 -12 2 237.549 5.65469 -2
 -5 12 2 237.549 5.65469 1
 -5 12 -1 406.519 6.05082 -2
 5 -12 -1 406.519 6.05082 1
 -5 12 0 12.2492 3.8554 -2
 5 -12 0 12.2492 3.8554 1
 5 12 1 339.711 16.5977 1
 -5 12 1 282.414 6.32975 -2
 5 -12 1 282.414 6.32975 1
 -5 12 2 206.774 5.38011 -2
 5 -12 2 206.774 5.38011 1
 5 12 -3 8.30258 4.05428 -2
 -5 -12 -3 8.30258 4.05428 1
 5 -12 -4 133.756 5.39077 -2
 -5 12 -4 133.756 5.39077 1
 -5 -12 5 672.237 7.56795 -2
 5 12 5 672.237 7.56795 1
 5 12 6 -1.21126 11.9061 1
 -5 12 6 5.62702 4.2648 -2
 5 -12 6 5.62702 4.2648 1
 -5 12 -7 -0.09561 8.80249 1
 -5 12 7 8.59659 4.47225 -2
 5 -12 7 8.59659 4.47225 1
 -5 12 -8 108.003 10.6148 1
 -5 12 8 104.842 4.8359 -2
 5 -12 8 104.842 4.8359 1
 -5 12 -9 704.882 16.8229 1
 -5 12 9 760.172 7.39339 -2
 5 -12 9 760.172 7.39339 1
 -5 -12 -10 63.819 6.42117 1
 -5 12 10 74.128 5.15335 -2
 5 -12 10 74.128 5.15335 1
 -5 -12 -11 358.533 6.90172 1
 -5 12 11 395.739 7.96304 -2
 5 -12 11 395.739 7.96304 1
 -5 -12 -12 -1.30463 3.33477 1
 -5 -12 12 -2.585 8.98152 -2
 5 12 12 -2.585 8.98152 1
 5 -12 13 37.7686 3.51582 1
 5 -12 -13 40.1764 17.1501 -2
 -5 12 -13 40.1764 17.1501 1
 5 -12 14 20.3568 3.52736 1
 5 -12 -14 9.2513 11.5031 -2
 -5 12 -14 9.2513 11.5031 1
 -5 -12 -15 -1.71564 3.00155 1
 5 -12 -15 -10.5616 16.6373 -2
 -5 12 -15 -10.5616 16.6373 1
 -5 -12 -16 -3.13226 2.97399 1
 -5 -12 -17 462.667 5.74112 1
 -5 -12 -18 35.7602 3.54036 1
 -5 12 -19 121.74 4.18932 1
 -5 12 -20 4.0313 2.97717 1
 5 12 21 240.917 4.09627 1
 5 12 22 90.7057 3.57488 1
 5 12 23 59.6263 3.19884 1
 -5 -12 -24 92.6032 3.12485 1
 5 12 25 6.40485 2.75951 1
 -5 -12 -26 43.0738 3.09979 1
 5 -12 27 5.07925 2.97583 1
 -5 -12 -28 32.4039 3.51846 1
 -5 -12 -29 20.2572 3.47764 1
 5 13 -24 13.4697 4.30568 1
 5 -13 -23 101.568 3.80046 1
 -5 13 22 21.7954 3.32358 1
 -5 -13 21 63.3699 3.56968 1
 5 -13 -20 195.193 4.35804 1
 5 -13 -19 65.3056 3.65433 1
 5 -13 -18 95.0796 3.75932 1
 5 -13 -17 165.409 4.70333 1
 5 -13 -16 63.9081 4.31717 1
 -5 -13 15 239.448 5.45725 1
 -5 -13 14 21.0855 4.17913 1
 5 -13 -13 25.9277 4.37184 1
 -5 13 -13 45.3203 14.1928 -2
 5 -13 -13 45.3203 14.1928 1
 5 -13 -12 36.6785 4.89469 1
 5 -13 12 39.7831 11.4266 -2
 -5 13 12 39.7831 11.4266 1
 -5 -13 11 34.0223 5.16701 1
 5 -13 11 35.2505 8.16482 -2
 -5 13 11 35.2505 8.16482 1
 5 -13 -10 12.7609 5.25267 1
 5 -13 10 20.6074 7.7626 -2
 -5 13 10 20.6074 7.7626 1
 5 -13 -9 1.08272 5.09354 1
 5 -13 9 10.7326 7.73979 -2
 -5 13 9 10.7326 7.73979 1
 5 -13 -8 -4.79682 5.01792 1
 5 -13 8 2.57451 7.59494 -2
 -5 13 8 2.57451 7.59494 1
 5 -13 -7 62.4571 11.8005 1
 5 13 7 40.5463 5.725 -2
 -5 -13 7 40.5463 5.725 1
 5 -13 -6 968.481 25.8356 1
 -5 13 -6 1060.22 10.3256 -2
 5 -13 -6 1060.22 10.3256 1
 5 -13 -5 59.1594 12.2914 1
 -5 13 -5 57.3797 5.73838 -2
 5 -13 -5 57.3797 5.73838 1
 5 -13 -4 455.838 19.3424 1
 -5 13 -4 492.854 8.39016 -2
 5 -13 -4 492.854 8.39016 1
 -5 13 -3 10.0201 4.6443 -2
 5 -13 -3 10.0201 4.6443 1
 -5 13 -2 7.01443 4.5236 -2
 5 -13 -2 7.01443 4.5236 1
 -5 13 -1 41.7589 4.21532 -2
 5 -13 -1 41.7589 4.21532 1
 -5 13 0 100.82 4.94877 -2
 5 -13 0 100.82 4.94877 1
 -5 13 1 23.921 4.15052 -2
 5 -13 1 23.921 4.15052 1
 -5 13 2 32.9195 4.11287 -2
 5 -13 2 32.9195 4.11287 1
 -5 13 3 3.36316 4.06198 -2
 5 -13 3 3.36316 4.06198 1
 -5 13 4 298.531 6.50196 -2
 5 -13 4 298.531 6.50196 1
 5 13 -5 10.2303 4.5325 -2
 -5 -13 -5 10.2303 4.5325 1
 5 13 6 621.923 23.9247 1
 -5 13 6 706.585 8.27944 -2
 5 -13 6 706.585 8.27944 1
 5 13 7 -13.6248 11.4296 1
 -5 13 7 6.53065 4.38038 -2
 5 -13 7 6.53065 4.38038 1
 5 -13 8 43.1957 9.7036 1
 -5 13 8 43.7742 4.80481 -2
 5 -13 8 43.7742 4.80481 1
 -5 13 -9 48.1217 9.59492 1
 -5 13 9 52.3557 4.95041 -2
 5 -13 9 52.3557 4.95041 1
 -5 -13 -10 61.0936 6.19305 1
 5 -13 -10 60.9334 5.40315 -2
 -5 13 -10 60.9334 5.40315 1
 5 -13 11 44.9426 4.21697 1
 -5 13 11 50.9192 7.48148 -2
 5 -13 11 50.9192 7.48148 1
 -5 -13 -12 1.66159 3.61105 1
 -5 -13 12 8.76062 9.5146 -2
 5 13 12 8.76062 9.5146 1
 -5 -13 -13 20.1334 3.74294 1
 5 -13 -13 25.7217 9.59616 -2
 -5 13 -13 25.7217 9.59616 1
 5 13 14 20.4518 3.24049 1
 5 -13 -14 28.2548 16.9946 -2
 -5 13 -14 28.2548 16.9946 1
 5 -13 15 63.8897 3.61411 1
 5 -13 -15 95.3029 13.4655 -2
 -5 13 -15 95.3029 13.4655 1
 -5 13 -16 6.6508 2.91962 1
 5 -13 -16 -2.75815 17.4694 -2
 -5 13 -16 -2.75815 17.4694 1
 5 -13 17 58.4464 3.01258 1
 5 -13 -17 95.0053 19.5693 -2
 -5 13 -17 95.0053 19.5693 1
 -5 -13 -18 55.123 2.95405 1
 -5 13 -19 44.3582 2.94036 1
 -5 13 -20 444.621 4.52922 1
 5 -13 21 82.0867 3.14565 1
 5 13 22 7.05301 2.9314 1
 -5 -13 -23 30.7652 3.12549 1
 5 -14 -17 74.016 12.4959 1
 5 -14 -16 47.5792 3.62027 1
 -5 -14 15 45.6816 3.61727 1
 5 -14 -14 32.0852 3.56006 1
 -5 -14 -14 33.1455 9.83131 -2
 5 14 -14 33.1455 9.83131 1
 5 -14 -13 39.6821 3.81201 1
 -5 -14 -13 41.9268 8.43672 -2
 5 14 -13 41.9268 8.43672 1
 -5 -14 12 30.3838 4.5195 1
 -5 -14 -12 36.932 5.59457 -2
 5 14 -12 36.932 5.59457 1
 5 -14 -11 21.1191 4.58711 1
 -5 -14 -11 19.7104 5.35832 -2
 5 14 -11 19.7104 5.35832 1
 5 -14 -10 7.33175 4.71517 1
 -5 -14 -10 20.4395 5.43713 -2
 5 14 -10 20.4395 5.43713 1
 -5 -14 9 90.5273 5.24175 1
 -5 -14 -9 90.8909 5.76314 -2
 5 14 -9 90.8909 5.76314 1
 -5 -14 8 126.573 6.78316 1
 -5 14 -8 126.726 5.67895 -2
 5 -14 -8 126.726 5.67895 1
 -5 14 7 65.3902 7.59103 1
 5 14 7 73.6581 4.91035 -2
 -5 -14 7 73.6581 4.91035 1
 5 -14 -6 0.68446 6.85018 1
 -5 -14 -6 -1.52151 4.47709 -2
 5 14 -6 -1.52151 4.47709 1
 -5 14 5 -10.2385 7.83701 1
 5 14 5 -0.30358 4.54992 -2
 -5 -14 5 -0.30358 4.54992 1
 -5 14 4 201.385 11.5217 1
 -5 -14 -4 262.026 6.10238 -2
 5 14 -4 262.026 6.10238 1
 5 -14 -3 219.522 16.3358 1
 5 14 3 239.66 5.96317 -2
 -5 -14 3 239.66 5.96317 1
 5 14 -2 -40.0713 16.6817 1
 -5 14 -2 182.799 5.45493 -2
 5 -14 -2 182.799 5.45493 1
 -5 -14 -1 14.1618 4.08748 -2
 5 14 -1 14.1618 4.08748 1
 5 -14 0 43.2394 4.17815 -2
 -5 14 0 43.2394 4.17815 1
 -5 14 1 6.13708 3.66301 -2
 5 -14 1 6.13708 3.66301 1
 -5 14 2 240.401 5.27503 -2
 5 -14 2 240.401 5.27503 1
 5 14 3 273.064 16.8804 1
 -5 14 3 289.887 5.68768 -2
 5 -14 3 289.887 5.68768 1
 5 14 4 276.843 12.162 1
 -5 14 4 345.964 6.04637 -2
 5 -14 4 345.964 6.04637 1
 5 14 5 5.48791 6.67608 1
 -5 14 5 1.93298 4.12243 -2
 5 -14 5 1.93298 4.12243 1
 5 14 6 -5.64767 5.65984 1
 -5 14 6 0.17684 4.20936 -2
 5 -14 6 0.17684 4.20936 1
 5 14 7 73.3342 5.84399 1
 5 14 -7 82.8053 4.61495 -2
 -5 -14 -7 82.8053 4.61495 1
 -5 -14 -8 16.3205 4.75308 1
 -5 14 8 28.7438 4.75872 -2
 5 -14 8 28.7438 4.75872 1
 -5 -14 -9 112.353 5.27067 1
 -5 14 9 118.687 5.38078 -2
 5 -14 9 118.687 5.38078 1
 -5 -14 -10 124.019 5.07186 1
 -5 -14 10 120.163 5.40207 -2
 5 14 10 120.163 5.40207 1
 -5 -14 -11 20.5109 3.79337 1
 5 -14 -11 25.4764 5.25475 -2
 -5 14 -11 25.4764 5.25475 1
 5 14 12 18.5808 3.7073 1
 -5 14 12 26.7514 5.83142 -2
 5 -14 12 26.7514 5.83142 1
 5 14 13 24.2976 3.37855 1
 5 -14 -13 33.8027 7.09811 -2
 -5 14 -13 33.8027 7.09811 1
 -5 -14 -14 15.2304 3.05439 1
 -5 -14 14 8.56627 12.3892 -2
 5 14 14 8.56627 12.3892 1
 5 -14 15 65.6129 3.3437 1
 -5 -14 15 70.9524 13.4989 -2
 5 14 15 70.9524 13.4989 1
 -5 -14 -16 29.7821 2.99287 1
 5 -14 -16 37.0128 18.7179 -2
 -5 14 -16 37.0128 18.7179 1
 -6 0 48 86.0761 5.60273 1
 6 0 -46 155.744 6.07227 1
 -6 0 44 6.82184 5.04393 1
 -6 0 42 1.005 4.1769 1
 -6 0 40 62.0708 4.97207 1
 6 0 -38 19.9872 4.26968 1
 -6 0 36 1182.29 10.3882 1
 -6 0 34 22.2752 3.68964 1
 -6 0 32 33.487 4.37464 1
 -6 0 30 195.494 5.54301 1
 -6 0 28 17.0209 4.0156 1
 6 0 -26 278.492 6.13283 1
 -6 0 24 2726.82 14.9406 1
 -6 0 22 -2.77835 2.87864 1
 -6 0 20 110.639 3.06424 1
 -6 0 18 13.1294 2.08512 1
 -6 0 16 94.9276 2.40746 1
 -6 0 14 560.84 4.31758 1
 -6 0 12 28.2168 2.15347 1
 -6 0 10 12.3025 2.24978 1
 -6 0 -10 28.1646 4.59431 -2
 6 0 -10 28.1646 4.59431 1
 6 0 8 456.637 4.76092 -2
 -6 0 8 456.637 4.76092 1
 6 0 6 3.48945 1.97265 -2
 -6 0 6 3.48945 1.97265 1
 6 0 4 222.814 3.45166 -2
 -6 0 4 222.814 3.45166 1
 -6 0 -2 94.6213 2.85218 -2
 6 0 -2 94.6213 2.85218 1
 -6 0 0 37703.1 53.8278 -2
 6 0 0 37703.1 53.8278 1
 6 0 -2 484.905 6.48583 -2
 -6 0 -2 484.905 6.48583 1
 -6 0 4 263.694 4.25829 -2
 6 0 4 263.694 4.25829 1
 6 0 -6 10.5442 1.84012 -2
 -6 0 -6 10.5442 1.84012 1
 6 0 8 -2.92043 5.82518 1
 6 0 -8 65.262 2.63567 -2
 -6 0 -8 65.262 2.63567 1
 -6 0 -10 148.613 2.84048 1
 6 0 -10 149.074 5.65581 -2
 -6 0 -10 149.074 5.65581 1
 -6 0 -12 88.0592 2.82618 1
 -6 0 12 84.4584 58.0768 -2
 6 0 12 84.4584 58.0768 1
 -6 0 -14 793.19 6.48298 1
 -6 0 -16 649.154 5.67869 1
 -6 0 -18 908.307 7.13359 1
 -6 0 -20 17.29 2.95635 1
 -6 0 -22 238.414 4.97103 1
 -6 0 -24 1551.67 8.67031 1
 -6 0 -26 2373.4 13.4086 1
 6 0 28 48.8559 4.66163 1
 -6 0 -30 122.393 4.90331 1
 -6 0 -32 0.80918 3.35208 1
 6 0 34 29.0902 4.24772 1
 6 0 36 198.235 5.93511 1
 -6 0 -38 1.12948 4.31529 1
 6 0 40 246.795 6.7031 1
 6 0 42 102.819 5.24933 1
 -6 0 -44 -0.67725 4.158 1
 -6 0 -46 80.1491 4.40411 1
 6 -1 -49 8.42432 3.02733 1
 -6 -1 48 6.22024 2.9844 1
 6 1 -47 112.65 3.74757 1
 -6 1 46 123.523 3.95094 1
 -6 -1 45 -1.46409 3.32874 1
 6 -1 -44 246.082 4.61355 1
 6 1 -43 3.40667 3.23179 1
 6 -1 -42 2.99248 3.18339 1
 -6 -1 41 3.2236 3.37526 1
 -6 1 40 456.914 5.87456 1
 -6 -1 39 317.168 5.33161 1
 -6 1 38 57.223 3.6904 1
 6 -1 -37 52.1579 3.55961 1
 -6 1 36 83.9878 3.56408 1
 -6 1 35 430.998 5.49259 1
 -6 1 34 23.3593 3.10334 1
 -6 1 33 7.35923 2.81621 1
 6 -1 -32 23.9154 3.15353 1
 6 -1 -31 347.328 4.9109 1
 6 -1 -30 14.6112 3.04341 1
 -6 1 29 0.84024 2.55817 1
 6 1 -28 488.619 5.69646 1
 -6 1 27 417.611 5.26043 1
 -6 -1 26 1073.85 7.39095 1
 6 1 -25 566.012 5.79786 1
 -6 -1 24 890.588 6.11123 1
 -6 1 23 -0.2385 2.09539 1
 6 -1 -22 124.147 2.88833 1
 -6 -1 21 99.8419 2.72554 1
 6 1 -20 41.7325 2.06352 1
 -6 -1 19 116.29 2.14634 1
 -6 -1 18 610.589 3.71264 1
 -6 1 17 8.81488 1.37579 1
 6 -1 -16 43.6401 1.40701 1
 6 1 -15 249.377 2.07356 1
 -6 -1 14 1724.85 4.58194 1
 -6 -1 13 968.644 3.50102 1
 -6 -1 12 300.981 2.28407 1
 -6 -1 11 1024.94 3.99906 1
 -6 1 10 1153.01 4.48186 1
 -6 1 -10 1218.78 16.9807 -2
 6 -1 -10 1218.78 16.9807 1
 6 1 -9 496.449 4.28414 1
 6 1 9 550.212 4.64019 -2
 -6 -1 9 550.212 4.64019 1
 -6 1 -8 394.392 2.78782 -2
 6 -1 -8 394.392 2.78782 1
 -6 -1 -7 650.264 3.39305 -2
 6 1 -7 650.264 3.39305 1
 6 1 6 753.374 3.72733 -2
 -6 -1 6 753.374 3.72733 1
 -6 -1 -5 3.66512 1.61239 -2
 6 1 -5 3.66512 1.61239 1
 6 1 4 21.2317 1.73573 -2
 -6 -1 4 21.2317 1.73573 1
 6 -1 3 36.5106 1.50441 -2
 -6 1 3 36.5106 1.50441 1
 -6 -1 -2 2409.13 7.00836 -2
 6 1 -2 2409.13 7.00836 1
 -6 -1 -1 526.228 4.37198 -2
 6 1 -1 526.228 4.37198 1
 6 -1 0 403.6 3.66022 -2
 -6 1 0 403.6 3.66022 1
 6 -1 -1 416.405 3.93835 -2
 -6 1 -1 416.405 3.93835 1
 6 -1 -2 3487.38 9.65173 -2
 -6 1 -2 3487.38 9.65173 1
 6 -1 -3 22.4709 1.70698 -2
 -6 1 -3 22.4709 1.70698 1
 -6 -1 4 35.1266 1.66484 -2
 6 1 4 35.1266 1.66484 1
 -6 -1 5 3.15368 1.44638 -2
 6 1 5 3.15368 1.44638 1
 6 1 -6 190.311 2.28552 -2
 -6 -1 -6 190.311 2.28552 1
 -6 -1 7 358.61 2.65206 -2
 6 1 7 358.61 2.65206 1
 6 -1 8 4.49402 3.51765 1
 6 -1 -8 53.5194 1.99425 -2
 -6 1 -8 53.5194 1.99425 1
 6 -1 9 336.985 3.52149 1
 6 1 -9 393.53 3.46856 -2
 -6 -1 -9 393.53 3.46856 1
 6 -1 10 367.01 2.75742 1
 6 -1 -10 506.606 6.1376 -2
 -6 1 -10 506.606 6.1376 1
 6 -1 11 1578.86 5.06355 1
 6 -1 -11 1730.9 20.8511 -2
 -6 1 -11 1730.9 20.8511 1
 6 -1 12 83.5689 1.67285 1
 -6 1 12 150.616 63.4336 -2
 6 -1 12 150.616 63.4336 1
 -6 -1 -13 649.77 3.7555 1
 -6 -1 -14 407.265 3.244 1
 -6 1 -15 431.222 3.34381 1
 6 -1 16 84.4651 2.13791 1
 -6 1 -17 13.4457 1.74839 1
 -6 -1 -18 606.16 4.57697 1
 6 1 19 213.646 3.33347 1
 -6 1 -20 2.31389 2.07236 1
 -6 1 -21 99.3188 3.09899 1
 -6 1 -22 342.963 4.3811 1
 -6 1 -23 6.38193 2.16214 1
 6 -1 24 559.893 4.79403 1
 -6 -1 -25 314.941 3.99703 1
 -6 -1 -26 658.414 5.61645 1
 6 -1 27 640.54 5.6438 1
 -6 -1 -28 20.6773 2.54609 1
 -6 -1 -29 27.3347 2.85509 1
 -6 -1 -30 71.8356 3.08457 1
 6 1 31 215.508 3.7607 1
 6 -1 32 254.278 3.84478 1
 6 -1 33 48.8827 2.94687 1
 6 1 34 1.09725 2.64487 1
 6 1 35 372.37 4.83002 1
 6 -1 36 475.248 5.35598 1
 6 1 37 145.382 3.84781 1
 6 -1 38 145.256 3.90238 1
 6 -1 39 111.709 3.78251 1
 -6 1 -40 435.256 5.68785 1
 6 -1 41 34.5467 3.2339 1
 6 -1 42 8.69538 3.1066 1
 6 -1 43 2.39274 3.08879 1
 6 -1 44 171.728 3.82311 1
 -6 -1 -45 2.37182 2.69532 1
 6 1 46 -0.21243 2.72337 1
 -6 1 -47 30.1447 7.90436 1
 6 -2 -49 293.553 4.93265 1
 6 -2 -48 94.0064 3.79685 1
 -6 2 47 19.0306 3.12644 1
 6 -2 -46 -2.78132 3.16666 1
 -6 -2 45 86.0117 3.72543 1
 -6 2 44 -1.65164 3.06577 1
 -6 2 43 2.64732 3.2272 1
 -6 2 42 1.15648 3.17942 1
 -6 -2 41 319.943 5.30113 1
 6 2 -40 9.6838 3.49923 1
 -6 2 39 13.816 3.44162 1
 -6 2 38 49.7127 3.59029 1
 -6 2 37 329.36 5.07179 1
 -6 2 36 132.164 3.92732 1
 -6 -2 35 3.37382 3.00371 1
 6 -2 -34 197.59 4.05931 1
 -6 2 33 285.051 4.47438 1
 -6 -2 32 61.5655 3.14205 1
 -6 -2 31 355.951 4.98132 1
 6 -2 -30 41.5957 3.33286 1
 -6 -2 29 220.01 4.19495 1
 6 -2 -28 12.2384 2.72632 1
 -6 -2 27 320.89 4.00819 1
 -6 -2 26 2.22083 2.3189 1
 -6 -2 25 871.941 6.15707 1
 -6 -2 24 267.321 3.85296 1
 -6 -2 23 76.8958 2.8912 1
 6 2 -22 724.723 5.43551 1
 6 -2 -21 527.23 4.21628 1
 -6 2 20 1.46521 1.70753 1
 -6 2 19 270.786 2.86748 1
 6 2 -18 453.345 3.12169 1
 -6 -2 17 624.218 3.27384 1
 6 -2 -16 118.875 1.79282 1
 -6 -2 15 89.3896 1.67255 1
 -6 -2 14 237.783 2.18682 1
 -6 -2 13 14.807 1.25143 1
 6 2 -12 17.7461 1.13727 1
 -6 -2 11 4.39297 1.07094 1
 -6 2 -11 24.811 7.53124 -2
 6 -2 -11 24.811 7.53124 1
 6 2 -10 128.204 1.69473 1
 -6 2 -10 205.019 5.34072 -2
 6 -2 -10 205.019 5.34072 1
 6 -2 -9 0.35649 1.2253 1
 6 2 9 19.5259 2.25647 -2
 -6 -2 9 19.5259 2.25647 1
 -6 -2 8 14.9217 2.01151 1
 6 2 8 30.6341 1.9713 -2
 -6 -2 8 30.6341 1.9713 1
 -6 2 7 556.666 11.7137 1
 6 2 7 673.308 3.73214 -2
 -6 -2 7 673.308 3.73214 1
 -6 2 6 475.946 13.6895 1
 6 2 6 542.624 3.51981 -2
 -6 -2 6 542.624 3.51981 1
 6 2 5 137.7 2.23701 -2
 -6 -2 5 137.7 2.23701 1
 6 2 -4 78.8925 18.9057 1
 6 2 4 78.6397 1.88804 -2
 -6 -2 4 78.6397 1.88804 1
 6 2 -3 556.669 40.5262 1
 6 -2 3 674.599 3.95005 -2
 -6 2 3 674.599 3.95005 1
 6 2 -2 409.267 36.0281 1
 6 -2 2 414.033 3.26608 -2
 -6 2 2 414.033 3.26608 1
 6 -2 1 330.808 3.17345 -2
 -6 2 1 330.808 3.17345 1
 6 -2 0 313.193 2.9653 -2
 -6 2 0 313.193 2.9653 1
 6 -2 -1 838.35 4.5783 -2
 -6 2 -1 838.35 4.5783 1
 6 -2 -2 547.526 3.69325 -2
 -6 2 -2 547.526 3.69325 1
 -6 -2 3 466.723 3.3252 -2
 6 2 3 466.723 3.3252 1
 6 2 4 76.7706 19.7822 1
 -6 -2 4 87.3469 1.80908 -2
 6 2 4 87.3469 1.80908 1
 6 2 5 45.6094 16.8321 1
 6 -2 -5 75.7286 1.70969 -2
 -6 2 -5 75.7286 1.70969 1
 6 -2 -6 422.77 2.97346 -2
 -6 2 -6 422.77 2.97346 1
 6 2 7 291.235 22.8734 1
 6 -2 -7 387.376 2.80196 -2
 -6 2 -7 387.376 2.80196 1
 6 2 8 183.035 4.77071 1
 -6 -2 8 171.517 2.36092 -2
 6 2 8 171.517 2.36092 1
 6 2 9 157.715 2.74942 1
 6 -2 -9 152.891 2.75875 -2
 -6 2 -9 152.891 2.75875 1
 -6 2 -10 618.635 3.39021 1
 6 -2 -10 599.1 7.18147 -2
 -6 2 -10 599.1 7.18147 1
 -6 -2 -11 42.9127 1.50139 1
 6 -2 -11 33.5977 7.23219 -2
 -6 2 -11 33.5977 7.23219 1
 -6 2 -12 138.183 1.90248 1
 -6 -2 12 144.659 40.5941 -2
 6 2 12 144.659 40.5941 1
 -6 2 -13 18.4253 1.55853 1
 6 2 14 199.039 2.44106 1
 -6 2 -15 164.648 2.5795 1
 -6 2 -16 11.6154 1.77923 1
 6 2 17 343.284 3.94644 1
 -6 2 -18 -0.40092 2.10921 1
 6 2 19 -0.98687 2.27942 1
 -6 2 -20 193.632 3.93721 1
 -6 2 -21 424.129 5.86865 1
 -6 -2 -22 195.072 3.42751 1
 6 -2 23 14.0071 2.40272 1
 6 -2 24 671.935 5.16585 1
 6 -2 25 1528.46 7.50429 1
 6 -2 26 324.142 4.09673 1
 6 -2 27 5.81223 2.34694 1
 -6 -2 -28 74.3439 3.50729 1
 -6 -2 -29 1.33194 2.59461 1
 -6 -2 -30 14.5118 2.94864 1
 -6 -2 -31 227.189 3.88004 1
 -6 -2 -32 63.4274 3.03147 1
 -6 -2 -33 328.866 4.52214 1
 6 2 34 105.42 3.46046 1
 6 -2 35 14.5957 2.8753 1
 -6 -2 -36 0.85205 2.85804 1
 6 2 37 99.5541 3.84026 1
 6 2 38 88.0419 3.81823 1
 6 -2 39 16.1214 3.37582 1
 6 -2 40 12.7609 3.30809 1
 -6 2 -41 431.212 5.42205 1
 6 -2 42 19.2427 3.30754 1
 6 -2 43 7.59776 3.02264 1
 6 -2 44 -1.96084 3.0126 1
 -6 2 -45 6.23845 3.00311 1
 6 -2 46 2.25777 3.12844 1
 -6 -3 48 130.582 4.15731 1
 -6 3 47 100.069 4.03213 1
 6 -3 -46 6.78635 3.26272 1
 6 3 -45 57.3679 3.65461 1
 6 3 -44 87.0127 3.7873 1
 6 3 -43 60.0906 3.57833 1
 6 -3 -42 227.651 4.56948 1
 6 -3 -41 51.4431 3.50542 1
 6 3 -40 115.14 4.18417 1
 -6 -3 39 1308.29 9.17376 1
 6 -3 -38 168.198 4.36436 1
 -6 -3 37 -0.92888 3.11082 1
 6 -3 -36 31.0809 3.26155 1
 6 3 -35 209.884 4.36099 1
 -6 -3 34 282.866 4.64323 1
 6 -3 -33 354.631 4.89234 1
 -6 -3 32 33.5345 2.99595 1
 -6 3 31 118.371 4.05103 1
 6 3 -30 0.32178 3.1207 1
 6 3 -29 24.6915 2.93912 1
 -6 -3 28 106.662 2.89885 1
 -6 3 27 1.19022 2.3012 1
 -6 -3 26 134.609 2.89312 1
 -6 -3 25 134.117 2.84645 1
 -6 -3 24 772.746 5.60831 1
 6 3 -23 189.627 3.01024 1
 -6 -3 22 220.19 3.53366 1
 6 3 -21 1.5222 1.99676 1
 6 3 -20 641.25 4.36819 1
 6 -3 -19 119.78 2.40291 1
 6 3 -18 32.7957 1.85937 1
 -6 -3 17 251.55 2.57991 1
 6 3 -16 880.631 3.97797 1
 -6 -3 15 44.2337 1.56607 1
 6 3 -14 61.1639 1.5086 1
 -6 -3 13 138.135 1.81712 1
 -6 3 12 393.745 2.5515 1
 -6 3 11 24.2218 1.2703 1
 6 -3 -10 5.02841 1.27515 1
 -6 3 -10 8.27111 3.52454 -2
 6 -3 -10 8.27111 3.52454 1
 -6 3 9 269.128 3.42772 1
 6 3 9 303.92 3.25278 -2
 -6 -3 9 303.92 3.25278 1
 -6 3 8 117.108 2.76658 1
 6 -3 8 120.342 2.36999 -2
 -6 3 8 120.342 2.36999 1
 -6 -3 7 448.457 3.8453 1
 6 -3 7 475.429 3.29259 -2
 -6 3 7 475.429 3.29259 1
 -6 3 -6 110.436 2.27047 -2
 6 -3 -6 110.436 2.27047 1
 -6 3 -5 88.6168 2.06208 -2
 6 -3 -5 88.6168 2.06208 1
 6 3 4 238.214 2.73917 -2
 -6 -3 4 238.214 2.73917 1
 -6 3 -3 851.193 4.73082 -2
 6 -3 -3 851.193 4.73082 1
 6 -3 2 100.336 2.25951 -2
 -6 3 2 100.336 2.25951 1
 6 -3 1 10.0775 1.55047 -2
 -6 3 1 10.0775 1.55047 1
 -6 3 0 21.5435 1.83195 -2
 6 -3 0 21.5435 1.83195 1
 -6 3 1 81.6708 1.83898 -2
 6 -3 1 81.6708 1.83898 1
 -6 3 2 17.4993 1.46075 -2
 6 -3 2 17.4993 1.46075 1
 -6 3 3 1480.6 5.32332 -2
 6 -3 3 1480.6 5.32332 1
 -6 -3 4 246.944 2.39571 -2
 6 3 4 246.944 2.39571 1
 6 -3 -5 86.7265 1.91046 -2
 -6 3 -5 86.7265 1.91046 1
 6 -3 -6 294.307 2.53167 -2
 -6 3 -6 294.307 2.53167 1
 -6 -3 -7 245.942 5.43264 1
 6 -3 -7 281.662 2.45049 -2
 -6 3 -7 281.662 2.45049 1
 6 3 8 35.6322 2.58538 1
 6 -3 -8 54.9902 1.85095 -2
 -6 3 -8 54.9902 1.85095 1
 6 3 9 310.017 2.95916 1
 6 -3 -9 349.349 4.06081 -2
 -6 3 -9 349.349 4.06081 1
 -6 3 -10 5.42196 1.47393 1
 6 3 -10 10.1587 3.31077 -2
 -6 -3 -10 10.1587 3.31077 1
 6 3 11 297.164 2.77602 1
 6 -3 -11 287.101 9.77789 -2
 -6 3 -11 287.101 9.77789 1
 6 3 12 345.179 2.95138 1
 6 -3 -12 387.226 10.8656 -2
 -6 3 -12 387.226 10.8656 1
 6 3 13 1.39387 1.62752 1
 -6 3 13 13.2883 67.9135 -2
 6 -3 13 13.2883 67.9135 1
 6 3 14 101.803 2.26603 1
 6 3 15 63.9819 2.44854 1
 6 3 16 221.47 3.40527 1
 -6 3 -17 135.003 3.17797 1
 6 3 18 78.4344 2.89771 1
 6 3 19 341.437 5.12046 1
 -6 3 -20 499.303 6.57772 1
 6 3 21 90.29 3.10642 1
 6 -3 22 9.19658 2.58697 1
 6 3 23 412.572 4.96934 1
 6 -3 24 522.283 5.28973 1
 6 -3 25 63.7401 2.92173 1
 6 3 26 211.911 3.8832 1
 6 -3 27 22.7068 2.56746 1
 6 -3 28 0.59894 2.81341 1
 6 -3 29 76.4618 3.45162 1
 6 -3 30 93.16 3.61612 1
 6 -3 31 17.1189 2.8448 1
 -6 -3 -32 4.78327 2.83078 1
 -6 -3 -33 113.467 3.68082 1
 6 -3 34 175.399 4.10861 1
 6 -3 35 100.758 3.51632 1
 6 -3 36 2.29493 2.91684 1
 6 3 37 61.1123 3.42222 1
 6 -3 38 426.115 5.38087 1
 6 -3 39 179.187 4.25404 1
 6 -3 40 34.6899 3.29157 1
 6 3 41 13.669 3.19722 1
 6 -3 42 224.203 4.51803 1
 6 -3 43 7.0949 3.27131 1
 6 -3 44 174.991 4.24191 1
 6 3 45 66.9682 3.8806 1
 6 -3 46 17.12 11.8953 1
 -6 -4 47 7.91138 3.23814 1
 6 4 -46 12.5948 3.20733 1
 6 -4 -45 1.59738 3.08679 1
 6 -4 -44 27.7639 3.66471 1
 6 4 -43 79.578 3.8642 1
 -6 -4 42 0.39737 3.25295 1
 6 4 -41 36.1324 3.6825 1
 -6 -4 40 26.4797 3.56022 1
 -6 -4 39 2.09416 3.21977 1
 -6 4 38 48.1527 3.63251 1
 -6 4 37 1.28926 3.15697 1
 -6 4 36 -1.8957 3.02776 1
 6 4 -35 354.81 4.78917 1
 6 4 -34 6.21789 2.75556 1
 -6 -4 33 10.9413 2.75982 1
 6 4 -32 124.073 3.45733 1
 -6 4 31 677.909 6.03586 1
 -6 -4 30 43.3429 3.56368 1
 6 -4 -29 147.089 4.15135 1
 -6 -4 28 11.604 3.09224 1
 6 -4 -27 1182.83 7.29977 1
 6 -4 -26 20.0066 2.43724 1
 6 4 -25 283.503 3.78656 1
 6 4 -24 102.163 2.7437 1
 6 4 -23 373.797 3.86161 1
 6 4 -22 431.058 4.30784 1
 6 4 -21 342.268 3.89699 1
 6 4 -20 108.415 3.31979 1
 -6 -4 19 376.148 4.36738 1
 6 4 -18 267.644 3.71327 1
 6 4 -17 619.177 4.94294 1
 6 4 -16 99.719 2.50766 1
 -6 -4 15 477.211 3.86782 1
 6 -4 -14 5.25386 1.6674 1
 6 4 -13 1164.97 4.61631 1
 6 4 -12 0.07931 1.32397 1
 6 4 -11 -0.28511 1.30414 1
 6 -4 -10 27.0112 1.64417 1
 -6 4 -10 34.9699 3.86176 -2
 6 -4 -10 34.9699 3.86176 1
 6 -4 -9 219.343 3.52885 1
 6 4 9 234.72 2.8887 -2
 -6 -4 9 234.72 2.8887 1
 6 -4 -8 143.341 3.12446 1
 -6 -4 -8 219.724 2.72566 -2
 6 4 -8 219.724 2.72566 1
 -6 4 7 108.983 3.58867 1
 6 4 7 150.068 2.32687 -2
 -6 -4 7 150.068 2.32687 1
 6 4 6 943.458 4.20117 -2
 -6 -4 6 943.458 4.20117 1
 6 4 5 100.858 2.15073 -2
 -6 -4 5 100.858 2.15073 1
 6 -4 4 210.885 2.61775 -2
 -6 4 4 210.885 2.61775 1
 -6 4 -3 12.4663 1.84177 -2
 6 -4 -3 12.4663 1.84177 1
 -6 4 -2 202.27 2.86177 -2
 6 -4 -2 202.27 2.86177 1
 -6 4 -1 710.711 4.46442 -2
 6 -4 -1 710.711 4.46442 1
 -6 -4 0 908.553 4.83437 -2
 6 4 0 908.553 4.83437 1
 -6 -4 1 194.634 2.99499 -2
 6 4 1 194.634 2.99499 1
 6 -4 -2 782.551 5.09163 -2
 -6 4 -2 782.551 5.09163 1
 -6 -4 3 72.3275 2.31961 -2
 6 4 3 72.3275 2.31961 1
 6 -4 -4 130.819 2.5418 -2
 -6 4 -4 130.819 2.5418 1
 6 -4 -5 154.861 2.89216 -2
 -6 4 -5 154.861 2.89216 1
 -6 -4 6 360.99 3.54088 -2
 6 4 6 360.99 3.54088 1
 -6 4 7 282.447 3.18987 -2
 6 -4 7 282.447 3.18987 1
 -6 -4 -8 493.969 12.2006 1
 6 -4 -8 531.362 3.93303 -2
 -6 4 -8 531.362 3.93303 1
 6 -4 9 14.2927 2.46366 1
 6 -4 -9 42.0981 2.92017 -2
 -6 4 -9 42.0981 2.92017 1
 6 -4 10 59.9495 2.04196 1
 6 -4 -10 48.2386 4.04304 -2
 -6 4 -10 48.2386 4.04304 1
 6 -4 11 4.02649 1.66093 1
 6 -4 -11 11.5105 5.28538 -2
 -6 4 -11 11.5105 5.28538 1
 6 4 12 69.1049 2.35163 1
 6 -4 -12 72.7893 7.60003 -2
 -6 4 -12 72.7893 7.60003 1
 -6 -4 -13 730.264 5.19863 1
 6 4 14 20.3697 2.14815 1
 -6 -4 -15 551.52 5.75749 1
 6 4 16 4.66236 2.86223 1
 6 4 17 145.42 4.49616 1
 6 4 18 105.276 4.74149 1
 6 -4 19 69.1705 3.3562 1
 6 4 20 348.052 5.16744 1
 -6 4 -21 357.004 4.65168 1
 6 4 22 516.109 5.79781 1
 6 -4 23 204.713 4.08559 1
 6 -4 24 71.7436 3.13829 1
 6 -4 25 103.106 3.52542 1
 -6 -4 -26 19.9135 2.8504 1
 6 -4 27 341.619 4.65043 1
 6 4 28 141.221 3.65312 1
 6 -4 29 15.0394 2.88865 1
 6 -4 30 16.6856 3.00899 1
 6 -4 31 607.132 6.46619 1
 6 -4 32 23.0121 3.37719 1
 6 -4 33 31.4583 3.51595 1
 -6 -4 -34 33.7817 3.5937 1
 -6 -4 -35 549.014 6.50522 1
 6 -4 36 1.96243 3.49147 1
 6 -4 37 54.3873 3.95711 1
 6 -4 38 2.20321 3.56663 1
 6 -4 39 58.5471 4.01098 1
 6 -4 40 -1.83979 3.66361 1
 6 -4 41 96.3098 4.0689 1
 6 -4 42 3.63358 3.33355 1
 6 4 43 3.69998 3.58481 1
 6 -4 44 26.551 3.79357 1
 6 5 -46 16.6949 3.47309 1
 6 -5 -45 246.652 4.61472 1
 6 5 -44 8.80768 3.25044 1
 6 5 -43 21.5405 3.30756 1
 6 5 -42 112.596 3.98298 1
 6 5 -41 156.911 4.15754 1
 6 -5 -40 47.635 3.62426 1
 6 5 -39 318.412 4.93059 1
 6 5 -38 8.32968 3.28651 1
 -6 -5 37 622.494 6.77082 1
 6 -5 -36 17.2156 3.41945 1
 -6 5 35 2.85958 3.25628 1
 -6 5 34 64.1117 3.58756 1
 -6 -5 33 382.258 5.41368 1
 6 -5 -32 31.2949 3.29915 1
 6 -5 -31 3.51111 2.79321 1
 -6 5 30 -1.2507 2.88707 1
 -6 5 29 245.989 4.73013 1
 -6 -5 28 2.79771 3.29068 1
 6 5 -27 39.8476 3.39926 1
 6 5 -26 104.358 3.83501 1
 -6 -5 25 34.3636 2.92084 1
 6 5 -24 7.34432 2.45678 1
 6 5 -23 87.1351 3.01671 1
 6 5 -22 432.57 4.59822 1
 6 5 -21 19.9606 2.72282 1
 6 -5 -20 226.023 3.74352 1
 6 -5 -19 216.293 3.60382 1
 6 -5 -18 134.997 3.40035 1
 -6 -5 17 1176.95 7.06364 1
 -6 5 16 9.40325 2.25771 1
 -6 -5 15 130.41 2.94755 1
 -6 5 14 7.74707 2.06259 1
 6 5 -13 1039.98 5.79636 1
 6 -5 -12 436.295 3.53544 1
 6 -5 -11 881.211 4.94372 1
 6 5 11 914.093 10.6138 -2
 -6 -5 11 914.093 10.6138 1
 6 -5 -10 76.8904 2.31301 1
 6 -5 10 80.8276 4.6825 -2
 -6 5 10 80.8276 4.6825 1
 6 -5 -9 1011.23 7.67191 1
 6 5 9 1111.84 5.58038 -2
 -6 -5 9 1111.84 5.58038 1
 6 -5 -8 5.96186 2.52225 1
 6 5 8 13.4553 2.3305 -2
 -6 -5 8 13.4553 2.3305 1
 -6 5 7 2.62938 11.0176 1
 -6 5 -7 4.7689 2.12288 -2
 6 -5 -7 4.7689 2.12288 1
 6 5 6 69.3584 2.36409 -2
 -6 -5 6 69.3584 2.36409 1
 6 5 5 408.524 3.62843 -2
 -6 -5 5 408.524 3.62843 1
 6 5 4 64.961 2.33262 -2
 -6 -5 4 64.961 2.33262 1
 6 5 -3 377.946 15.0985 1
 6 5 3 657.597 4.61167 -2
 -6 -5 3 657.597 4.61167 1
 -6 5 -2 125.476 2.49628 -2
 6 -5 -2 125.476 2.49628 1
 -6 5 -1 14.2762 1.92099 -2
 6 -5 -1 14.2762 1.92099 1
 6 5 0 4.85203 1.80298 -2
 -6 -5 0 4.85203 1.80298 1
 6 5 -1 73.326 2.31447 -2
 -6 -5 -1 73.326 2.31447 1
 -6 5 2 36.428 2.19027 -2
 6 -5 2 36.428 2.19027 1
 -6 -5 3 949.694 5.61285 -2
 6 5 3 949.694 5.61285 1
 -6 -5 4 179.57 3.27264 -2
 6 5 4 179.57 3.27264 1
 -6 -5 5 433.978 4.12907 -2
 6 5 5 433.978 4.12907 1
 -6 -5 6 4.17565 2.15544 -2
 6 5 6 4.17565 2.15544 1
 6 5 7 -1.31985 5.36321 1
 6 -5 -7 2.93392 2.25365 -2
 -6 5 -7 2.93392 2.25365 1
 6 5 8 27.8684 3.72207 1
 6 5 -8 27.6642 2.78357 -2
 -6 -5 -8 27.6642 2.78357 1
 -6 -5 -9 1137.01 9.81092 1
 6 -5 -9 1268.46 7.27997 -2
 -6 5 -9 1268.46 7.27997 1
 -6 5 -10 15.8495 2.64435 1
 6 -5 -10 30.7131 4.30564 -2
 -6 5 -10 30.7131 4.30564 1
 -6 5 -11 328.833 5.57828 1
 6 -5 -11 442.185 9.45243 -2
 -6 5 -11 442.185 9.45243 1
 -6 5 -12 119.315 3.79902 1
 6 -5 -12 177.142 10.0275 -2
 -6 5 -12 177.142 10.0275 1
 -6 -5 -13 1991.55 10.3713 1
 6 -5 14 215.046 4.33807 1
 -6 5 -15 77.8096 3.31439 1
 6 5 16 1.00267 2.61329 1
 6 5 17 613.559 5.91325 1
 -6 5 -18 492.484 5.20443 1
 6 5 19 147.894 3.36423 1
 6 5 20 159.218 3.52495 1
 6 5 21 329.041 4.74003 1
 6 5 22 89.9972 3.28664 1
 6 5 23 431.028 5.05227 1
 6 5 24 55.5872 2.94694 1
 -6 -5 -25 33.4417 2.756 1
 6 -5 26 1.41226 2.59736 1
 -6 -5 -27 50.0455 3.12888 1
 6 -5 28 26.6741 3.00798 1
 6 5 29 5.71799 2.77391 1
 6 -5 30 3.97584 3.05753 1
 6 -5 31 74.8591 3.59687 1
 6 -5 32 20.5726 3.298 1
 6 -5 33 146.62 4.19713 1
 6 5 34 120.253 4.10716 1
 -6 -5 -35 3.61598 3.49424 1
 6 -5 36 31.9149 3.83541 1
 -6 -5 -37 313.096 5.64912 1
 -6 -5 -38 24.6932 3.89802 1
 6 -5 39 15.852 3.46673 1
 6 5 40 17.3123 3.53942 1
 6 5 41 6.49555 3.12221 1
 6 -5 42 49.1544 3.8966 1
 6 -5 43 -0.5518 4.08336 1
 6 5 44 4.46352 35.0145 1
 6 6 -44 85.4628 3.92471 1
 6 6 -43 5.1448 3.08007 1
 6 -6 -42 1.4576 2.89268 1
 6 6 -41 14.5439 3.05181 1
 6 6 -40 68.1781 3.58917 1
 6 6 -39 40.4224 3.29948 1
 -6 6 38 206.637 4.43626 1
 6 6 -37 106.685 3.83039 1
 -6 -6 36 56.6759 3.54569 1
 6 -6 -35 17.2686 3.28357 1
 -6 6 34 133.139 4.26203 1
 6 -6 -33 21.5008 3.35604 1
 -6 6 32 157.899 4.27244 1
 6 6 -31 294.051 4.9421 1
 6 6 -30 63.8558 3.55576 1
 6 -6 -29 2.64326 2.95551 1
 6 -6 -28 197.167 4.1654 1
 6 -6 -27 412.677 5.08312 1
 6 -6 -26 316.377 4.99837 1
 6 -6 -25 0.40937 2.93255 1
 -6 -6 24 592.579 6.40345 1
 6 -6 -23 518.428 5.84957 1
 6 -6 -22 348.829 4.99439 1
 6 -6 -21 574.284 5.5702 1
 6 -6 -20 213.844 3.92867 1
 6 -6 -19 107.317 3.34529 1
 6 -6 -18 529.488 5.93447 1
 6 -6 -17 -2.29802 2.51696 1
 6 -6 -16 728.966 6.46661 1
 6 -6 -15 265.425 4.60749 1
 -6 -6 14 773.8 8.08525 1
 -6 -6 13 23.576 2.98201 1
 -6 -6 12 64.1889 3.33157 1
 -6 -6 11 11.3767 2.60302 1
 -6 -6 10 -0.10941 2.81281 1
 6 6 10 -1.45806 5.05894 -2
 -6 -6 10 -1.45806 5.05894 1
 -6 6 9 263.832 7.29396 1
 6 6 9 276.334 6.55612 -2
 -6 -6 9 276.334 6.55612 1
 6 -6 -8 8.72639 20.5456 1
 6 6 8 33.1129 3.83866 -2
 -6 -6 8 33.1129 3.83866 1
 -6 6 7 33.9147 15.2329 1
 6 6 7 46.9854 3.23593 -2
 -6 -6 7 46.9854 3.23593 1
 6 6 6 366.234 4.54318 -2
 -6 -6 6 366.234 4.54318 1
 -6 6 -5 38.4502 3.00348 -2
 6 -6 -5 38.4502 3.00348 1
 6 6 4 26.2555 2.92719 -2
 -6 -6 4 26.2555 2.92719 1
 6 6 3 19.7475 2.90642 -2
 -6 -6 3 19.7475 2.90642 1
 6 6 2 1548.55 9.09512 -2
 -6 -6 2 1548.55 9.09512 1
 -6 -6 -1 457.626 5.3924 -2
 6 6 -1 457.626 5.3924 1
 -6 6 0 635.807 6.11924 -2
 6 -6 0 635.807 6.11924 1
 -6 -6 1 137.115 3.88127 -2
 6 6 1 137.115 3.88127 1
 -6 -6 2 872.176 7.19801 -2
 6 6 2 872.176 7.19801 1
 -6 -6 3 152.888 4.29844 -2
 6 6 3 152.888 4.29844 1
 -6 -6 4 5.45243 2.72874 -2
 6 6 4 5.45243 2.72874 1
 6 -6 -5 32.7963 3.17094 -2
 -6 6 -5 32.7963 3.17094 1
 -6 -6 6 1076.95 7.3267 -2
 6 6 6 1076.95 7.3267 1
 6 6 7 29.1099 15.5633 1
 -6 6 7 41.2886 3.49105 -2
 6 -6 7 41.2886 3.49105 1
 -6 -6 -8 253.618 22.4676 1
 -6 6 8 258.585 5.20893 -2
 6 -6 8 258.585 5.20893 1
 -6 -6 -9 103.599 7.97472 1
 6 -6 -9 128.383 4.73125 -2
 -6 6 -9 128.383 4.73125 1
 -6 6 -10 10.0542 2.9504 1
 6 -6 -10 8.55022 7.19985 -2
 -6 6 -10 8.55022 7.19985 1
 6 -6 11 12.6847 2.8022 1
 6 -6 -11 22.171 7.66163 -2
 -6 6 -11 22.171 7.66163 1
 -6 -6 -12 132.037 3.451 1
 6 -6 -12 140.219 9.53098 -2
 -6 6 -12 140.219 9.53098 1
 -6 6 -13 -0.92333 2.64039 1
 6 -6 -13 4.00708 7.96646 -2
 -6 6 -13 4.00708 7.96646 1
 -6 6 -14 1338.56 7.43965 1
 6 -6 15 229.348 3.53425 1
 -6 6 -16 85.1386 2.65142 1
 6 6 17 48.5341 2.48437 1
 -6 6 -18 215.599 3.63461 1
 -6 6 -19 107.266 3.08941 1
 6 6 20 178.243 3.75057 1
 6 6 21 615.099 5.42335 1
 6 6 22 40.0284 2.88114 1
 6 6 23 302.086 4.12296 1
 -6 -6 -24 1579.32 7.92736 1
 6 6 25 2.94983 2.62522 1
 6 6 26 20.5821 2.81308 1
 -6 -6 -27 124.932 3.52648 1
 -6 -6 -28 134.876 3.6628 1
 -6 6 -29 16.3618 3.07906 1
 -6 -6 -30 101.362 3.8798 1
 -6 -6 -31 175.819 4.23487 1
 6 -6 32 2.80981 3.13489 1
 6 -6 33 27.5649 3.3418 1
 -6 -6 -34 5.41373 3.23663 1
 -6 -6 -35 82.5339 3.85262 1
 -6 -6 -36 26.9569 3.489 1
 -6 -6 -37 24.0954 3.42826 1
 -6 -6 -38 431.254 5.25299 1
 -6 -6 -39 63.9618 3.52773 1
 6 6 40 92.1815 3.76973 1
 -6 6 -41 65.6781 4.08457 1
 6 6 42 12.1973 31.336 1
 6 6 43 -4.14494 34.0096 1
 6 -7 -43 -0.41136 3.09108 1
 6 -7 -42 61.7146 3.43206 1
 6 7 -41 96.2455 3.62986 1
 6 -7 -40 -1.50685 2.88286 1
 6 -7 -39 26.84 3.09696 1
 -6 7 38 467.595 5.14213 1
 6 -7 -37 18.7289 3.15382 1
 -6 7 36 95.6579 3.92114 1
 -6 7 35 264.82 4.80599 1
 6 -7 -34 1.15483 3.31542 1
 6 -7 -33 52.0168 3.74024 1
 6 -7 -32 8.41158 3.32271 1
 6 -7 -31 35.8871 3.48418 1
 6 -7 -30 21.4379 3.31457 1
 6 -7 -29 71.3417 3.67647 1
 6 -7 -28 16.7983 2.80594 1
 6 -7 -27 29.9597 2.85836 1
 6 -7 -26 18.4207 2.69022 1
 6 -7 -25 6.4305 2.50283 1
 6 -7 -24 318.963 4.36235 1
 6 -7 -23 40.925 3.11819 1
 6 7 -22 29.9582 3.11084 1
 6 -7 -21 17.3414 2.9214 1
 6 -7 -20 875.049 5.94714 1
 6 -7 -19 69.2567 2.77535 1
 6 -7 -18 68.7872 2.92183 1
 6 -7 -17 454.768 4.73591 1
 6 -7 -16 188.77 3.66981 1
 6 -7 -15 -0.28828 2.83906 1
 6 -7 -14 4.60391 2.92388 1
 6 -7 -13 377.064 5.25824 1
 -6 -7 12 3251.83 13.8007 1
 6 7 -11 1050.88 8.78183 1
 6 7 11 1179.94 23.9059 -2
 -6 -7 11 1179.94 23.9059 1
 -6 -7 10 321.031 5.54507 1
 -6 -7 -10 327.87 10.2794 -2
 6 7 -10 327.87 10.2794 1
 6 -7 -9 107.665 5.60932 1
 6 7 9 93.5927 6.05746 -2
 -6 -7 9 93.5927 6.05746 1
 6 7 -8 -9.2424 6.92383 1
 6 7 8 20.7518 3.52429 -2
 -6 -7 8 20.7518 3.52429 1
 6 7 7 7.69107 3.44522 -2
 -6 -7 7 7.69107 3.44522 1
 6 7 6 203.856 4.65146 -2
 -6 -7 6 203.856 4.65146 1
 6 7 5 19.6388 3.52014 -2
 -6 -7 5 19.6388 3.52014 1
 6 7 4 309.842 4.93777 -2
 -6 -7 4 309.842 4.93777 1
 6 7 3 314.583 5.03253 -2
 -6 -7 3 314.583 5.03253 1
 6 7 2 36.3213 3.39948 -2
 -6 -7 2 36.3213 3.39948 1
 6 7 1 74.1459 3.22621 -2
 -6 -7 1 74.1459 3.22621 1
 -6 -7 0 5.62432 2.65093 -2
 6 7 0 5.62432 2.65093 1
 6 7 -1 67.8967 3.30808 -2
 -6 -7 -1 67.8967 3.30808 1
 -6 -7 2 50.2475 3.65331 -2
 6 7 2 50.2475 3.65331 1
 -6 -7 3 116.322 3.927 -2
 6 7 3 116.322 3.927 1
 -6 7 4 199.3 4.7333 -2
 6 -7 4 199.3 4.7333 1
 -6 7 5 45.9835 3.62752 -2
 6 -7 5 45.9835 3.62752 1
 -6 7 6 940.418 6.92915 -2
 6 -7 6 940.418 6.92915 1
 -6 -7 -7 34.5947 27.6443 1
 -6 7 7 31.386 3.45531 -2
 6 -7 7 31.386 3.45531 1
 6 7 8 111.449 20.1692 1
 -6 7 8 98.0991 3.80707 -2
 6 -7 8 98.0991 3.80707 1
 -6 -7 -9 13.8324 5.83084 1
 -6 -7 9 23.7426 3.60409 -2
 6 7 9 23.7426 3.60409 1
 6 7 10 282.228 5.11441 1
 -6 7 10 340.501 10.6721 -2
 6 -7 10 340.501 10.6721 1
 6 -7 11 1280.05 7.90073 1
 6 -7 -11 1388.59 15.6377 -2
 -6 7 -11 1388.59 15.6377 1
 6 -7 12 1268.35 7.51161 1
 6 -7 -12 1683.65 20.9188 -2
 -6 7 -12 1683.65 20.9188 1
 -6 7 -13 395.57 5.27281 1
 6 -7 -13 445.675 10.5416 -2
 -6 7 -13 445.675 10.5416 1
 6 7 14 474.602 5.35148 1
 6 -7 -14 456.769 13.9138 -2
 -6 7 -14 456.769 13.9138 1
 -6 7 -15 151.597 3.31656 1
 -6 -7 -16 60.538 2.9136 1
 -6 7 -17 239.753 3.62582 1
 -6 7 -18 62.1184 3.19519 1
 -6 -7 -19 147.222 3.79211 1
 -6 7 -20 706.812 5.95667 1
 -6 -7 -21 47.7705 3.05076 1
 -6 -7 -22 2.67163 2.58866 1
 -6 7 -23 81.2459 3.16472 1
 -6 -7 -24 184.936 3.77654 1
 -6 -7 -25 -1.8852 2.64204 1
 6 7 26 178.197 3.94941 1
 6 7 27 2.63727 2.90034 1
 -6 7 -28 236.913 4.36097 1
 -6 -7 -29 17.8304 3.28527 1
 6 -7 30 23.5825 3.58217 1
 -6 -7 -31 13.294 3.49764 1
 -6 -7 -32 5.03568 3.27172 1
 -6 -7 -33 -1.16475 3.29158 1
 -6 -7 -34 31.1161 3.45145 1
 -6 -7 -35 194.829 4.3375 1
 -6 7 -36 9.48959 3.22025 1
 -6 -7 -37 68.0271 3.57725 1
 -6 -7 -38 791.157 6.97835 1
 6 -7 39 1.86265 3.65728 1
 6 7 40 0.60409 11.6657 1
 6 7 41 34.2013 9.12189 1
 -6 8 41 -0.21791 2.98783 1
 6 -8 -40 1.2414 2.97643 1
 -6 8 39 109.948 3.61478 1
 -6 8 38 0.40766 2.90963 1
 -6 8 37 50.6307 3.50188 1
 6 -8 -36 406.002 5.17108 1
 6 -8 -35 0.62234 3.23884 1
 6 8 -34 146.275 4.51559 1
 -6 8 33 138.52 4.38819 1
 6 -8 -32 2.18571 3.42355 1
 -6 8 31 303.514 5.5125 1
 -6 8 30 4.50066 3.65545 1
 6 -8 -29 259.443 4.73841 1
 6 -8 -28 2.44215 2.98294 1
 6 -8 -27 187.612 4.10953 1
 6 -8 -26 313.09 4.65855 1
 6 -8 -25 240.069 4.30109 1
 6 -8 -24 90.7905 3.44505 1
 6 -8 -23 16.0519 2.91264 1
 6 -8 -22 162.919 3.63397 1
 6 -8 -21 124.069 3.73899 1
 6 -8 -20 25.3012 3.19113 1
 6 -8 -19 37.3085 3.26029 1
 6 -8 -18 1.39203 2.92271 1
 6 -8 -17 -0.9553 2.90133 1
 6 -8 -16 15.5583 2.9808 1
 6 -8 -15 69.8983 3.80998 1
 6 8 -14 72.8824 3.54423 1
 6 -8 -13 345.576 5.06513 1
 6 -8 -12 124.206 3.80417 1
 6 -8 -11 11.3173 3.78957 1
 -6 -8 -11 16.8064 7.84512 -2
 6 8 -11 16.8064 7.84512 1
 -6 -8 10 -0.59881 3.9547 1
 6 -8 10 13.5804 6.55825 -2
 -6 8 10 13.5804 6.55825 1
 6 -8 -9 14.018 4.70073 1
 6 8 9 13.5856 5.35019 -2
 -6 -8 9 13.5856 5.35019 1
 -6 8 8 1136.96 47.7449 1
 6 8 8 1109.72 8.56727 -2
 -6 -8 8 1109.72 8.56727 1
 6 8 7 513.295 6.52709 -2
 -6 -8 7 513.295 6.52709 1
 6 8 6 45.9845 3.90401 -2
 -6 -8 6 45.9845 3.90401 1
 6 8 5 325.737 5.29453 -2
 -6 -8 5 325.737 5.29453 1
 6 8 4 660.28 6.96187 -2
 -6 -8 4 660.28 6.96187 1
 -6 8 -3 66.084 4.0184 -2
 6 -8 -3 66.084 4.0184 1
 -6 8 -2 1395 9.81916 -2
 6 -8 -2 1395 9.81916 1
 6 8 -1 11.9415 8.81051 1
 -6 -8 -1 5.68848 3.40191 -2
 6 8 -1 5.68848 3.40191 1
 6 8 0 1217.34 9.16556 -2
 -6 -8 0 1217.34 9.16556 1
 -6 8 1 -2.18724 4.12016 -2
 6 -8 1 -2.18724 4.12016 1
 -6 8 2 698.392 8.5259 -2
 6 -8 2 698.392 8.5259 1
 6 8 -3 13.6728 4.38556 -2
 -6 -8 -3 13.6728 4.38556 1
 6 8 -4 522.077 7.29287 -2
 -6 -8 -4 522.077 7.29287 1
 -6 -8 5 217.768 5.39136 -2
 6 8 5 217.768 5.39136 1
 6 8 -6 232.562 5.39967 -2
 -6 -8 -6 232.562 5.39967 1
 -6 -8 -7 616.292 56.4938 1
 6 -8 -7 662.335 6.75985 -2
 -6 8 -7 662.335 6.75985 1
 -6 -8 -8 270.482 8.00129 1
 -6 8 8 396.141 6.66898 -2
 6 -8 8 396.141 6.66898 1
 6 8 9 3.7869 6.13452 1
 -6 8 9 9.65969 3.84978 -2
 6 -8 9 9.65969 3.84978 1
 6 8 10 12.899 4.51358 1
 6 -8 -10 11.6539 4.47689 -2
 -6 8 -10 11.6539 4.47689 1
 6 -8 11 13.3773 2.81703 1
 -6 8 11 10.3363 10.9547 -2
 6 -8 11 10.3363 10.9547 1
 -6 -8 -12 140.408 4.18356 1
 6 -8 -12 147.039 14.2583 -2
 -6 8 -12 147.039 14.2583 1
 -6 8 -13 439.329 5.92693 1
 6 -8 -13 474.023 18.4205 -2
 -6 8 -13 474.023 18.4205 1
 -6 8 -14 544.943 6.06069 1
 -6 8 -15 79.3261 3.67775 1
 -6 8 -16 743.899 6.54265 1
 6 -8 17 39.5237 3.18633 1
 -6 8 -18 94.6488 3.70134 1
 6 -8 19 2.3797 2.62265 1
 6 -8 20 34.5069 2.75949 1
 -6 -8 -21 87.7172 3.16654 1
 -6 -8 -22 1.12808 2.63949 1
 -6 -8 -23 38.1256 2.93916 1
 -6 -8 -24 58.5864 3.1155 1
 -6 -8 -25 215.202 3.99869 1
 6 8 26 5.23277 2.8353 1
 6 -8 27 115.017 3.57824 1
 -6 -8 -28 19.351 3.20908 1
 -6 8 -29 90.278 3.98579 1
 -6 8 -30 0.95226 3.4598 1
 -6 8 -31 345.567 5.45451 1
 -6 -8 -32 45.6759 3.81957 1
 -6 -8 -33 176.27 4.18389 1
 -6 -8 -34 30.3649 3.26508 1
 -6 -8 -35 2.89576 3.14365 1
 -6 -8 -36 131.473 4.34085 1
 -6 -8 -37 7.11646 3.63973 1
 6 8 39 130.598 17.0782 1
 -6 9 38 43.3675 3.79613 1
 -6 9 37 171.918 4.32996 1
 6 -9 -36 38.4986 3.57788 1
 6 -9 -35 10.2576 3.26998 1
 6 -9 -34 32.8481 3.56338 1
 6 -9 -33 -0.47311 3.30866 1
 6 -9 -32 173.175 4.29978 1
 6 -9 -31 23.5729 3.75931 1
 6 -9 -30 40.3385 3.45647 1
 6 -9 -29 57.1064 3.51346 1
 6 -9 -28 58.5159 3.66856 1
 6 9 -27 30.31 3.53443 1
 6 -9 -26 24.7895 3.43588 1
 6 -9 -25 22.8021 3.22468 1
 -6 9 24 158.361 4.03406 1
 6 -9 -23 19.7444 3.11315 1
 6 -9 -22 294.699 4.49605 1
 6 -9 -21 0.57478 3.12246 1
 6 -9 -20 8.89311 3.17267 1
 6 -9 -19 105.861 3.82671 1
 6 -9 -18 225.116 4.49005 1
 -6 -9 17 219.833 4.41134 1
 6 -9 -16 29.8566 3.23656 1
 6 -9 -15 31.3502 3.19599 1
 6 -9 -14 527.08 5.91826 1
 6 9 -13 55.63 3.72693 1
 6 -9 -12 167.505 4.72894 1
 6 9 12 141.961 16.6735 -2
 -6 -9 12 141.961 16.6735 1
 6 -9 -11 315.83 6.27873 1
 6 -9 11 343.406 11.4926 -2
 -6 9 11 343.406 11.4926 1
 6 -9 -10 582.58 8.31149 1
 6 -9 10 638.56 11.4079 -2
 -6 9 10 638.56 11.4079 1
 -6 -9 9 114.403 6.95767 1
 -6 9 -9 137.985 6.16196 -2
 6 -9 -9 137.985 6.16196 1
 6 -9 -8 29.3854 23.7913 1
 -6 9 -8 33.2475 4.35976 -2
 6 -9 -8 33.2475 4.35976 1
 -6 -9 -7 19.4914 4.34549 -2
 6 9 -7 19.4914 4.34549 1
 -6 9 -6 123.883 5.34666 -2
 6 -9 -6 123.883 5.34666 1
 -6 9 -5 503.253 7.39821 -2
 6 -9 -5 503.253 7.39821 1
 6 -9 4 85.6868 5.19185 -2
 -6 9 4 85.6868 5.19185 1
 -6 -9 -3 39.6611 4.85283 -2
 6 9 -3 39.6611 4.85283 1
 -6 9 -2 112.723 4.96924 -2
 6 -9 -2 112.723 4.96924 1
 -6 9 -1 58.0649 4.13793 -2
 6 -9 -1 58.0649 4.13793 1
 -6 9 0 7.81556 4.04943 -2
 6 -9 0 7.81556 4.04943 1
 -6 9 1 45.9364 4.31725 -2
 6 -9 1 45.9364 4.31725 1
 -6 9 2 13.5218 3.62715 -2
 6 -9 2 13.5218 3.62715 1
 6 -9 -3 15.0767 4.11551 -2
 -6 9 -3 15.0767 4.11551 1
 -6 9 4 562.495 7.69594 -2
 6 -9 4 562.495 7.69594 1
 -6 9 5 411.07 6.74966 -2
 6 -9 5 411.07 6.74966 1
 -6 9 6 17.0664 4.03063 -2
 6 -9 6 17.0664 4.03063 1
 -6 9 7 196.107 4.99597 -2
 6 -9 7 196.107 4.99597 1
 6 9 8 26.8454 7.76861 1
 6 9 -8 18.7511 5.01769 -2
 -6 -9 -8 18.7511 5.01769 1
 6 9 9 118.009 9.2715 1
 6 -9 -9 119.964 5.64772 -2
 -6 9 -9 119.964 5.64772 1
 -6 -9 -10 357.407 9.95672 1
 -6 9 10 419.396 7.81257 -2
 6 -9 10 419.396 7.81257 1
 -6 -9 -11 133.314 4.80955 1
 6 -9 -11 168.904 11.7991 -2
 -6 9 -11 168.904 11.7991 1
 6 9 12 2.0074 3.48239 1
 6 -9 -12 13.6927 13.9397 -2
 -6 9 -12 13.6927 13.9397 1
 -6 -9 -13 232.333 5.56261 1
 6 -9 -13 236.127 17.5959 -2
 -6 9 -13 236.127 17.5959 1
 6 -9 14 81.3169 4.51055 1
 6 -9 -14 123.657 15.9432 -2
 -6 9 -14 123.657 15.9432 1
 -6 -9 -15 59.6207 3.65741 1
 -6 -9 -16 1.98702 3.05679 1
 6 -9 17 166.929 4.28182 1
 -6 -9 -18 397.756 5.99437 1
 -6 -9 -19 21.449 3.74401 1
 -6 -9 -20 20.6715 3.37686 1
 -6 -9 -21 29.1864 3.52928 1
 -6 -9 -22 202.695 4.7168 1
 -6 9 -23 20.4527 3.29482 1
 -6 -9 -24 144.139 3.93127 1
 -6 -9 -25 6.67622 3.09318 1
 -6 9 -26 111.444 3.71641 1
 -6 -9 -27 6.75129 3.09825 1
 6 9 28 401.532 5.45933 1
 -6 -9 -29 2.34556 3.13919 1
 6 9 30 1.54476 3.19137 1
 -6 -9 -31 117.936 4.06665 1
 -6 -9 -32 35.5452 3.75186 1
 -6 -9 -33 8.9299 3.43053 1
 6 9 34 15.6265 3.71981 1
 -6 9 -35 31.8128 5.83624 1
 6 -10 -35 3.69997 4.33729 1
 6 -10 -34 15.3411 4.33812 1
 6 -10 -33 0.21132 3.47051 1
 6 -10 -32 247.766 4.80652 1
 6 -10 -31 30.8523 3.30378 1
 6 -10 -30 193.486 4.10156 1
 6 -10 -29 123.68 3.86846 1
 6 -10 -28 164.136 4.20041 1
 -6 10 27 7.32896 3.44271 1
 6 -10 -26 117.597 4.17646 1
 6 -10 -25 -1.05413 3.31727 1
 6 -10 -24 190.633 4.55104 1
 6 10 -23 261.585 4.86905 1
 -6 -10 22 7.55013 3.31943 1
 6 -10 -21 46.8624 3.73387 1
 6 -10 -20 6.929 3.42314 1
 6 -10 -19 109.036 4.4039 1
 6 -10 -18 2.49918 3.53187 1
 6 -10 -17 260.895 5.18145 1
 6 -10 -16 128.716 4.39633 1
 6 -10 -15 68.4378 3.91654 1
 6 -10 -14 9.31311 3.48987 1
 6 -10 -13 12.0885 3.64645 1
 6 -10 -12 15.5618 3.91075 1
 6 -10 12 30.1581 11.7432 -2
 -6 10 12 30.1581 11.7432 1
 6 -10 -11 7.2172 4.36209 1
 6 -10 11 31.7543 8.35042 -2
 -6 10 11 31.7543 8.35042 1
 6 -10 -10 34.6637 5.34336 1
 6 -10 10 32.5174 6.9171 -2
 -6 10 10 32.5174 6.9171 1
 6 -10 -9 91.565 6.97954 1
 -6 10 -9 88.9643 6.30798 -2
 6 -10 -9 88.9643 6.30798 1
 6 -10 -8 214.819 9.5457 1
 6 10 8 273.296 7.01295 -2
 -6 -10 8 273.296 7.01295 1
 -6 10 -7 165.969 5.44999 -2
 6 -10 -7 165.969 5.44999 1
 -6 10 -6 48.5086 4.70239 -2
 6 -10 -6 48.5086 4.70239 1
 -6 -10 -5 7.9687 4.47094 -2
 6 10 -5 7.9687 4.47094 1
 -6 10 -4 450.161 7.16623 -2
 6 -10 -4 450.161 7.16623 1
 -6 10 -3 30.3311 4.50446 -2
 6 -10 -3 30.3311 4.50446 1
 6 10 2 16.629 4.08467 -2
 -6 -10 2 16.629 4.08467 1
 6 10 -1 180.149 12.9689 1
 -6 10 -1 140.55 5.35826 -2
 6 -10 -1 140.55 5.35826 1
 -6 10 0 1085.67 9.98605 -2
 6 -10 0 1085.67 9.98605 1
 -6 10 1 16.5554 3.97039 -2
 6 -10 1 16.5554 3.97039 1
 -6 10 2 75.0967 4.8433 -2
 6 -10 2 75.0967 4.8433 1
 -6 -10 3 34.4089 4.17565 -2
 6 10 3 34.4089 4.17565 1
 -6 -10 4 392.959 6.33173 -2
 6 10 4 392.959 6.33173 1
 -6 -10 5 12.8605 3.84844 -2
 6 10 5 12.8605 3.84844 1
 -6 -10 6 17.8344 3.95663 -2
 6 10 6 17.8344 3.95663 1
 -6 10 7 40.6983 4.15774 -2
 6 -10 7 40.6983 4.15774 1
 -6 10 -8 568.757 15.3515 1
 -6 10 8 562.028 7.45899 -2
 6 -10 8 562.028 7.45899 1
 6 10 9 10.9722 6.7342 1
 -6 10 9 28.7042 5.1864 -2
 6 -10 9 28.7042 5.1864 1
 -6 -10 -10 17.3499 4.83761 1
 -6 10 10 19.2119 5.97766 -2
 6 -10 10 19.2119 5.97766 1
 -6 -10 -11 86.1203 5.04132 1
 -6 10 11 83.8995 6.95576 -2
 6 -10 11 83.8995 6.95576 1
 -6 10 -12 13.8466 3.50624 1
 6 -10 -12 21.2905 11.5651 -2
 -6 10 -12 21.2905 11.5651 1
 6 10 13 2.38855 3.85321 1
 6 -10 -13 -9.70458 15.686 -2
 -6 10 -13 -9.70458 15.686 1
 -6 -10 -14 64.2508 4.42706 1
 6 -10 -14 46.4094 16.4999 -2
 -6 10 -14 46.4094 16.4999 1
 6 10 15 75.2841 4.08444 1
 6 -10 -15 94.3137 17.5868 -2
 -6 10 -15 94.3137 17.5868 1
 -6 -10 -16 8.15926 3.27822 1
 -6 -10 -17 28.5036 3.5498 1
 -6 -10 -18 91.3085 4.05127 1
 6 10 19 -1.26841 3.80397 1
 -6 -10 -20 11.7767 3.87523 1
 -6 -10 -21 117.738 4.22758 1
 -6 -10 -22 29.5985 3.68927 1
 6 -10 23 377.941 5.70408 1
 -6 -10 -24 0.0138 3.48605 1
 -6 -10 -25 3.1057 3.28096 1
 -6 -10 -26 413.147 5.39726 1
 -6 -10 -27 7.56667 3.16998 1
 -6 -10 -28 70.467 3.80008 1
 -6 -10 -29 105.509 4.06715 1
 -6 -10 -30 243.278 4.66613 1
 6 10 31 13.1225 3.43275 1
 6 10 32 165.73 4.45168 1
 6 -10 33 1.33754 5.01136 1
 6 -11 -31 63.4425 10.7663 1
 6 -11 -30 5.90122 8.7114 1
 -6 -11 29 86.3811 3.54768 1
 6 -11 -28 -0.07327 3.11654 1
 6 -11 -27 10.3671 3.12234 1
 6 -11 -26 10.1254 3.00437 1
 -6 -11 25 8.83987 3.00443 1
 6 -11 -24 25.3407 3.29704 1
 6 -11 -23 11.3321 3.80355 1
 -6 -11 22 5.36536 3.87098 1
 6 -11 -21 -2.44152 3.59362 1
 6 -11 -20 13.4312 3.6921 1
 6 -11 -19 97.087 4.41362 1
 6 -11 -18 122.206 4.58479 1
 6 -11 -17 -3.23026 3.61879 1
 -6 11 16 3.41273 3.7337 1
 6 -11 -15 28.7206 3.86605 1
 6 -11 -14 221.484 5.15453 1
 6 -11 -13 334.132 5.72848 1
 6 -11 -12 9.0378 4.05412 1
 6 11 12 -3.47333 15.9879 -2
 -6 -11 12 -3.47333 15.9879 1
 6 -11 -11 305.158 6.96833 1
 6 -11 11 403.09 13.4468 -2
 -6 11 11 403.09 13.4468 1
 6 -11 -10 90.1115 5.6199 1
 -6 -11 -10 97.2114 9.33402 -2
 6 11 -10 97.2114 9.33402 1
 6 -11 -9 6.3474 5.39444 1
 6 -11 9 3.33742 6.99487 -2
 -6 11 9 3.33742 6.99487 1
 6 -11 -8 57.7952 12.4642 1
 -6 11 -8 57.3649 5.49924 -2
 6 -11 -8 57.3649 5.49924 1
 -6 11 -7 510.083 7.53168 -2
 6 -11 -7 510.083 7.53168 1
 -6 11 -6 175.572 5.90857 -2
 6 -11 -6 175.572 5.90857 1
 -6 11 -5 8.21362 4.79926 -2
 6 -11 -5 8.21362 4.79926 1
 -6 11 -4 15.3042 4.87427 -2
 6 -11 -4 15.3042 4.87427 1
 -6 11 -3 246.526 6.61176 -2
 6 -11 -3 246.526 6.61176 1
 6 11 -2 -30.3284 11.0796 1
 -6 11 -2 2.77406 5.35145 -2
 6 -11 -2 2.77406 5.35145 1
 -6 11 -1 64.3389 4.58828 -2
 6 -11 -1 64.3389 4.58828 1
 -6 11 0 4.93125 4.22111 -2
 6 -11 0 4.93125 4.22111 1
 -6 11 1 145.21 5.82398 -2
 6 -11 1 145.21 5.82398 1
 -6 -11 2 13.8224 4.41617 -2
 6 11 2 13.8224 4.41617 1
 -6 11 3 407.874 7.44737 -2
 6 -11 3 407.874 7.44737 1
 6 -11 -4 2.24582 4.39365 -2
 -6 11 -4 2.24582 4.39365 1
 -6 11 5 13.1346 4.33448 -2
 6 -11 5 13.1346 4.33448 1
 -6 -11 6 59.5957 4.63032 -2
 6 11 6 59.5957 4.63032 1
 6 11 7 266.438 17.7443 1
 6 11 -7 301.199 6.02966 -2
 -6 -11 -7 301.199 6.02966 1
 -6 11 -8 60.4468 9.74116 1
 6 11 -8 64.1519 5.41809 -2
 -6 -11 -8 64.1519 5.41809 1
 -6 11 -9 10.2642 9.24475 1
 6 11 -9 2.05406 5.00293 -2
 -6 -11 -9 2.05406 5.00293 1
 -6 -11 -10 82.204 6.56874 1
 -6 11 10 83.4576 6.46466 -2
 6 -11 10 83.4576 6.46466 1
 -6 -11 -11 750.743 10.6887 1
 -6 11 11 801.64 10.8721 -2
 6 -11 11 801.64 10.8721 1
 6 -11 12 -1.15399 3.79371 1
 -6 -11 12 41.865 12.2076 -2
 6 11 12 41.865 12.2076 1
 -6 -11 -13 240.988 5.9368 1
 6 -11 -13 311.663 20.8799 -2
 -6 11 -13 311.663 20.8799 1
 -6 -11 -14 79.6169 4.79526 1
 6 -11 -14 92.5464 18.0494 -2
 -6 11 -14 92.5464 18.0494 1
 -6 -11 -15 22.1419 4.0598 1
 6 -11 -15 11.7593 17.5102 -2
 -6 11 -15 11.7593 17.5102 1
 -6 -11 -16 48.81 4.08953 1
 -6 -11 -17 0.69457 3.41643 1
 6 -11 18 134.855 4.40657 1
 -6 -11 -19 401.933 5.85331 1
 -6 11 -20 1.38336 3.29366 1
 -6 -11 -21 37.0129 3.59406 1
 6 11 22 8.44402 3.21114 1
 6 11 23 37.1984 3.26682 1
 -6 11 -24 46.5105 3.4652 1
 -6 11 -25 19.1425 3.33569 1
 -6 11 -26 -1.95148 3.16302 1
 6 -11 27 0.63569 3.35142 1
 6 11 28 33.2249 3.65459 1
 6 -11 29 12.8379 3.52534 1
 -6 -12 25 176.535 5.97879 1
 6 -12 -24 28.6445 3.47774 1
 -6 12 23 2.88961 3.41588 1
 6 12 -22 157.115 4.29599 1
 6 -12 -21 22.3482 3.5863 1
 6 -12 -20 -0.91565 3.29495 1
 6 -12 -19 165.536 4.26855 1
 6 -12 -18 62.5185 3.98925 1
 6 -12 -17 510.256 6.47367 1
 6 -12 -16 0.2877 3.84855 1
 -6 12 15 158.278 4.90155 1
 6 12 -14 52.3067 4.24104 1
 6 -12 -13 0.20782 3.95245 1
 6 -12 13 -9.8995 13.37 -2
 -6 12 13 -9.8995 13.37 1
 6 -12 -12 -3.08742 4.02808 1
 6 -12 12 -2.69687 10.5048 -2
 -6 12 12 -2.69687 10.5048 1
 6 -12 -11 156.394 5.26635 1
 6 -12 11 154.468 12.0359 -2
 -6 12 11 154.468 12.0359 1
 6 -12 -10 5.07156 5.16916 1
 6 -12 10 8.36191 7.58152 -2
 -6 12 10 8.36191 7.58152 1
 6 -12 -9 8.39533 5.16722 1
 6 -12 9 0.0037 7.44975 -2
 -6 12 9 0.0037 7.44975 1
 6 -12 -8 -4.31168 6.44174 1
 -6 12 -8 -0.22145 5.865 -2
 6 -12 -8 -0.22145 5.865 1
 6 -12 -7 155.205 10.324 1
 -6 -12 -7 164.851 6.60052 -2
 6 12 -7 164.851 6.60052 1
 6 -12 -6 30.8685 11.9037 1
 -6 12 -6 36.1447 5.37773 -2
 6 -12 -6 36.1447 5.37773 1
 6 -12 -5 165.133 14.8485 1
 -6 12 -5 169.583 6.27781 -2
 6 -12 -5 169.583 6.27781 1
 6 -12 -4 11.8455 11.1046 1
 -6 12 -4 16.2478 5.08032 -2
 6 -12 -4 16.2478 5.08032 1
 6 12 -3 25.499 12.6207 1
 -6 12 -3 6.49177 4.98601 -2
 6 -12 -3 6.49177 4.98601 1
 6 -12 2 100.393 6.09529 -2
 -6 12 2 100.393 6.09529 1
 -6 12 -1 16.5383 4.95244 -2
 6 -12 -1 16.5383 4.95244 1
 6 12 0 85.4424 5.18903 -2
 -6 -12 0 85.4424 5.18903 1
 -6 -12 1 161.242 5.68432 -2
 6 12 1 161.242 5.68432 1
 -6 12 2 51.8185 5.04147 -2
 6 -12 2 51.8185 5.04147 1
 -6 12 3 7.74688 4.54514 -2
 6 -12 3 7.74688 4.54514 1
 -6 12 4 3.99565 4.49802 -2
 6 -12 4 3.99565 4.49802 1
 -6 -12 5 56.3941 4.98787 -2
 6 12 5 56.3941 4.98787 1
 6 12 6 44.6796 13.562 1
 -6 12 6 41.5634 4.97901 -2
 6 -12 6 41.5634 4.97901 1
 6 12 7 24.1352 13.1648 1
 6 12 -7 48.6009 4.74471 -2
 -6 -12 -7 48.6009 4.74471 1
 -6 12 -8 3.40643 9.05435 1
 -6 12 8 0.88261 5.3082 -2
 6 -12 8 0.88261 5.3082 1
 6 12 9 83.2413 8.60788 1
 -6 12 9 82.1314 6.26841 -2
 6 -12 9 82.1314 6.26841 1
 -6 -12 -10 29.3995 6.36903 1
 -6 12 10 24.6543 6.42323 -2
 6 -12 10 24.6543 6.42323 1
 -6 -12 -11 17.1679 6.24925 1
 -6 12 11 27.8009 6.4253 -2
 6 -12 11 27.8009 6.4253 1
 6 -12 12 5.40797 4.14988 1
 6 -12 -12 16.393 11.0311 -2
 -6 12 -12 16.393 11.0311 1
 -6 -12 -13 5.58502 4.44315 1
 -6 -12 13 4.69889 12.8517 -2
 6 12 13 4.69889 12.8517 1
 -6 -12 -14 91.9272 4.17971 1
 6 -12 -14 102.495 18.8115 -2
 -6 12 -14 102.495 18.8115 1
 6 12 15 191.869 4.6551 1
 6 -12 -15 195.56 20.3601 -2
 -6 12 -15 195.56 20.3601 1
 6 12 16 4.87373 3.24367 1
 6 -12 -16 0.17068 17.8116 -2
 -6 12 -16 0.17068 17.8116 1
 -6 -12 -17 187.315 4.04081 1
 -6 12 -18 74.2832 3.63061 1
 -6 12 -19 18.0667 3.18692 1
 6 12 20 -2.96959 2.83626 1
 -6 -12 -21 21.2586 2.85458 1
 6 -12 22 98.7553 3.43544 1
 -6 12 -23 0.35558 3.10978 1
 6 -12 24 117.879 3.97824 1
 6 -13 -18 224.336 4.91192 1
 6 -13 -17 5.2909 3.68871 1
 6 13 -16 26.6971 3.60714 1
 -6 -13 15 -0.3793 3.58656 1
 -6 -13 -15 -2.19744 15.6021 -2
 6 13 -15 -2.19744 15.6021 1
 6 -13 -14 77.5219 4.28457 1
 -6 -13 -14 61.4735 12.9166 -2
 6 13 -14 61.4735 12.9166 1
 6 -13 -13 48.8107 4.20073 1
 -6 -13 -13 36.7558 9.14377 -2
 6 13 -13 36.7558 9.14377 1
 -6 13 12 210.662 6.31235 1
 -6 -13 -12 240.745 8.10648 -2
 6 13 -12 240.745 8.10648 1
 -6 -13 11 -0.84288 4.24617 1
 -6 -13 -11 13.7155 6.68961 -2
 6 13 -11 13.7155 6.68961 1
 6 -13 -10 -1.42056 4.75062 1
 6 -13 10 1.28472 5.55228 -2
 -6 13 10 1.28472 5.55228 1
 6 -13 -9 -0.60887 5.16263 1
 6 13 9 2.68232 5.24971 -2
 -6 -13 9 2.68232 5.24971 1
 6 -13 -8 6.19673 5.9077 1
 -6 13 -8 8.03186 5.70127 -2
 6 -13 -8 8.03186 5.70127 1
 6 -13 -7 174.652 9.42704 1
 -6 -13 -7 166.714 6.27688 -2
 6 13 -7 166.714 6.27688 1
 6 -13 -6 230.775 17.1975 1
 -6 13 -6 223.454 6.09102 -2
 6 -13 -6 223.454 6.09102 1
 6 -13 -5 -2.32544 11.6061 1
 -6 13 -5 1.68553 4.6412 -2
 6 -13 -5 1.68553 4.6412 1
 6 -13 -4 11.6034 11.9246 1
 -6 -13 -4 11.286 4.46191 -2
 6 13 -4 11.286 4.46191 1
 -6 -13 -3 234.149 6.38565 -2
 6 13 -3 234.149 6.38565 1
 -6 13 -2 6.45691 5.10264 -2
 6 -13 -2 6.45691 5.10264 1
 -6 13 -1 11.486 4.9753 -2
 6 -13 -1 11.486 4.9753 1
 -6 13 0 2.85325 4.65316 -2
 6 -13 0 2.85325 4.65316 1
 6 13 1 45.9654 12.3354 1
 -6 13 1 58.9353 5.87744 -2
 6 -13 1 58.9353 5.87744 1
 6 13 2 -5.48097 11.2038 1
 -6 13 2 15.0365 4.4885 -2
 6 -13 2 15.0365 4.4885 1
 6 13 3 288.628 12.5512 1
 -6 -13 3 352.211 6.57372 -2
 6 13 3 352.211 6.57372 1
 6 13 4 64.5902 7.6465 1
 6 13 -4 53.7497 4.91595 -2
 -6 -13 -4 53.7497 4.91595 1
 6 13 5 -3.53163 6.77673 1
 -6 13 5 4.10727 4.53485 -2
 6 -13 5 4.10727 4.53485 1
 6 13 6 197.393 8.30463 1
 -6 13 6 222.759 5.82938 -2
 6 -13 6 222.759 5.82938 1
 6 13 7 59.1893 5.9768 1
 -6 13 7 82.462 4.97032 -2
 6 -13 7 82.462 4.97032 1
 6 13 8 24.5393 5.2657 1
 -6 13 8 20.3459 5.12757 -2
 6 -13 8 20.3459 5.12757 1
 6 13 9 15.7271 4.81132 1
 -6 13 9 17.0653 4.78646 -2
 6 -13 9 17.0653 4.78646 1
 -6 -13 -10 8.1239 3.88352 1
 -6 13 10 10.6831 5.02614 -2
 6 -13 10 10.6831 5.02614 1
 -6 -13 -11 146.286 4.31298 1
 -6 13 11 154.742 6.87655 -2
 6 -13 11 154.742 6.87655 1
 6 13 12 189.837 4.19921 1
 -6 13 12 217.611 8.70712 -2
 6 -13 12 217.611 8.70712 1
 -6 -13 -13 67.3151 3.4476 1
 -6 -13 13 110.072 9.76142 -2
 6 13 13 110.072 9.76142 1
 6 13 14 61.0723 3.33435 1
 -6 13 14 77.236 13.112 -2
 6 -13 14 77.236 13.112 1
 -6 -13 -15 -1.45727 2.97728 1
 -6 13 15 3.54199 12.1851 -2
 6 -13 15 3.54199 12.1851 1
 -6 -13 -16 13.9538 3.20636 1
 6 -13 -16 1.99553 17.9551 -2
 -6 13 -16 1.99553 17.9551 1
 6 -13 17 -0.62788 3.38151 1
 -6 -13 -18 162.584 4.10536 1
 6 -14 -7 17.0813 7.80453 1
 6 14 7 25.6369 4.79915 -2
 -6 -14 7 25.6369 4.79915 1
 6 -14 -6 18.8026 7.41568 1
 -6 -14 -6 27.5008 4.7881 -2
 6 14 -6 27.5008 4.7881 1
 -6 14 5 13.4533 8.90929 1
 -6 14 -5 21.935 4.86501 -2
 6 -14 -5 21.935 4.86501 1
 -6 14 4 28.6802 9.12535 1
 -6 14 -4 39.1078 4.97859 -2
 6 -14 -4 39.1078 4.97859 1
 6 -14 -3 6.74415 12.1321 1
 -6 14 -3 5.3247 4.57762 -2
 6 -14 -3 5.3247 4.57762 1
 -6 14 -2 3.43864 4.40407 -2
 6 -14 -2 3.43864 4.40407 1
 -6 14 -1 117.235 5.22552 -2
 6 -14 -1 117.235 5.22552 1
 6 14 0 92.9715 14.0575 1
 -6 14 0 114.319 5.46045 -2
 6 -14 0 114.319 5.46045 1
 6 14 1 11.9106 11.7127 1
 -6 14 1 26.5728 4.52264 -2
 6 -14 1 26.5728 4.52264 1
 6 14 2 -11.0123 7.80378 1
 -6 14 2 5.34737 4.45513 -2
 6 -14 2 5.34737 4.45513 1
 6 14 3 8.57349 5.94168 1
 -6 14 3 15.3811 4.52751 -2
 6 -14 3 15.3811 4.52751 1
 6 14 4 15.9574 6.07827 1
 6 -14 -4 19.0889 4.45984 -2
 -6 14 -4 19.0889 4.45984 1
 6 14 5 11.0344 6.06296 1
 -6 14 5 24.842 4.42329 -2
 6 -14 5 24.842 4.42329 1
 6 14 6 3.17645 5.51123 1
 -6 14 6 4.41496 4.49458 -2
 6 -14 6 4.41496 4.49458 1
 6 14 7 34.7513 5.28373 1
 -6 14 7 43.3169 5.26459 -2
 6 -14 7 43.3169 5.26459 1
 -7 0 46 43.888 5.33246 1
 7 0 -44 35.3754 5.10134 1
 -7 0 42 549.865 8.59439 1
 -7 0 40 9.00202 5.45981 1
 -7 0 38 22.535 5.95019 1
 -7 0 36 140.732 7.16943 1
 -7 0 34 332.675 7.90745 1
 -7 0 32 1.69607 4.6253 1
 -7 0 30 145.817 6.58728 1
 -7 0 28 41.7801 5.28324 1
 7 0 -26 178.299 7.70893 1
 -7 0 24 1062.5 13.4548 1
 -7 0 22 430.219 6.49445 1
 -7 0 20 460.771 6.97259 1
 -7 0 18 19.4185 4.48235 1
 -7 0 16 2897.64 13.0057 1
 7 0 -14 4.15551 2.22653 1
 -7 0 12 1052.38 7.40536 1
 -7 0 10 63.0422 3.01181 1
 -7 0 -10 68.7761 5.71649 -2
 7 0 -10 68.7761 5.71649 1
 -7 0 -8 163.334 3.65009 -2
 7 0 -8 163.334 3.65009 1
 7 0 6 8.16182 3.18883 -2
 -7 0 6 8.16182 3.18883 1
 7 0 4 774.056 7.79546 -2
 -7 0 4 774.056 7.79546 1
 -7 0 -2 71.6135 3.98411 -2
 7 0 -2 71.6135 3.98411 1
 7 0 0 5.20018 2.7483 -2
 -7 0 0 5.20018 2.7483 1
 7 0 -2 132.223 4.22247 -2
 -7 0 -2 132.223 4.22247 1
 -7 0 4 690.199 6.91755 -2
 7 0 4 690.199 6.91755 1
 7 0 -6 35.8149 2.87565 -2
 -7 0 -6 35.8149 2.87565 1
 7 0 -8 446.453 4.66755 -2
 -7 0 -8 446.453 4.66755 1
 -7 0 -10 160.177 6.59502 1
 7 0 -10 169.242 6.59745 -2
 -7 0 -10 169.242 6.59745 1
 -7 0 -12 718.056 8.58981 1
 -7 0 12 1009.72 82.888 -2
 7 0 12 1009.72 82.888 1
 -7 0 -14 50.1566 3.86552 1
 -7 0 -16 1241.53 10.474 1
 -7 0 -18 1018.32 8.32453 1
 -7 0 -20 98.7533 4.18134 1
 7 0 22 206.407 6.11233 1
 -7 0 -24 1090.36 11.536 1
 7 0 26 174.272 5.29955 1
 -7 0 -28 28.1197 4.04501 1
 7 0 30 657.163 8.66352 1
 -7 0 -32 202.377 6.00568 1
 -7 0 -34 573.792 8.56058 1
 7 0 36 83.0965 6.00679 1
 -7 0 -38 176.523 6.63252 1
 7 0 40 264.622 6.84782 1
 7 0 42 655.48 9.36459 1
 -7 1 46 4.56123 3.43963 1
 -7 1 45 10.8099 3.42702 1
 -7 -1 44 6.54918 3.46678 1
 -7 1 43 -2.13993 3.33663 1
 -7 -1 42 6.88885 3.36456 1
 -7 -1 41 3.00335 3.42557 1
 -7 -1 40 412.903 5.54162 1
 -7 -1 39 51.2485 3.37806 1
 -7 -1 38 109.205 3.66684 1
 -7 -1 37 105.061 3.99339 1
 -7 1 36 58.08 3.99678 1
 -7 -1 35 158.451 4.54704 1
 -7 1 34 146.626 4.40968 1
 -7 -1 33 -3.97596 3.27758 1
 -7 1 32 4.07411 3.21853 1
 -7 -1 31 199.713 4.378 1
 7 -1 -30 419.932 5.40762 1
 -7 -1 29 106.405 3.75078 1
 -7 -1 28 22.2331 3.06635 1
 -7 -1 27 -0.88357 3.04286 1
 -7 1 26 14.9284 3.3803 1
 -7 1 25 50.354 3.86759 1
 -7 -1 24 2.08237 2.7581 1
 7 1 -23 770.011 6.36941 1
 -7 -1 22 139.14 3.55421 1
 -7 -1 21 45.0292 2.9042 1
 -7 -1 20 1.49591 2.33207 1
 -7 -1 19 96.139 3.11028 1
 -7 1 18 4.05642 2.28034 1
 -7 -1 17 43.1869 2.56119 1
 -7 -1 16 517.413 4.26537 1
 -7 1 15 72.4423 2.20649 1
 -7 -1 14 63.0022 2.13113 1
 7 1 -13 483.875 3.45389 1
 -7 -1 12 9.1674 1.57134 1
 -7 -1 11 59.5463 1.76986 1
 -7 1 10 149.349 2.743 1
 -7 1 -10 234.865 5.58189 -2
 7 -1 -10 234.865 5.58189 1
 7 -1 -9 56.2972 2.63221 1
 7 1 9 56.6579 3.3928 -2
 -7 -1 9 56.6579 3.3928 1
 7 1 -8 4.21502 7.59662 1
 7 1 8 26.3451 2.05153 -2
 -7 -1 8 26.3451 2.05153 1
 7 1 7 1.184 1.91421 -2
 -7 -1 7 1.184 1.91421 1
 7 1 6 828.135 4.39849 -2
 -7 -1 6 828.135 4.39849 1
 7 1 5 276.814 3.10074 -2
 -7 -1 5 276.814 3.10074 1
 -7 1 -4 5.78406 1.96565 -2
 7 -1 -4 5.78406 1.96565 1
 7 1 3 195.501 3.21772 -2
 -7 -1 3 195.501 3.21772 1
 7 -1 2 259.986 3.27126 -2
 -7 1 2 259.986 3.27126 1
 -7 -1 -1 232.99 3.27546 -2
 7 1 -1 232.99 3.27546 1
 -7 -1 0 12.1201 1.80372 -2
 7 1 0 12.1201 1.80372 1
 -7 -1 1 90.3956 2.85444 -2
 7 1 1 90.3956 2.85444 1
 -7 1 2 1440.24 7.32873 -2
 7 -1 2 1440.24 7.32873 1
 -7 -1 3 485.909 4.09908 -2
 7 1 3 485.909 4.09908 1
 -7 -1 4 23.5321 2.00123 -2
 7 1 4 23.5321 2.00123 1
 -7 -1 5 95.3579 2.34663 -2
 7 1 5 95.3579 2.34663 1
 7 -1 -6 323.405 3.04592 -2
 -7 1 -6 323.405 3.04592 1
 7 -1 -7 5.01956 1.91153 -2
 -7 1 -7 5.01956 1.91153 1
 7 -1 -8 185.348 2.84995 -2
 -7 1 -8 185.348 2.84995 1
 -7 1 -9 51.1971 2.86179 1
 7 -1 -9 63.3197 3.49232 -2
 -7 1 -9 63.3197 3.49232 1
 -7 1 -10 624.921 6.2498 1
 7 -1 -10 586.491 8.60061 -2
 -7 1 -10 586.491 8.60061 1
 -7 1 -11 8.98205 2.02407 1
 -7 -1 11 8.28331 59.8439 -2
 7 1 11 8.28331 59.8439 1
 -7 1 -12 32.6918 2.19363 1
 -7 1 12 59.4455 46.1364 -2
 7 -1 12 59.4455 46.1364 1
 -7 -1 -13 173.82 3.43038 1
 -7 -1 13 406.527 68.8837 -2
 7 1 13 406.527 68.8837 1
 -7 -1 -14 6.43149 2.56332 1
 -7 1 -15 2.91653 2.63169 1
 -7 1 -16 665.198 5.67561 1
 -7 1 -17 26.2041 2.50555 1
 -7 1 -18 202.105 3.40239 1
 -7 1 -19 151.296 3.05776 1
 -7 -1 -20 903.587 5.84789 1
 7 -1 21 28.9398 2.47414 1
 7 -1 22 2.71561 2.32287 1
 -7 -1 -23 593.016 5.07337 1
 7 -1 24 69.9453 3.11938 1
 7 -1 25 174.535 3.8239 1
 7 -1 26 14.4802 2.8259 1
 7 -1 27 52.9922 2.92691 1
 -7 -1 -28 760.266 6.04973 1
 -7 -1 -29 16.4299 2.80214 1
 -7 -1 -30 1.95456 2.71784 1
 7 1 31 95.6725 3.39313 1
 7 -1 32 28.4884 2.98905 1
 7 -1 33 2.60688 2.85084 1
 7 1 34 39.4252 3.81176 1
 7 -1 35 46.1268 3.92591 1
 7 -1 36 44.4966 3.64016 1
 7 1 37 19.3203 3.50831 1
 7 1 38 14.5144 3.41911 1
 7 1 39 53.9703 3.72101 1
 7 -1 40 386.969 5.21328 1
 7 -1 41 0.23181 3.20582 1
 7 -1 42 13.9406 3.36832 1
 7 -1 43 22.2971 3.47363 1
 7 2 -46 29.1707 3.30223 1
 -7 -2 45 40.9878 3.28437 1
 7 2 -44 -0.4423 2.95023 1
 -7 2 43 7.87754 2.96557 1
 7 -2 -42 29.8777 3.13787 1
 -7 2 41 429.202 5.24584 1
 7 -2 -40 32.3214 3.4318 1
 -7 2 39 1.12876 3.17726 1
 -7 -2 38 7.83027 3.06568 1
 -7 -2 37 212.61 5.07731 1
 7 -2 -36 221.035 5.0554 1
 -7 -2 35 0.87931 3.49623 1
 7 -2 -34 0.4131 3.39509 1
 7 -2 -33 291.432 5.12632 1
 7 -2 -32 7.07718 3.2339 1
 -7 2 31 1.31133 2.99259 1
 -7 2 30 5.28305 2.96441 1
 -7 -2 29 453.138 5.30647 1
 -7 -2 28 25.0928 3.1906 1
 -7 -2 27 -1.54669 2.98106 1
 -7 -2 26 262.294 4.82052 1
 -7 -2 25 227.359 4.19462 1
 7 2 -24 3.20416 2.55903 1
 -7 -2 23 58.7268 3.0225 1
 -7 -2 22 259.744 3.62155 1
 -7 -2 21 86.0462 2.83847 1
 -7 -2 20 331.726 4.11024 1
 -7 -2 19 862.083 5.78645 1
 -7 -2 18 77.7499 2.98987 1
 -7 -2 17 449.7 4.71221 1
 -7 -2 16 699.605 5.50611 1
 7 -2 -15 549.711 4.92056 1
 7 -2 -14 74.8801 2.29834 1
 7 2 -13 23.7132 1.98388 1
 -7 -2 12 691.046 4.42242 1
 -7 -2 11 1.39118 1.70977 1
 -7 -2 10 234.763 3.56784 1
 -7 2 -10 243.496 5.09583 -2
 7 -2 -10 243.496 5.09583 1
 7 2 -9 682.146 9.87809 1
 7 2 9 831.149 5.10906 -2
 -7 -2 9 831.149 5.10906 1
 7 2 8 121.868 2.85718 -2
 -7 -2 8 121.868 2.85718 1
 -7 2 7 25.2831 5.03498 1
 7 2 7 49.7129 2.68646 -2
 -7 -2 7 49.7129 2.68646 1
 7 2 6 250.102 3.30075 -2
 -7 -2 6 250.102 3.30075 1
 7 2 5 620.511 4.62346 -2
 -7 -2 5 620.511 4.62346 1
 7 2 4 4.71253 2.08619 -2
 -7 -2 4 4.71253 2.08619 1
 7 2 3 41.052 2.25037 -2
 -7 -2 3 41.052 2.25037 1
 7 -2 2 65.7868 2.30711 -2
 -7 2 2 65.7868 2.30711 1
 7 -2 1 304.33 3.40222 -2
 -7 2 1 304.33 3.40222 1
 7 -2 0 63.8215 2.38825 -2
 -7 2 0 63.8215 2.38825 1
 7 -2 -1 187.11 3.25279 -2
 -7 2 -1 187.11 3.25279 1
 -7 -2 2 12.2591 2.10708 -2
 7 2 2 12.2591 2.10708 1
 -7 2 3 7.1461 1.99154 -2
 7 -2 3 7.1461 1.99154 1
 -7 2 4 11.3288 2.19038 -2
 7 -2 4 11.3288 2.19038 1
 7 -2 -5 963.323 5.58136 -2
 -7 2 -5 963.323 5.58136 1
 7 -2 -6 185.473 3.12819 -2
 -7 2 -6 185.473 3.12819 1
 7 -2 -7 114.249 2.76299 -2
 -7 2 -7 114.249 2.76299 1
 -7 -2 -8 306.619 23.6353 1
 7 -2 -8 273.579 3.62204 -2
 -7 2 -8 273.579 3.62204 1
 -7 -2 -9 1262.09 19.1826 1
 -7 -2 9 1286.59 9.47437 -2
 7 2 9 1286.59 9.47437 1
 -7 2 -10 39.2776 3.37559 1
 7 -2 -10 65.3937 7.92947 -2
 -7 2 -10 65.3937 7.92947 1
 7 -2 11 3.53184 3.20186 1
 7 -2 -11 7.23822 7.40558 -2
 -7 2 -11 7.23822 7.40558 1
 -7 2 -12 645.021 6.8605 1
 -7 -2 12 844.018 72.8203 -2
 7 2 12 844.018 72.8203 1
 -7 2 -13 116.047 4.4235 1
 -7 2 13 129.88 47.4079 -2
 7 -2 13 129.88 47.4079 1
 -7 -2 -14 256.919 5.48967 1
 -7 -2 -15 100.376 3.73148 1
 -7 2 -16 160.009 3.56806 1
 -7 2 -17 912.299 6.84222 1
 -7 2 -18 173.444 4.07696 1
 -7 2 -19 748.153 6.09108 1
 7 2 20 247.52 4.5069 1
 -7 2 -21 183.66 4.01734 1
 -7 -2 -22 174.033 3.69066 1
 7 -2 23 7.9533 2.68191 1
 7 -2 24 29.9978 2.91884 1
 7 2 25 418.236 5.0218 1
 7 2 26 225.204 4.18342 1
 7 2 27 0.37 2.59439 1
 7 -2 28 32.2639 2.94866 1
 -7 -2 -29 376.056 4.82695 1
 -7 -2 -30 225.933 4.70691 1
 7 -2 31 58.6805 3.69802 1
 -7 -2 -32 103.085 4.07736 1
 -7 -2 -33 91.109 4.40012 1
 7 -2 34 38.3925 3.65635 1
 7 -2 35 42.5283 3.68845 1
 7 2 36 278.413 4.90168 1
 7 -2 37 92.1453 3.90058 1
 7 -2 38 5.10878 3.18729 1
 7 2 39 -1.34699 3.23561 1
 7 -2 40 342.926 4.87419 1
 7 -2 41 216.7 4.47258 1
 7 -2 42 81.2593 3.77508 1
 7 2 43 116.434 11.8924 1
 7 -3 -45 7.73599 3.2625 1
 7 -3 -44 79.0257 3.62782 1
 7 3 -43 92.331 3.65294 1
 -7 3 42 33.1907 3.27186 1
 7 -3 -41 20.4671 3.27001 1
 7 -3 -40 0.39739 3.14535 1
 -7 3 39 65.5046 3.81377 1
 7 3 -38 5.34731 3.61138 1
 -7 3 37 -0.44566 3.58875 1
 7 -3 -36 71.4389 4.39568 1
 7 -3 -35 97.8633 4.52869 1
 -7 3 34 0.64174 3.71713 1
 -7 3 33 84.0158 4.30802 1
 7 3 -32 204.042 5.05007 1
 -7 -3 31 149.657 4.6126 1
 -7 3 30 -1.69116 3.40925 1
 7 -3 -29 35.2158 3.56294 1
 -7 3 28 248.43 4.70891 1
 -7 -3 27 21.951 3.12614 1
 -7 -3 26 19.235 3.04782 1
 -7 -3 25 14.9448 2.9018 1
 -7 -3 24 1.77738 2.54904 1
 -7 3 23 614.326 5.57448 1
 7 3 -22 510.578 5.1521 1
 7 -3 -21 254.386 3.70892 1
 7 -3 -20 227.809 3.61808 1
 -7 -3 19 278.786 3.99697 1
 7 3 -18 126.184 3.05934 1
 -7 -3 17 193.183 3.51538 1
 -7 -3 16 97.3487 3.19233 1
 7 3 -15 1259.63 8.20944 1
 7 -3 -14 3.38966 2.4264 1
 -7 3 13 105.099 2.80419 1
 -7 -3 12 40.4972 2.21766 1
 -7 3 11 33.4173 1.94914 1
 -7 3 -11 101.876 10.4654 -2
 7 -3 -11 101.876 10.4654 1
 -7 3 10 0.9919 1.9723 1
 -7 3 -10 1.78738 3.8104 -2
 7 -3 -10 1.78738 3.8104 1
 -7 3 9 694.748 7.51004 1
 7 3 9 771.809 4.91137 -2
 -7 -3 9 771.809 4.91137 1
 7 3 -8 812.829 18.6322 1
 7 -3 8 867.713 4.50698 -2
 -7 3 8 867.713 4.50698 1
 7 3 -7 37.3581 8.23729 1
 7 -3 7 56.6809 2.21735 -2
 -7 3 7 56.6809 2.21735 1
 7 3 -6 121.912 9.92964 1
 7 -3 6 169.809 2.75657 -2
 -7 3 6 169.809 2.75657 1
 7 3 -5 362.782 12.7707 1
 7 -3 5 386.499 3.58402 -2
 -7 3 5 386.499 3.58402 1
 7 3 -4 515.732 46.6427 1
 7 -3 4 506.398 4.28064 -2
 -7 3 4 506.398 4.28064 1
 7 3 3 231.678 3.36676 -2
 -7 -3 3 231.678 3.36676 1
 7 -3 2 453.17 4.21999 -2
 -7 3 2 453.17 4.21999 1
 7 -3 1 54.8098 2.49841 -2
 -7 3 1 54.8098 2.49841 1
 7 -3 0 824.174 6.03046 -2
 -7 3 0 824.174 6.03046 1
 7 -3 -1 10.0752 2.22866 -2
 -7 3 -1 10.0752 2.22866 1
 7 -3 -2 264.038 4.3394 -2
 -7 3 -2 264.038 4.3394 1
 7 -3 -3 37.4265 2.8422 -2
 -7 3 -3 37.4265 2.8422 1
 7 -3 -4 471.876 5.05773 -2
 -7 3 -4 471.876 5.05773 1
 7 3 5 23.0469 19.3141 1
 7 -3 -5 62.3406 2.94565 -2
 -7 3 -5 62.3406 2.94565 1
 7 3 6 455.14 36.3921 1
 7 -3 -6 391.135 4.46969 -2
 -7 3 -6 391.135 4.46969 1
 7 3 7 33.2135 19.0969 1
 7 -3 -7 23.5105 2.98299 -2
 -7 3 -7 23.5105 2.98299 1
 7 3 8 498.419 30.3935 1
 7 -3 -8 668.632 6.24187 -2
 -7 3 -8 668.632 6.24187 1
 7 3 9 650.068 18.9809 1
 -7 3 9 696.369 7.92395 -2
 7 -3 9 696.369 7.92395 1
 7 3 10 13.636 3.25187 1
 7 -3 -10 19.7863 6.73669 -2
 -7 3 -10 19.7863 6.73669 1
 -7 3 -11 300.264 5.31364 1
 7 -3 -11 287.946 11.9322 -2
 -7 3 -11 287.946 11.9322 1
 7 3 12 0.04148 3.27141 1
 7 -3 -12 7.66522 8.10816 -2
 -7 3 -12 7.66522 8.10816 1
 7 3 13 9.80613 3.4286 1
 -7 -3 13 6.82677 56.8115 -2
 7 3 13 6.82677 56.8115 1
 -7 3 -14 7.6378 2.87911 1
 -7 3 -15 704.951 6.43692 1
 -7 -3 -16 78.7085 3.24773 1
 7 3 17 339.152 4.71654 1
 -7 3 -18 390.786 5.0338 1
 -7 3 -19 628.545 5.44393 1
 -7 -3 -20 0.19412 2.55748 1
 -7 -3 -21 114.458 3.51394 1
 -7 -3 -22 755.523 6.04456 1
 7 3 23 323.397 4.49837 1
 7 3 24 51.6894 2.93748 1
 7 3 25 164.144 3.64384 1
 7 -3 26 98.4634 3.47064 1
 7 -3 27 31.366 3.10043 1
 7 -3 28 10.6562 2.97574 1
 -7 -3 -29 129.324 3.86276 1
 7 -3 30 124.402 3.91315 1
 7 -3 31 48.681 3.49876 1
 7 -3 32 148.664 4.16161 1
 7 -3 33 42.9106 3.74002 1
 7 -3 34 4.2535 3.52823 1
 -7 -3 -35 48.6719 3.64346 1
 7 -3 36 20.9853 3.90556 1
 7 -3 37 76.4071 4.1535 1
 7 -3 38 9.38043 3.64333 1
 7 -3 39 89.1154 4.14913 1
 7 -3 40 5.05211 3.58395 1
 7 -3 41 2.01391 3.42363 1
 7 -3 42 3.7028 3.73964 1
 -7 -3 -43 267.872 18.7357 1
 7 4 -44 -1.51059 3.76928 1
 7 -4 -43 584.09 6.72301 1
 -7 -4 42 94.8611 4.28715 1
 7 4 -41 82.4626 4.13368 1
 7 4 -40 235.45 4.81427 1
 7 -4 -39 20.014 3.52864 1
 -7 4 38 217.454 4.93978 1
 -7 4 37 -1.83495 3.47566 1
 7 -4 -36 29.9022 3.65316 1
 -7 -4 35 27.6858 4.0572 1
 7 -4 -34 14.5723 3.94752 1
 -7 4 33 180.075 5.05188 1
 -7 4 32 67.5353 4.18971 1
 -7 -4 31 89.8592 4.28842 1
 7 -4 -30 42.2236 3.7744 1
 -7 -4 29 176.557 4.35432 1
 7 -4 -28 52.8595 3.43553 1
 7 4 -27 608.599 6.09599 1
 -7 4 26 181.347 4.32815 1
 -7 -4 25 21.1426 3.08561 1
 -7 -4 24 61.4422 3.5347 1
 -7 -4 23 27.9373 3.41351 1
 7 4 -22 114.809 3.92922 1
 -7 -4 21 128.55 3.71051 1
 7 -4 -20 95.1676 3.4909 1
 7 -4 -19 96.7563 3.22988 1
 7 -4 -18 141.639 3.63537 1
 -7 -4 17 127.522 3.70707 1
 7 4 -16 161.946 3.65791 1
 -7 -4 15 13.4906 2.44376 1
 -7 -4 14 204.168 3.87087 1
 -7 4 13 275.507 4.48789 1
 -7 -4 12 204.4 3.76746 1
 -7 -4 11 486.319 4.54415 1
 7 4 -10 11.2609 2.69879 1
 -7 -4 -10 8.92186 7.24471 -2
 7 4 -10 8.92186 7.24471 1
 -7 4 9 149.792 6.48721 1
 -7 -4 -9 148.243 3.86223 -2
 7 4 -9 148.243 3.86223 1
 7 -4 -8 7.97353 3.2841 1
 7 4 8 12.7081 2.92247 -2
 -7 -4 8 12.7081 2.92247 1
 -7 4 7 355.402 14.5415 1
 -7 4 -7 520.14 4.63875 -2
 7 -4 -7 520.14 4.63875 1
 -7 4 6 159.049 11.3915 1
 -7 4 -6 201.337 3.45475 -2
 7 -4 -6 201.337 3.45475 1
 -7 4 -5 44.3879 2.75426 -2
 7 -4 -5 44.3879 2.75426 1
 -7 4 -4 79.2667 2.74319 -2
 7 -4 -4 79.2667 2.74319 1
 7 4 3 1687.27 8.18918 -2
 -7 -4 3 1687.27 8.18918 1
 -7 4 -2 275.383 4.42182 -2
 7 -4 -2 275.383 4.42182 1
 -7 4 -1 302.773 4.77741 -2
 7 -4 -1 302.773 4.77741 1
 -7 4 0 42.382 2.96064 -2
 7 -4 0 42.382 2.96064 1
 7 -4 -1 202.042 3.93768 -2
 -7 4 -1 202.042 3.93768 1
 -7 4 2 213.348 4.21041 -2
 7 -4 2 213.348 4.21041 1
 -7 4 3 1528.57 9.73474 -2
 7 -4 3 1528.57 9.73474 1
 -7 4 4 9.6496 2.8764 -2
 7 -4 4 9.6496 2.8764 1
 7 -4 -5 256.313 4.52209 -2
 -7 4 -5 256.313 4.52209 1
 -7 4 6 372.209 5.57526 -2
 7 -4 6 372.209 5.57526 1
 7 -4 -7 1523.42 11.8203 -2
 -7 4 -7 1523.42 11.8203 1
 -7 -4 8 55.2394 4.38205 -2
 7 4 8 55.2394 4.38205 1
 7 4 9 2.95508 5.50359 1
 -7 -4 9 18.771 5.09481 -2
 7 4 9 18.771 5.09481 1
 -7 4 -10 5.24529 3.71286 1
 -7 -4 10 3.98361 6.70156 -2
 7 4 10 3.98361 6.70156 1
 7 4 11 547.499 6.62301 1
 7 -4 -11 566.063 14.7004 -2
 -7 4 -11 566.063 14.7004 1
 7 4 12 65.1001 3.53107 1
 7 -4 -12 100.547 9.77296 -2
 -7 4 -12 100.547 9.77296 1
 -7 4 -13 176.317 3.6312 1
 -7 -4 -14 163.824 3.83828 1
 -7 -4 14 214.716 58.1997 -2
 7 4 14 214.716 58.1997 1
 -7 4 -15 177.544 3.67639 1
 7 4 16 240.979 4.04517 1
 -7 4 -17 65.3082 2.90908 1
 -7 4 -18 27.0171 2.53328 1
 7 -4 19 299.531 4.22195 1
 7 4 20 23.7906 2.70192 1
 -7 4 -21 120.561 3.45263 1
 -7 4 -22 88.9032 3.30235 1
 7 -4 23 121.35 3.53504 1
 -7 4 -24 85.8831 3.48104 1
 7 4 25 17.7869 3.04745 1
 7 4 26 108.028 3.83147 1
 7 4 27 362.73 5.15484 1
 7 4 28 41.4634 3.35984 1
 7 4 29 155.553 4.12754 1
 7 -4 30 5.03685 3.17655 1
 7 -4 31 15.8568 3.25831 1
 7 -4 32 79.5426 4.08106 1
 7 -4 33 2.64431 3.53496 1
 7 -4 34 23.2078 3.73291 1
 -7 -4 -35 26.2898 3.83411 1
 -7 -4 -36 13.166 3.5902 1
 7 4 37 67.5575 3.9045 1
 7 4 38 67.0636 3.64215 1
 7 4 39 32.7348 3.37814 1
 7 4 40 258.785 4.44137 1
 -7 -4 -41 9.37727 10.3502 1
 7 -5 -43 1.55761 3.40882 1
 7 5 -42 101.871 3.98073 1
 7 5 -41 7.08123 3.48546 1
 7 5 -40 43.9589 3.6481 1
 7 5 -39 15.8843 3.42732 1
 7 -5 -38 9.33865 3.34474 1
 -7 5 37 91.793 3.92744 1
 -7 5 36 78.2535 4.21966 1
 -7 5 35 54.9052 4.01774 1
 7 -5 -34 11.1654 3.66848 1
 -7 -5 33 449.398 6.48186 1
 -7 -5 32 74.3869 4.21756 1
 -7 -5 31 62.186 3.93953 1
 -7 5 30 -0.43309 3.42461 1
 -7 5 29 400.72 5.89592 1
 -7 5 28 43.9092 3.6466 1
 7 5 -27 33.3167 3.36931 1
 -7 -5 26 2.9643 2.88335 1
 7 -5 -25 214.563 4.11244 1
 7 -5 -24 21.5807 2.89385 1
 -7 -5 23 31.8167 3.14545 1
 7 5 -22 -0.07345 2.80258 1
 7 5 -21 275.594 4.6186 1
 7 -5 -20 75.798 3.2292 1
 7 5 -19 782.661 6.19559 1
 7 5 -18 33.9191 3.22242 1
 7 -5 -17 412.791 5.57027 1
 7 5 -16 104.574 4.26648 1
 7 5 -15 108.124 4.29475 1
 7 5 -14 150.715 4.57859 1
 7 -5 -13 187.811 4.39849 1
 7 -5 -12 10.3318 2.92068 1
 7 5 -11 238.884 5.85669 1
 -7 -5 10 -1.14668 3.66108 1
 -7 -5 -10 24.1279 25.3204 -2
 7 5 -10 24.1279 25.3204 1
 -7 5 9 1.95818 6.52383 1
 -7 -5 -9 15.8117 4.58188 -2
 7 5 -9 15.8117 4.58188 1
 -7 5 8 54.9543 7.63516 1
 -7 -5 -8 46.6648 4.94722 -2
 7 5 -8 46.6648 4.94722 1
 -7 -5 -7 271.194 5.69578 -2
 7 5 -7 271.194 5.69578 1
 -7 5 -6 73.6968 3.62546 -2
 7 -5 -6 73.6968 3.62546 1
 -7 -5 -5 146.127 4.17336 -2
 7 5 -5 146.127 4.17336 1
 -7 5 -4 92.5398 3.65087 -2
 7 -5 -4 92.5398 3.65087 1
 7 5 3 1409.53 9.97114 -2
 -7 -5 3 1409.53 9.97114 1
 -7 -5 -2 5.66779 3.30176 -2
 7 5 -2 5.66779 3.30176 1
 -7 -5 -1 399.022 6.10863 -2
 7 5 -1 399.022 6.10863 1
 -7 -5 0 77.1967 4.1695 -2
 7 5 0 77.1967 4.1695 1
 -7 -5 1 710.795 8.07716 -2
 7 5 1 710.795 8.07716 1
 -7 -5 2 9.99188 3.29898 -2
 7 5 2 9.99188 3.29898 1
 -7 -5 3 617.179 6.46652 -2
 7 5 3 617.179 6.46652 1
 -7 5 4 153.957 4.47162 -2
 7 -5 4 153.957 4.47162 1
 -7 -5 5 182.506 4.30752 -2
 7 5 5 182.506 4.30752 1
 -7 -5 6 127.779 4.40259 -2
 7 5 6 127.779 4.40259 1
 -7 -5 7 34.544 3.35516 -2
 7 5 7 34.544 3.35516 1
 7 5 8 36.1549 6.74754 1
 -7 5 8 38.2116 3.70046 -2
 7 -5 8 38.2116 3.70046 1
 7 5 9 23.1364 4.88708 1
 -7 -5 9 20.0019 5.31175 -2
 7 5 9 20.0019 5.31175 1
 7 5 10 6.74798 2.87785 1
 -7 5 10 1.24855 7.13816 -2
 7 -5 10 1.24855 7.13816 1
 7 5 11 16.3888 2.6515 1
 -7 5 11 56.2196 8.49345 -2
 7 -5 11 56.2196 8.49345 1
 -7 5 -12 8.34285 2.72929 1
 7 -5 -12 -4.34733 8.31457 -2
 -7 5 -12 -4.34733 8.31457 1
 -7 5 -13 29.3292 2.96881 1
 7 5 14 1.17322 2.6363 1
 -7 5 -15 25.3011 2.86401 1
 -7 5 -16 0.91901 2.74443 1
 -7 5 -17 1048.45 7.47544 1
 -7 -5 -18 45.0875 3.04414 1
 -7 5 -19 826.655 6.48597 1
 7 -5 20 75.5144 3.32342 1
 -7 5 -21 52.7992 3.22416 1
 7 -5 22 7.77695 2.86399 1
 7 5 23 23.1451 3.02901 1
 -7 -5 -24 120.901 3.78866 1
 -7 5 -25 160.587 4.16793 1
 7 5 26 -0.22213 3.22834 1
 7 5 27 0.02802 3.28982 1
 -7 -5 -28 14.1723 3.32101 1
 -7 -5 -29 301.13 5.13581 1
 -7 -5 -30 48.4054 3.65281 1
 -7 -5 -31 112.522 4.10208 1
 -7 -5 -32 11.8438 3.77065 1
 -7 -5 -33 366.369 6.09378 1
 -7 -5 -34 6.14655 3.48743 1
 -7 -5 -35 56.8003 3.89725 1
 -7 -5 -36 96.7428 4.01994 1
 -7 -5 -37 213.256 4.54575 1
 -7 -5 -38 51.9246 3.68587 1
 -7 -5 -39 28.2449 3.55286 1
 7 5 40 56.2036 32.9413 1
 7 5 41 -4.09229 35.9639 1
 7 -6 -41 6.33033 3.56215 1
 -7 6 40 101.691 4.02366 1
 7 6 -39 180.519 4.41005 1
 -7 6 38 302.133 4.97915 1
 7 6 -37 34.1038 3.33238 1
 7 -6 -36 118.162 3.89096 1
 -7 6 35 59.4823 3.74077 1
 -7 6 34 204.525 4.69158 1
 7 -6 -33 76.642 3.88328 1
 -7 -6 32 2.78739 3.27665 1
 7 6 -31 45.2117 3.98247 1
 -7 6 30 54.1011 3.99583 1
 -7 6 29 2.73622 3.45274 1
 7 -6 -28 34.2423 3.68942 1
 -7 6 27 32.4813 3.61109 1
 7 6 -26 67.248 3.74938 1
 7 6 -25 37.8402 3.4569 1
 -7 6 24 30.2475 3.21811 1
 7 6 -23 12.8361 3.04078 1
 7 6 -22 226.978 4.36908 1
 7 -6 -21 59.811 3.18655 1
 7 6 -20 168.691 3.7968 1
 7 -6 -19 122.016 3.53015 1
 7 -6 -18 808.279 6.86817 1
 7 -6 -17 828.978 6.89547 1
 7 -6 -16 51.1862 3.423 1
 7 6 -15 15.4639 3.21063 1
 7 -6 -14 2.2731 3.03369 1
 7 -6 -13 13.1475 3.17092 1
 7 -6 -12 2.17238 2.76651 1
 7 -6 -11 44.95 3.43774 1
 -7 -6 -11 41.0868 8.79202 -2
 7 6 -11 41.0868 8.79202 1
 7 6 -10 357.787 5.82927 1
 -7 -6 -10 348.047 8.05992 -2
 7 6 -10 348.047 8.05992 1
 7 -6 -9 4.25859 6.36159 1
 -7 6 -9 3.50806 4.01898 -2
 7 -6 -9 3.50806 4.01898 1
 7 -6 -8 300.872 11.8092 1
 7 6 8 402.084 5.60902 -2
 -7 -6 8 402.084 5.60902 1
 7 6 -7 445.925 15.7073 1
 7 6 7 665.009 6.70131 -2
 -7 -6 7 665.009 6.70131 1
 -7 6 -6 390.224 5.48142 -2
 7 -6 -6 390.224 5.48142 1
 7 6 5 115.636 4.75102 -2
 -7 -6 5 115.636 4.75102 1
 7 6 4 47.18 3.80444 -2
 -7 -6 4 47.18 3.80444 1
 7 6 3 162.151 4.50173 -2
 -7 -6 3 162.151 4.50173 1
 7 6 2 243.873 4.80501 -2
 -7 -6 2 243.873 4.80501 1
 7 6 1 93.9041 3.83849 -2
 -7 -6 1 93.9041 3.83849 1
 -7 6 0 17.8061 2.96155 -2
 7 -6 0 17.8061 2.96155 1
 -7 6 1 42.4087 3.36236 -2
 7 -6 1 42.4087 3.36236 1
 -7 6 2 122.016 4.15876 -2
 7 -6 2 122.016 4.15876 1
 -7 6 3 184.495 4.7961 -2
 7 -6 3 184.495 4.7961 1
 7 -6 -4 11.9318 3.17555 -2
 -7 6 -4 11.9318 3.17555 1
 7 -6 -5 371.148 5.2395 -2
 -7 6 -5 371.148 5.2395 1
 -7 -6 6 149.129 4.2061 -2
 7 6 6 149.129 4.2061 1
 7 6 7 1121.72 22.7095 1
 7 -6 -7 1279.02 8.23136 -2
 -7 6 -7 1279.02 8.23136 1
 7 6 8 779.483 19.5308 1
 7 -6 -8 839.821 6.75466 -2
 -7 6 -8 839.821 6.75466 1
 -7 6 -9 7.61652 4.1713 1
 7 -6 -9 2.26805 4.75016 -2
 -7 6 -9 2.26805 4.75016 1
 -7 6 -10 99.222 4.20635 1
 -7 6 10 137.112 5.7643 -2
 7 -6 10 137.112 5.7643 1
 7 6 11 100.367 3.62377 1
 7 -6 -11 93.5126 7.35942 -2
 -7 6 -11 93.5126 7.35942 1
 -7 6 -12 47.6572 3.09242 1
 7 -6 -12 46.6884 9.25492 -2
 -7 6 -12 46.6884 9.25492 1
 -7 -6 -13 38.1555 3.05468 1
 7 -6 14 4.2341 2.71182 1
 7 6 15 103.268 3.4746 1
 -7 6 -16 51.8831 3.18387 1
 7 6 17 159.818 3.71574 1
 7 -6 18 358.242 4.70136 1
 7 6 19 259.504 4.30032 1
 -7 6 -20 42.7313 3.09984 1
 -7 6 -21 4.73092 2.83494 1
 -7 -6 -22 92.8182 3.52958 1
 7 6 23 2.22303 2.93611 1
 -7 -6 -24 5.86566 3.0494 1
 -7 -6 -25 -0.3252 3.13737 1
 -7 -6 -26 141.772 4.11932 1
 -7 -6 -27 0.89256 3.15144 1
 7 -6 28 14.3883 3.44899 1
 -7 6 -29 6.59332 3.42456 1
 -7 -6 -30 25.3866 3.50293 1
 -7 -6 -31 6.9125 3.46191 1
 7 -6 32 1.40307 3.51487 1
 -7 -6 -33 4.64502 3.57764 1
 -7 -6 -34 15.0441 3.51027 1
 -7 6 -35 2.28361 3.45879 1
 -7 -6 -36 263.198 4.71813 1
 -7 -6 -37 9.92592 3.23812 1
 7 7 -40 8.67304 4.68544 1
 7 7 -39 5.07112 3.24759 1
 7 -7 -38 153.739 4.07439 1
 7 7 -37 22.4319 3.29018 1
 7 -7 -36 400.964 5.04471 1
 -7 7 35 60.1867 3.60338 1
 -7 -7 34 4.02566 3.24101 1
 7 7 -33 0.93462 3.17949 1
 7 -7 -32 176.613 4.71818 1
 7 7 -31 87.574 4.3987 1
 7 7 -30 91.4367 4.30684 1
 -7 7 29 7.22661 3.78361 1
 7 7 -28 173.985 4.84788 1
 -7 7 27 19.1509 3.4188 1
 -7 7 26 19.1571 3.27406 1
 -7 7 25 33.5396 3.31516 1
 -7 7 24 65.5938 3.52776 1
 7 -7 -23 62.6593 3.4625 1
 7 -7 -22 -1.6013 2.9842 1
 7 -7 -21 19.2959 2.95287 1
 7 -7 -20 1.70741 2.78739 1
 7 -7 -19 208.53 4.13955 1
 7 -7 -18 147.402 4.08096 1
 7 -7 -17 151.767 4.04368 1
 7 -7 -16 229.071 4.68019 1
 7 -7 -15 -1.12554 3.0775 1
 7 -7 -14 415.448 5.43315 1
 7 -7 -13 486.104 5.65235 1
 7 -7 -12 4.13264 3.02896 1
 -7 -7 11 48.7411 3.82159 1
 7 -7 11 67.1131 8.1425 -2
 -7 7 11 67.1131 8.1425 1
 7 7 -10 213.631 5.53658 1
 7 -7 10 263.49 8.4675 -2
 -7 7 10 263.49 8.4675 1
 7 -7 -9 1.59381 5.30921 1
 7 7 9 0.29231 4.65425 -2
 -7 -7 9 0.29231 4.65425 1
 -7 7 8 578.884 51.5287 1
 -7 7 -8 629.98 7.1136 -2
 7 -7 -8 629.98 7.1136 1
 -7 7 -7 11.7182 3.78897 -2
 7 -7 -7 11.7182 3.78897 1
 -7 7 -6 131.733 4.92291 -2
 7 -7 -6 131.733 4.92291 1
 7 7 5 302.263 5.51017 -2
 -7 -7 5 302.263 5.51017 1
 7 7 4 360.283 6.35114 -2
 -7 -7 4 360.283 6.35114 1
 7 7 3 167.007 4.92429 -2
 -7 -7 3 167.007 4.92429 1
 -7 -7 -2 2.89222 4.14332 -2
 7 7 -2 2.89222 4.14332 1
 7 7 1 6.65163 3.99344 -2
 -7 -7 1 6.65163 3.99344 1
 7 7 0 1089.57 9.29188 -2
 -7 -7 0 1089.57 9.29188 1
 7 7 -1 31.0627 4.34498 -2
 -7 -7 -1 31.0627 4.34498 1
 7 7 -2 1.00555 3.65557 -2
 -7 -7 -2 1.00555 3.65557 1
 7 7 -3 49.2843 4.02198 -2
 -7 -7 -3 49.2843 4.02198 1
 7 -7 -4 459.328 6.33399 -2
 -7 7 -4 459.328 6.33399 1
 -7 7 5 41.9643 3.98726 -2
 7 -7 5 41.9643 3.98726 1
 7 7 -6 38.3973 3.95037 -2
 -7 -7 -6 38.3973 3.95037 1
 7 -7 -7 40.6615 3.45037 -2
 -7 7 -7 40.6615 3.45037 1
 7 7 8 509.68 17.0232 1
 7 -7 -8 614.24 6.31759 -2
 -7 7 -8 614.24 6.31759 1
 7 7 9 4.6775 6.33879 1
 7 -7 -9 3.38031 4.49876 -2
 -7 7 -9 3.38031 4.49876 1
 -7 7 -10 243.121 6.86929 1
 7 7 -10 275.361 7.01047 -2
 -7 -7 -10 275.361 7.01047 1
 7 7 11 -0.23503 3.31596 1
 7 -7 -11 1.37575 8.12476 -2
 -7 7 -11 1.37575 8.12476 1
 -7 -7 -12 72.7934 3.78602 1
 7 -7 -12 49.4371 12.718 -2
 -7 7 -12 49.4371 12.718 1
 -7 7 -13 252.007 4.82788 1
 -7 7 -14 953.91 7.77465 1
 7 7 15 4.32184 3.05193 1
 -7 7 -16 56.3104 3.47002 1
 -7 7 -17 307.882 4.70264 1
 7 -7 18 403.394 5.21336 1
 -7 -7 -19 118.469 3.84308 1
 -7 7 -20 119.166 3.88258 1
 -7 -7 -21 41.2348 3.39509 1
 -7 7 -22 152.327 4.19903 1
 -7 -7 -23 101.613 3.90748 1
 -7 -7 -24 7.49617 3.29477 1
 -7 -7 -25 5.96834 3.28242 1
 -7 -7 -26 44.295 3.61906 1
 -7 7 -27 68.6359 3.6453 1
 7 7 28 2.72535 3.15147 1
 -7 -7 -29 11.7245 3.33515 1
 -7 -7 -30 559.671 6.4407 1
 -7 -7 -31 19.317 3.58383 1
 7 7 32 31.1832 3.57189 1
 -7 -7 -33 0.7857 3.42767 1
 -7 -7 -34 22.3336 3.44645 1
 -7 -7 -35 17.2899 3.58675 1
 7 -8 -37 -0.77431 3.37689 1
 7 -8 -36 3.78333 3.333 1
 7 8 -35 7.1386 3.38443 1
 7 -8 -34 12.084 3.54815 1
 -7 8 33 9.56729 3.48081 1
 -7 8 32 -2.03391 3.48368 1
 7 -8 -31 -0.23511 3.43159 1
 -7 8 30 140.618 4.48762 1
 -7 8 29 157.16 4.66888 1
 -7 8 28 239.445 5.04661 1
 7 -8 -27 108.691 4.06197 1
 7 -8 -26 22.939 3.42309 1
 7 -8 -25 -1.52929 3.32543 1
 7 -8 -24 2.34377 3.43567 1
 7 -8 -23 56.9725 3.70845 1
 7 -8 -22 113.572 4.28124 1
 7 -8 -21 84.3104 3.84272 1
 7 -8 -20 71.6304 3.70838 1
 7 -8 -19 113.96 4.08176 1
 7 -8 -18 239.709 4.82135 1
 -7 8 17 174.269 4.41142 1
 -7 -8 16 6.58378 3.15246 1
 7 8 -15 176.359 4.28121 1
 -7 -8 14 114.625 3.94641 1
 7 -8 -13 9.18235 3.17873 1
 7 -8 -12 1007.76 7.60813 1
 7 -8 -11 110.48 4.76741 1
 7 -8 11 132.585 8.25702 -2
 -7 8 11 132.585 8.25702 1
 7 -8 -10 203.89 6.83566 1
 7 -8 10 193.904 6.67864 -2
 -7 8 10 193.904 6.67864 1
 7 -8 -9 353.821 10.6437 1
 -7 -8 -9 367.469 6.45507 -2
 7 8 -9 367.469 6.45507 1
 -7 8 -8 109.957 4.97089 -2
 7 -8 -8 109.957 4.97089 1
 -7 8 -7 31.6675 4.49963 -2
 7 -8 -7 31.6675 4.49963 1
 7 8 -6 14.6566 10.1789 1
 -7 8 -6 42.1582 4.76194 -2
 7 -8 -6 42.1582 4.76194 1
 -7 8 -5 688.729 7.93736 -2
 7 -8 -5 688.729 7.93736 1
 -7 8 -4 432.116 7.04474 -2
 7 -8 -4 432.116 7.04474 1
 -7 8 -3 943.017 9.47517 -2
 7 -8 -3 943.017 9.47517 1
 -7 -8 -2 55.5294 4.71343 -2
 7 8 -2 55.5294 4.71343 1
 -7 8 -1 92.6677 4.66408 -2
 7 -8 -1 92.6677 4.66408 1
 -7 8 0 15.5892 3.36649 -2
 7 -8 0 15.5892 3.36649 1
 -7 8 1 20.1088 3.78479 -2
 7 -8 1 20.1088 3.78479 1
 -7 8 2 19.9543 3.84642 -2
 7 -8 2 19.9543 3.84642 1
 -7 8 3 584.085 7.65493 -2
 7 -8 3 584.085 7.65493 1
 -7 8 4 637.443 7.24217 -2
 7 -8 4 637.443 7.24217 1
 -7 -8 5 1056.38 8.96746 -2
 7 8 5 1056.38 8.96746 1
 7 -8 -6 6.93918 4.18538 -2
 -7 8 -6 6.93918 4.18538 1
 7 -8 -7 27.0474 4.57251 -2
 -7 8 -7 27.0474 4.57251 1
 7 8 8 499.923 19.8132 1
 7 8 -8 472.457 6.99538 -2
 -7 -8 -8 472.457 6.99538 1
 -7 8 -9 316.523 12.095 1
 7 -8 -9 348.841 6.39636 -2
 -7 8 -9 348.841 6.39636 1
 -7 8 -10 33.5466 6.41033 1
 7 -8 -10 45.0554 5.4112 -2
 -7 8 -10 45.0554 5.4112 1
 -7 8 -11 164.265 4.70562 1
 7 -8 -11 185.266 11.8377 -2
 -7 8 -11 185.266 11.8377 1
 -7 8 -12 562.497 6.92838 1
 7 -8 -12 655.925 21.0951 -2
 -7 8 -12 655.925 21.0951 1
 -7 8 -13 29.4097 3.7548 1
 7 -8 -13 22.8455 13.9822 -2
 -7 8 -13 22.8455 13.9822 1
 7 -8 14 12.9673 3.56327 1
 -7 -8 -15 101.722 4.02287 1
 -7 -8 -16 1.66672 3.33811 1
 -7 -8 -17 199.549 4.73993 1
 -7 -8 -18 27.7449 3.61028 1
 -7 -8 -19 175.568 4.6475 1
 -7 -8 -20 -4.07347 3.42122 1
 -7 -8 -21 55.3985 3.95273 1
 -7 -8 -22 28.8206 3.72729 1
 -7 -8 -23 49.2685 3.69015 1
 7 -8 24 7.66606 3.3074 1
 7 -8 25 4.64497 3.3684 1
 7 -8 26 109.913 4.11783 1
 7 -8 27 46.1523 3.7367 1
 -7 -8 -28 203.976 4.40572 1
 7 -8 29 230.241 4.62839 1
 -7 8 -30 277.473 5.0364 1
 -7 -8 -31 21.1013 3.33165 1
 -7 -8 -32 38.145 3.36381 1
 -7 -8 -33 2.96761 3.18932 1
 -7 8 -34 43.6985 5.27454 1
 -7 8 -35 -0.43517 4.59899 1
 7 9 -34 70.2122 5.44183 1
 7 9 -33 96.5266 5.56708 1
 -7 9 32 1.00127 3.37608 1
 7 9 -31 366.903 5.3876 1
 7 -9 -30 375.456 5.42584 1
 7 -9 -29 148.695 4.08936 1
 7 -9 -28 138.585 3.96289 1
 7 -9 -27 8.28158 3.41614 1
 7 9 -26 60.5256 3.7525 1
 7 -9 -25 15.4896 3.56866 1
 7 -9 -24 17.0987 3.52004 1
 7 -9 -23 3.96143 3.57338 1
 7 -9 -22 11.828 3.46218 1
 7 -9 -21 136.783 4.18512 1
 7 -9 -20 1.65984 3.26792 1
 7 -9 -19 1.89505 3.32937 1
 7 -9 -18 11.5877 3.39026 1
 -7 -9 17 48.74 3.5737 1
 7 9 -16 55.1053 3.62098 1
 -7 -9 15 12.4868 3.39111 1
 -7 -9 14 21.2538 3.46381 1
 7 -9 -13 1.31421 3.26139 1
 7 -9 -12 4.33975 3.89758 1
 -7 -9 -12 -0.85259 8.38558 -2
 7 9 -12 -0.85259 8.38558 1
 7 -9 -11 110.404 4.98429 1
 7 -9 11 109.95 8.38681 -2
 -7 9 11 109.95 8.38681 1
 7 -9 -10 71.4296 5.77232 1
 -7 -9 -10 85.7853 6.3374 -2
 7 9 -10 85.7853 6.3374 1
 7 -9 -9 -0.81783 6.9341 1
 -7 9 -9 11.4754 4.75758 -2
 7 -9 -9 11.4754 4.75758 1
 7 -9 -8 29.4166 29.1047 1
 -7 9 -8 20.8611 4.79834 -2
 7 -9 -8 20.8611 4.79834 1
 7 -9 -7 150.26 38.2409 1
 -7 9 -7 196.707 5.88738 -2
 7 -9 -7 196.707 5.88738 1
 7 9 -6 214.212 15.2626 1
 7 9 6 279.147 6.65545 -2
 -7 -9 6 279.147 6.65545 1
 -7 9 -5 567.588 7.79776 -2
 7 -9 -5 567.588 7.79776 1
 -7 9 -4 12.5302 4.67213 -2
 7 -9 -4 12.5302 4.67213 1
 -7 9 -3 44.4416 4.90376 -2
 7 -9 -3 44.4416 4.90376 1
 -7 9 -2 179.603 5.66222 -2
 7 -9 -2 179.603 5.66222 1
 -7 9 -1 46.1347 4.41292 -2
 7 -9 -1 46.1347 4.41292 1
 -7 9 0 97.1158 4.49035 -2
 7 -9 0 97.1158 4.49035 1
 -7 9 1 17.68 3.83337 -2
 7 -9 1 17.68 3.83337 1
 -7 9 2 201.649 5.51603 -2
 7 -9 2 201.649 5.51603 1
 -7 9 3 12.9026 3.81961 -2
 7 -9 3 12.9026 3.81961 1
 7 9 -4 9.47311 4.09851 -2
 -7 -9 -4 9.47311 4.09851 1
 -7 -9 5 466.82 6.96004 -2
 7 9 5 466.82 6.96004 1
 -7 9 6 319.146 6.21032 -2
 7 -9 6 319.146 6.21032 1
 -7 9 7 202.996 5.39578 -2
 7 -9 7 202.996 5.39578 1
 -7 9 8 30.1124 4.41232 -2
 7 -9 8 30.1124 4.41232 1
 7 9 9 2.03798 7.97314 1
 -7 9 9 6.59044 5.45579 -2
 7 -9 9 6.59044 5.45579 1
 -7 9 -10 84.4548 6.2731 1
 7 9 -10 88.2169 6.90397 -2
 -7 -9 -10 88.2169 6.90397 1
 -7 -9 -11 32.1148 4.57778 1
 7 -9 -11 65.7892 9.69005 -2
 -7 9 -11 65.7892 9.69005 1
 -7 -9 -12 30.2528 4.01885 1
 7 -9 -12 37.7886 15.291 -2
 -7 9 -12 37.7886 15.291 1
 -7 9 -13 11.3774 3.93697 1
 7 -9 -13 0.45603 16.728 -2
 -7 9 -13 0.45603 16.728 1
 -7 -9 -14 120.591 4.62721 1
 -7 -9 -15 7.70393 3.69517 1
 -7 -9 -16 156.129 4.8809 1
 7 -9 17 11.139 3.83 1
 -7 -9 -18 2.70323 3.80627 1
 -7 -9 -19 0.31995 3.69174 1
 -7 -9 -20 179.695 5.02133 1
 7 9 21 91.3191 4.40527 1
 -7 -9 -22 91.0668 4.52384 1
 -7 -9 -23 -1.16554 3.82745 1
 -7 -9 -24 177.427 4.6948 1
 -7 -9 -25 -0.06281 3.63284 1
 -7 -9 -26 2.43008 3.64465 1
 -7 -9 -27 0.32594 3.55398 1
 -7 -9 -28 262.904 4.89504 1
 -7 -9 -29 149.648 4.21708 1
 -7 -9 -30 69.3179 3.94471 1
 -7 -9 -31 272.532 5.01388 1
 7 9 32 114.496 4.30153 1
 -7 10 30 -4.7927 7.78457 1
 7 -10 -29 2.44429 3.22285 1
 7 -10 -28 3.32986 3.12094 1
 7 10 -27 4.75774 2.90743 1
 -7 10 26 33.0997 3.36104 1
 7 -10 -25 32.6071 3.35326 1
 7 -10 -24 17.6623 3.50981 1
 7 -10 -23 119.628 4.28181 1
 7 -10 -22 34.9793 3.88369 1
 7 -10 -21 6.60985 3.7094 1
 -7 -10 20 736.689 7.54341 1
 7 -10 -19 213.095 5.36269 1
 -7 -10 18 4.89024 3.80944 1
 7 -10 -17 7.83733 3.76626 1
 7 -10 -16 185.464 5.01848 1
 -7 -10 15 14.0648 3.77438 1
 -7 -10 14 143.416 4.70634 1
 7 -10 -13 2.02027 3.80338 1
 7 -10 -12 343.804 6.78564 1
 -7 -10 -12 314.882 15.0495 -2
 7 10 -12 314.882 15.0495 1
 7 -10 -11 65.0954 4.9753 1
 -7 -10 -11 61.5491 10.6209 -2
 7 10 -11 61.5491 10.6209 1
 7 -10 -10 2.01949 5.22738 1
 7 -10 10 4.71481 6.96363 -2
 -7 10 10 4.71481 6.96363 1
 7 -10 -9 27.52 6.25703 1
 7 -10 9 37.5707 6.41744 -2
 -7 10 9 37.5707 6.41744 1
 -7 -10 8 23.0409 8.68901 1
 -7 10 -8 20.0286 5.54939 -2
 7 -10 -8 20.0286 5.54939 1
 -7 10 -7 8.61778 5.41405 -2
 7 -10 -7 8.61778 5.41405 1
 -7 10 -6 4.65871 5.54942 -2
 7 -10 -6 4.65871 5.54942 1
 -7 10 -5 174.849 6.48891 -2
 7 -10 -5 174.849 6.48891 1
 -7 10 -4 109.777 6.14964 -2
 7 -10 -4 109.777 6.14964 1
 7 -10 3 211.868 7.02012 -2
 -7 10 3 211.868 7.02012 1
 -7 10 -2 22.096 5.20275 -2
 7 -10 -2 22.096 5.20275 1
 -7 10 -1 5.45326 4.74495 -2
 7 -10 -1 5.45326 4.74495 1
 -7 10 0 7.09327 4.51509 -2
 7 -10 0 7.09327 4.51509 1
 -7 10 1 -0.04425 3.83755 -2
 7 -10 1 -0.04425 3.83755 1
 -7 10 2 2.75855 4.27211 -2
 7 -10 2 2.75855 4.27211 1
 -7 -10 3 181.689 5.88018 -2
 7 10 3 181.689 5.88018 1
 -7 10 4 25.5383 4.9308 -2
 7 -10 4 25.5383 4.9308 1
 -7 10 5 152.608 5.61913 -2
 7 -10 5 152.608 5.61913 1
 -7 10 6 52.7212 4.8743 -2
 7 -10 6 52.7212 4.8743 1
 -7 -10 7 27.6701 4.72034 -2
 7 10 7 27.6701 4.72034 1
 7 10 8 5.2051 12.9126 1
 -7 10 8 1.69796 4.65855 -2
 7 -10 8 1.69796 4.65855 1
 7 10 9 116.342 10.9971 1
 7 10 -9 106.879 6.48018 -2
 -7 -10 -9 106.879 6.48018 1
 -7 10 -10 54.3748 9.2049 1
 7 -10 -10 50.5882 6.27777 -2
 -7 10 -10 50.5882 6.27777 1
 7 -10 11 112.836 5.65829 1
 7 -10 -11 105.076 10.8198 -2
 -7 10 -11 105.076 10.8198 1
 7 -10 12 88.4499 4.81748 1
 7 -10 -12 159.745 18.2271 -2
 -7 10 -12 159.745 18.2271 1
 -7 -10 -13 2.14986 3.97093 1
 7 -10 -13 25.0536 17.2349 -2
 -7 10 -13 25.0536 17.2349 1
 -7 -10 -14 311.386 6.49644 1
 7 -10 -14 301.291 20.7672 -2
 -7 10 -14 301.291 20.7672 1
 -7 10 -15 -0.08102 3.7673 1
 -7 10 15 21.6576 22.5905 -2
 7 -10 15 21.6576 22.5905 1
 -7 -10 -16 135.762 4.77445 1
 -7 10 16 132.466 24.0717 -2
 7 -10 16 132.466 24.0717 1
 -7 10 -17 54.0469 4.10086 1
 -7 10 -18 27.2028 3.96311 1
 -7 -10 -19 85.4213 4.25597 1
 -7 -10 -20 448.891 5.90896 1
 -7 -10 -21 51.2639 3.56349 1
 -7 -10 -22 1.85365 3.12728 1
 -7 -10 -23 141.753 4.05757 1
 -7 -10 -24 16.2757 3.27129 1
 -7 -10 -25 2.78061 3.30874 1
 -7 -10 -26 103.104 3.89127 1
 -7 -10 -27 79.2194 4.23184 1
 7 10 28 8.26944 3.66769 1
 -7 -10 -29 -0.53265 3.7926 1
 7 11 -27 189.392 18.0773 1
 7 11 -26 80.1865 15.4985 1
 7 11 -25 38.1944 14.4068 1
 7 -11 -24 46.5319 3.54648 1
 7 -11 -23 135.072 4.16534 1
 7 -11 -22 4.18906 3.34816 1
 7 -11 -21 71.8442 3.91605 1
 7 11 -20 11.8829 3.44324 1
 -7 -11 19 96.08 3.89899 1
 7 -11 -18 1.38502 3.78656 1
 7 -11 -17 146.784 4.8205 1
 7 -11 -16 84.9875 4.33091 1
 7 -11 -15 234.458 5.5344 1
 7 -11 -14 34.0566 4.18937 1
 7 -11 -13 269.241 5.38802 1
 7 11 -12 6.79419 4.3465 1
 7 -11 12 -2.92738 10.7106 -2
 -7 11 12 -2.92738 10.7106 1
 7 -11 -11 90.3576 5.16842 1
 7 -11 11 95.3815 11.5726 -2
 -7 11 11 95.3815 11.5726 1
 -7 -11 10 3.91345 5.1111 1
 -7 -11 -10 16.6569 7.51097 -2
 7 11 -10 16.6569 7.51097 1
 7 -11 -9 86.5581 6.05755 1
 7 -11 9 87.6103 10.0649 -2
 -7 11 9 87.6103 10.0649 1
 7 -11 -8 -0.90131 7.7558 1
 -7 11 -8 7.7043 6.1585 -2
 7 -11 -8 7.7043 6.1585 1
 7 -11 -7 8.69537 6.77874 1
 -7 11 -7 6.8615 6.44854 -2
 7 -11 -7 6.8615 6.44854 1
 7 -11 -6 27.3491 11.9138 1
 -7 11 -6 12.8147 5.82118 -2
 7 -11 -6 12.8147 5.82118 1
 7 -11 -5 232.587 16.3023 1
 -7 11 -5 243.254 7.37966 -2
 7 -11 -5 243.254 7.37966 1
 7 -11 -4 -3.88717 11.3765 1
 -7 11 -4 1.13214 5.4815 -2
 7 -11 -4 1.13214 5.4815 1
 -7 11 -3 4.98382 5.19016 -2
 7 -11 -3 4.98382 5.19016 1
 -7 11 -2 95.3408 6.10242 -2
 7 -11 -2 95.3408 6.10242 1
 -7 -11 -1 34.1985 4.99675 -2
 7 11 -1 34.1985 4.99675 1
 -7 11 0 51.9332 5.18326 -2
 7 -11 0 51.9332 5.18326 1
 -7 11 1 1.70961 4.65193 -2
 7 -11 1 1.70961 4.65193 1
 -7 11 2 61.8423 5.05022 -2
 7 -11 2 61.8423 5.05022 1
 -7 11 3 6.82121 4.50468 -2
 7 -11 3 6.82121 4.50468 1
 -7 11 4 3.37813 4.71401 -2
 7 -11 4 3.37813 4.71401 1
 7 11 -5 33.7801 5.03787 -2
 -7 -11 -5 33.7801 5.03787 1
 -7 11 6 20.4512 4.89525 -2
 7 -11 6 20.4512 4.89525 1
 7 11 7 28.4067 13.0507 1
 -7 11 7 23.7291 4.84969 -2
 7 -11 7 23.7291 4.84969 1
[truncated: 806,687 more chars]
