# Supplementary material for: Application of a quantum crystallographic protocol to YLID, the world's most common crystal structure
Source: Sci Rep. 2025 Apr 29;15:15045. doi: 10.1038/s41598-025-95269-3 (PMC12041244; doi:10.1038/s41598-025-95269-3)
Supplement: Supplementary file 2 — Supplementary Information 2. [file 41598_2025_95269_MOESM2_ESM.zip › Dataset_25_HAR.cif]

data_YLID_100K_Cu_mono
_audit_creation_date               2023-11-28
_audit_creation_method
;
Olex2 1.5-alpha
(compiled 2023.08.24 svn.re1ec1418 for OlexSys, GUI svn.r6817)
;
_audit_contact_author_address      ?
_audit_contact_author_email        ?
_audit_contact_author_name         ''
_audit_contact_author_phone        ?
_publ_contact_author_id_orcid      ?
_publ_section_references
;
Bourhis, L.J., Dolomanov, O.V., Gildea, R.J., Howard, J.A.K., Puschmann, H.
 (2015). Acta Cryst. A71, 59-75.

Dolomanov, O.V., Bourhis, L.J., Gildea, R.J, Howard, J.A.K. & Puschmann, H.
 (2009), J. Appl. Cryst. 42, 339-341.

Kleemiss, F., Dolomanov, O.V., Bodensteiner, M., Peyerimhoff, N., Midgley, M.,
Bourhis, L.J., Genoni, A., Malaspina, L.A., Jayatilaka, D., Spencer, J.L.,
White, F., Grundkoetter-Stock, B, Steinhauer, S., Lentz, D., Puschmann, H.,
Grabowsky, S. (2021), Chem. Sci., 12, 1675-1692.
;
_chemical_formula_moiety           'C11 H10 O2 S'
_chemical_formula_sum              'C11 H10 O2 S'
_chemical_formula_weight           206.267
_chemical_oxdiff_formula           C11H10SO2
loop_
  _atom_type_symbol
  _atom_type_scat_dispersion_real
  _atom_type_scat_dispersion_imag
  _atom_type_scat_source
  _atom_type_scat_dispersion_source
 C 0.01788 0.00908 'NoSpherA2: Chem.Sci. 2021, DOI:10.1039/D0SC05526C'
 'Brennan, Cowan, Rev. Sci. Instrum., 1992, 63, 850'
 H 0.00000 0.00000 'NoSpherA2: Chem.Sci. 2021, DOI:10.1039/D0SC05526C'
 'Brennan, Cowan, Rev. Sci. Instrum., 1992, 63, 850'
 O 0.04960 0.03234 'NoSpherA2: Chem.Sci. 2021, DOI:10.1039/D0SC05526C'
 'Brennan, Cowan, Rev. Sci. Instrum., 1992, 63, 850'
 S 0.33376 0.55840 'NoSpherA2: Chem.Sci. 2021, DOI:10.1039/D0SC05526C'
 'Brennan, Cowan, Rev. Sci. Instrum., 1992, 63, 850'

_space_group_crystal_system        'monoclinic'
_space_group_IT_number             14
_space_group_name_H-M_alt          'P 1 21/c 1'
_space_group_name_Hall             '-P 2ybc'
loop_
  _space_group_symop_id
  _space_group_symop_operation_xyz
 1 x,y,z
 2 -x,y+1/2,-z+1/2
 3 -x,-y,-z
 4 x,-y-1/2,z-1/2

_symmetry_Int_Tables_number        14
_cell_length_a                     9.45647(4)
_cell_length_b                     10.63614(5)
_cell_length_c                     10.49215(6)
_cell_angle_alpha                  90
_cell_angle_beta                   104.9208(5)
_cell_angle_gamma                  90
_cell_volume                       1019.722(9)
_cell_formula_units_Z              4
_cell_measurement_reflns_used      74166
_cell_measurement_temperature      100.01(10)
_cell_measurement_theta_max        79.9660
_cell_measurement_theta_min        4.1370
_exptl_absorpt_coefficient_mu      2.579
_exptl_absorpt_correction_T_max    1.00000
_exptl_absorpt_correction_T_min    0.23993
_exptl_absorpt_correction_type     multi-scan
_exptl_absorpt_process_details
;
CrysAlisPro 1.171.41.105a (Rigaku Oxford Diffraction, 2021)
Empirical absorption correction using spherical harmonics,
implemented in SCALE3 ABSPACK scaling algorithm.
;
_exptl_crystal_colour              yellow
_exptl_crystal_colour_primary      yellow
_exptl_crystal_density_diffrn      1.344
_exptl_crystal_description         block
_exptl_crystal_F_000               434.643
loop_
  _exptl_crystal_face_index_h
  _exptl_crystal_face_index_k
  _exptl_crystal_face_index_l
  _exptl_crystal_face_perp_dist
 -3 -4 -4 0.1334
 3 4 3 0.1232
 -2 -3 -5 0.1428
 -4 2 -4 0.1520
 4 -2 4 0.1730
 6 3 -1 0.1260
 -6 -2 1 0.1397
 -4 5 3 0.1290
 4 -4 -4 0.1311
 1 3 -6 0.1524
 -2 6 -2 0.1834
 2 -6 3 0.1594
 -4 2 6 0.1481
 3 0 -7 0.1298
 6 -1 -1 0.1173
 5 3 -5 0.1252
 6 2 -4 0.1128
 -5 -3 5 0.1595
 -5 0 -1 0.1076
 -4 -4 4 0.1593
 6 1 0 0.1207
 3 5 -4 0.1537
 3 6 0 0.1445
 4 4 3 0.1152
 -1 -6 4 0.1567
 2 -2 6 0.1666
 0 -5 -5 0.1248
 2 -3 -6 0.1273
 -6 3 3 0.0877
 6 -3 -3 0.1211
 3 2 -6 0.1231
 3 -5 3 0.1561
 -6 -2 0 0.1293
 -1 4 -5 0.1670

_exptl_crystal_size_max            0.353
_exptl_crystal_size_mid            0.276
_exptl_crystal_size_min            0.21
loop_
  _exptl_oxdiff_crystal_face_indexfrac_h
  _exptl_oxdiff_crystal_face_indexfrac_k
  _exptl_oxdiff_crystal_face_indexfrac_l
  _exptl_oxdiff_crystal_face_x
  _exptl_oxdiff_crystal_face_y
  _exptl_oxdiff_crystal_face_z
 -2.9992 -3.5644 -3.7743 0.9281 -0.2778 -0.2479
 3.0359 4.0869 3.3231 -0.9476 0.2827 0.1486
 -2.3057 -2.5431 -4.9395 0.8766 -0.1671 -0.4513
 -3.8781 2.0595 -3.5984 0.3412 -0.5445 -0.7662
 3.8578 -2.0787 3.6157 -0.3393 0.5414 0.7692
 5.6848 2.6016 -1.4966 -0.5112 0.8384 -0.1889
 -5.7501 -2.3724 1.2016 0.5166 -0.8462 0.1306
 -4.1087 4.5376 3.4607 -0.5611 -0.8129 -0.1558
 4.1380 -4.0271 -4.1702 0.5669 0.8234 0.0266
 1.0492 2.9915 -6.1202 0.1566 0.2432 -0.9572
 -2.3416 5.7330 -1.9983 -0.3097 -0.4363 -0.8448
 1.9165 -5.5718 2.7453 0.2507 0.3495 0.9028
 -3.7523 1.9371 5.9450 -0.5195 -0.7614 0.3878
 3.0744 -0.2402 -6.5706 0.4300 0.6354 -0.6414
 6.0299 -0.7808 -0.7366 -0.2253 0.9494 0.2189
 4.7633 2.7538 -4.5744 -0.1908 0.7724 -0.6058
 5.6506 1.7203 -3.5947 -0.2204 0.9060 -0.3614
 -4.7772 -2.7418 4.5640 0.1913 -0.7745 0.6029
 -5.4759 -0.0767 -1.4090 0.4807 -0.7921 -0.3761
 -4.0309 -4.3259 3.9093 0.3802 -0.6088 0.6963
 5.8131 1.3689 0.0041 -0.5183 0.8487 0.1058
 3.4652 4.5218 -4.2911 -0.3318 0.5282 -0.7817
 3.1377 5.8815 -0.1489 -0.8386 0.3437 -0.4226
 3.5789 3.9793 2.7480 -0.9176 0.3818 0.1110
 -1.0774 -5.6381 3.9198 0.3396 -0.1317 0.9313
 1.5350 -2.3559 5.5219 -0.3355 0.1484 0.9303
 0.0065 -4.8087 -4.7280 0.9643 0.2297 -0.1319
 2.3535 -3.4462 -5.7901 0.7614 0.5804 -0.2888
 -5.5914 2.6554 2.5920 -0.1795 -0.9725 -0.1487
 5.5975 -2.6155 -2.6491 0.1798 0.9739 0.1385
 3.4642 1.9056 -6.1085 0.1246 0.6336 -0.7636
 2.5165 -4.6972 3.2744 0.0675 0.4070 0.9109
 -5.5825 -2.4724 0.2022 0.6079 -0.7935 0.0269
 -0.7191 3.9780 -5.1136 0.0665 -0.0723 -0.9952

_diffrn_reflns_av_R_equivalents    0.0391
_diffrn_reflns_av_unetI/netI       0.0073
_diffrn_reflns_Laue_measured_fraction_full  1.0000
_diffrn_reflns_Laue_measured_fraction_max  0.9995
_diffrn_reflns_limit_h_max         12
_diffrn_reflns_limit_h_min         -12
_diffrn_reflns_limit_k_max         13
_diffrn_reflns_limit_k_min         -13
_diffrn_reflns_limit_l_max         13
_diffrn_reflns_limit_l_min         -13
_diffrn_reflns_number              82052
_diffrn_reflns_point_group_measured_fraction_full  1.0000
_diffrn_reflns_point_group_measured_fraction_max  0.9995
_diffrn_reflns_theta_full          67.6840
_diffrn_reflns_theta_max           79.51
_diffrn_reflns_theta_min           4.84
_diffrn_ambient_environment        N~2~
_diffrn_ambient_temperature        100.01(10)
_diffrn_detector                   'Hybrid Pixel Array Detector'
_diffrn_detector_area_resol_mean   10.0000
_diffrn_detector_type              HyPix
_diffrn_measured_fraction_theta_full  1.0000
_diffrn_measured_fraction_theta_max  0.9995
_diffrn_measurement_details
;
List of Runs (angles in degrees, time in seconds):

  # Type    Start    End  Width  t~exp~   \w     \q     \k     \f   Frames
--------------------------------------------------------------------------
  1  \w    -95.00  -3.00   0.50    0.25    --  -23.00 -70.00 126.00  184
  2  \w    -43.00  50.00   0.50    0.25    --  -23.00  70.00-101.00  186
  3  \w     28.00 121.00   0.50    0.25    --   47.92  70.00-101.00  186
  4  \w    -24.00  68.00   0.50    0.25    --   47.92 -70.00 126.00  184
  5  \w     93.00 177.00   0.50    0.50    --  113.25  70.00-101.00  168
  6  \w     42.00  84.00   0.50    0.50    --  113.25 -70.00 126.00   84
  7  \w    -70.00 -12.00   0.50    0.25    --  -23.00 125.00 -30.00  116
  8  \w    -95.00   0.00   0.50    0.25    --  -23.00 -77.00 -60.00  190
  9  \w    -70.00 -12.00   0.50    0.25    --  -23.00 125.00 150.00  116
 10  \w      5.00  42.00   0.50    0.25    --   34.00  91.00-100.87   74
 11  \w     13.00  42.00   0.50    0.25    --   42.00  91.00 -13.21   58
 12  \w     25.00 121.00   0.50    0.25    --   47.92  77.00 -30.00  192
 13  \w     25.00 121.00   0.50    0.25    --   47.92  77.00  90.00  192
 14  \w     -1.00  81.00   0.50    0.25    --   47.92 -99.00 -30.00  164
 15  \w     31.00 126.00   0.50    0.25    --   54.00  77.00 141.22  190
 16  \w     32.00 126.00   0.50    0.25    --   54.00  76.00-171.16  188
 17  \w     35.00 131.00   0.50    0.25    --   58.00  77.00 -94.72  192
 18  \w     41.00 135.00   0.50    0.25    --   62.00  73.00 -50.43  188
 19  \w     39.00 135.00   0.50    0.25    --   62.00  77.00  72.71  192
 20  \w     41.00 135.00   0.50    0.25    --   62.00  74.00  36.60  188
 21  \w     41.00 135.00   0.50    0.25    --   62.00  74.00-164.03  188
 22  \w     43.00 139.00   0.50    0.25    --   66.00  77.00-140.49  192
 23  \w     45.00 139.00   0.50    0.25    --   66.00  74.00 100.50  188
 24  \w     44.00 139.00   0.50    0.25    --   66.00  76.00 135.61  190
 25  \w     44.00 139.00   0.50    0.25    --   66.00  76.00 -80.09  190
 26  \w     48.00 143.00   0.50    0.25    --   70.00  76.00  -9.64  190
 27  \w     48.00 143.00   0.50    0.25    --   70.00  75.00 -33.89  190
 28  \w     53.00 143.00   0.50    0.25    --   70.00  62.00-163.46  180
 29  \w     68.00 159.00   0.50    0.50    --   86.00  66.00-135.59  182
 30  \w     68.00 162.00   0.50    0.50    --   90.00  75.00  10.99  188
 31  \w     72.00 162.00   0.50    0.50    --   90.00  65.00 146.84  180
 32  \w     70.00 162.00   0.50    0.50    --   90.00  70.00 -33.37  184
 33  \w     91.00 177.00   0.50    0.50    --  113.25  77.00  90.00  172
 34  \w     42.00  68.00   0.50    0.50    --  113.25 -61.00 -60.00   52
 35  \w     42.00  68.00   0.50    0.50    --  113.25 -61.00  30.00   52
 36  \w     91.00 177.00   0.50    0.50    --  113.25  77.00  30.00  172
 37  \w     97.00 177.00   0.50    0.50    --  113.25  61.00-120.00  160
 38  \w     97.00 177.00   0.50    0.50    --  113.25  61.00-150.00  160
 39  \w     97.00 177.00   0.50    0.50    --  113.25  61.00  90.00  160
 40  \w     42.00 106.00   0.50    0.50    --  113.25 -94.00-120.00  128
 41  \w     42.00 106.00   0.50    0.50    --  113.25 -94.00-150.00  128
 42  \w     42.00  68.00   0.50    0.50    --  113.25 -61.00 -90.00   52
 43  \w     97.00 177.00   0.50    0.50    --  113.25  61.00 120.00  160
 44  \w     91.00 177.00   0.50    0.50    --  113.25  77.00-141.26  172
 45  \w     42.00 108.00   0.50    0.50    --  113.25 -78.00 174.03  132
 46  \w     42.00 106.00   0.50    0.50    --  113.25 -94.00 150.00  128
 47  \w     41.00 177.00   0.50    0.50    --  113.25   0.00 150.00  272
 48  \w     42.00 106.00   0.50    0.50    --  113.25 -94.00 -60.00  128
 49  \w    101.00 177.00   0.50    0.50    --  113.25  45.00   0.00  152
 50  \w     42.00 102.00   0.50    0.50    --  113.25 -77.00  30.00  120
 51  \w     42.00  68.00   0.50    0.50    --  113.25 -61.00  90.00   52
 52  \w     42.00 102.00   0.50    0.50    --  113.25 -77.00 -90.00  120
 53  \w     42.00 102.00   0.50    0.50    --  113.25 -77.00 -30.00  120
 54  \w     42.00 140.00   0.50    0.50    --  113.25 -86.00  62.71  196
 55  \w     91.00 177.00   0.50    0.50    --  113.25  77.00 -60.00  172
 56  \w     42.00 102.00   0.50    0.50    --  113.25 -77.00  90.00  120
 57  \w     42.00 106.00   0.50    0.50    --  113.25 -94.00  90.00  128
 58  \w     97.00 177.00   0.50    0.50    --  113.25  61.00 -60.00  160
 59  \w     42.00  68.00   0.50    0.50    --  113.25 -61.00-150.00   52
 60  \w     42.00  68.00   0.50    0.50    --  113.25 -61.00 -30.00   52
 61  \w     91.00 177.00   0.50    0.50    --  113.25  77.00 150.00  172
 62  \w     97.00 177.00   0.50    0.50    --  113.25  61.00 150.00  160
 63  \w     42.00 106.00   0.50    0.50    --  113.25 -94.00   0.00  128
 64  \w     97.00 177.00   0.50    0.50    --  113.25  61.00  60.00  160
 65  \w     91.00 177.00   0.50    0.50    --  113.25  77.00  60.00  172
 66  \w     91.00 177.00   0.50    0.50    --  113.25  77.00 -30.00  172
 67  \w     42.00 102.00   0.50    0.50    --  113.25 -77.00   0.00  120
 68  \w     91.00 177.00   0.50    0.50    --  113.25  77.00-180.00  172
 69  \w     91.00 177.00   0.50    0.50    --  113.25  75.00 -10.00  172
 70  \w     91.00 177.00   0.50    0.50    --  113.25  77.00-120.00  172
 71  \w     42.00 106.00   0.50    0.50    --  113.25 -94.00  30.00  128
 72  \w     97.00 177.00   0.50    0.50    --  113.25  61.00 -30.00  160
 73  \w     91.00 177.00   0.50    0.50    --  113.25  77.00-150.00  172
 74  \w     97.00 177.00   0.50    0.50    --  113.25  61.00-180.00  160
 75  \w     42.00  68.00   0.50    0.50    --  113.25 -61.00 120.00   52
 76  \w     42.00 102.00   0.50    0.50    --  113.25 -77.00-120.00  120
 77  \w     91.00 177.00   0.50    0.50    --  113.25  77.00 -90.00  172
 78  \w    101.00 177.00   0.50    0.50    --  113.25  45.00  90.00  152
 79  \w     42.00 106.00   0.50    0.50    --  113.25 -94.00-180.00  128
 80  \w    101.00 177.00   0.50    0.50    --  113.25  30.00 -30.00  152
 81  \w     91.00 177.00   0.50    0.50    --  113.25  77.00   0.00  172
 82  \w     97.00 177.00   0.50    0.50    --  113.25  61.00  30.00  160
 83  \w    101.00 177.00   0.50    0.50    --  113.25  45.00 150.00  152
 84  \w    -36.00  49.00   0.50    0.25    --  -23.00  45.00-180.00  170
 85  \w    -24.00 120.00   0.50    0.25    --   47.92   0.00-150.00  288
 86  \w    -24.00 120.00   0.50    0.25    --   47.92   0.00   0.00  288
 87  \w    -24.00 120.00   0.50    0.25    --   47.92   0.00  90.00  288
 88  \w    -24.00 120.00   0.50    0.25    --   47.92   0.00 -90.00  288
 89  \w    -24.00 120.00   0.50    0.25    --   47.92   0.00  60.00  288
 90  \w    -24.00 120.00   0.50    0.25    --   47.92   0.00-120.00  288
 91  \w    -24.00 120.00   0.50    0.25    --   47.92   0.00  30.00  288
 92  \w    -24.00 120.00   0.50    0.25    --   47.92   0.00-180.00  288
 93  \w    -24.00 120.00   0.50    0.25    --   47.92   0.00 -30.00  288
 94  \w    -24.00 120.00   0.50    0.25    --   47.92   0.00 -60.00  288
 95  \w     29.00 122.00   0.50    0.25    --   50.00  74.00-133.25  186
 96  \w     27.00 122.00   0.50    0.25    --   50.00  77.00-107.31  190
 97  \w     32.00 126.00   0.50    0.25    --   54.00  76.00 -12.28  188
 98  \w     31.00 126.00   0.50    0.25    --   54.00  77.00  62.07  190
 99  \w     33.00 126.00   0.50    0.25    --   54.00  74.00 120.03  186
100  \w     36.00 131.00   0.50    0.25    --   58.00  76.00 145.62  190
101  \w     36.00 131.00   0.50    0.25    --   58.00  75.00  29.28  190
102  \w     40.00 135.00   0.50    0.25    --   62.00  75.00 168.54  190
103  \w     41.00 135.00   0.50    0.25    --   62.00  74.00-107.15  188
104  \w     40.00 135.00   0.50    0.25    --   62.00  75.00  86.61  190
105  \w     39.00 135.00   0.50    0.25    --   62.00  77.00 -39.93  192
106  \w     45.00 139.00   0.50    0.25    --   66.00  74.00 116.61  188
107  \w    101.00 177.00   0.50    0.50    --  113.25  30.00   0.00  152
108  \w    101.00 177.00   0.50    0.50    --  113.25  45.00  60.00  152
109  \w    101.00 177.00   0.50    0.50    --  113.25  45.00-180.00  152
110  \w     42.00 106.00   0.50    0.50    --  113.25 -94.00 120.00  128
111  \w     41.00 177.00   0.50    0.50    --  113.25   0.00-180.00  272
112  \w     42.00 106.00   0.50    0.50    --  113.25 -94.00 -30.00  128
113  \w     42.00 140.00   0.50    0.50    --  113.25 -85.00 159.43  196
114  \w     42.00  68.00   0.50    0.50    --  113.25 -61.00-120.00   52
115  \w     41.00 177.00   0.50    0.50    --  113.25   0.00  90.00  272
116  \w     41.00 177.00   0.50    0.50    --  113.25   0.00  60.00  272
117  \w     42.00  68.00   0.50    0.50    --  113.25 -61.00-180.00   52
118  \w     41.00 177.00   0.50    0.50    --  113.25   0.00   0.00  272
119  \w     41.00 177.00   0.50    0.50    --  113.25   0.00 -30.00  272
120  \w     41.00 177.00   0.50    0.50    --  113.25   0.00 -60.00  272
121  \w     41.00 177.00   0.50    0.50    --  113.25   0.00-120.00  272
122  \w     41.00 177.00   0.50    0.50    --  113.25   0.00-150.00  272
123  \w     41.00 177.00   0.50    0.50    --  113.25   0.00-180.00  272
124  \w     91.00 177.00   0.50    0.50    --  113.25  75.00  -2.20  172
125  \w     41.00 177.00   0.50    0.50    --  113.25   0.00 -90.00  272
126  \w     91.00 177.00   0.50    0.50    --  113.25  77.00 120.00  172
127  \w     97.00 177.00   0.50    0.50    --  113.25  61.00 -90.00  160
128  \w    100.00 177.00   0.50    0.50    --  113.25  15.00-120.00  154
129  \w     41.00 177.00   0.50    0.50    --  113.25   0.00  30.00  272
130  \w    101.00 177.00   0.50    0.50    --  113.25  30.00 -60.00  152
131  \w    101.00 177.00   0.50    0.50    --  113.25  45.00-150.00  152
132  \w     41.00 177.00   0.50    0.50    --  113.25   0.00 120.00  272
133  \w     41.00 177.00   0.50    0.50    --  113.25   0.00 150.00  272
134  \w     42.00 106.00   0.50    0.50    --  113.25 -97.00 101.63  128
135  \w     41.00 118.00   0.50    0.50    --  113.25   0.00-150.00  154
136  \w     42.00 102.00   0.50    0.50    --  113.25 -77.00  60.00  120
;
_diffrn_measurement_device         'four-circle diffractometer'
_diffrn_measurement_device_type    'XtaLAB Synergy, Dualflex, HyPix'
_diffrn_measurement_method         '\w scans'
_diffrn_orient_matrix_type        
 'CrysAlisPro convention (1999,Acta A55,543-557)'
_diffrn_orient_matrix_UB_11        -0.0628693000
_diffrn_orient_matrix_UB_12        -0.1113463000
_diffrn_orient_matrix_UB_13        -0.0907892000
_diffrn_orient_matrix_UB_21        0.1514170000
_diffrn_orient_matrix_UB_22        -0.0229716000
_diffrn_orient_matrix_UB_23        -0.0250138000
_diffrn_orient_matrix_UB_31        0.0392478000
_diffrn_orient_matrix_UB_32        -0.0897643000
_diffrn_orient_matrix_UB_33        0.1192604000
_diffrn_radiation_monochromator    mirror
_diffrn_radiation_probe            x-ray
_diffrn_radiation_type             'Cu K\a'
_diffrn_radiation_wavelength       1.54184
_diffrn_source                     'micro-focus sealed X-ray tube'
_diffrn_source_type                'PhotonJet (Cu) X-ray Source'
_reflns_Friedel_coverage           0.0
_reflns_limit_h_max                11
_reflns_limit_h_min                -12
_reflns_limit_k_max                13
_reflns_limit_k_min                0
_reflns_limit_l_max                13
_reflns_limit_l_min                0
_reflns_number_gt                  2218
_reflns_number_total               2218
_reflns_threshold_expression       I>=2u(I)
_computing_cell_refinement         'CrysAlisPro 1.171.41.105a (Rigaku OD, 2021)'
_computing_data_collection         'CrysAlisPro 1.171.41.105a (Rigaku OD, 2021)'
_computing_data_reduction          'CrysAlisPro 1.171.41.105a (Rigaku OD, 2021)'
_computing_molecular_graphics      'Olex2 1.5-alpha (Dolomanov et al., 2009)'
_computing_publication_material    'Olex2 1.5-alpha (Dolomanov et al., 2009)'
_computing_structure_refinement   
 'olex2.refine 1.5-alpha (Bourhis et al., 2015)'
_computing_structure_solution      'SHELXS  (Sheldrick, 2008)'
_refine_diff_density_max           0.1696
_refine_diff_density_min           -0.1091
_refine_diff_density_rms           0.0276
_refine_ls_d_res_high              0.7840
_refine_ls_d_res_low               9.1376
_refine_ls_extinction_coef         0.00120(16)
_refine_ls_extinction_expression   Fc^*^=kFc[1+0.001xFc^2^\l^3^/sin(2\q)]^-1/4^
_refine_ls_goodness_of_fit_ref     1.0473
_refine_ls_hydrogen_treatment      refall
_refine_ls_matrix_type             full
_refine_ls_number_constraints      0
_refine_ls_number_parameters       243
_refine_ls_number_reflns           2218
_refine_ls_number_restraints       0
_refine_ls_R_factor_all            0.0151
_refine_ls_R_factor_gt             0.0151
_refine_ls_restrained_S_all        1.0473
_refine_ls_shift/su_max            0.0003
_refine_ls_shift/su_mean           0.0000
_refine_ls_structure_factor_coef   Fsqd
_refine_ls_weighting_details      
 'w=1/[\s^2^(Fo^2^)+(0.0109P)^2^+0.2471P] where P=(Fo^2^+2Fc^2^)/3'
_refine_ls_weighting_scheme        calc
_refine_ls_wR_factor_gt            0.0345
_refine_ls_wR_factor_ref           0.0345
_olex2_refinement_description
;
;
_olex2_refine_details
;
Refinement using NoSpherA2, an implementation of
NOn-SPHERical Atom-form-factors in Olex2.
Please cite:
F. Kleemiss et al. Chem. Sci. DOI 10.1039/D0SC05526C - 2021
NoSpherA2 implementation of HAR makes use of
tailor-made aspherical atomic form factors calculated
on-the-fly from a Hirshfeld-partitioned electron density (ED) - not from
spherical-atom form factors.

The ED is calculated from a gaussian basis set single determinant SCF
wavefunction - either Hartree-Fock or DFT using selected funtionals
 - for a fragment of the crystal.
This fragment can be embedded in an electrostatic crystal field by employing cluster charges
or modelled using implicit solvation models, depending on the software used.
The following options were used:
   SOFTWARE:       ORCA
   PARTITIONING:   NoSpherA2
   INT ACCURACY:   Normal
   METHOD:         B3LYP
   BASIS SET:      def2-TZVP
   CHARGE:         0
   MULTIPLICITY:   1
   DATE:           2023-09-25_13-06-15
;
loop_
  _atom_site_label
  _atom_site_type_symbol
  _atom_site_fract_x
  _atom_site_fract_y
  _atom_site_fract_z
  _atom_site_U_iso_or_equiv
  _atom_site_adp_type
  _atom_site_occupancy
  _atom_site_refinement_flags_posn
 S1 S 0.93302(4) 0.73217(4) 0.13728(4) 0.01082(16) Uani 1.000000 .
 O1 O 0.87311(5) 0.97685(5) 0.28863(5) 0.01827(12) Uani 1.000000 .
 O2 O 0.73266(5) 0.82290(5) -0.14946(5) 0.01831(12) Uani 1.000000 .
 C3 C 0.81718(7) 0.96436(6) 0.16938(6) 0.01336(14) Uani 1.000000 .
 C4 C 1.05324(8) 0.72059(7) 0.02991(7) 0.01678(15) Uani 1.000000 .
 C5 C 0.67610(7) 1.01395(6) -0.04497(6) 0.01393(14) Uani 1.000000 .
 C6 C 0.82981(7) 0.86334(6) 0.08293(6) 0.01374(14) Uani 1.000000 .
 C7 C 0.53307(8) 1.19920(7) -0.11244(7) 0.01956(15) Uani 1.000000 .
 C8 C 0.66998(7) 1.17472(7) 0.11739(7) 0.01701(15) Uani 1.000000 .
 C9 C 0.58330(7) 1.08209(7) -0.14453(7) 0.01748(15) Uani 1.000000 .
 C10 C 0.71820(7) 1.05938(6) 0.08410(6) 0.01381(14) Uani 1.000000 .
 C11 C 0.81340(8) 0.60089(7) 0.08071(8) 0.01713(15) Uani 1.000000 .
 C12 C 0.74656(7) 0.88766(6) -0.04969(6) 0.01361(14) Uani 1.000000 .
 C13 C 0.57634(8) 1.24441(7) 0.01663(8) 0.01975(16) Uani 1.000000 .
 H11a H 0.8795(11) 0.5180(9) 0.1059(11) 0.042(3) Uani 1.000000 .
 H7 H 0.4619(11) 1.2529(9) -0.1876(9) 0.037(3) Uani 1.000000 .
 H8 H 0.7007(11) 1.2103(9) 0.2181(9) 0.033(2) Uani 1.000000 .
 H4a H 0.9879(11) 0.7170(11) -0.0721(10) 0.038(3) Uani 1.000000 .
 H9 H 0.5499(10) 1.0429(9) -0.2441(9) 0.030(2) Uani 1.000000 .
 H11b H 0.7673(11) 0.6096(10) -0.0248(10) 0.038(3) Uani 1.000000 .
 H4b H 1.1175(11) 0.6368(9) 0.0601(9) 0.035(2) Uani 1.000000 .
 H11c H 0.7310(11) 0.6046(10) 0.1333(10) 0.039(3) Uani 1.000000 .
 H4c H 1.1199(12) 0.8045(10) 0.0482(11) 0.044(3) Uani 1.000000 .
 H13 H 0.5366(11) 1.3354(10) 0.0403(10) 0.039(3) Uani 1.000000 .

loop_
  _atom_site_anharm_GC_C_label
  _atom_site_anharm_GC_C_111
  _atom_site_anharm_GC_C_112
  _atom_site_anharm_GC_C_113
  _atom_site_anharm_GC_C_122
  _atom_site_anharm_GC_C_123
  _atom_site_anharm_GC_C_133
  _atom_site_anharm_GC_C_222
  _atom_site_anharm_GC_C_223
  _atom_site_anharm_GC_C_233
  _atom_site_anharm_GC_C_333
 S1 0.00000004(8) -0.00000004(4) 0.00000004(4) 0.00000002(3) -0.00000001(2)
 0.00000007(4) -0.00000004(5) -0.00000001(3) 0.00000001(3) 0.00000010(6)

loop_
  _atom_site_anharm_GC_D_label
  _atom_site_anharm_GC_D_1111
  _atom_site_anharm_GC_D_1112
  _atom_site_anharm_GC_D_1113
  _atom_site_anharm_GC_D_1122
  _atom_site_anharm_GC_D_1123
  _atom_site_anharm_GC_D_1133
  _atom_site_anharm_GC_D_1222
  _atom_site_anharm_GC_D_1223
  _atom_site_anharm_GC_D_1233
  _atom_site_anharm_GC_D_1333
  _atom_site_anharm_GC_D_2222
  _atom_site_anharm_GC_D_2223
  _atom_site_anharm_GC_D_2233
  _atom_site_anharm_GC_D_2333
  _atom_site_anharm_GC_D_3333
 S1 -0.000000100(9) 0.000000009(3) -0.000000038(4) -0.000000014(2)
 0.0000000034(16) -0.000000027(3) 0.000000005(3) 0.0000000028(14)
 0.0000000029(15) -0.000000016(3) -0.000000054(5) 0.000000005(2) 0.0000000060(18)
 0.000000004(3) -0.000000029(6)

loop_
  _atom_site_aniso_label
  _atom_site_aniso_U_11
  _atom_site_aniso_U_22
  _atom_site_aniso_U_33
  _atom_site_aniso_U_12
  _atom_site_aniso_U_13
  _atom_site_aniso_U_23
 S1 0.0116(3) 0.0107(3) 0.0091(3) 0.00093(19) 0.0006(2) 0.00028(19)
 O1 0.0248(3) 0.0164(2) 0.0110(2) 0.0021(2) -0.00018(19) -0.00195(18)
 O2 0.0213(2) 0.0205(3) 0.0112(2) 0.0008(2) 0.00068(18) -0.00297(19)
 C3 0.0158(3) 0.0131(3) 0.0102(3) -0.0004(2) 0.0017(2) -0.0008(2)
 C4 0.0174(3) 0.0173(4) 0.0163(4) 0.0002(3) 0.0055(3) 0.0011(3)
 C5 0.0140(3) 0.0150(3) 0.0118(3) 0.0003(2) 0.0015(2) 0.0014(2)
 C6 0.0160(3) 0.0137(3) 0.0102(3) 0.0011(2) 0.0008(2) -0.0008(2)
 C7 0.0167(3) 0.0206(4) 0.0207(4) 0.0042(3) 0.0035(3) 0.0060(3)
 C8 0.0185(3) 0.0148(3) 0.0177(4) 0.0027(3) 0.0046(3) -0.0001(3)
 C9 0.0165(3) 0.0200(4) 0.0141(3) 0.0021(3) 0.0007(3) 0.0042(3)
 C10 0.0150(3) 0.0132(3) 0.0128(3) 0.0009(2) 0.0029(2) 0.0004(2)
 C11 0.0185(3) 0.0152(4) 0.0178(4) -0.0024(3) 0.0049(3) -0.0014(3)
 C12 0.0144(3) 0.0153(3) 0.0099(3) 0.0001(2) 0.0009(2) -0.0004(2)
 C13 0.0191(3) 0.0171(4) 0.0231(4) 0.0046(3) 0.0054(3) 0.0029(3)
 H11a 0.035(6) 0.026(6) 0.061(8) 0.006(5) 0.003(6) -0.001(6)
 H7 0.040(6) 0.034(6) 0.027(6) 0.019(5) -0.007(5) 0.014(5)
 H8 0.042(6) 0.036(6) 0.020(5) 0.009(5) 0.003(5) -0.008(5)
 H4a 0.035(6) 0.062(8) 0.019(6) 0.000(6) 0.007(5) -0.003(5)
 H9 0.030(6) 0.038(6) 0.018(5) 0.000(5) -0.002(4) -0.004(5)
 H11b 0.039(7) 0.046(7) 0.025(6) -0.013(5) 0.000(5) 0.005(5)
 H4b 0.038(6) 0.030(6) 0.037(6) 0.011(5) 0.013(5) 0.011(5)
 H11c 0.032(6) 0.046(7) 0.046(7) -0.009(5) 0.022(5) -0.003(6)
 H4c 0.043(7) 0.025(6) 0.071(8) -0.012(6) 0.031(6) -0.002(6)
 H13 0.040(6) 0.030(6) 0.045(7) 0.009(5) 0.008(5) -0.005(5)

loop_
  _geom_bond_atom_site_label_1
  _geom_bond_atom_site_label_2
  _geom_bond_distance
  _geom_bond_site_symmetry_2
  _geom_bond_publ_flag
 S1 C4 1.7990(8) . ?
 S1 C6 1.7139(8) . ?
 S1 C11 1.7989(8) . ?
 O1 C3 1.2337(8) . ?
 O2 C12 1.2314(8) . ?
 C3 C6 1.4309(9) . ?
 C3 C10 1.5056(9) . ?
 C4 H4a 1.090(10) . ?
 C4 H4b 1.079(9) . ?
 C4 H4c 1.081(10) . ?
 C5 C9 1.3836(9) . ?
 C5 C10 1.3958(9) . ?
 C5 C12 1.5059(9) . ?
 C6 C12 1.4348(9) . ?
 C7 C9 1.4046(10) . ?
 C7 C13 1.3954(11) . ?
 C7 H7 1.062(8) . ?
 C8 C10 1.3845(9) . ?
 C8 C13 1.4033(10) . ?
 C8 H8 1.089(9) . ?
 C9 H9 1.093(9) . ?
 C11 H11a 1.074(10) . ?
 C11 H11b 1.084(10) . ?
 C11 H11c 1.065(9) . ?
 C13 H13 1.090(10) . ?

loop_
  _geom_angle_atom_site_label_1
  _geom_angle_atom_site_label_2
  _geom_angle_atom_site_label_3
  _geom_angle
  _geom_angle_site_symmetry_1
  _geom_angle_site_symmetry_3
  _geom_angle_publ_flag
 C6 S1 C4 104.17(4) . . ?
 C11 S1 C4 100.68(4) . . ?
 C11 S1 C6 105.44(4) . . ?
 C6 C3 O1 129.78(6) . . ?
 C10 C3 O1 124.68(6) . . ?
 C10 C3 C6 105.54(5) . . ?
 H4a C4 S1 109.1(5) . . ?
 H4b C4 S1 105.8(5) . . ?
 H4b C4 H4a 113.1(8) . . ?
 H4c C4 S1 105.4(6) . . ?
 H4c C4 H4a 111.2(8) . . ?
 H4c C4 H4b 111.8(8) . . ?
 C10 C5 C9 121.20(6) . . ?
 C12 C5 C9 129.97(6) . . ?
 C12 C5 C10 108.82(6) . . ?
 C3 C6 S1 122.25(5) . . ?
 C12 C6 S1 126.35(5) . . ?
 C12 C6 C3 111.40(6) . . ?
 C13 C7 C9 120.36(7) . . ?
 H7 C7 C9 119.2(5) . . ?
 H7 C7 C13 120.4(5) . . ?
 C13 C8 C10 117.58(7) . . ?
 H8 C8 C10 122.0(5) . . ?
 H8 C8 C13 120.4(5) . . ?
 C7 C9 C5 118.13(7) . . ?
 H9 C9 C5 119.5(5) . . ?
 H9 C9 C7 122.3(5) . . ?
 C5 C10 C3 108.82(6) . . ?
 C8 C10 C3 129.76(6) . . ?
 C8 C10 C5 121.42(6) . . ?
 H11a C11 S1 106.2(5) . . ?
 H11b C11 S1 108.9(5) . . ?
 H11b C11 H11a 112.2(8) . . ?
 H11c C11 S1 106.4(6) . . ?
 H11c C11 H11a 111.1(8) . . ?
 H11c C11 H11b 111.7(8) . . ?
 C5 C12 O2 125.14(6) . . ?
 C6 C12 O2 129.45(6) . . ?
 C6 C12 C5 105.42(5) . . ?
 C8 C13 C7 121.30(7) . . ?
 H13 C13 C7 119.7(5) . . ?
 H13 C13 C8 119.0(5) . . ?

loop_
  _geom_torsion_atom_site_label_1
  _geom_torsion_atom_site_label_2
  _geom_torsion_atom_site_label_3
  _geom_torsion_atom_site_label_4
  _geom_torsion
  _geom_torsion_site_symmetry_1
  _geom_torsion_site_symmetry_2
  _geom_torsion_site_symmetry_3
  _geom_torsion_site_symmetry_4
  _geom_torsion_publ_flag
 S1 C6 C3 O1 0.46(7) . . . . ?
 S1 C6 C3 C10 -179.90(6) . . . . ?
 S1 C6 C12 O2 -0.69(8) . . . . ?
 S1 C6 C12 C5 179.69(6) . . . . ?
 O1 C3 C6 C12 -179.63(8) . . . . ?
 O1 C3 C10 C5 179.89(7) . . . . ?
 O1 C3 C10 C8 -0.16(9) . . . . ?
 O2 C12 C5 C9 1.02(9) . . . . ?
 O2 C12 C5 C10 -179.29(7) . . . . ?
 O2 C12 C6 C3 179.41(8) . . . . ?
 C3 C6 C12 C5 -0.21(6) . . . . ?
 C3 C10 C5 C9 179.36(5) . . . . ?
 C3 C10 C5 C12 -0.36(6) . . . . ?
 C3 C10 C8 C13 -179.63(7) . . . . ?
 C5 C9 C7 C13 -0.03(8) . . . . ?
 C5 C10 C8 C13 0.31(7) . . . . ?
 C7 C13 C8 C10 0.10(8) . . . . ?

loop_
  _diffrn_refln_index_h
  _diffrn_refln_index_k
  _diffrn_refln_index_l
  _diffrn_refln_intensity_net
  _diffrn_refln_intensity_u
  _diffrn_refln_scale_group_code
 0 0 -1 70.0415 8.64868 8
 0 0 1 67.7724 10.1459 14
 0 0 1 43.2229 15.9717 9
 0 0 -1 130.758 15.7444 84
 0 0 -1 35.7273 8.86943 85
 0 0 1 100.3 14.2627 87
 0 0 1 51.7997 10.1379 86
 0 0 -1 81.0764 11.7112 88
 0 0 1 9.019 9.29324 2
 0 0 -1 78.4204 11.7761 94
 0 0 -1 51.3137 9.91258 90
 0 0 1 71.9217 11.24 91
 0 0 -1 39.7614 9.8198 92
 0 0 1 58.3669 11.3717 89
 0 0 -2 280245 2600.87 94
 0 0 2 270811 2564.47 14
 0 0 -2 296737 2655.82 15
 0 0 2 278699 2737.39 9
 0 0 2 276895 2682.78 2
 0 0 -2 287743 2539.68 8
 0 0 -2 279321 2589.2 88
 0 0 2 273638 2605.86 87
 0 0 -2 275473 2582.52 85
 0 0 2 278775 2615.01 84
 0 0 2 282548 2588.91 91
 0 0 -2 279528 2584.27 90
 0 0 2 287054 2602.82 89
 0 0 2 287142 2683.37 97
 0 0 2 251269 2599.42 101
 0 0 -2 265821 2590.29 99
 0 0 -3 7.05747 11.7624 13
 0 0 -3 59.872 30.2688 15
 0 0 3 60.0388 19.213 14
 0 0 3 134.888 42.6909 97
 0 0 -3 5.52446 17.2823 94
 0 0 3 -9.26698 32.1759 26
 0 0 -3 88.2211 18.9647 8
 0 0 3 84.0567 34.6046 2
 0 0 3 60.0868 34.3435 4
 0 0 3 24.5013 18.9211 89
 0 0 3 22.8576 20.1088 87
 0 0 -3 7.60582 19.0767 88
 0 0 3 20.3772 18.6949 20
 0 0 3 21.8412 23.6211 84
 0 0 -3 23.4173 19.7669 85
 0 0 -3 32.1313 19.8203 90
 0 0 3 7.48314 15.8832 91
 0 0 -3 15.0685 21.0802 93
 0 0 -3 3.6346 26.3145 100
 0 0 4 562056 5053.37 14
 0 0 4 584735 5478.07 9
 0 0 -4 502380 4904.29 13
 0 0 -4 583461 5209.36 15
 0 0 -4 537063 5143.26 93
 0 0 -4 532738 5107.56 94
 0 0 -4 583182 5181.15 24
 0 0 -4 558873 5207.65 100
 0 0 -4 513860 5048.27 99
 0 0 4 563909 5189.72 84
 0 0 4 570582 5130.1 87
 0 0 -4 555700 5102.37 88
 0 0 -4 542359 5087.03 85
 0 0 4 564808 5356.76 2
 0 0 4 589497 5374.29 4
 0 0 -4 540027 4948.91 8
 0 0 4 558624 5102.02 91
 0 0 -4 545300 5088.63 90
 0 0 4 549343 5096.24 89
 0 0 4 545067 5288.01 27
 0 0 4 565064 5345.58 26
 0 0 5 26.3999 27.3034 89
 0 0 -5 580.139 64.395 90
 0 0 -5 152.555 44.9411 93
 0 0 5 47.9449 32.4063 91
 0 0 -5 157.04 58.3523 16
 0 0 -5 215.559 55.3132 15
 0 0 5 100.624 69.1644 9
 0 0 5 179.161 45.0438 32
 0 0 -5 28.8614 33.4286 24
 0 0 5 55.8138 51.775 26
 0 0 5 44.4759 52.3751 27
 0 0 5 109.472 49.0428 84
 0 0 -5 825.194 74.988 88
 0 0 -5 730.202 70.5688 85
 0 0 5 40.3825 32.7204 87
 0 0 5 47.9378 49.9646 4
 0 0 -5 596.135 59.7033 99
 0 0 -5 27.3776 37.3916 100
 0 0 -5 18.3291 44.2114 102
 0 0 -5 690.073 72.6089 94
 0 0 6 11160 309.275 87
 0 0 6 11912.4 455.602 26
 0 0 6 11854.6 296.938 30
 0 0 6 11285.5 310.398 89
 0 0 6 12585.1 480.927 4
 0 0 -6 12223.2 426.978 102
 0 0 -6 11941.6 376.896 100
 0 0 6 13086.4 403.602 84
 0 0 -6 12894.6 455.395 16
 0 0 -6 12674.5 374.265 15
 0 0 6 12764.7 515.333 9
 0 0 6 12189.4 328.576 32
 0 0 -6 12383.6 354.01 24
 0 0 -7 100.942 72.3127 16
 0 0 7 32.9077 81.3737 9
 0 0 -7 52.3022 42.5434 15
 0 0 7 52.8249 50.2896 32
 0 0 7 26.7333 39.3961 30
 0 0 -7 76.4013 97.123 1
 0 0 7 124.386 79.2794 4
 0 0 -7 12.7621 53.3433 21
 0 0 7 56.621 51.1259 84
 0 0 -7 45.3497 60.6866 102
 0 0 -7 26.0432 42.9341 100
 0 0 8 29213.1 604.34 54
 0 0 8 30006.1 629.136 57
 0 0 -8 28778.4 788.545 102
 0 0 -8 27566.2 851.182 95
 0 0 -8 28581.7 841.478 21
 0 0 8 30377.2 918.132 4
 0 0 8 28694.8 637.465 6
 0 0 -8 27826.1 802.358 28
 0 0 8 28027.4 617.909 79
 0 0 8 25808.2 559.652 81
 0 0 8 27391 605.124 72
 0 0 8 28048.7 622.136 32
 0 0 -8 29430.1 846.233 16
 0 0 8 29926.2 636.886 134
 0 0 8 27640.1 597.821 46
 0 0 8 26900.6 602.292 69
 0 0 8 28003 629.822 66
 0 0 8 26587.3 573.941 124
 0 0 8 28170.5 619.578 113
 0 0 8 29072.6 613.172 110
 0 0 -9 76.8049 71.0124 102
 0 0 9 91.4756 55.1702 124
 0 0 9 64.4638 74.3278 45
 0 0 9 69.988 64.0296 46
 0 0 9 62.2728 65.4854 79
 0 0 9 272.157 67.7616 81
 0 0 -9 58.2202 82.2695 21
 0 0 -9 32.8055 78.7727 16
 0 0 9 225.757 74.4504 72
 0 0 9 93.1629 63.5933 110
 0 0 9 75.4337 61.0868 113
 0 0 9 107.96 68.4986 66
 0 0 9 33.8562 57.6484 69
 0 0 9 60.8414 69.6952 6
 0 0 9 79.4116 69.1803 134
 0 0 -9 104.634 85.6689 28
 0 0 9 45.1626 56.9847 54
 0 0 10 46164.3 847.302 79
 0 0 10 50119.5 887.746 6
 0 0 -10 41473 1025.55 28
 0 0 10 44336.3 818.463 40
 0 0 -10 46054.6 1137.03 21
 0 0 -10 44389.5 1159.07 22
 0 0 -10 44486.1 1112.37 16
 0 0 10 46780 816.647 54
 0 0 10 45791.3 858.939 45
 0 0 10 47136.9 819.487 46
 0 0 10 47715.1 833.917 110
 0 0 10 47475.1 854.184 113
 0 0 10 45987.1 849.471 66
 0 0 10 42895.9 759.103 69
 0 0 11 16.2603 52.1514 66
 0 0 11 22.8546 46.7987 46
 0 0 11 17.7151 50.5824 54
 0 0 11 34.8638 59.7283 45
 0 0 11 38.0407 44.7426 40
 0 0 11 19.6247 45.4247 113
 0 0 11 94.0337 56.3391 79
 0 0 11 12.7138 49.5667 117
 0 0 -11 74.4029 74.4314 22
 0 0 12 19239.7 371.895 54
 0 0 12 20559.2 398.997 79
 0 0 12 20530.5 424.412 41
 0 0 12 20095.6 375.601 117
 0 0 12 20359.3 364.36 46
 0 0 12 20954.8 421.869 45
 0 0 12 20672.1 405.76 113
 0 1 0 15.9389 9.20598 91
 0 -1 0 24.1234 9.9656 14
 0 1 0 20.9942 10.6593 89
 0 1 0 15.571 12.1044 87
 0 1 0 16.9567 9.20769 86
 0 1 1 421869 3884.44 4
 0 -1 1 442348 4011.58 7
 0 1 -1 423773 3883.23 2
 0 1 1 438090 3887.66 2
 0 -1 1 440179 3897.06 4
 0 -1 -1 420908 3884.34 2
 0 1 -1 405231 3874.96 84
 0 -1 1 440486 4003.19 9
 0 -1 -1 430095 3894.95 15
 0 -1 -1 433050 3901.5 100
 0 -1 -1 418117 3869.16 99
 0 -1 -2 314487 2851.44 94
 0 -1 -2 312347 2831.38 88
 0 1 2 299134 2849.17 87
 0 -1 2 296335 2649.23 87
 0 -1 -2 310196 2822.41 85
 0 1 2 301933 2824.09 86
 0 -1 -2 312055 2811.23 100
 0 -1 -2 312790 2842.78 102
 0 -1 -2 303114 2740.58 99
 0 1 2 304740 2771.1 101
 0 1 -2 315330 2764.28 84
 0 -1 2 297001 2787.73 84
 0 1 2 308690 2828.76 91
 0 -1 -2 312352 2825.4 90
 0 -1 2 292412 2647.01 89
 0 1 2 313578 2848.69 89
 0 -1 -2 312283 2834.2 92
 0 -1 2 287865 2845.94 4
 0 1 -2 296270 2836.71 2
 0 1 2 307771 2848.06 4
 0 -1 -2 297423 2839.83 2
 0 1 2 309670 2846.22 2
 0 -1 -2 314372 2800.11 15
 0 -1 2 306090 2971.35 9
 0 -1 2 299544 2803.65 14
 0 1 3 12342.9 277.546 91
 0 -1 3 11793.4 182.79 89
 0 1 3 12146.4 278.791 89
 0 1 -3 11719.4 181.62 90
 0 -1 -3 12417 276.741 90
 0 -1 -3 12944.5 302.271 102
 0 -1 -3 12843.9 279.799 100
 0 1 3 12326 260.601 101
 0 -1 -3 12084.7 224.444 99
 0 1 -3 11674.5 185.297 94
 0 1 3 12794 300.698 97
 0 1 -3 11496.1 191.466 93
 0 -1 -3 12142.5 289.136 94
 0 1 3 12676.2 311.947 4
 0 1 3 12379.3 308.477 2
 0 -1 -3 13003.4 273.174 15
 0 -1 3 12328.6 266.414 14
 0 1 -3 12966.9 250.805 8
 0 -1 -3 13675.9 315.911 16
 0 -1 3 11990 357.608 9
 0 -1 -3 12766.5 262.368 24
 0 1 3 12464.2 302.045 26
 0 1 3 12446.5 300.705 105
 0 1 -3 12540.5 247.031 84
 0 1 3 12028 281.113 84
 0 -1 3 12634.9 273.868 84
 0 -1 3 12308.9 188.502 87
 0 1 3 12831 302.523 87
 0 -1 -3 12406.1 276.384 85
 0 -1 -3 12476.3 280.219 88
 0 1 -3 11859.7 181.928 88
 0 1 3 12611.1 307.192 27
 0 1 3 12107.1 294.307 18
 0 1 3 12173.1 242.168 20
 0 -1 4 2268.59 130.93 84
 0 1 4 2198.88 130.814 84
 0 -1 -4 2361.01 129.715 85
 0 1 4 2275.21 134.236 87
 0 -1 4 2168.81 82.9882 87
 0 1 -4 2348.82 84.9182 88
 0 -1 -4 2229.5 127.655 88
 0 1 4 2674.47 128.844 101
 0 -1 -4 2208.59 128.555 100
 0 1 4 2491.29 155.885 97
 0 -1 -4 2294.39 99.8303 99
 0 -1 -4 2334.65 145.037 102
 0 -1 -4 2306.09 136.828 94
 0 1 -4 2121.44 83.2713 94
 0 -1 -4 2306.73 142.045 93
 0 1 -4 1882.65 83.6478 93
 0 1 4 2563.51 160.972 4
 0 1 4 2349.43 155.423 2
 0 1 -4 2353.42 111.459 8
 0 -1 4 2359.76 185.085 9
 0 -1 -4 2469.4 153.569 16
 0 -1 4 2279.15 121.064 14
 0 -1 -4 2364.54 127.642 15
 0 1 4 2430.84 165.33 9
 0 1 4 2226.38 145.16 105
 0 1 -4 2438.43 86.2768 90
 0 -1 4 2229.14 83.4844 89
 0 -1 -4 2288.28 127.616 90
 0 1 4 2208.48 130.324 89
 0 1 4 2320.08 130.478 91
 0 -1 -4 2365.18 123.698 24
 0 1 4 2672.86 162.387 26
 0 1 4 2120.62 103.6 20
 0 -1 -5 56524.1 843.453 85
 0 -1 5 54515.2 667.363 87
 0 1 5 59472 896.166 87
 0 -1 -5 55746.9 849.747 88
 0 -1 -5 56351.9 870.945 94
 0 -1 -5 53767.3 890.284 93
 0 1 5 51713.4 719.75 20
 0 1 5 58381.8 866.053 91
 0 -1 5 47895 663.854 92
 0 1 5 57731.5 862.585 89
 0 -1 -5 56657 847.208 90
 0 -1 5 53896.1 666.45 89
 0 -1 5 55440 866.289 84
 0 1 5 56444.2 882.351 84
 0 -1 -5 61717.3 986.894 16
 0 -1 -5 58526.1 858.193 15
 0 1 -5 52687.2 684.398 13
 0 -1 5 57806.9 820.899 14
 0 1 5 63601.7 1074.13 9
 0 -1 5 56299 1092.67 9
 0 1 -5 59093.5 899.005 15
 0 -1 5 57941.1 780.763 32
 0 1 5 57288.5 772.19 32
 0 1 5 59983.9 1003.52 4
 0 1 -5 60980.2 763.085 8
 0 1 5 59210.9 971.285 97
 0 -1 -5 61195.3 967.943 102
 0 1 -5 54642.6 792.673 99
 0 -1 -5 57536.7 874.082 100
 0 -1 -5 55207.2 713.315 99
 0 1 -5 58872.2 912.497 100
 0 1 5 52917.8 777.056 101
 0 1 5 57055.4 965.45 26
 0 -1 -5 58759.4 833.981 24
 0 1 6 88797.5 1236.09 87
 0 -1 -6 85301.3 1208.09 88
 0 -1 -6 83677.1 1190.83 85
 0 -1 -6 81413.8 1255.94 93
 0 -1 -6 79987 1205.8 94
 0 -1 6 84401.8 1239.78 84
 0 1 6 86475.4 1283.31 84
 0 -1 -6 83819.5 1194.88 90
 0 1 6 86520.9 1222.05 91
 0 1 6 87605.2 1225.84 89
 0 -1 -6 92436.2 1436.46 21
 0 -1 -6 89850.7 1243.61 15
 0 -1 6 90893.4 1600.64 9
 0 -1 -6 94119.7 1441.4 16
 0 1 -6 90085.7 1254.69 15
 0 1 6 93719.3 1517.58 9
 0 1 -6 95473.7 1409.96 16
 0 1 6 88627.4 1137.69 32
 0 -1 6 88052.7 1145.85 32
 0 -1 -6 89022.4 1192.46 24
 0 1 -6 87699.5 1219.46 24
 0 1 -6 85680 1254.54 100
 0 1 -6 94863 1371.16 102
 0 -1 -6 90806.6 1373.23 102
 0 -1 -6 88371.9 1258.24 100
 0 -1 6 81962.7 1054.3 30
 0 1 6 86566.1 1390 26
 0 1 6 84349.1 1067.71 30
 0 1 6 93893.6 1474.51 4
 0 1 7 16096.4 453.93 89
 0 1 7 16034.2 454.664 87
 0 1 7 16494.1 517.104 84
 0 -1 -7 20277.7 770.196 1
 0 1 7 18142.2 639.279 4
 0 1 -7 19995.6 761.247 1
 0 1 7 16272.7 428.473 32
 0 1 7 16399.8 578.413 26
 0 1 7 15267.9 367.599 30
 0 -1 7 14978.3 362.06 30
 0 -1 -7 17119.5 600.332 28
 0 -1 7 16727.5 437.445 113
 0 1 -7 17315.5 580.542 16
 0 1 7 17075.7 651.974 9
 0 -1 -7 16860.1 479.896 15
 0 -1 -7 17659.4 610.053 16
 0 -1 -7 15872.7 491.402 100
 0 1 -7 16797.4 548.42 102
 0 -1 -7 16889 570.44 102
 0 1 -7 15468 472.187 100
 0 -1 -7 17623.4 611.337 21
 0 1 7 17417.9 448.637 75
 0 1 8 3962.81 221.647 56
 0 -1 8 3989.21 221.393 56
 0 -1 8 3671.75 216.308 55
 0 -1 8 4633.29 232.614 57
 0 1 8 3835.48 220.478 55
 0 1 8 3932.74 212.213 54
 0 -1 8 3996.36 208.43 54
 0 1 -8 4329.64 286.519 102
 0 -1 -8 3734.21 287.462 102
 0 1 -8 4238.38 322.621 95
 0 -1 -8 4121.21 320.038 21
 0 1 -8 3619.97 288.501 21
 0 1 -8 3728.85 272.826 28
 0 -1 -8 4058.88 309.846 28
 0 -1 8 3510.01 224.35 40
 0 -1 8 3672.76 228.426 41
 0 -1 8 3904.58 212.963 136
 0 1 8 4119.74 223.954 134
 0 -1 8 4123.07 226.401 134
 0 1 8 3762.25 212.812 79
 0 1 8 3674.09 194.46 80
 0 1 8 3596.92 197.857 81
 0 -1 8 3620.85 217.505 79
 0 1 8 4083.19 229.286 6
 0 1 8 4202.79 338.729 4
 0 -1 8 3837.04 222.99 6
 0 1 8 4096.63 228.376 32
 0 1 -8 4220.7 304.399 16
 0 -1 -8 4056.96 317.042 16
 0 1 8 4051.74 221.276 113
 0 1 8 4123.45 212.263 110
 0 -1 8 3868.7 215.896 110
 0 -1 8 4069.48 227.494 113
 0 1 8 3785.47 203.09 124
 0 -1 8 3780.76 200.993 124
 0 1 8 3538.66 211.954 66
 0 1 8 4031.21 217.993 69
 0 -1 8 3623.98 210.637 69
 0 -1 8 3777.49 224.252 66
 0 -1 8 3627.51 212.921 45
 0 -1 8 3861.47 215.301 46
 0 1 8 3951.16 206.724 46
 0 1 8 3895.9 228.499 75
 0 -1 8 3615.34 211.008 72
 0 -1 8 4062.5 226.77 75
 0 1 8 4179.06 225.709 72
 0 -1 9 40226.4 748.352 54
 0 -1 9 40991.3 787.85 56
 0 -1 9 41649.3 795.187 57
 0 1 9 39546.7 789.412 55
 0 1 9 42640.2 807.905 56
 0 1 9 41447.2 771.207 54
 0 -1 -9 38126.3 980.962 102
 0 1 -9 36012.7 893.922 102
 0 1 -9 35894.8 1031.69 95
 0 -1 -9 40075.1 1080.43 21
 0 1 -9 38862.7 1012.8 21
 0 1 9 39068.7 766.634 113
 0 -1 9 39794.1 793.821 113
 0 1 9 41732.8 761.193 110
 0 -1 9 41550.2 784.18 110
 0 -1 9 38036.7 810.741 41
 0 -1 9 36972.3 774.254 40
 0 1 9 40559 796.236 6
 0 -1 9 38997.1 785.518 79
 0 1 9 35069.5 677.33 81
 0 1 9 39614.1 772.024 79
 0 1 9 38569.6 768.353 72
 0 1 9 38128.6 785.854 32
 0 -1 -9 38949.1 1061.04 16
 0 1 -9 38695.9 1005.94 16
 0 -1 9 40974.8 803.944 134
 0 -1 9 38676.3 786.739 66
 0 -1 9 37159.1 720.838 69
 0 1 9 38527 783.042 66
 0 1 9 37703.8 742.415 69
 0 -1 -9 38619.7 1032.35 28
 0 1 -9 37339.2 935.131 28
 0 -1 9 39971.9 779.063 46
 0 1 9 38009.1 778.295 45
 0 1 9 40152.8 743.54 46
 0 1 9 36527.6 695.305 124
 0 -1 10 13997.1 424.537 56
 0 1 10 13971.4 407.788 54
 0 -1 10 13135.9 387.775 54
 0 1 10 13242 423.725 55
 0 -1 -10 13199.1 569.615 28
 0 -1 10 13780.8 444.715 41
 0 -1 10 12759 394.635 40
 0 1 10 12900.3 401.524 40
 0 1 10 13294.8 421.779 66
 0 -1 10 13281.4 412.509 66
 0 1 10 12849.6 375.741 69
 0 -1 10 13630.1 427.269 79
 0 1 10 13227.5 404.804 79
 0 1 -10 12512.7 547.669 21
 0 -1 -10 13044.3 603.234 21
 0 -1 10 13632.2 408.551 46
 0 1 10 12812.4 413.319 45
 0 1 10 13770.5 384.07 46
 0 1 10 13055.4 407.857 72
 0 1 10 14112 433.34 6
 0 -1 10 13662.8 422.882 113
 0 -1 10 14544 425.143 110
 0 1 10 13734 395.022 110
 0 1 10 13606.6 407.616 113
 0 -1 10 13584.1 405.429 117
 0 1 -10 12550 574.937 22
 0 -1 -10 12709.4 591.355 16
 0 1 -10 12404.1 544.379 16
 0 1 11 152.556 61.5914 45
 0 -1 11 256.707 71.7974 41
 0 1 11 220.559 61.7745 40
 0 -1 11 42.0636 39.1011 40
 0 -1 11 231.54 67.8091 113
 0 -1 11 153.486 61.9863 110
 0 1 11 176.462 59.7769 113
 0 1 11 214.008 65.7261 54
 0 -1 11 356.016 69.2308 54
 0 1 11 243.63 57.6245 46
 0 -1 11 229.089 65.6185 46
 0 1 11 305.762 73.3544 117
 0 -1 11 200.814 61.5694 117
 0 -1 11 152.963 64.3767 79
 0 1 11 181.845 60.8271 79
 0 1 11 159.927 68.6962 66
 0 1 12 10712.2 286.04 45
 0 -1 12 10925 269.5 46
 0 1 12 11230.2 269.711 113
 0 -1 12 11119.5 289.916 113
 0 -1 -12 10631.8 343.563 29
 0 -1 12 11078.3 294.873 41
 0 1 12 10879 272.959 117
 0 -1 12 10049.7 243.63 54
 0 1 12 10515.6 259.505 79
 0 -1 12 10941.7 283.489 79
 0 -2 0 222019 2228.88 102
 0 2 0 239662 2222.82 87
 0 -2 0 225589 2177.2 88
 0 -2 0 222991 2168.46 85
 0 2 0 232423 2178.61 86
 0 -2 0 224322 2182.91 14
 0 2 0 237727 2256.48 12
 0 2 0 224334 2076.56 10
 0 -2 0 235510 2249.95 16
 0 2 0 237633 2186.64 91
 0 -2 0 227480 2171.87 90
 0 2 0 236142 2192.54 89
 0 -2 0 227090 2177.83 92
 0 2 0 228476 2251.37 97
 0 -2 0 230170 2193.31 94
 0 -2 0 223500 2152.12 95
 0 -2 -1 24114.9 376.721 21
 0 2 1 23631.1 351.565 18
 0 -2 1 26088.2 480.391 7
 0 2 -1 24733.7 314.566 2
 0 -2 1 25739.1 322.024 2
 0 -2 1 26287.1 325.796 4
 0 -2 -1 24172.1 311.798 2
 0 2 1 26368.8 319.435 4
 0 2 1 24418.9 375.929 12
 0 -2 -1 24408.2 380.434 16
 0 -2 -1 25045.4 387.795 15
 0 -2 -1 24258.1 315.428 14
 0 -2 1 25042.9 308.17 94
 0 -2 -1 23859.7 335.825 95
 0 2 1 24038.9 368.07 105
 0 -2 -1 24156.3 368.932 99
 0 2 1 24057.6 368.16 101
 0 -2 1 24673.2 296.824 85
 0 -2 1 24911.6 301.577 88
 0 2 -1 27771.1 317.065 87
 0 2 -1 26292.6 304.909 89
 0 2 -1 27040.8 305.652 91
 0 -2 1 24791.6 297.767 90
 0 -2 -1 24379.6 383.356 24
 0 -2 -2 112076 1242.43 90
 0 -2 -2 113660 1252.85 92
 0 2 2 107315 1222.15 27
 0 2 2 107033 1220.4 12
 0 -2 -2 110830 1210.3 15
 0 -2 -2 111102 1272.07 94
 0 -2 -2 106018 1192.13 95
 0 2 2 109691 1221.59 105
 0 -2 -2 110712 1219.09 100
 0 -2 -2 109426 1166.51 99
 0 2 2 106008 1160.81 101
 0 -2 -2 111584 1249.95 88
 0 -2 -2 111673 1237.26 85
 0 2 -2 109859 1168.05 84
 0 -2 2 110549 1195.08 4
 0 2 2 115654 1198.45 4
 0 2 -2 104837 1175.53 2
 0 -2 -2 104896 1174.8 2
 0 2 2 112507 1194.09 2
 0 -2 2 114105 1397.19 7
 0 -2 2 114052 1199.14 2
 0 2 2 104325 1147.64 20
 0 2 2 111022 1213.55 18
 0 -2 -2 110215 1201.25 24
 0 2 3 124650 1387.62 89
 0 2 3 125913 1385.53 91
 0 -2 -3 124444 1379.06 90
 0 -2 -3 126692 1410.45 28
 0 2 3 124874 1389.18 27
 0 -2 -3 124336 1333.87 15
 0 2 3 124640 1381.08 12
 0 -2 3 123010 1358.33 14
 0 -2 -3 124980 1414.67 94
 0 2 3 125446 1389.62 105
 0 -2 -3 122015 1236.03 106
 0 2 3 117423 1097.08 98
 0 2 3 120634 1279.78 101
 0 -2 -3 125970 1394.28 102
 0 -2 -3 124301 1348.64 100
 0 -2 -3 122497 1249.39 99
 0 -2 -3 123592 1377.43 85
 0 2 3 127386 1431.32 87
 0 -2 -3 124417 1396.19 88
 0 2 -3 127496 1241.89 84
 0 -2 3 98450.9 1214.63 84
 0 2 3 128257 1385.78 4
 0 2 3 124371 1373.29 2
 0 -2 3 127228 1385.9 2
 0 2 3 93033.9 1057.2 8
 0 -2 3 126422 1383.88 4
 0 2 3 122416 1366.3 18
 0 2 3 118714 1247.86 20
 0 -2 -3 125667 1320.73 24
 0 2 4 193753 2092.96 91
 0 2 4 192751 2106.16 89
 0 -2 -4 188936 2075.34 90
 0 -2 -4 194534 2157.13 28
 0 2 4 189802 2124.67 27
 0 -2 -4 188495 2137.31 16
 0 2 4 192449 2128.61 12
 0 -2 4 186118 2046.69 14
 0 2 -4 193336 2006.84 8
 0 -2 -4 189991 2034.89 15
 0 -2 -4 185786 2157.39 93
 0 2 4 192829 2115.68 97
 0 -2 -4 186893 2119.91 94
 0 -2 -4 182413 1879.97 106
 0 2 4 191061 2116.85 105
 0 -2 -4 186636 2051.1 100
 0 2 4 187071 1973.18 101
 0 -2 -4 190462 2122.97 102
 0 -2 -4 183523 1901.39 99
 0 2 4 186862 2112.57 87
 0 -2 -4 190181 2075.11 85
 0 -2 -4 188184 2084.33 88
 0 2 4 180646 2077.95 84
 0 2 -4 177806 1889.49 84
 0 2 4 195569 2131.96 4
 0 -2 4 188462 2129.1 4
 0 2 4 184233 2096.63 18
 0 2 4 186002 1930.26 20
 0 2 4 186862 2116.2 26
 0 -2 -4 186283 2004.59 24
 0 -2 -5 75.1063 43.9489 90
 0 -2 -5 122.379 57.5442 93
 0 2 5 70.0474 44.0268 91
 0 2 5 59.8104 52.9781 27
 0 -2 -5 84.9582 54.4318 28
 0 2 5 80.4963 54.28 9
 0 -2 -5 70.8943 44.1082 15
 0 -2 5 65.7547 43.2902 14
 0 -2 -5 48.2894 45.2523 16
 0 -2 -5 106.627 51.1507 94
 0 2 5 166.179 62.1315 97
 0 2 5 112.85 56.7767 105
 0 2 5 85.4857 31.5786 20
 0 -2 -5 375.49 81.915 21
 0 -2 5 73.9728 37.7822 84
 0 -2 -5 81.9327 42.9565 85
 0 2 5 22.3057 40.7668 84
 0 2 5 129.77 63.7677 26
 0 2 -5 62.9321 34.2444 8
 0 2 5 70.5256 59.8759 4
 0 -2 5 58.2642 50.8287 4
 0 2 5 110.935 48.6839 87
 0 -2 -5 73.553 43.0493 88
 0 2 5 77.2719 48.056 89
 0 -2 -5 171.403 65.1989 102
 0 -2 -5 251.523 63.6332 100
 0 -2 -5 57.3147 27.491 99
 0 -2 -6 69918.5 1119.45 88
 0 2 6 69776.7 1137.11 87
 0 -2 -6 70024.7 1113.42 85
 0 2 6 65952.1 1124.67 84
 0 -2 6 58256.6 948.775 84
 0 -2 -6 71392.9 1050.95 24
 0 2 6 69557 917.858 30
 0 2 6 71803.1 1228.67 26
 0 -2 -6 74324 1278.15 28
 0 2 -6 71115.1 1128.63 15
 0 -2 6 71776.8 1090.7 14
 0 -2 -6 70985.5 1255.22 16
 0 -2 -6 72086 1098.84 15
 0 2 6 74859.6 1331.87 9
 0 -2 -6 68968.2 1108.11 90
 0 2 6 69723.9 1121.45 91
 0 2 6 69930.4 1127.03 89
 0 2 -6 69347.3 1134.58 100
 0 2 6 71864.5 1225.85 97
 0 2 6 61971 936.449 101
 0 -2 -6 71345.6 1219.78 102
 0 -2 -6 71404.4 1123.5 100
 0 2 6 76615.2 1289.46 4
 0 -2 6 74646.5 1287.87 4
 0 -2 -6 73772.3 1273.92 21
 0 -2 -6 65981.6 1170.8 93
 0 -2 -6 65120.7 1124.37 94
 0 -2 -6 69417.3 1254.12 95
 0 -2 -7 147.48 78.7697 28
 0 2 7 142.998 50.0987 30
 0 -2 7 95.6296 55.3693 110
 0 -2 7 137.712 57.7629 57
 0 -2 7 185.739 58.4135 56
 0 2 7 52.283 45.7183 55
 0 -2 7 65.1198 49.9633 55
 0 2 7 64.3367 48.0466 58
 0 -2 7 68.4514 50.5076 54
 0 2 7 125.183 51.9681 56
 0 -2 -7 367.091 84.9151 100
 0 2 -7 79.4478 55.2572 100
 0 2 -7 147.994 66.0898 102
 0 -2 -7 163.849 78.2576 102
 0 -2 -7 58.4745 73.3281 95
 0 -2 -7 101.165 59.7233 94
 0 2 7 104.611 56.4942 91
 0 -2 -7 83.3777 60.5735 93
 0 -2 -7 142.607 59.2936 90
 0 2 7 112.334 55.3901 89
 0 2 7 107.364 57.9807 87
 0 -2 -7 69.7988 54.6671 88
 0 2 7 110.773 61.4314 84
 0 -2 -7 63.6832 54.3351 85
 0 -2 -7 41.6074 47.6554 15
 0 2 -7 183.354 73.3419 16
 0 -2 -7 155.184 79.1168 16
 0 -2 -7 192.155 85.8071 21
 0 2 7 50.2918 46.5723 66
 0 -2 7 94.141 54.0677 46
 0 2 7 64.59 52.9928 75
 0 2 7 42.6761 47.5407 72
 0 -2 7 109.395 73.1642 4
 0 2 7 94.4089 51.9809 6
 0 2 -7 122.795 92.0886 1
 0 -2 7 75.1211 52.3308 6
 0 -2 -7 115.073 96.1993 1
 0 2 7 64.8809 69.2434 4
 0 2 7 203.188 82.7389 26
 0 -2 7 89.6 53.1276 45
 0 2 8 190059 2269.35 58
 0 -2 8 192143 2246.77 117
 0 -2 8 202374 2278.5 110
 0 2 8 193986 2176.51 110
 0 2 8 192873 2224.71 113
 0 2 8 186044 2134.02 107
 0 2 -8 182913 2474.86 102
 0 -2 -8 193265 2696.16 102
 0 -2 -8 189800 2779.27 95
 0 -2 -8 201360 2813.35 21
 0 2 -8 195968 2622.44 21
 0 2 8 176919 2081.65 30
 0 2 8 193103 2673.66 26
 0 -2 -8 197332 2774.39 28
 0 2 -8 187040 2467.31 28
 0 -2 8 180022 2286.87 40
 0 -2 8 191037 2356.92 41
 0 -2 8 204601 2301.91 134
 0 -2 8 198459 2223.44 136
 0 2 8 187233 2181.21 81
 0 -2 8 185486 2261.23 79
 0 2 8 186262 2205.76 79
 0 2 8 188711 2200.97 80
 0 -2 -8 200182 2803.01 16
 0 2 -8 195268 2602.41 16
 0 -2 -8 174133 2567.75 10
 0 2 8 192336 2281.72 32
 0 -2 8 215920 2886.91 4
 0 -2 8 195863 2270.71 6
 0 2 8 199167 2276.3 6
 0 2 8 188767 2159.93 49
 0 -2 8 186560 2259.32 45
 0 2 8 193859 2159.99 46
 0 -2 8 196017 2274.88 46
 0 2 8 192664 2200.47 124
 0 2 8 201789 2280.35 56
 0 2 8 188762 2243.92 55
 0 -2 8 198473 2253.93 56
 0 -2 8 202526 2218.37 54
 0 2 8 195489 2254.7 69
 0 -2 8 176293 2192.97 69
 0 2 8 191034 2273.37 66
 0 -2 8 194038 2312.82 66
 0 -2 8 203409 2284.46 75
 0 2 8 188127 2240.39 72
 0 2 8 205463 2334.46 75
 0 2 9 6831.67 277.531 124
 0 2 9 7273 281.678 110
 0 -2 9 7681.83 319.606 110
 0 2 9 7537.28 302.652 113
 0 -2 9 6863.17 294.485 56
 0 2 9 7065.48 308.829 55
 0 -2 9 7405.76 291.518 54
 0 -2 -9 6699.29 418.39 102
 0 2 -9 6670.08 418.295 95
 0 -2 -9 7238.82 461.835 95
 0 -2 -9 7648.65 472.688 21
 0 2 -9 6600.95 393.917 21
 0 -2 9 6888.48 296.318 117
 0 -2 9 6755.56 306.743 40
 0 -2 9 6973.67 331.518 41
 0 2 -9 7420.2 409.1 16
 0 -2 -9 7173.07 459.409 16
 0 2 9 6640.65 267.739 81
 0 2 9 6832.07 294.181 79
 0 -2 9 7427.76 322.108 79
 0 2 9 7262.35 312.508 72
 0 2 9 7057.32 316.431 32
 0 -2 9 7489.4 321.576 134
 0 2 9 7721.44 319.628 6
 0 -2 9 7113.41 310.265 6
 0 -2 -9 6945.81 449.986 22
 0 -2 -9 7358.73 446.846 28
 0 -2 9 7006.54 310.792 45
 0 2 9 7130.28 271.625 46
 0 -2 9 7194.86 313.209 46
 0 2 9 6880.45 264.794 49
 0 2 9 7153.84 301.255 69
 0 2 9 6987.17 311.713 66
 0 -2 9 6870.6 309.801 66
 0 -2 10 19251.8 449.382 117
 0 -2 -10 17559.1 635.926 102
 0 2 10 19455 404.946 46
 0 -2 10 19386.3 486.195 45
 0 -2 10 20243.4 481.321 46
 0 2 10 19060.8 475.183 45
 0 2 10 18005.9 391.441 124
 0 -2 10 20040.3 515.603 41
 0 -2 10 18274.2 445.876 40
 0 -2 -10 19061.9 734.23 22
 0 2 -10 18251.2 658.377 22
 0 2 10 18713.4 446.527 79
 0 -2 10 19039.2 485.868 79
 0 2 -10 17677.1 613.334 21
 0 -2 -10 19365.9 741.006 21
 0 2 10 20242.3 490.329 72
 0 -2 -10 19290.1 704.203 28
 0 -2 10 20540 502.261 134
 0 2 10 19409.5 484.265 55
 0 -2 10 19703.1 437.383 54
 0 -2 10 21183.4 490.135 56
 0 -2 10 20213.9 491.084 6
 0 2 10 20605.5 492.041 6
 0 2 10 19626.6 454.789 113
 0 -2 10 19626.6 491.574 113
 0 -2 10 20791.4 488.958 110
 0 -2 -10 19570 742.967 16
 0 2 10 19135.9 488.654 66
 0 2 10 19154.1 446.248 69
 0 -2 -11 742.321 87.8607 74
 0 -2 11 852.997 91.7173 54
 0 2 11 734.2 94.9573 54
 0 -2 11 1020.33 108.029 46
 0 -2 11 871.539 102.788 45
 0 2 11 969.778 106.949 45
 0 2 11 -6.91598 18.9459 69
 0 2 11 941.708 108.763 66
 0 -2 11 935.778 106.122 110
 0 -2 11 991.016 108.195 113
 0 2 11 827.744 91.3159 113
 0 -2 11 7.3074 20.4213 40
 0 -2 11 910.759 110.27 41
 0 2 11 841.783 93.1407 40
 0 2 11 1001.8 116.255 41
 0 2 11 945.039 107.648 117
 0 2 11 856.591 91.7995 79
 0 -2 11 912.369 106.408 79
 0 -2 -12 13735.5 354.394 68
 0 -2 12 15153.2 330.403 79
 0 2 12 13593 265.521 79
 0 2 12 15399.4 323.14 117
 0 -2 12 15225.8 323.442 45
 0 -2 12 15483.5 321.788 46
 0 2 12 15125.6 319.522 45
 0 2 12 15509.4 339.218 41
 0 -2 12 15021.7 324.466 41
 0 2 12 13771.6 264.234 113
 0 -2 12 15614.3 337.77 113
 0 -3 0 7.68931 27.6487 106
 0 3 0 14.2757 36.4059 105
 0 -3 0 10.9033 32.6104 102
 0 3 0 13.8538 27.2376 18
 0 -3 0 22.4014 22.8858 90
 0 3 0 36.9064 25.192 91
 0 -3 0 30.8038 24.2945 92
 0 -3 0 17.7929 22.0356 85
 0 3 0 58.8216 29.5499 89
 0 3 0 53.8486 29.9015 87
 0 -3 0 46.6043 25.1829 88
 0 3 0 39.5939 26.4606 86
 0 3 0 30.7536 42.5145 97
 0 -3 0 10.3264 20.586 95
 0 -3 0 18.588 23.2989 94
 0 3 0 56.7913 35.4045 12
 0 -3 0 70.5407 29.1568 14
 0 -3 0 -9.70908 38.2853 16
 0 3 0 21.74 35.8964 11
 0 -3 0 49.8116 29.4452 15
 0 -3 -1 7763.59 221.234 99
 0 -3 1 7949.54 255.495 102
 0 -3 -1 8405.56 241.371 100
 0 3 1 7980.25 232.511 97
 0 -3 -1 8549.7 201.008 95
 0 -3 1 8044.46 183.057 94
 0 -3 -1 8141.88 242.564 94
 0 -3 1 8204.12 231.693 14
 0 3 -1 7747.24 270.506 12
 0 3 1 7832.73 219.354 12
 0 -3 -1 8355.32 191.013 14
 0 3 -1 7766.03 271.462 11
 0 -3 -1 8373.11 241.698 16
 0 -3 -1 8207.49 241.126 15
 0 3 1 7767.22 216.012 27
 0 -3 -1 9517.61 245.285 28
 0 3 1 8050.09 231.389 26
 0 -3 1 7733.92 235.398 21
 0 -3 -1 8805.09 245.066 24
 0 -3 -1 8312.28 235.753 21
 0 3 1 8038.15 198.856 18
 0 3 1 8259.42 230.1 86
 0 -3 -1 8012.99 226.093 85
 0 3 -1 8403.54 182.97 87
 0 3 1 8010.14 242.98 87
 0 -3 -1 8133.19 233.289 88
 0 -3 1 8162.49 173.881 85
 0 -3 1 8320.11 179.204 88
 0 -3 -1 8089.29 227.729 90
 0 -3 -1 8320.53 235.979 92
 0 3 1 8456.12 241.378 89
 0 3 1 8065.64 230.211 91
 0 3 -1 8703.32 183.483 89
 0 -3 1 8101.52 174.198 90
 0 3 -1 8903.16 182.71 91
 0 -3 -1 8078.31 151.391 1
 0 -3 1 8904.8 314.934 7
 0 3 -1 8273.74 160.636 1
 0 3 -1 7939.24 133.895 2
 0 -3 -1 7755.03 132.357 2
 0 -3 -1 7975.79 220.938 106
 0 3 1 7952.22 215.137 105
 0 -3 -2 50464.3 679.941 99
 0 -3 -2 52020.9 734.331 100
 0 -3 -2 50886.6 748.466 102
 0 3 2 49897.9 677.172 101
 0 -3 2 45804.1 484.809 93
 0 -3 -2 52659.6 776.575 94
 0 -3 2 48320.9 483.103 94
 0 3 2 49659.9 713.319 97
 0 -3 -2 49892.6 655.343 95
 0 -3 2 51538.2 733.304 14
 0 -3 -2 51231.2 729.837 15
 0 3 2 48861.1 703.347 12
 0 -3 -2 51453 735.465 16
 0 -3 -2 51008.8 538.672 14
 0 -3 -2 49900.7 731.348 28
 0 3 2 48941.5 699.796 27
 0 -3 -2 49338.8 664.538 22
 0 3 2 49286.2 711.474 26
 0 -3 -2 51618.6 715.575 24
 0 3 2 48489.6 661.005 20
 0 -3 -2 50826.8 723.19 21
 0 3 2 50594.9 683.237 18
 0 -3 -2 51511.5 740.151 85
 0 -3 -2 53261.8 755.741 88
 0 -3 2 48508.1 480.209 88
 0 3 2 51530.4 738.929 86
 0 3 -2 44555.2 462.507 87
 0 -3 2 44349.1 490.76 86
 0 3 2 51917.4 772.359 87
 0 3 -2 37729 464.797 92
 0 -3 -2 52532.9 755.799 92
 0 -3 2 48546.7 478.244 90
 0 3 2 54724.4 768.238 89
 0 -3 -2 52927.4 745.095 90
 0 3 2 52375 743.401 91
 0 3 -2 45161.1 464.808 89
 0 3 -2 47060.9 674.69 84
 0 -3 2 54265.2 640.92 4
 0 3 2 55424.8 638.924 4
 0 -3 -2 46951.3 609.63 2
 0 3 -2 48363.9 612.002 2
 0 -3 2 54044.9 896.554 7
 0 -3 -2 50465.6 674.857 106
 0 3 2 49788.4 695.68 105
 0 3 3 128728 1453.38 101
 0 -3 -3 135578 1592.27 102
 0 3 3 122998 1295.39 98
 0 -3 -3 128043 1442.53 99
 0 -3 -3 133512 1542.1 100
 0 3 -3 133136 1407.43 84
 0 -3 -3 133496 1583.2 85
 0 -3 -3 136183 1598.16 88
 0 -3 -3 136726 1589.91 90
 0 -3 -3 135578 1627.86 94
 0 -3 -3 126950 1493.16 95
 0 -3 -3 135367 1535.86 15
 0 3 3 131271 1542.9 12
 0 3 3 131580 1551.89 27
 0 -3 -3 132035 1514.64 24
 0 -3 -3 123072 1485.89 22
 0 3 3 133313 1527.68 18
 0 -3 -3 129435 1562.95 21
 0 3 3 126723 1425.47 20
 0 3 3 140333 1497.71 4
 0 -3 3 139548 1825.68 7
 0 3 3 112782 1285.47 8
 0 -3 3 135419 1494.38 4
 0 -3 -3 125744 1425.04 106
 0 3 3 132667 1541.44 105
 0 -3 -4 206.786 44.6494 99
 0 3 4 656.967 73.6275 101
 0 -3 -4 802.907 107.156 102
 0 -3 -4 1353.83 120.075 100
 0 -3 -4 153.907 50.9081 85
 0 3 4 1341.77 123.807 84
 0 -3 -4 72.484 42.0323 95
 0 -3 -4 107.463 49.8482 94
 0 -3 -4 214.442 64.9888 21
 0 3 4 65.7463 45.2039 18
 0 3 4 65.292 34.5246 20
 0 3 4 78.9407 46.4876 26
 0 -3 -4 44.8578 36.0785 24
 0 -3 -4 481.007 74.9517 15
 0 -3 4 99.6057 44.5001 14
 0 3 4 328.504 73.4952 12
 0 3 -4 496.431 71.3717 8
 0 3 4 69.9413 48.0858 27
 0 3 4 85.6085 41.0304 32
 0 3 4 68.7626 44.2692 89
 0 3 4 67.5801 47.4822 87
 0 -3 -4 200.937 58.4536 88
 0 -3 -4 85.585 52.7334 93
 0 -3 -4 232.255 61.3408 90
 0 3 4 37.059 38.7157 91
 0 -3 4 70.7295 41.4006 4
 0 3 4 154.943 50.5322 4
 0 -3 -4 199.228 41.9479 106
 0 3 4 253.867 67.1159 105
 0 -3 -5 4437.76 186.204 99
 0 3 5 4907.69 215.67 101
 0 -3 -5 4818.13 269.991 102
 0 -3 -5 4923.75 247.406 100
 0 3 5 4543.15 245.295 84
 0 3 5 4866.31 262.108 97
 0 -3 -5 4395.77 252.462 95
 0 -3 -5 4898.52 283.093 93
 0 -3 -5 4199.02 252.207 94
 0 3 5 4923.14 198.709 20
 0 3 5 4366.1 246.557 18
 0 -3 5 4733.69 247.824 14
 0 3 5 4991.63 268.648 12
 0 -3 -5 4837.44 238.937 15
 0 3 -5 5006.41 232.928 8
 0 -3 -5 4552.36 169.53 31
 0 3 5 4683.46 175.85 30
 0 -3 -5 5008.54 277.123 28
 0 3 5 4852.33 264.36 27
 0 -3 -5 5158.15 235.583 24
 0 3 5 4681.75 259.094 26
 0 3 5 5051.86 201.274 32
 0 -3 -5 4686.23 250.38 90
 0 3 5 4759.11 255.232 91
 0 3 5 4711.05 253.821 89
 0 -3 -5 4636.49 254.293 88
 0 -3 -5 4441.54 242.958 85
 0 3 5 4873.1 267.879 87
 0 -3 5 5321.6 272.504 4
 0 3 5 4889.63 260.435 4
 0 3 5 4798.15 261.748 105
 0 3 6 8802.05 305.074 101
 0 -3 -6 11068.6 452.555 102
 0 -3 -6 10413.7 400.176 100
 0 3 6 10741.1 437.275 97
 0 -3 -6 9052.76 418.255 93
 0 -3 -6 10238.2 438.003 95
 0 -3 -6 9390.77 408.674 94
 0 3 6 10205.8 412.043 91
 0 -3 -6 10501.4 409.789 90
 0 3 6 10280.9 410.734 89
 0 -3 -6 10023.9 402.126 85
 0 -3 -6 10178.8 408.071 88
 0 3 6 10006.3 410.332 87
 0 3 6 9701.97 399.654 84
 0 3 6 10290.4 454.788 9
 0 -3 6 10166.8 388.853 14
 0 -3 -6 10224 447.807 16
 0 -3 -6 10654.1 393.817 15
 0 3 6 11008.2 441.973 4
 0 -3 6 10428.6 437.68 4
 0 3 -6 11768.9 527.259 1
 0 -3 -6 11031.9 506.108 1
 0 3 6 10654.5 440.009 105
 0 3 6 10360.2 438.386 27
 0 -3 -6 9940.57 445.15 28
 0 3 6 10686.5 296.921 30
 0 -3 -6 10187.1 279.925 31
 0 3 6 11137.4 331.587 32
 0 -3 -6 10289.3 364.086 24
 0 3 6 10282.6 432.271 26
 0 3 7 6454.96 399.019 9
 0 -3 -7 6582.78 400.062 16
 0 3 -7 5774.15 328.274 16
 0 -3 -7 5675.59 304.49 15
 0 -3 -7 6369.96 433.382 1
 0 -3 7 5837.43 250.918 6
 0 3 7 5617.58 242.542 6
 0 -3 7 6002.7 368.42 4
 0 3 7 6150.46 370.634 4
 0 3 -7 6214.03 425.029 1
 0 -3 -7 5233.54 224.647 135
 0 -3 -7 5128.81 225.157 133
 0 -3 7 5846.75 238.587 136
 0 -3 7 6050.08 260.648 134
 0 3 7 5753.19 258.177 75
 0 -3 7 5635.89 241.514 75
 0 3 7 5627.06 256.33 32
 0 -3 -7 5614.41 371.997 21
 0 3 7 5353.1 227.327 129
 0 -3 -7 5582.66 232.689 125
 0 -3 -7 5417.91 229.755 123
 0 -3 -7 5577.14 231.772 122
 0 3 7 5981.23 251.187 124
 0 3 7 5488.46 228.481 119
 0 -3 -7 5405.89 227.647 121
 0 3 7 5478.19 227.697 118
 0 3 7 5887.37 239.621 116
 0 3 7 5496.03 230.623 115
 0 -3 -7 5538.23 230.243 111
 0 -3 7 5716.39 256.531 113
 0 3 7 5547.14 229.729 113
 0 -3 7 5896.62 259.17 110
 0 3 7 5600.07 235.843 107
 0 -3 -7 5622.4 318.584 100
 0 -3 -7 5908.57 366.995 102
 0 -3 -7 5489.16 331.657 94
 0 -3 -7 5096.8 337.196 93
 0 -3 -7 5503.45 358.259 95
 0 -3 -7 5533.15 316.419 90
 0 3 7 5821.38 326.656 89
 0 3 7 5860.85 330.107 91
 0 -3 7 5266.75 270.265 40
 0 -3 7 5307.77 279.249 41
 0 -3 -7 5582.64 316.752 85
 0 -3 -7 5715.97 326.061 88
 0 3 7 5632.75 327.72 87
 0 -3 7 5616.95 259.948 79
 0 3 7 5718.11 329.946 84
 0 3 7 5122.21 236.683 80
 0 3 7 5844.68 245.466 81
 0 -3 -7 5372.51 344.759 22
 0 -3 7 6143.94 273.33 71
 0 3 7 5702.84 251.341 69
 0 -3 7 5758.02 242.839 56
 0 3 7 6567.11 262.758 55
 0 -3 7 5723.26 248.737 57
 0 -3 7 6825.75 259.122 54
 0 3 7 5522.45 242.455 54
 0 3 7 5899.91 359.792 27
 0 3 7 6094.42 364.396 26
 0 -3 -7 5926.13 375.236 28
 0 3 7 5728.64 228.895 30
 0 3 7 6104.13 259.579 58
 0 3 7 5522.56 235.042 49
 0 -3 7 5663.16 257.39 45
 0 3 8 3778.15 215.643 6
 0 -3 8 3553.14 210.158 6
 0 3 8 3243.35 180.592 129
 0 3 8 3470.09 203.418 124
 0 3 8 3364.04 211.858 58
 0 3 8 3423.36 183.691 118
 0 -3 8 3859.86 220.197 117
 0 3 8 3510.64 186.827 116
 0 3 8 3562.77 188.721 115
 0 3 8 3488.82 195.284 113
 0 -3 8 3880.99 226.985 113
 0 -3 -8 3689 213.375 109
 0 3 8 3446.31 206.453 55
 0 -3 8 3697.17 212.231 57
 0 -3 8 3652.06 206.747 56
 0 -3 8 3816.44 202.354 54
 0 3 8 3575.36 208.073 54
 0 3 8 3530.95 195.914 107
 0 -3 -8 3498.3 304.945 102
 0 -3 -8 3713.6 320.869 95
 0 3 -8 3068.31 272.482 95
 0 3 8 3500.23 258.737 89
 0 3 8 3485.3 200.568 81
 0 3 8 3421.17 197.467 79
 0 3 8 3198.15 199.595 80
 0 -3 8 3319.7 214.995 79
 0 3 8 4193.47 229.946 69
 0 3 8 3226.06 176.045 30
 0 3 8 3506.39 298.943 26
 0 -3 -8 3645.9 322.997 28
 0 3 8 3457.26 211.903 72
 0 -3 8 4435.01 232.347 71
 0 3 8 3426.65 259.396 87
 0 -3 8 3901.72 252.112 41
 0 -3 8 3203.48 217.475 40
 0 -3 -8 3619.98 325.371 21
 0 -3 -8 3515.91 310.84 22
 0 -3 8 3610.95 198.56 136
 0 3 -8 3756.13 277.345 16
 0 -3 -8 4479.94 356.574 16
 0 3 -8 2960.66 285.948 10
 0 -3 8 3507.31 217.319 45
 0 3 8 3418.74 197.389 49
 0 -3 9 27366 607.245 117
 0 3 9 27060.4 585.723 113
 0 -3 -9 27162.3 600.008 109
 0 -3 9 27986.6 645.654 113
 0 3 9 27841.6 573.274 107
 0 -3 -9 27939.2 891.378 102
 0 -3 -9 24813.7 841.023 96
 0 3 -9 24891.3 804.428 95
 0 -3 -9 26549.1 916.731 95
 0 3 9 29212.3 636.1 69
 0 -3 9 28020 688.01 41
 0 -3 9 26447.3 628.68 40
 0 -3 -9 28510.7 951.322 16
 0 3 9 27415.9 594.908 79
 0 3 9 27834.5 615.436 80
 0 3 9 27228.8 580.684 81
 0 -3 9 27896.2 586.692 54
 0 -3 9 28503.8 620.078 56
 0 -3 9 29626.5 640.566 57
 0 3 9 27566.7 627.177 55
 0 -3 -9 27954.6 943.387 21
 0 3 -9 26372.9 766.915 21
 0 -3 -9 28250.3 928.377 28
 0 3 9 26710.1 837.971 26
 0 -3 9 29261.4 641.181 6
 0 3 9 29013 633.602 6
 0 -3 -9 27547.2 924.055 22
 0 3 9 27849 596.569 124
 0 -3 9 28185.6 646.905 45
 0 -3 9 28502.9 641.817 46
 0 3 9 27568.9 581.497 49
 0 3 9 27386.2 631.941 72
 0 -3 -10 41554.5 1000.79 102
 0 3 10 44208.7 692.972 45
 0 -3 10 45010 713.892 45
 0 -3 10 46335.1 727.88 46
 0 3 10 46034.1 741.922 66
 0 3 10 44209.1 673.953 69
 0 -3 10 45565.6 682.743 56
 0 3 10 44401.7 700.056 55
 0 -3 10 43885 623.025 54
 0 -3 10 44899.5 751.865 41
 0 -3 10 41228.1 647.483 40
 0 3 10 41303.5 591.555 124
 0 3 10 42383 629.869 79
 0 3 10 45773.8 739.725 32
 0 -3 -10 44909.6 1154.76 21
 0 3 10 44534 719.521 72
 0 -3 -10 45477.5 1103.83 28
 0 -3 10 46381.2 708.142 6
 0 3 -10 40429 927.784 22
 0 -3 -10 42875.6 1112.68 22
 0 -3 10 47741.3 733.03 110
 0 3 10 43072.5 622.012 113
 0 -3 10 45103.9 721.525 113
 0 -3 11 566.96 85.6903 110
 0 3 11 436.152 62.699 113
 0 3 11 491.935 84.7003 66
 0 3 11 -6.70312 21.8583 69
 0 -3 11 480.963 70.0018 54
 0 3 11 550.835 70.4141 79
 0 3 11 109.802 42.4616 40
 0 -3 11 568.562 90.4137 41
 0 3 11 638.819 94.2216 41
 0 -3 11 694.852 91.8463 45
 0 3 11 477.377 77.7018 45
 0 -3 11 552.855 85.0594 46
 0 3 11 501.169 82.1245 72
 0 -3 -11 508.526 81.2849 74
 0 3 12 9220.76 234.84 66
 0 -3 -12 8825.68 284.248 68
 0 -3 12 9354.33 227.658 45
 0 -3 12 9953.54 249.841 46
 0 3 12 9109.8 224.068 45
 0 -3 12 9275.32 231.636 41
 0 3 12 9297.09 246.004 41
 0 3 12 9606.35 242.19 117
 0 4 0 305889 3035.81 89
 0 4 0 310515 3034.87 91
 0 -4 0 302428 3019.1 90
 0 4 0 310476 3094.74 105
 0 -4 0 305538 3245.38 16
 0 -4 0 301582 3226.34 21
 0 4 0 306762 2989.77 18
 0 4 0 303407 3076.84 27
 0 -4 0 299134 3136.63 28
 0 4 0 313976 3105.84 12
 0 -4 0 295450 3037.01 14
 0 4 0 314658 3200 11
 0 -4 0 288017 3121.3 15
 0 -4 0 297252 3127.47 24
 0 -4 0 299982 3174.98 102
 0 -4 0 302110 3013.24 85
 0 -4 0 301477 3030.11 88
 0 4 0 323278 3090.14 87
 0 -4 0 293260 3047.33 94
 0 4 0 301254 3131.54 97
 0 -4 -1 257782 2670.9 90
 0 4 -1 280354 2555.56 89
 0 4 -1 276646 2543.05 91
 0 4 1 264056 2687.59 89
 0 4 1 267074 2686.5 91
 0 -4 1 265925 2530.12 90
 0 -4 -1 251700 2667.42 106
 0 4 -1 218206 2745.66 105
 0 4 1 253166 2616.99 105
 0 4 1 247649 2652.11 101
 0 -4 -1 259688 2755.66 102
 0 -4 1 251016 2786.24 102
 0 -4 -1 255023 2725.92 100
 0 4 -1 248178 2697.38 18
 0 4 1 252560 2557.83 18
 0 -4 -1 269728 2772.25 21
 0 -4 -1 259807 2702.71 28
 0 4 1 251005 2625.65 27
 0 -4 1 262127 2762 28
 0 -4 1 285186 3049.42 7
 0 -4 -1 265583 2777.35 16
 0 -4 -1 262302 2563.79 14
 0 4 -1 267838 2857.61 11
 0 4 -1 241734 2461.8 10
 0 -4 1 258041 2671.41 14
 0 -4 -1 253805 2721.95 15
 0 4 -1 256189 2777.05 12
 0 4 1 253740 2639.47 12
 0 -4 -1 258869 2667.74 85
 0 4 -1 278601 2561.07 87
 0 -4 -1 260466 2688.21 88
 0 -4 1 260386 2523.05 85
 0 4 1 272178 2742.48 87
 0 -4 1 263538 2537.57 88
 0 -4 1 248232 2711.62 21
 0 -4 -1 266828 2709.1 22
 0 4 1 256515 2689.02 26
 0 -4 -1 260579 2716.6 24
 0 -4 1 263110 2560.18 94
 0 4 1 256704 2682.66 97
 0 -4 -1 274173 2656.12 95
 0 -4 -1 260303 2714.52 94
 0 4 -1 249237 2757.39 97
 0 -4 1 257713 2577.65 93
 0 4 -1 233598 2345.44 96
 0 -4 2 24601.4 335.231 90
 0 4 -2 24128 323.646 89
 0 4 2 24912.3 525.746 89
 0 4 2 25794.2 530.914 91
 0 4 2 23880.6 477.947 105
 0 -4 -2 23682.8 477.345 106
 0 -4 -2 24891.6 532.374 100
 0 4 2 23718.1 479.114 101
 0 4 2 24257.8 464.457 18
 0 4 2 23351.8 469.916 20
 0 -4 -2 25398.1 538.143 21
 0 4 2 24014.3 488.666 27
 0 -4 -2 24371 522.665 28
 0 -4 -2 21757.1 351.479 2
 0 4 -2 24924.9 419.35 1
 0 -4 2 26472 674.646 7
 0 4 -2 22231.3 349.727 2
 0 -4 -2 24052.2 404.34 1
 0 -4 2 24436.1 523.946 14
 0 -4 -2 25293.6 546.125 16
 0 -4 -2 24820.6 377.45 14
 0 -4 -2 25233 530.338 15
 0 4 2 24032.2 491.408 12
 0 4 -2 21332.7 578.619 12
 0 4 -2 19894.1 454.253 84
 0 4 2 23885.7 503.168 26
 0 -4 -2 25438.3 522.931 24
 0 -4 -2 25604 493.97 22
 0 -4 2 24563.1 337.469 88
 0 4 2 25911.2 561.44 87
 0 4 -2 24200.5 322.697 87
 0 -4 -2 23902.2 328.365 96
 0 -4 2 24119.5 343.81 94
 0 -4 -2 25816 468.968 95
 0 4 2 24243.3 509.18 97
 0 -4 2 23073.4 349.519 93
 0 4 3 18047.6 477.66 89
 0 4 3 17755.4 470.605 91
 0 -4 -3 18404.7 480.808 90
 0 -4 -3 16698.3 398.677 106
 0 4 3 17728.8 439.073 105
 0 -4 -3 18705.2 482.199 85
 0 -4 -3 18397.3 488.914 88
 0 4 3 18824.2 514.307 87
 0 4 3 16840 392.934 20
 0 -4 -3 17747.6 476.285 21
 0 4 3 17481.1 427.317 18
 0 4 3 17754.9 448.973 27
 0 -4 -3 17483.2 469.761 28
 0 -4 -3 18056.3 457.3 15
 0 4 3 17381.8 447.511 12
 0 -4 -3 18237.8 489.265 16
 0 -4 -3 17491.8 442.927 24
 0 4 3 17358.5 452.129 26
 0 -4 -3 17518.4 426.173 22
 0 4 3 16488.1 325.053 98
 0 -4 -3 17900.4 464.521 100
 0 -4 -3 17875.7 489.799 102
 0 -4 -3 16885.7 405.143 99
 0 4 3 17140.4 403.683 101
 0 4 -3 18486.8 433.207 1
 0 4 3 18855.6 383.866 4
 0 -4 3 18947.9 604.662 7
 0 -4 3 19021.5 391.552 4
 0 -4 -3 17403.3 416.977 1
 0 4 3 14574.1 316.442 8
 0 -4 -3 17352.6 414.542 95
 0 -4 -3 18344.2 503.64 94
 0 4 3 18230.2 457.939 97
 0 -4 -4 3543.79 224.165 90
 0 -4 -4 3325.66 171.259 106
 0 4 4 3618.85 215.699 105
 0 4 4 3500.01 185.558 101
 0 -4 -4 3318.27 211.921 100
 0 -4 -4 3286.43 175.557 99
 0 -4 -4 3789.99 237.011 102
 0 4 4 3364.22 173.239 20
 0 4 4 3530.26 208.666 18
 0 -4 -4 3640.36 228.624 21
 0 -4 -4 3376.87 203.786 22
 0 -4 -4 3579.74 203.873 24
 0 4 4 3878.16 170.645 32
 0 4 4 3744.36 151.262 30
 0 4 4 3681.82 221.308 27
 0 -4 -4 3516.09 226.412 28
 0 -4 -4 3587.51 151.752 31
 0 -4 -4 3340.13 221.75 88
 0 -4 -4 3489.3 223.399 85
 0 -4 4 4087.53 206.465 4
 0 4 -4 3651.99 222.109 1
 0 -4 -4 3643.39 216.563 1
 0 4 4 3739.02 193.467 4
 0 4 4 3592.32 218.913 12
 0 -4 4 3552.4 216.889 14
 0 -4 -4 3565.36 230.208 16
 0 -4 -4 3720.13 214.756 15
 0 4 -4 3334.48 202.145 8
 0 4 4 2904.45 88.1096 8
 0 -4 -4 3303.42 239.078 93
 0 -4 -4 3385.89 198.727 95
 0 -4 -4 3702.85 241.538 94
 0 4 5 172584 2229.18 89
 0 -4 -5 174592 2227.81 90
 0 4 5 172526 2236.44 91
 0 4 5 168797 2206.88 105
 0 -4 -5 172901 2218.83 85
 0 -4 -5 171042 2234.82 88
 0 4 5 175976 2292.77 87
 0 4 5 165564 2177.7 84
 0 -4 -5 168875 2160.73 100
 0 4 5 169454 2011 101
 0 -4 -5 162698 2264.37 102
 0 4 5 166728 2162.56 18
 0 -4 -5 167676 2262.76 21
 0 4 5 165707 1936.32 20
 0 4 5 181457 1943.24 32
 0 4 5 171729 2222.12 27
 0 -4 -5 169027 1858.18 31
 0 4 5 168039 1848.98 30
 0 -4 -5 159268 2132.74 95
 0 -4 -5 164184 2327.55 93
 0 -4 -5 166890 2264.06 94
 0 4 5 174247 2227.19 26
 0 -4 -5 171970 2102.86 24
 0 -4 -5 157886 2141.25 22
 0 -4 -5 170080 2252.88 1
 0 4 5 178921 2138.42 4
 0 4 -5 181269 2315.79 1
 0 -4 5 176769 2144.53 4
 0 -4 5 174883 2200.49 14
 0 4 -5 172636 2121.71 8
 0 -4 -5 173405 2150.95 15
 0 4 5 170598 2208.06 12
 0 4 6 88608.5 1224.88 54
 0 4 6 94587.2 1553.2 105
 0 4 6 90141.3 1299.45 101
 0 -4 -6 94239.8 1516.6 100
 0 -4 -6 92898.9 1622.4 102
 0 -4 -6 91116.4 1579.68 94
 0 -4 -6 89197.6 1529.43 95
 0 4 6 98914.5 1598.88 97
 0 -4 -6 89280.6 1622.4 93
 0 4 6 97099.4 1568.09 89
 0 -4 -6 95346.5 1549.68 90
 0 4 6 96857.7 1569.19 91
 0 4 6 94902.2 1571.79 87
 0 -4 -6 94019.1 1550.43 88
 0 -4 -6 94157.6 1544.62 85
 0 4 6 91151.1 1251.26 80
 0 4 6 91498.4 1517.18 84
 0 -4 -6 91228.8 1614.68 21
 0 4 6 100607 1303.6 32
 0 -4 -6 94743.2 1426.14 24
 0 4 6 97414 1583.86 26
 0 -4 -6 88898.3 1530.39 22
 0 -4 6 99571.8 1532.5 14
 0 -4 -6 95756 1486.61 15
 0 4 6 100617 1657.48 9
 0 4 6 95438.1 1256.61 66
 0 4 6 96243.8 1579.84 27
 0 -4 -6 95476.5 1214.51 31
 0 4 6 97644.3 1227.53 30
 0 -4 -6 94800.3 1633.88 28
 0 4 6 91319.2 1238.87 72
 0 4 -6 100015 1710.69 1
 0 -4 6 101454 1559.78 4
 0 -4 -6 96386.6 1678.32 1
 0 4 -7 21032.7 722.983 10
 0 -4 -7 24398.4 685.62 15
 0 -4 7 23978.1 510.404 136
 0 -4 7 24720.6 563.482 134
 0 -4 -7 22441.9 524.827 135
 0 -4 -7 22515.9 532.66 133
 0 4 7 23416.2 548.761 72
 0 4 7 25416.8 563.525 75
 0 4 7 23477.6 533.604 129
 0 -4 -7 23230.6 536.499 122
 0 -4 -7 23324.9 537.493 125
 0 -4 -7 23078.1 534.045 123
 0 4 7 25327.3 558.629 124
 0 4 7 23783.5 537.051 119
 0 -4 -7 23778.3 538.826 121
 0 4 7 23753.7 537.005 116
 0 4 7 23686.5 532.087 118
 0 4 7 24072.5 538.857 115
 0 -4 7 23454.8 549.018 113
 0 -4 -7 23088.3 530.73 111
 0 -4 7 23569 483.007 112
 0 -4 7 24201.6 550.113 110
 0 4 7 23676.2 532.996 107
 0 -4 -7 23092 786.757 102
 0 -4 -7 24363.6 710.023 100
 0 4 7 23838 759.114 97
 0 -4 -7 22275.8 729.463 94
 0 -4 -7 21640 768.756 93
 0 -4 -7 22954 759.089 95
 0 -4 -7 23691.1 724.391 90
 0 4 7 24206.1 730.518 91
 0 4 7 24073.7 722.581 89
 0 -4 7 23194.7 592.943 40
 0 -4 7 23722.4 634.576 41
 0 -4 -7 23491.3 724.593 88
 0 -4 -7 23228.3 717.19 85
 0 4 7 24189.3 744.003 87
 0 4 7 23736.8 552.698 80
 0 -4 7 23279 563.987 79
 0 4 7 25053.6 554.301 81
 0 4 7 24906.4 580.154 32
 0 -4 -7 23838.6 506.025 31
 0 4 7 23953.9 518.989 6
 0 -4 -7 23779.2 847.096 1
 0 -4 7 23593.7 522.572 6
 0 -4 -7 22736.5 756.788 22
 0 4 7 24247.8 561.335 66
 0 -4 7 24059.5 593.2 71
 0 4 7 24509.6 560.129 69
 0 4 7 22297 530.855 54
 0 -4 7 23932 519.506 56
 0 -4 7 24743.3 546.411 57
 0 4 7 23467.9 528.464 55
 0 -4 7 23497.6 514.398 54
 0 -4 7 23948.2 535.456 63
 0 -4 -7 23570.9 552.42 61
 0 4 7 23340.9 544.465 58
 0 4 7 26192 532.525 30
 0 -4 -7 24694 818.534 28
 0 4 7 23829.2 764.089 27
 0 4 7 25518 781.643 26
 0 -4 -7 22547 526.971 47
 0 -4 7 23950.7 501.808 48
 0 -4 7 23346.5 565.787 45
 0 -4 7 23967.5 557.507 46
 0 4 7 23461 530.579 49
 0 -4 -8 38103.7 1123.13 16
 0 4 8 38326 712.689 129
 0 -4 -8 36303.7 725.916 123
 0 -4 -8 37216.9 729.723 125
 0 4 8 39995.2 756.163 124
 0 -4 -8 37962.2 735.96 122
 0 -4 -8 37914.4 734.883 121
 0 4 8 39431.3 721.826 115
 0 4 8 38425.3 708.637 118
 0 4 8 37897.3 711.516 116
 0 4 8 38639.6 1031.97 26
 0 4 8 36451.6 669.521 30
 0 -4 -8 39834.2 1125.04 28
 0 4 8 39073.8 1039.08 27
 0 -4 -8 40852.1 797.789 109
 0 -4 8 37992.3 758.479 113
 0 -4 -8 37211.2 727.858 111
 0 -4 8 39259.1 763.825 110
 0 4 8 38783.2 727.294 107
 0 -4 -8 38708.8 1083.55 102
 0 -4 -8 33238.4 1000.83 93
 0 -4 -8 35400.5 984.854 94
 0 -4 -8 36457.1 1052.99 95
 0 -4 -8 33806.2 935.468 96
 0 4 -8 32292 888.345 95
 0 -4 -8 37965.6 979.064 90
 0 4 8 36678.2 930.132 89
 0 4 8 37133.8 937.062 87
 0 -4 -8 36586.4 967.048 88
 0 4 8 38043.9 754.951 80
 0 4 8 35555.4 678.165 79
 0 -4 8 38513.6 780.987 79
 0 4 8 39711.1 744.411 81
 0 4 8 37440.2 756.522 66
 0 4 8 39678.7 768.717 69
 0 -4 8 41709.5 781.228 71
 0 -4 8 39641.9 720.468 63
 0 4 8 37912.7 755.918 58
 0 -4 -8 39009.5 749.853 61
 0 4 8 39711.3 783.204 32
 0 -4 8 36092.4 774.529 40
 0 -4 8 38508.9 840.966 41
 0 -4 8 39291.2 771.653 46
 0 -4 8 37516.5 763.954 45
 0 4 8 38252.8 732.221 49
 0 -4 8 38624.6 692.595 136
 0 -4 8 40569.9 783.009 134
 0 -4 8 38851.3 702.759 54
 0 -4 8 39354.1 726.168 56
 0 4 8 37226.1 728.695 55
 0 -4 8 39154.5 740.95 57
 0 4 8 37920.1 742.521 54
 0 -4 -8 37192.4 1054.46 22
 0 -4 8 37990.7 725.705 6
 0 4 8 38763.7 722.528 6
 0 -4 9 100119 1402.78 134
 0 4 9 97780.6 1271.75 132
 0 4 9 100919 1419.58 32
 0 -4 -9 94396.5 1352.03 111
 0 -4 9 98700.7 1392.43 113
 0 -4 -9 98240.6 1386.47 109
 0 -4 9 98481.5 1385.04 110
 0 4 9 98721.8 1314.02 107
 0 -4 -9 96355 1851.17 102
 0 -4 -9 86479.3 1811.24 95
 0 4 -9 77081.2 1581.96 96
 0 4 9 98418.8 1277.19 115
 0 4 9 95914.4 1267.33 116
 0 4 9 96363.8 1260.45 118
 0 -4 9 97022.8 1463.38 41
 0 -4 9 91974.9 1361.6 40
 0 -4 9 98595.3 1321.22 56
 0 4 9 94089.2 1339.43 55
 0 -4 9 99543.6 1289.2 54
 0 -4 9 100414 1363.31 57
 0 4 9 96628.5 1362.79 54
 0 4 9 92064.7 1265.17 79
 0 -4 9 96847.9 1404.79 79
 0 4 9 96757.8 1302.52 81
 0 4 9 96946.7 1365.18 80
 0 -4 -9 94639.2 1882.09 22
 0 -4 -9 93007.9 1352.69 123
 0 4 9 98790.5 1326.61 124
 0 4 9 96535.3 1267.39 129
 0 -4 9 99351.3 1341.86 6
 0 4 9 101494 1330.95 6
 0 4 9 98582.1 1376.46 69
 0 -4 -9 100693 1988.45 16
 0 -4 9 97572.1 1380.46 46
 0 -4 9 98044.2 1388.25 45
 0 4 9 98702.9 1326.57 49
 0 -4 -9 100059 1926.49 28
 0 4 9 96129.2 1739.75 26
 0 -4 10 8129.21 318.41 41
 0 -4 10 7661.31 273.222 40
 0 -4 10 8143.56 296.818 45
 0 4 10 7836.06 280.76 45
 0 4 10 -24.2738 31.9226 49
 0 4 10 -2.50425 20.5695 81
 0 4 10 7698.56 247.165 79
 0 -4 10 8381.35 307.721 79
 0 4 10 7438.29 249.558 124
 0 -4 -10 8252.07 324.209 74
 0 4 10 8100.6 302.828 72
 0 -4 10 8369.32 308.72 134
 0 4 -10 6408.62 346.483 22
 0 -4 -10 7656.19 489.246 22
 0 -4 10 8127.39 273.04 56
 0 4 10 7899.5 284.54 55
 0 -4 10 8045.43 253.993 54
 0 4 10 13.0096 19.5158 107
 0 -4 10 8700.8 307.714 113
 0 -4 -10 7971.03 280.175 109
 0 4 10 8323.41 288.218 69
 0 -4 -10 8353.58 489.258 28
 0 4 11 15.9362 40.8181 45
 0 4 11 90.1658 52.4585 41
 0 -4 11 51.0401 45.7941 45
 0 -4 11 54.1608 53.5714 41
 0 -4 11 41.6138 45.9171 79
 0 -4 11 80.6802 48.0079 113
 0 4 11 -16.0068 28.9717 69
 0 -4 -11 54.1902 66.8471 68
 0 -4 -11 46.0824 60.6575 29
 0 -4 -11 71.1782 52.0051 74
 0 4 11 143.413 54.4767 72
 0 4 12 34376 465.048 66
 0 -4 -12 33742.2 576.622 68
 0 -4 12 35248.2 471.418 113
 0 -4 12 36925.3 488.176 79
 0 4 12 35636.6 478.498 41
 0 -4 12 29043.7 408.602 41
 0 4 12 26677.5 381.396 45
 0 -4 -12 23029.2 471.459 131
 0 -5 0 53.489 57.7266 102
 0 -5 0 5.51204 29.8643 85
 0 5 0 23.0451 34.0573 89
 0 -5 0 2.8672 30.3202 88
 0 5 0 17.9385 36.0471 87
 0 -5 0 -3.39868 35.0297 93
 0 5 0 28.0491 32.152 91
 0 -5 0 16.6933 32.8939 90
 0 5 0 245.104 65.8749 97
 0 -5 0 3.12522 34.6611 94
 0 -5 0 24.7767 64.7072 16
 0 -5 0 81.1913 37.9589 14
 0 5 0 54.7916 46.0415 12
 0 5 0 167.279 65.9204 11
 0 5 0 267.19 60.5375 27
 0 -5 0 168.734 66.1603 28
 0 -5 0 36.0408 34.1409 31
 0 -5 0 3.91765 40.9058 24
 0 5 0 105.979 54.3067 26
 0 -5 0 13.9613 52.7717 21
 0 -5 0 -28.2365 83.4541 7
 0 5 0 39.3708 42.9658 105
 0 -5 -1 167.629 67.2047 102
 0 -5 1 135.271 68.5495 102
 0 5 1 51.8735 44.4314 101
 0 -5 -1 73.169 50.4197 100
 0 -5 -1 199.161 55.5124 85
 0 -5 1 148.486 38.5299 85
 0 -5 -1 93.7678 65.5953 21
 0 5 -1 139.633 49.7592 18
 0 5 1 288.74 53.83 18
 0 -5 -1 103.406 45.7607 88
 0 -5 1 124.91 36.0976 88
 0 5 -1 115.619 42.3265 87
 0 5 1 68.4671 42.0806 89
 0 5 1 149.339 52.5198 87
 0 5 -1 154.082 41.9817 89
 0 5 -1 122.15 36.9699 91
 0 -5 1 101.377 38.6228 93
 0 -5 -1 130.737 57.1647 93
 0 -5 1 134.385 37.4707 90
 0 -5 -1 130.55 49.4458 90
 0 5 1 123.197 48.2288 91
 0 -5 -1 93.8985 48.6598 94
 0 5 1 116.634 55.4487 97
 0 5 -1 177.41 66.1763 97
 0 -5 -1 164.209 40.567 95
 0 -5 1 89.438 34.7781 94
 0 5 -1 649.559 117.788 11
 0 -5 -1 396.369 88.5589 16
 0 5 -1 398.324 44.8041 10
 0 -5 1 86.217 45.0528 14
 0 5 1 134.186 52.9671 12
 0 5 -1 113.911 62.3159 12
 0 -5 -1 712.455 98.9142 15
 0 -5 -1 105.014 41.7602 14
 0 -5 -1 119.134 55.9599 28
 0 5 -1 178.4 63.5648 27
 0 5 1 267.31 57.2483 27
 0 -5 1 439.257 92.6195 28
 0 -5 -1 82.1078 51.4895 24
 0 5 1 74.9362 51.3389 26
 0 -5 -1 160.612 50.6518 22
 0 -5 -1 344.376 54.4199 31
 0 -5 1 297.11 107.109 7
 0 5 -1 792.009 109.283 105
 0 5 1 246.812 58.271 105
 0 -5 -2 200634 2353.67 100
 0 5 2 194382 2231.43 101
 0 5 -2 177591 2298.25 18
 0 5 2 197529 2159.89 18
 0 5 2 189421 2207.19 20
 0 -5 -2 206816 2431.39 21
 0 -5 -2 205681 2345.51 88
 0 5 2 204257 2343.6 87
 0 -5 2 193972 1963.4 88
 0 -5 -2 204166 2320.81 85
 0 -5 -2 208913 2331.58 90
 0 5 2 207277 2329.63 89
 0 5 2 205104 2310.67 91
 0 -5 2 194600 1960.73 90
 0 -5 -2 215870 2297.45 95
 0 -5 -2 204002 2379.57 94
 0 5 2 195382 2270.7 97
 0 -5 -2 201486 2422.57 93
 0 5 -2 188832 2367.55 97
 0 -5 2 183962 1992.41 93
 0 -5 2 191631 1978.23 94
 0 -5 -2 204497 2037.31 14
 0 5 -2 192735 2408.35 12
 0 -5 -2 207381 2446.99 16
 0 -5 -2 199032 2341.4 15
 0 5 -2 184794 2060.97 10
 0 -5 2 205881 2320.14 14
 0 5 2 196614 2233.43 12
 0 5 -2 195023 2496.72 11
 0 5 2 193652 2222.62 27
 0 -5 -2 202770 2353.71 28
 0 -5 -2 196857 2315.37 24
 0 5 2 193936 2265.94 26
 0 -5 -2 204763 2354.93 22
 0 -5 2 193107 2068.55 31
 0 -5 -2 199726 2064.78 31
 0 5 2 202460 2015.24 32
 0 -5 2 212057 2728.55 7
 0 5 -2 157916 2345.99 105
 0 5 2 196417 2204.68 105
 0 -5 -2 193543 2233.54 106
 0 5 3 719.434 93.0621 101
 0 5 3 738.842 75.2136 98
 0 -5 -3 967.245 124.232 100
 0 -5 -3 770.296 100.468 95
 0 5 3 671.019 101.391 97
 0 5 3 1210.87 119.563 18
 0 5 3 775.698 95.3138 20
 0 -5 -3 1069.06 138.078 21
 0 -5 -3 888.379 113.094 24
 0 5 3 891.265 114.976 26
 0 -5 -3 884.448 117.936 22
 0 5 -3 1010.28 103.831 10
 0 -5 -3 899.715 116.535 15
 0 5 -3 709.978 128.707 11
 0 -5 3 919.538 118.066 14
 0 5 3 720.477 104.657 12
 0 5 -3 639.921 127.004 12
 0 -5 -3 1322.22 152.324 16
 0 5 3 723.573 100.855 27
 0 -5 -3 804.476 116.241 28
 0 5 3 742.263 72.9584 30
 0 -5 -3 753.236 78.5651 31
 0 5 3 1383.84 99.986 32
 0 5 3 883.651 123.193 87
 0 5 3 935.334 119.031 89
 0 5 3 903.872 116.906 91
 0 -5 -3 654.682 62.3272 3
 0 -5 -3 856.645 90.158 1
 0 -5 3 883.08 166.071 7
 0 5 -3 770.549 92.107 1
 0 5 3 937.206 109.534 105
 0 -5 -3 728.8 94.9136 106
 0 5 4 56759.5 938.813 101
 0 -5 -4 56879.2 1124.3 102
 0 -5 -4 55925.2 1051.23 100
 0 5 4 56459.2 1047.99 84
 0 -5 -4 58670.7 1138.5 21
 0 5 4 55124.2 905.899 20
 0 5 4 56050.6 983.943 18
 0 5 4 58703 1081.44 91
 0 -5 -4 59482.5 1106.04 90
 0 5 4 57032 1069.28 89
 0 -5 -4 56147.3 1171.81 93
 0 -5 -4 55090.5 992.597 95
 0 5 4 56092.5 1034.17 97
 0 -5 -4 56905.2 1132.51 94
 0 5 -4 55298.7 1022.13 8
 0 5 4 57967.6 1037.28 12
 0 -5 -4 57044.7 1044.02 15
 0 -5 -4 57954.5 1144.51 16
 0 5 -4 52143.4 954.978 10
 0 5 4 57020.2 1034.49 27
 0 -5 -4 56547.1 1097.72 28
 0 5 4 53942.4 779.968 30
 0 -5 -4 55981.2 1043.11 22
 0 -5 -4 55271.7 1007.88 24
 0 5 4 63717.8 873.784 32
 0 -5 -4 55634.5 820.388 31
 0 -5 -4 59809.7 1123.17 88
 0 5 4 58684.4 1113.83 87
 0 -5 -4 57491.3 1094.54 85
 0 -5 -4 52484.2 940.706 1
 0 -5 4 60675.5 1364.08 7
 0 -5 -4 52928.2 903.721 106
 0 5 4 58861.5 1031.03 105
 0 5 5 13801.3 430.283 101
 0 -5 -5 13178.4 497.351 100
 0 -5 -5 13133.3 543.559 102
 0 -5 -5 12823.1 475.848 95
 0 -5 -5 13419.7 545.084 94
 0 -5 -5 13793.3 576.657 93
 0 -5 -5 13318 519.168 90
 0 -5 -5 13790.2 536.458 88
 0 -5 -5 13713.8 525.978 85
 0 -5 -5 14016.2 559.801 21
 0 5 5 12808.8 391.59 20
 0 5 5 12902.1 463.96 18
 0 -5 -5 13182.3 490.552 15
 0 5 -5 12254.5 464.108 10
 0 -5 -5 13843 563.492 16
 0 5 5 13833 506.992 12
 0 5 -5 12775.3 469.245 8
 0 -5 5 14141.7 515.221 14
 0 -5 -5 12240.9 471.107 1
 0 5 5 13093.9 481.115 105
 0 5 5 13415.8 346.879 30
 0 -5 -5 13633.9 540.431 28
 0 5 5 13479.1 497.595 27
 0 -5 -5 13043.6 357.931 31
 0 5 5 14700 385.677 32
 0 -5 -5 12275.1 485.858 22
 0 -5 -5 13188.1 468.132 24
 0 -5 6 115327 1785.3 14
 0 -5 -6 111744 1737.28 15
 0 5 6 113285 1816.99 12
 0 -5 -6 114255 1960.52 16
 0 5 -6 99327.3 1701.91 10
 0 -5 6 113329 1437.01 134
 0 -5 -6 109745 1461.25 135
 0 -5 -6 110784 1470.15 133
 0 5 6 108347 1425.28 72
 0 -5 6 100576 1380.76 76
 0 -5 -6 113002 1420.7 31
 0 5 6 119991 1498.66 32
 0 -5 -6 113587 1948.68 21
 0 5 6 112416 1465.72 129
 0 5 6 115014 1439.47 124
 0 -5 -6 109065 1462.29 125
 0 -5 -6 112195 1473.82 123
 0 -5 -6 112281 1471.02 122
 0 -5 -6 110806 1464.84 121
 0 5 6 112535 1456.71 119
 0 5 6 110777 1459.41 115
 0 5 6 111571 1453.65 118
 0 5 6 112056 1463.56 116
 0 -5 -6 112004 1467 111
 0 -5 -6 120053 1555.66 109
 0 -5 6 109054 1422.01 113
 0 -5 6 108424 1383.22 112
 0 -5 6 110898 1421.47 110
 0 5 6 110579 1441.24 107
 0 5 6 109137 1774.59 105
 0 5 6 108887 1522.27 101
 0 -5 -6 111120 1767.43 100
 0 -5 -6 111019 1916.53 102
 0 -5 -6 103783 1746.75 95
 0 -5 -6 112175 1885.85 94
 0 -5 -6 108129 1926.03 93
 0 5 6 115342 1825.82 97
 0 5 6 114016 1830.98 91
 0 5 6 115255 1839.93 89
 0 -5 -6 114506 1838.58 90
 0 -5 6 107830 1584.23 41
 0 -5 6 100967 1500.41 40
 0 -5 -6 113343 1828.17 85
 0 -5 -6 114142 1847.47 88
 0 5 6 116626 1855.53 87
 0 -5 6 111207 1480.8 79
 0 5 6 107109 1752.11 84
 0 -5 -6 113388 1434.88 83
 0 5 6 110838 1459.27 80
 0 5 6 113720 1435.28 81
 0 5 6 114260 1820.79 26
 0 -5 -6 110115 1666.16 24
 0 -5 -6 109630 1818.91 22
 0 5 6 112576 1442.93 66
 0 -5 6 109582 1549.09 71
 0 5 6 113002 1451.69 69
 0 5 6 104941 1360.52 55
 0 -5 6 101509 1337.82 52
 0 -5 6 107655 1339.88 53
 0 -5 6 108937 1403.32 57
 0 -5 6 107404 1382.61 54
 0 5 6 99688.3 1391.57 54
 0 -5 6 111405 1429.22 63
 0 5 6 107772 1401.4 58
 0 -5 -6 113130 1479.89 61
 0 -5 -6 112246 1448.49 62
 0 5 6 114057 1812.6 27
 0 5 6 117835 1418.77 30
 0 5 6 108199 1418.81 49
 0 -5 6 105106 1391.84 48
 0 -5 6 109470 1424.16 46
 0 -5 6 108201 1457.07 45
 0 -5 -6 110527 1463.75 47
 0 -5 -7 519.839 115.204 15
 0 -5 -7 520.124 145.758 16
 0 5 -7 475.58 120.396 10
 0 -5 -7 654.254 125.15 3
 0 -5 -7 462.92 87.8827 135
 0 -5 7 458.826 87.2173 134
 0 -5 7 521.688 80.0529 136
 0 5 7 493.492 91.2485 72
 0 -5 7 629.963 92.0861 76
 0 5 7 568.733 98.7534 32
 0 -5 -7 572.538 87.5073 31
 0 -5 -7 752.211 168.584 21
 0 5 7 507.909 91.9808 129
 0 -5 -7 509.306 93.2712 122
 0 5 7 445.074 88.9976 124
 0 -5 -7 493.707 89.371 123
 0 -5 -7 465.242 88.0552 125
 0 -5 -7 527.159 91.4268 121
 0 5 7 518.533 91.3911 115
 0 5 7 519.32 91.7551 116
 0 5 7 551.039 91.1276 118
 0 -5 7 582.116 89.6658 110
 0 -5 7 661.833 100.458 113
 0 -5 -7 550.089 93.1825 111
 0 -5 -7 729.947 111.855 109
 0 -5 7 586.011 83.8403 112
 0 5 7 615.336 95.7253 107
 0 5 7 540.106 136.318 105
 0 -5 -7 507.885 124.389 100
 0 -5 -7 415.819 136.914 102
 0 5 7 601.724 142.645 97
 0 -5 -7 428.986 125.084 95
 0 -5 -7 738.099 152.338 94
 0 -5 -7 504.667 139.66 93
 0 5 7 561.891 128.925 89
 0 -5 -7 600.428 133.259 90
 0 5 7 636.558 136.203 91
 0 -5 7 606.5 114.121 40
 0 -5 7 483.972 113.62 41
 0 5 7 603.059 135.373 87
 0 -5 -7 512.106 123.902 88
 0 -5 7 469.218 96.062 79
 0 5 7 833.613 108.681 81
 0 -5 -7 469.509 119.093 85
 0 5 7 501.734 130.545 26
 0 -5 -7 521.451 142.576 22
 0 5 7 435.267 89.4499 69
 0 5 7 515.728 94.0657 66
 0 -5 7 468.792 104.902 71
 0 5 7 430.455 79.2342 55
 0 -5 7 652.967 94.4319 57
 0 -5 7 550.018 82.8229 54
 0 -5 7 469.396 78.7578 56
 0 5 7 420.514 83.6465 54
 0 -5 -7 558.331 91.2567 62
 0 5 7 558.494 91.8672 58
 0 -5 7 429.615 86.8155 63
 0 -5 -7 520.165 91.78 61
 0 5 7 424.847 80.9348 30
 0 5 7 530.128 136.783 27
 0 -5 7 601.105 104.272 45
 0 -5 7 511.384 90.774 46
 0 -5 7 484.719 82.2754 48
 0 5 7 910.132 113.44 49
 0 -5 8 139713 1698.47 6
 0 -5 8 147959 1808.74 134
 0 -5 8 138006 1653.03 136
 0 5 8 138958 1801.57 72
 0 5 8 143403 1826.44 32
 0 -5 -8 145730 2503.93 21
 0 5 8 141920 1764.05 129
 0 -5 -8 136615 1800.18 122
 0 5 8 148241 1790.59 124
 0 -5 -8 135740 1801.04 123
 0 -5 -8 133988 1794.68 125
 0 -5 -8 135896 1792.05 121
 0 5 8 144417 1773.3 115
 0 5 8 141882 1754.68 118
 0 5 8 142796 1768.49 116
 0 -5 8 138948 1786.11 113
 0 -5 8 138655 1661.17 112
 0 -5 8 148835 1805.19 110
 0 -5 -8 149625 1901.95 109
 0 -5 -8 137381 1801.42 111
 0 5 8 141504 1765.95 107
 0 -5 -8 142413 2409.16 102
 0 -5 -8 129147 2233.89 94
 0 -5 -8 121019 2275.73 93
 0 -5 -8 129611 2291 95
 0 5 8 135763 2132.68 89
 0 -5 -8 134096 2195.73 90
 0 5 8 135894 2132.92 87
 0 -5 -8 133659 2202.58 88
 0 5 8 147450 1777.84 81
 0 -5 8 138735 1829.21 79
 0 5 8 139656 1805.12 80
 0 5 8 142689 2249.28 27
 0 5 8 146862 2269.84 26
 0 5 8 138098 1676.09 30
 0 -5 -8 145866 2451.65 28
 0 5 8 144316 1823.9 69
 0 -5 8 148077 1837.76 71
 0 5 8 141489 1811.79 66
 0 5 8 142301 1765.45 49
 0 -5 8 143099 1827.53 45
 0 -5 8 134465 1659.33 48
 0 -5 8 141792 1790.92 46
 0 5 8 137614 1774.45 58
 0 -5 8 145380 1763.65 63
 0 -5 -8 143830 1814.56 61
 0 -5 8 141080 1698.9 56
 0 5 8 134541 1723.51 55
 0 -5 8 145054 1763.24 57
 0 -5 8 142279 1687.74 54
 0 -5 -8 139156 2378.69 22
 0 -5 8 133761 1824.32 40
 0 -5 8 141134 1936.96 41
 0 5 9 131.989 55.7053 129
 0 5 9 155.867 62.4024 116
 0 5 9 157.916 60.9246 118
 0 5 9 202.062 65.6386 115
 0 -5 9 218.39 72.7227 110
 0 -5 9 153.559 66.7272 113
 0 -5 -9 201.453 73.1039 109
 0 -5 -9 232.28 76.3973 111
 0 5 9 245.023 70.2167 107
 0 -5 -9 437.986 139.252 102
 0 5 9 668.382 95.6522 49
 0 -5 9 176.644 65.5 46
 0 -5 -9 139.333 128.781 21
 0 -5 -9 261.701 76.3561 121
 0 -5 -9 253.875 77.505 120
 0 -5 -9 260.107 80.3616 122
 0 -5 9 219.815 76.5823 40
 0 5 9 151.713 62.6555 45
 0 -5 9 103.088 73.096 41
 0 -5 9 294.302 80.6247 45
 0 -5 9 149.648 56.3942 56
 0 -5 9 126.153 53.4724 54
 0 5 9 206.731 66.5876 55
 0 -5 9 669.346 97.5602 57
 0 -5 9 728.378 110.481 79
 0 5 9 322.623 72.8346 81
 0 5 9 171.391 71.6609 80
 0 5 9 85.7287 67.9353 32
 0 -5 -9 188.954 81.0508 74
 0 5 9 78.779 65.5513 72
 0 -5 -9 197.744 67.5965 61
 0 -5 -9 286.363 127.881 28
 0 -5 -9 360.988 144.018 22
 0 5 9 125.032 90.5357 26
 0 5 9 199.306 68.4864 124
 0 -5 -9 231.778 79.6083 123
 0 -5 -9 396.693 88.4259 125
 0 -5 9 211.717 70.9759 134
 0 5 9 196.378 62.3328 132
 0 5 9 151.599 72.1703 66
 0 5 9 270.331 78.2451 69
 0 -5 10 24830.9 448.042 40
 0 -5 10 27400.1 536.027 41
 0 -5 10 27094.2 510.991 134
 0 -5 10 27909.2 533.113 79
 0 5 10 26583.5 486.527 69
 0 -5 -10 29266.3 679.232 68
 0 5 10 26435.5 515.297 66
 0 -5 -10 28691.2 596.846 74
 0 5 10 27081.9 526.565 32
 0 -5 -10 26590.5 612.824 29
 0 -5 -10 27126.1 881.257 28
 0 5 10 26766.3 450.81 49
 0 5 10 25570.9 450.88 45
 0 -5 10 27210.2 491.063 45
 0 -5 10 27220.5 509.42 46
 0 5 10 26151.3 464.088 55
 0 -5 10 27877.6 510.99 110
 0 -5 -10 25622 505.993 109
 0 -5 10 27556.8 510.012 113
 0 -5 11 24306.9 413.595 46
 0 5 11 20690.9 322.406 45
 0 -5 -11 22802.6 449.406 74
 0 5 11 22488.6 403.159 72
 0 -5 -11 25528.9 563.782 68
 0 -5 11 23027.3 389.996 113
 0 -5 11 22366.7 382.652 41
 0 5 11 22861.6 408.987 41
 0 -5 -11 24257.1 519.647 131
 0 -5 -11 19491.8 443.314 128
 0 -5 11 23533.5 411.214 79
 0 5 12 20031.4 292.673 41
 0 5 12 21852.7 309.3 117
 0 -6 0 29165.4 770.612 102
 0 6 0 30890.8 690.91 97
 0 -6 0 28497.2 658.656 93
 0 -6 0 29402.2 639.615 94
 0 -6 0 30747.2 809.865 16
 0 6 0 28731.1 535.755 18
 0 -6 0 29256.2 750.295 21
 0 -6 0 29140.8 714.251 24
 0 6 0 29482.6 681.565 26
 0 -6 0 29090.6 540.948 31
 0 6 0 29356.4 472.738 32
 0 6 0 28985.8 618.17 27
 0 -6 0 29418.5 755.097 28
 0 -6 0 29135.5 620.188 88
 0 -6 0 30084.7 620.207 85
 0 6 0 31786.5 650.761 87
 0 6 0 30744.4 624.599 91
 0 6 0 30533.6 622.05 89
 0 -6 0 29806.5 617.281 90
 0 6 0 31186.4 652.335 12
 0 -6 0 29647.3 639.406 14
 0 6 0 29917.6 617.967 105
 0 -6 -1 149.756 72.9318 102
 0 6 1 177.31 66.7227 101
 0 -6 -1 299.703 81.5363 100
 0 -6 1 206.681 51.2726 85
 0 -6 -1 1619.37 185.909 16
 0 6 1 256.785 55.6495 18
 0 -6 -1 114.391 78.8166 21
 0 6 -1 256.67 55.4145 18
 0 -6 -1 285.555 71.2643 88
 0 -6 -1 391.446 82.6912 85
 0 6 1 124.516 53.3302 89
 0 -6 1 207.548 52.0203 88
 0 6 -1 156.764 46.1284 87
 0 6 1 138.158 59.635 87
 0 6 -1 108.012 42.2215 91
 0 6 1 129.436 54.9944 91
 0 -6 1 176.509 55.3944 93
 0 -6 -1 281.22 69.4916 90
 0 -6 -1 164.104 65.8808 93
 0 -6 1 226.692 53.2571 90
 0 6 -1 127.18 42.9026 89
 0 6 -1 293.589 78.4492 97
 0 -6 -1 218.316 67.7251 94
 0 -6 1 228.919 54.7362 94
 0 6 1 71.0492 53.5653 97
 0 6 1 142.336 39.7959 32
 0 6 -1 96.8303 59.2169 27
 0 -6 1 244.76 57.1621 31
 0 -6 1 253.718 82.6004 28
 0 6 1 150.201 54.7584 27
 0 -6 -1 155.278 72.4356 28
 0 6 1 201.584 73.4026 26
 0 -6 -1 434.392 94.3899 24
 0 -6 1 588.787 147.666 7
 0 -6 -1 478.426 151.392 7
 0 6 1 338.873 72.5378 12
 0 -6 -1 192.709 54.363 14
 0 6 -1 176.586 77.2105 11
 0 6 -1 1648.23 150.417 12
 0 -6 1 140.009 56.6888 14
 0 6 1 135.67 55.383 105
 0 6 -1 551.546 96.6027 105
 0 -6 -2 30669.2 756.438 100
 0 -6 -2 30619.6 801.069 102
 0 6 2 29686.2 672.457 101
 0 6 2 30258 672.846 20
 0 6 2 30223.5 609.933 18
 0 -6 -2 31118.8 834.438 21
 0 -6 -2 31168.9 726.606 85
 0 6 2 32086.6 745.394 87
 0 -6 -2 30553.6 728.006 88
 0 6 2 31345.7 713.761 89
 0 6 2 31258 714.895 91
 0 -6 -2 30134.9 716.24 90
 0 -6 -2 30049.7 741.425 94
 0 6 -2 30555 754.042 97
 0 -6 -2 29876.6 775.938 93
 0 6 2 30812.8 702.832 97
 0 -6 2 30096.1 573.389 31
 0 6 2 32465 530.594 32
 0 -6 -2 30611.2 569.621 31
 0 6 2 30097.4 665.266 27
 0 -6 -2 31265.4 780.045 28
 0 6 -2 30294.8 708.787 27
 0 -6 -2 30422.2 735.366 24
 0 6 2 28269.7 689.447 26
 0 -6 2 35210.9 998.6 7
 0 6 -2 31688.5 748.854 12
 0 -6 2 31354.7 713.877 14
 0 6 2 30193.1 671.919 12
 0 -6 -2 30958 751.034 15
 0 6 -2 31351 818.048 11
 0 -6 -2 31519.6 848.847 16
 0 6 2 30525.9 652.516 105
 0 6 -2 31357 755.022 105
 0 -6 -3 35256.3 853.518 100
 0 6 3 35097.4 739.177 101
 0 6 3 33249.9 628.152 98
 0 6 3 35980.1 797.71 97
 0 -6 -3 37936.5 892.147 94
 0 -6 -3 36502.7 917.377 93
 0 6 -3 34090.1 842.197 97
 0 6 3 35905.2 722.97 18
 0 6 3 34613.5 724.909 20
 0 -6 -3 36673 939.626 21
 0 6 3 35659.2 799.636 26
 0 -6 -3 37685.7 906.916 22
 0 -6 -3 35842.7 820.543 24
 0 6 3 38069.9 620.395 32
 0 -6 -3 36100.8 643.055 31
 0 6 3 33056 581.591 30
 0 -6 -3 36389 887.35 28
 0 6 3 36181.3 781.04 27
 0 -6 3 39261.4 1107.95 7
 0 -6 -3 37583.7 851.233 85
 0 -6 -3 37799.2 868.842 88
 0 6 3 38388 874.804 87
 0 6 3 36977.2 833.985 89
 0 -6 -3 38676.2 863.422 90
 0 6 3 37288.3 840.52 91
 0 -6 -3 37695.3 961.27 16
 0 6 -3 35552.8 934.91 11
 0 -6 -3 35864.1 846.971 15
 0 6 -3 34095.2 854.537 12
 0 6 3 37152.4 794.145 12
 0 6 3 32314.9 643.883 8
 0 -6 3 35476.4 820.926 14
 0 6 3 36440.6 764.064 105
 0 6 -3 30601.5 843.729 105
 0 6 4 12137.2 420.315 101
 0 -6 -4 11495.8 485.727 100
 0 6 4 12310.9 472.407 97
 0 -6 -4 12066.7 500.203 95
 0 6 4 12661 507.053 91
 0 6 4 13025.6 513.413 89
 0 6 4 12602.9 519.328 87
 0 6 4 11811.1 473.442 84
 0 6 4 11763.9 399.863 20
 0 -6 -4 12606.5 563.952 21
 0 6 4 12000.4 428.593 18
 0 6 4 14313.9 383.826 32
 0 -6 -4 12265 359.549 31
 0 -6 -4 12890.7 498.86 15
 0 6 -4 11732.1 472.857 8
 0 6 -4 10714 386.458 10
 0 6 -4 10544.2 508.411 12
 0 6 4 12570 471.815 12
 0 -6 4 12116.5 484.491 14
 0 6 -4 11801.5 552.732 11
 0 -6 -4 11998.9 554.815 16
 0 6 4 12527.5 458.045 105
 0 6 4 12012.6 326.927 30
 0 -6 -4 12029.8 345.533 29
 0 -6 -4 12211.7 522.866 28
 0 6 4 12422.9 472.546 27
 0 -6 4 13261.6 669.407 7
 0 6 4 12237.3 471.609 26
 0 -6 -4 12476 547.55 22
 0 -6 -4 12281.7 473.499 24
 0 -6 5 33101.4 664.217 67
 0 -6 5 34799.6 755.364 71
 0 6 5 34125 644.297 66
 0 -6 -5 35627.6 708.298 123
 0 -6 -5 35653.8 707.893 125
 0 6 5 35444.2 649.797 124
 0 -6 -5 35350.4 706.261 122
 0 -6 -5 35968.9 706.583 121
 0 -6 -5 34502.6 701.63 61
 0 -6 -5 35058.4 689.123 62
 0 -6 5 33562.7 658.135 63
 0 -6 5 33876.6 608.785 110
 0 -6 5 32901.1 635.358 112
 0 -6 -5 35623 705.124 111
 0 -6 -5 35858.9 731.337 109
 0 6 5 34341.4 664.815 107
 0 6 5 34830.8 865.511 105
 0 6 5 35188.3 767.226 101
 0 -6 -5 33875 895.193 100
 0 -6 -5 34990.6 992.559 102
 0 -6 -5 32736.5 903.363 95
 0 -6 -5 34776.4 979.653 94
 0 -6 -5 34661.5 1025.05 93
 0 -6 -5 36368 954.395 90
 0 -6 5 32286.2 719.847 40
 0 -6 5 33963.3 763.73 41
 0 6 5 34252.1 724.806 20
 0 -6 -5 36048 1033.55 21
 0 6 5 32866.4 799.961 18
 0 -6 -5 35613.1 957.338 88
 0 -6 -5 35840 944.367 85
 0 -6 -5 35235.4 686.69 83
 0 6 5 33223.7 636.222 81
 0 -6 5 34120 688.128 79
 0 6 5 34611.5 669.452 80
 0 -6 -5 35124.1 675.321 31
 0 6 5 37545.7 689.021 32
 0 6 5 34071.4 648.38 72
 0 -6 5 32180.3 646.033 76
 0 -6 -5 33660.4 975.136 22
 0 -6 -5 33494.1 839.754 24
 0 -6 -5 34234.9 878.375 15
 0 -6 5 34955.3 906.965 14
 0 6 5 35161.1 887.856 12
 0 6 -5 29635.6 950.461 11
 0 6 -5 31474.6 783.181 10
 0 -6 -5 35969.2 1043.11 16
 0 6 -5 28068.6 917.351 12
 0 6 -5 35422.8 873.912 8
 0 -6 5 33383.4 625.041 53
 0 -6 5 31763.9 620.377 54
 0 -6 5 32537.2 628.454 52
 0 -6 5 32581.9 607.519 57
 0 -6 -5 33203.1 952.545 28
 0 -6 -5 31976.3 647.726 29
 0 6 5 35026.3 877.323 27
 0 6 5 35184.4 640.693 30
 0 -6 5 33957.1 624.678 134
 0 -6 -5 34951.2 701.258 135
 0 -6 -5 34626.2 705.988 133
 0 -6 -5 35235.6 699.135 47
 0 -6 5 33706.2 655.245 48
 0 -6 5 32750.8 609.476 46
 0 6 -6 5835.47 349.387 10
 0 6 6 7853.06 429.979 12
 0 6 -6 6464.19 444.362 11
 0 -6 -6 7539.19 501.762 16
 0 -6 -6 7288.92 403.25 15
 0 -6 6 7419.19 420.95 14
 0 -6 -6 6985.24 311.752 133
 0 -6 -6 7185.05 309.439 135
 0 -6 6 7305.52 281.479 134
 0 -6 6 6415.52 268.378 76
 0 -6 -6 7535.89 342.672 74
 0 6 6 7159.13 288.479 72
 0 6 6 7950.59 314.024 32
 0 -6 -6 7262.3 295.612 31
 0 -6 -6 7633.8 493.577 21
 0 6 6 7147.47 301.65 129
 0 -6 -6 7132.45 311.365 125
 0 -6 -6 7165.59 310.686 122
 0 6 6 7314.94 289.437 124
 0 -6 -6 6992.74 307.815 123
 0 -6 -6 7005.47 308.185 121
 0 6 6 7208.33 301.951 119
 0 6 6 7466.56 303.882 118
 0 6 6 7112.42 299.747 116
 0 6 6 7025.65 297.954 115
 0 -6 6 7213.29 272.226 110
 0 -6 -6 7629.82 317.633 111
 0 -6 6 7011.66 279.698 112
 0 -6 -6 7678.55 337.041 109
 0 -6 6 7167.33 284.046 113
 0 6 6 6919.87 292.543 107
 0 6 6 7242.52 400.915 105
 0 -6 -6 7152.8 469.226 102
 0 -6 -6 7394.77 418.987 100
 0 -6 -6 7551.22 468.615 94
 0 -6 -6 6917.68 466.061 93
 0 -6 -6 7442.7 440.869 90
 0 6 6 7385.81 427.122 89
 0 6 6 7774.43 436.558 91
 0 -6 6 7019.97 343.021 41
 0 -6 6 6542.28 313.931 40
 0 6 6 7100.68 422.306 87
 0 -6 -6 7199.26 434.569 85
 0 -6 -6 7039.16 431.676 88
 0 6 6 7091.35 285.731 81
 0 6 6 7634.85 308.82 80
 0 -6 -6 7246.19 299.032 83
 0 -6 6 7089.5 309.678 79
 0 -6 -6 7374.17 475.223 22
 0 6 6 7654.6 423.608 26
 0 -6 -6 7010.01 377.046 24
 0 6 6 7593.63 297.788 66
 0 -6 6 7287.12 342.532 71
 0 -6 6 7117.35 299.534 67
 0 6 6 7230.55 293.337 69
 0 -6 6 6711.12 263.54 54
 0 -6 6 6894.6 262.586 53
 0 -6 6 6588.78 261.39 52
 0 -6 6 7010.69 270.255 57
 0 -6 -6 7626.14 321.001 61
 0 -6 6 6911.45 289.115 63
 0 6 6 6707.79 263.841 58
 0 -6 -6 7126.65 299.911 62
 0 6 6 7591.48 417.03 27
 0 -6 -6 7197.71 458.551 28
 0 6 6 7653.51 286.308 30
 0 -6 -6 6849.03 302.865 47
 0 -6 6 6804.46 271.185 46
 0 -6 6 7273.44 289.864 48
 0 6 6 7012.63 287.975 49
 0 6 -7 9795.08 552.117 11
 0 -6 -7 12733.4 542.24 15
 0 -6 -7 13332.8 702.209 16
 0 -6 7 13635 404.451 134
 0 6 7 12867.4 408.3 72
 0 -6 7 11955.7 363.584 76
 0 -6 -7 13313.8 478.2 74
 0 -6 -7 12681.4 393.133 31
 0 6 7 12953.7 414.052 32
 0 -6 -7 13255.7 691.827 21
 0 6 7 13322.6 422.515 129
 0 -6 -7 12935.6 429.784 122
 0 6 7 13661.9 410.862 124
 0 -6 -7 12054.7 420.202 125
 0 -6 -7 12689.7 425.812 123
 0 -6 -7 12323.8 421.251 121
 0 6 7 12543.4 413.357 115
 0 6 7 13227.1 422.768 116
 0 6 7 12663.8 410.036 118
 0 -6 7 13017.6 387.48 110
 0 -6 -7 12792.7 423.99 111
 0 -6 7 12298.8 394.823 113
 0 -6 7 12440.6 373.443 112
 0 -6 -7 13401.3 464.129 109
 0 6 7 11925.3 536.529 105
 0 6 7 12508 401.629 107
 0 -6 -7 11888.7 627.913 102
 0 6 7 13105.4 577.42 97
 0 -6 -7 12047.9 548.294 100
 0 -6 -7 11646.1 623.721 93
 0 -6 -7 12528 613.575 94
 0 6 7 12021.6 564.909 89
 0 6 7 12652.4 583.217 91
 0 -6 -7 12619.1 588.397 90
 0 -6 7 12256.4 461.558 41
 0 -6 7 11602.4 423.963 40
 0 6 7 12877.7 587.21 87
 0 -6 -7 12147.4 581.136 88
 0 -6 -7 12351.6 581.173 85
 0 -6 7 13283.4 462.552 71
 0 6 7 12916.6 407.668 66
 0 6 7 13336 416.531 69
 0 -6 7 12356.8 387.532 46
 0 -6 7 12818.6 418.184 45
 0 6 7 12747.8 400.65 49
 0 -6 7 12741.2 386.922 48
 0 -6 -7 12936 669.589 22
 0 6 7 13172.5 579.588 26
 0 -6 -7 12627.4 426.766 61
 0 -6 7 12795.6 407.349 63
 0 -6 -7 13115.5 412.585 62
 0 6 7 11994 375.837 58
 0 -6 7 12015.7 348.097 53
 0 -6 7 11876.9 344.268 52
 0 -6 7 12938.7 381.831 57
 0 6 7 12153.8 360.378 55
 0 -6 7 12112.8 354.658 54
 0 -6 -7 12104 427.284 29
 0 6 7 12782.9 383.539 30
 0 -6 -7 12078.4 629.117 28
 0 6 7 13212.9 573.585 27
 0 6 7 12729.1 415.436 80
 0 6 7 13450 410.002 81
 0 -6 7 13061 436.374 79
 0 -6 -7 12799.7 398.18 83
 0 6 8 19295.7 502.225 129
 0 6 8 19731.2 507.9 115
 0 6 8 19723.7 509.514 116
 0 6 8 19734.6 505.723 118
 0 -6 8 19108.1 457.051 112
 0 -6 -8 20652.5 580.159 109
 0 -6 -8 19405.8 537.138 111
 0 -6 8 19650.1 488.829 110
 0 -6 8 19682.4 506.222 113
 0 6 8 19466.9 501.953 107
 0 -6 -8 20078.2 822.752 102
 0 6 8 19860.7 501.726 49
 0 -6 8 19522.7 500.965 46
 0 -6 8 19530.8 513.513 45
 0 -6 8 18621.1 457.168 48
 0 -6 -8 19779.2 876.733 21
 0 -6 -8 19635.3 541.286 122
 0 -6 -8 19145 536.284 123
 0 -6 -8 18702.5 528.768 125
 0 6 8 20154.1 505.533 124
 0 -6 8 17890.5 513.376 40
 0 -6 8 19314.9 571.968 41
 0 6 8 19195.7 511.27 66
 0 -6 8 20435.1 532.782 71
 0 6 8 20619.7 525.904 69
 0 -6 8 19500.9 537.769 79
 0 6 8 19583 495.079 81
 0 6 8 19114.8 508.751 72
 0 -6 -8 20428 602.504 74
 0 6 8 19528.3 515.989 32
 0 -6 -8 19842.6 884.641 16
 0 6 8 19273.5 454.375 30
 0 -6 -8 18660.3 558.717 29
 0 6 8 19852.6 722.918 26
 0 6 8 18555.7 700.72 27
 0 -6 8 19632.1 495.323 134
 0 -6 8 19631.2 475.87 57
 0 -6 8 19394.8 438.312 54
 0 6 8 18477 453.841 55
 0 -6 -8 19450.9 537.264 121
 0 -6 -8 19506.5 529.926 61
 0 6 8 18567.3 480.202 58
 0 -6 -8 19264.5 482.74 62
 0 -6 8 19610.1 500.165 63
 0 -6 -9 26584 582.681 122
 0 -6 -9 25431.4 569.353 125
 0 6 9 26246.6 492.633 124
 0 -6 -9 26243.1 579.962 123
 0 -6 -9 26384.4 577.697 111
 0 -6 9 25493 506.688 113
 0 -6 9 27156.2 510.305 110
 0 -6 -9 26538.8 587.772 109
 0 6 9 26196.5 506.385 107
 0 -6 -9 25002.6 867.472 102
 0 6 9 24475.4 440.841 45
 0 -6 9 26351.4 516.475 46
 0 6 9 26020.8 500.741 49
 0 -6 -9 26884 1001.16 21
 0 -6 9 25578.8 567.72 41
 0 -6 9 23946.7 498.313 40
 0 -6 -9 24852.4 569.048 120
 0 -6 -9 26210.8 578.6 121
 0 -6 9 26649.1 550.532 79
 0 6 9 25953.3 533.351 80
 0 6 9 25533.5 476.133 81
 0 6 9 26303.4 537.015 32
 0 -6 9 26472.3 488.46 57
 0 6 9 24506.3 452.418 55
 0 6 9 25855.2 527.018 72
 0 -6 9 28582.6 498.104 71
 0 -6 -9 28246.1 648.358 74
 0 -6 -9 24882.2 502.005 61
 0 -6 9 26988.8 513.898 134
 0 6 9 26121.1 492.544 132
 0 6 9 26666 537.088 66
 0 -6 -9 28800.9 726.915 68
 0 6 9 26956.6 529.432 69
 0 -6 -9 25632.7 629.158 29
 0 6 9 24513 724.982 26
 0 6 9 25905.1 493.379 129
 0 6 9 25775 492.98 116
 0 6 9 26310.6 499.024 115
 0 6 9 26273.4 491.086 118
 0 -6 10 10209.8 297.944 79
 0 -6 -10 11199.3 422.001 68
 0 6 10 10010.5 293.86 66
 0 6 10 10107.9 277.715 69
 0 -6 -10 9462.8 334.298 123
 0 -6 -10 9522.84 332.203 125
 0 -6 -10 10564.8 352.407 122
 0 6 10 10034.2 294.552 72
 0 -6 -10 10646.2 360.542 74
 0 -6 10 9768.38 288.549 41
 0 -6 -10 10333.4 345.267 121
 0 -6 -10 9678.18 336.966 120
 0 6 10 9970.12 257.693 49
 0 6 10 8904.47 216.97 45
 0 -6 10 10141.1 285.278 46
 0 6 10 9739.83 257.474 107
 0 6 10 9885.16 295.836 32
 0 -6 -10 9955.84 379.956 29
 0 -6 -10 9969.09 313.707 109
 0 -6 10 10002.4 275.98 110
 0 -6 -10 9485.09 331.1 111
 0 -6 10 10020.9 275.228 113
 0 -6 -11 408.008 100.144 38
 0 6 11 421.813 58.7975 66
 0 -6 -11 490.761 100.498 68
 0 6 11 530.075 61.2429 117
 0 -6 11 501.204 60.4132 79
 0 6 11 412.565 56.144 41
 0 -6 -11 488.578 75.2709 74
 0 -6 -11 391.08 86.9265 131
 0 -6 -11 312.134 76.9767 128
 0 -7 0 47.5315 72.5459 102
 0 -7 0 4.34081 41.0581 85
 0 -7 0 101.261 56.3575 93
 0 7 0 114.047 56.9389 91
 0 -7 0 35.103 45.2263 90
 0 7 0 16.2128 61.2835 97
 0 -7 0 58.3563 52.0635 94
 0 7 0 9.18156 49.1493 12
 0 -7 0 18.9264 43.3327 14
 0 -7 0 279.263 67.6221 31
 0 -7 0 188.333 93.2969 28
 0 7 0 220.754 69.4152 27
 0 7 0 21.8441 53.2411 26
 0 7 0 92.8104 39.116 32
 0 7 0 128.441 55.9086 87
 0 -7 0 13.4157 40.9548 88
 0 7 0 76.0349 46.8499 89
 0 -7 0 66.0992 107.398 7
 0 7 0 12.2676 46.3725 105
 0 -7 -1 35349.8 960.271 102
 0 -7 -1 34737.9 899.848 100
 0 7 1 35805 825.449 101
 0 -7 -1 35896.7 955.202 21
 0 7 1 35464.4 813.035 20
 0 -7 -1 35815.3 1006.19 16
 0 7 1 38187.3 815.122 91
 0 7 1 36672.4 804.321 89
 0 -7 -1 37060.8 812.157 90
 0 -7 1 35653.3 690.176 90
 0 -7 -1 35470.6 862.164 93
 0 7 -1 37786 850.938 97
 0 -7 -1 35467.3 831.457 94
 0 -7 1 32755.9 719.883 93
 0 -7 1 35052.9 709.048 94
 0 7 1 36991.7 827.803 97
 0 -7 -1 37896.1 746.137 14
 0 7 -1 36795 790.68 12
 0 -7 1 36884.2 824.277 14
 0 7 1 35412.6 771.487 12
 0 7 1 35568.1 759.371 27
 0 -7 -1 34831.2 935.083 28
 0 7 -1 35510.6 751.46 27
 0 7 -1 37025.2 845.8 26
 0 -7 -1 36415.2 892.985 24
 0 7 1 35253.8 817.011 26
 0 -7 1 36870 687.122 31
 0 7 1 36749.4 589.515 32
 0 -7 -1 36803.2 815.377 88
 0 7 1 37092.8 812.018 87
 0 -7 -1 35453.4 794.852 85
 0 -7 1 35305.5 692.859 88
 0 -7 1 39500.9 1177.62 7
 0 -7 -1 40742.1 1224.76 7
 0 7 -1 36077 748.274 105
 0 7 1 34838.4 730.035 105
 0 -7 -2 165867 2388.57 100
 0 -7 -2 174754 2539.32 102
 0 7 2 166419 2206.47 101
 0 7 -2 172758 2295.42 97
 0 -7 -2 165916 2404.5 93
 0 -7 -2 165979 2339.42 94
 0 7 2 171359 2252.79 97
 0 -7 -2 172737 2296.36 90
 0 7 2 174995 2278.07 89
 0 7 2 172130 2273.95 91
 0 -7 -2 170818 2307.09 88
 0 -7 -2 173251 2294.27 85
 0 7 2 180918 2349.14 87
 0 7 2 163087 2174.24 20
 0 -7 -2 173569 2607.42 21
 0 -7 -2 170430 2630.55 16
 0 7 -2 175294 2441.16 11
 0 7 2 166374 2187.24 12
 0 -7 2 173824 2294.25 14
 0 7 -2 171087 2213.12 12
 0 7 2 153082 2083.04 8
 0 -7 2 185851 2887.91 7
 0 -7 -2 203595 3209.17 7
 0 7 2 171668 2145.39 105
 0 7 -2 168607 2171.29 105
 0 7 -2 167680 2156.97 27
 0 7 2 168553 2172.58 27
 0 -7 -2 168969 2468.62 28
 0 -7 -2 166801 1991.1 31
 0 7 2 179197 1902.8 32
 0 -7 2 163940 2000.21 31
 0 7 2 164281 2239.11 26
 0 -7 -2 165346 2334.27 24
 0 7 3 376.552 90.0669 12
 0 -7 -3 453.686 115.544 15
 0 7 -3 458.355 109.131 12
 0 -7 3 380.314 101.143 14
 0 -7 -3 403.24 143.063 16
 0 7 -3 401.834 120.987 11
 0 -7 3 811.875 197.642 7
 0 7 -3 414.843 104.276 8
 0 -7 -3 366.076 75.6461 135
 0 -7 -3 385.602 76.9817 133
 0 -7 3 368.428 78.2997 76
 0 -7 -3 530.066 96.4699 74
 0 -7 3 472.757 76.9959 34
 0 7 3 1355.7 117.993 32
 0 -7 -3 387.861 148.766 21
 0 7 3 442.055 95.4312 20
 0 7 3 403.252 83.0589 18
 0 7 3 362.647 72.8047 129
 0 -7 3 747.686 99.5462 126
 0 -7 -3 502.67 82.3645 122
 0 -7 -3 309.554 70.1838 123
 0 -7 -3 431.86 78.3817 125
 0 7 3 408.074 76.9249 119
 0 -7 -3 460.886 80.1289 121
 0 7 3 377.711 71.486 116
 0 7 3 380.278 73.6494 115
 0 7 3 382.397 72.3841 118
 0 -7 -3 370.717 73.5957 111
 0 -7 3 543.393 79.7881 112
 0 -7 -3 388.895 86.4656 109
 0 7 -3 445.066 108.295 105
 0 7 3 433.045 76.8411 107
 0 7 3 1011.79 133.722 105
 0 -7 -3 716.177 133.807 100
 0 7 3 384.403 74.4495 98
 0 -7 -3 493.452 132.643 102
 0 7 3 296.161 83.5001 101
 0 -7 -3 358.413 107.495 94
 0 7 3 479.814 107.53 97
 0 7 -3 498.967 115.747 97
 0 7 3 393.276 101.696 91
 0 -7 -3 668.953 129.992 90
 0 -7 -3 384.73 115.37 93
 0 -7 3 457.279 101.06 40
 0 7 3 340.3 94.7351 87
 0 -7 -3 526.193 115.587 88
 0 7 3 341.794 97.1281 89
 0 -7 -3 540.234 119.97 85
 0 -7 -3 403.476 77.176 83
 0 7 3 292.932 87.2637 84
 0 -7 -3 375.347 106.49 24
 0 7 3 435.708 109.033 26
 0 7 3 359.553 66.9207 66
 0 -7 3 308.075 84.0615 71
 0 -7 -3 377.763 103.116 68
 0 -7 3 536.739 82.4908 53
 0 -7 3 473.668 81.8585 52
 0 -7 3 836.592 93.7858 60
 0 -7 3 385.791 75.5189 63
 0 -7 -3 341.805 74.9276 62
 0 -7 -3 430.665 84.1326 61
 0 -7 -3 354.633 116.472 28
 0 7 3 417.416 102.424 27
 0 7 3 405.239 70.5669 30
 0 -7 -3 363.755 77.7364 31
 0 7 -3 271.36 90.3233 27
 0 -7 3 367.744 72.334 48
 0 -7 -3 383.193 75.3483 47
 0 -7 4 22808 727.905 14
 0 7 -4 21238.4 772.1 11
 0 7 -4 22284.8 710.464 12
 0 -7 -4 22730.6 895.68 16
 0 7 4 22483.2 681.973 12
 0 -7 -4 22575.3 739.341 15
 0 -7 -4 22903.8 559.352 133
 0 -7 -4 22453.9 549.804 135
 0 -7 -4 22881.7 599.747 74
 0 -7 4 21209 529.68 76
 0 7 4 22381.8 492.861 72
 0 -7 -4 22474.6 544.947 31
 0 -7 4 21893.3 499.491 34
 0 7 4 25510.3 551.864 32
 0 -7 -4 22757.3 886.324 21
 0 7 4 21622.8 606.455 18
 0 7 4 21126.4 590.477 20
 0 -7 4 21940.8 540.374 126
 0 7 4 22393 535.442 129
 0 -7 -4 23012.3 559.293 123
 0 -7 -4 22969.7 559.919 125
 0 -7 -4 23490 563.034 122
 0 7 4 22100.5 531.062 119
 0 -7 -4 23087.5 556.294 121
 0 7 4 23014.7 543.091 116
 0 7 4 22050 534.121 115
 0 7 4 21835.7 527.549 118
 0 -7 -4 22918.2 579.104 109
 0 -7 4 21176.1 506.24 112
 0 -7 -4 22626.6 550.778 111
 0 7 4 22544.8 660.795 105
 0 7 4 22700.2 528.522 107
 0 7 4 21907.2 619.021 101
 0 -7 -4 21957.8 738.295 100
 0 7 4 24380.6 713.131 97
 0 -7 -4 22388.4 784.625 94
 0 -7 -4 21021.2 794.673 93
 0 7 -4 21953.7 702.998 97
 0 7 4 22520 732.784 91
 0 7 4 21924.6 723.788 89
 0 -7 -4 22555.9 747.511 90
 0 -7 -4 21645.9 497.376 43
 0 -7 4 22488.3 592.498 40
 0 -7 4 22638.8 607.228 41
 0 -7 -4 22322 751.144 88
 0 7 4 22972.1 747.344 87
 0 -7 -4 23011.1 750.142 85
 0 7 4 21884.6 505.223 80
 0 -7 -4 22661.4 553.175 83
 0 -7 -4 22184.5 709.514 24
 0 7 4 23293.9 708.608 26
 0 -7 -4 22862.4 656.428 68
 0 7 4 22047.9 498.649 69
 0 7 4 22481.9 498.203 66
 0 -7 4 21350.4 593.413 71
 0 -7 4 20855.6 522.719 67
 0 -7 4 19628.5 486.106 54
 0 -7 4 21215.8 500.996 53
 0 -7 4 22155.5 521.791 52
 0 -7 -4 22048.7 549.191 62
 0 -7 4 21336 516.267 63
 0 -7 4 22386.5 628.694 61
 0 -7 -4 22819.4 573.942 61
 0 -7 4 22008.2 500.736 60
 0 7 4 21075.3 481.985 30
 0 7 4 23012.6 686.951 27
 0 -7 -4 22230.4 804.73 28
 0 7 4 23046 521.601 49
 0 -7 4 21754.8 522.51 48
 0 -7 4 20537.5 575.99 50
 0 -7 -4 22346.3 549.444 47
 0 -7 -5 4718.46 341.851 15
 0 7 -5 4850.93 381.838 11
 0 -7 -5 4567.09 423.541 16
 0 7 5 4958.66 336.262 12
 0 -7 -5 5049.37 265.86 135
 0 -7 5 5184.08 223.538 134
 0 -7 5 4684.22 238.818 76
 0 -7 -5 5167.19 290.367 74
 0 7 5 4780.29 230.353 72
 0 -7 5 5189.5 228.765 34
 0 7 5 5493.01 253.61 32
 0 -7 -5 4952.39 252.515 31
 0 7 5 4899.07 270.048 20
 0 -7 -5 5722.58 469.063 21
 0 7 5 4921.01 252.727 129
 0 7 5 4864.32 234.684 124
 0 -7 -5 4971.4 264.682 123
 0 -7 -5 5006.13 264.135 122
 0 -7 -5 4961.97 263.706 125
 0 7 5 4873.57 251.104 119
 0 -7 -5 5170.38 268.143 121
 0 7 5 4993.25 252.905 118
 0 7 5 4999.27 254.101 115
 0 7 5 4821.27 249.986 116
 0 -7 5 4703.13 234.186 112
 0 -7 -5 4883.59 260.301 111
 0 7 5 4452.18 308.421 105
 0 7 5 5368.4 257.101 107
 0 7 5 5177.53 297.064 101
 0 -7 -5 4832.53 353.888 100
 0 -7 -5 4777.55 381.662 94
 0 7 5 4993.76 339.877 97
 0 7 -5 5030.01 337.547 97
 0 -7 -5 5051.92 407.651 93
 0 7 5 4865.63 352.293 89
 0 -7 -5 5274.65 378.79 90
 0 7 5 4897.65 351.066 91
 0 -7 5 4782.61 286.585 41
 0 -7 5 4580.61 270.494 40
 0 -7 -5 5077.58 370.25 85
 0 7 5 5393.42 372.713 87
 0 -7 -5 4896.55 366.497 88
 0 -7 -5 4876.43 255.944 83
 0 7 5 4887.92 242.522 80
 0 7 5 4689.59 228.774 81
 0 -7 5 4995.94 262.542 79
 0 7 5 4875.54 339.642 26
 0 -7 -5 4460.79 320.877 24
 0 -7 5 4845.22 250.977 67
 0 -7 -5 5084.02 319.814 68
 0 -7 5 5244.02 302.584 71
 0 7 5 4827.07 231.994 66
 0 -7 5 4630.43 220.57 54
 0 -7 5 4814.23 233.23 53
 0 -7 5 4902.81 213.893 57
 0 -7 5 4971.81 236.216 52
 0 -7 -5 4942.87 266.872 61
 0 -7 5 5017.5 248.481 63
 0 -7 5 4953.76 227.754 60
 0 -7 -5 5007.6 261.713 62
 0 7 5 5047.23 233.638 30
 0 7 5 5124.02 338.624 27
 0 -7 -5 4960.56 396.526 28
 0 -7 5 4996.86 248.766 48
 0 -7 5 4862.07 268.045 50
 0 7 5 5017.98 241.763 49
 0 7 6 78630.2 1153.8 66
 0 -7 6 76594.9 1304.63 71
 0 -7 6 74914.9 1192.93 67
 0 -7 -6 80928.6 1439.67 68
 0 -7 -6 80626 1259.01 122
 0 7 6 80240.2 1163.41 124
 0 -7 -6 79398.6 1252.76 125
 0 -7 -6 80887.4 1260.39 123
 0 -7 -6 79254.8 1246.69 121
 0 -7 -6 77141.1 1247.03 61
 0 -7 6 75503.5 1172.85 63
 0 -7 -6 77716.1 1213.61 62
 0 -7 6 76751.6 1067.66 110
 0 -7 -6 80694.7 1252.18 111
 0 -7 -6 80732.9 1296.62 109
 0 -7 6 76687.1 1147.04 112
 0 7 6 75945.6 1446.97 105
 0 -7 -6 74206.9 1524.49 100
 0 -7 -6 75131.1 1716.45 102
 0 -7 -6 74931.2 1648.65 94
 0 -7 -6 75683.4 1731.66 93
 0 -7 -6 78832.9 1621.37 90
 0 -7 6 73014.2 1232.89 40
 0 -7 6 75677.1 1289.55 41
 0 -7 -6 77450 1873.62 21
 0 -7 -6 77301.1 1625.02 88
 0 -7 -6 78206 1618.54 85
 0 -7 -6 77507.4 1205.92 83
 0 7 6 79207.9 1155.97 81
 0 7 6 77819.3 1185.17 80
 0 -7 6 78171.1 1229.85 79
 0 -7 -6 76849.5 1183.03 31
 0 7 6 81650.7 1194.49 32
 0 7 6 77630.7 1158.6 72
 0 -7 6 72539.2 1112.76 76
 0 -7 -6 76462 1445.14 24
 0 7 6 76881.4 1498.88 12
 0 -7 -6 77680.1 1879.08 16
 0 -7 -6 75884.2 1501.71 15
 0 7 -6 67572 1564.66 11
 0 -7 6 78363.3 1542.39 14
 0 -7 6 74024.8 1064.48 57
 0 -7 6 75704.3 1111.17 53
 0 -7 6 73355.1 1101.44 52
 0 -7 6 73195.5 1060.97 54
 0 7 6 80001.2 1136.11 30
 0 7 6 78821.7 1498.81 27
 0 -7 -6 71256.3 1249.25 29
 0 -7 -6 78627.9 1744.64 28
 0 -7 6 78980.9 1103.18 134
 0 -7 -6 80719.9 1251.32 135
 0 -7 6 74480.2 1144.2 48
 0 -7 6 76094.6 1096.01 46
 0 -7 6 73236.1 1144.09 50
 0 -7 -7 15596.7 830.588 16
 0 -7 7 16765.8 437.428 134
 0 -7 -7 17523.1 566.16 74
 0 -7 7 15463.3 412.085 76
 0 7 7 16148.5 457.512 72
 0 -7 -7 16453.6 465.017 31
 0 7 7 17271.5 475.795 32
 0 -7 -7 16075.5 837.592 21
 0 7 7 16423.5 478.45 129
 0 -7 -7 17153.3 515.3 122
 0 7 7 17443.6 466.292 124
 0 -7 -7 16680.1 508.024 125
 0 -7 -7 16012.6 501.622 123
 0 -7 -7 16584.3 505.661 121
 0 7 7 16776.3 483.712 115
 0 7 7 17188.2 486.301 116
 0 7 7 16583.4 474.134 118
 0 -7 7 16600 444.279 112
 0 -7 -7 16129.3 498.151 111
 0 -7 7 16207.4 447.76 113
 0 -7 -7 16836.7 539.282 109
 0 -7 7 15703.1 409.042 110
 0 7 7 16093.5 461.053 107
 0 -7 -7 15303.2 638.084 100
 0 7 7 16644.7 655.163 97
 0 -7 -7 16769.1 769.761 102
 0 -7 -7 15364.3 739.506 93
 0 -7 -7 15075.8 701.049 94
 0 7 7 16281.3 659.76 89
 0 -7 -7 15965.2 693.015 90
 0 -7 -7 15011.9 676.594 88
 0 7 7 16054.2 650.83 87
 0 7 7 16652.5 456.185 81
 0 -7 7 16732.6 499.973 79
 0 -7 -7 15955.7 463.661 83
 0 7 7 16630.4 478.716 80
 0 -7 -7 16080.8 766.871 28
 0 7 7 16327.2 637.098 27
 0 7 7 16834.3 437.886 30
 0 -7 -7 15409.2 529.916 29
 0 7 7 16640.1 463.679 66
 0 -7 7 16131 514.197 71
 0 -7 -7 16616.7 607.339 68
 0 -7 7 15575.9 456.22 67
 0 7 7 16764.8 468.96 69
 0 -7 7 16137.8 434.273 46
 0 -7 7 15431.6 438.047 48
 0 7 7 16391.5 459.947 49
 0 -7 -7 16615 504.509 61
 0 -7 -7 16295.1 475.747 62
 0 7 7 15307.1 407.631 58
 0 -7 7 16216.8 469.23 63
 0 -7 7 16182.4 413.083 57
 0 -7 7 15405.5 402.798 52
 0 -7 7 16312.4 421.521 53
 0 -7 7 15846.5 389.937 54
 0 7 7 16638.3 652.152 26
 0 -7 7 14996.2 482.172 40
 0 -7 7 15469.2 516.424 41
 0 -7 -8 3225.05 218.061 123
 0 7 8 3441.97 195.54 124
 0 -7 -8 3408.35 222.697 125
 0 -7 -8 3395.91 223.499 122
 0 -7 8 3426.65 181.73 112
 0 -7 8 6.72132 23.3498 113
 0 -7 8 3495.38 182.311 110
 0 -7 -8 3360.61 231.996 109
 0 -7 -8 3407.42 221.211 111
 0 7 8 3388.78 197.735 107
 0 -7 -8 3420.1 346.088 102
 0 -7 8 3203.81 177.141 134
 0 7 8 3141.4 190.9 72
 0 -7 -8 3924.65 262.506 74
 0 7 8 3289.55 197.213 32
 0 -7 -8 3141.25 382.665 21
 0 -7 -8 3515.3 224.406 121
 0 -7 8 3074 215.652 41
 0 -7 8 3561.91 211.391 40
 0 7 8 3517.91 209.977 80
 0 7 8 3400.99 190.797 81
 0 -7 8 3469.15 214.644 79
 0 -7 -8 3227.74 186.03 83
 0 -7 8 3267.14 171.007 57
 0 -7 8 2.24996 17.4841 54
 0 7 8 3388.72 198.62 118
 0 7 8 3421.23 199.767 116
 0 7 8 3576.05 205.09 115
 0 -7 -8 3450.19 212.415 61
 0 -7 -8 3315.16 191.947 62
 0 -7 8 3404.99 199.194 63
 0 -7 8 3349.45 187.286 46
 0 7 8 3554.8 199.56 49
 0 -7 8 3001.84 171.928 48
 0 7 8 3370.41 276.867 27
 0 -7 -8 4348.7 396.043 28
 0 7 8 3075.43 275.74 26
 0 -7 -8 2862.79 226.698 29
 0 7 8 3146.09 165.162 30
 0 7 8 3280.62 194.956 66
 0 7 8 3404.16 200.984 69
 0 -7 8 3308.56 205.629 71
 0 7 8 3310.6 196.757 129
 0 7 9 6932.03 248.318 116
 0 7 9 6981.64 248.338 115
 0 7 9 6942.34 244.778 118
 0 -7 9 7082.38 230.918 110
 0 -7 -9 7008.07 302.056 109
 0 -7 -9 7285.7 302.829 111
 0 7 9 7072.62 247.673 132
 0 -7 9 6992.93 235.206 134
 0 -7 -9 7077.23 301.216 123
 0 -7 -9 7138.17 301.8 122
 0 -7 -9 7133.79 303.424 125
 0 7 9 6859.36 236.443 124
 0 -7 9 6911.39 266.231 41
 0 -7 9 6834.07 243.482 40
 0 -7 9 7496.04 274.091 79
 0 7 9 6746.08 226.562 81
 0 7 9 6991.04 259.114 32
 0 7 9 7060.74 254.963 69
 0 7 9 7094.45 258.775 66
 0 7 9 7125.29 248.858 49
 0 -7 9 7150.87 246.376 46
 0 -7 -9 6634.23 475.106 28
 0 -7 -9 7932.3 343.055 74
 0 7 9 6812.25 252.297 72
 0 -7 -9 6773.23 297.326 120
 0 -7 -9 7000.16 298.773 121
 0 7 9 6840.25 245.677 129
 0 -7 -9 6460.29 246.18 61
 0 7 9 6930.84 249.457 107
 0 -7 -10 11605.4 389.724 131
 0 -7 -10 10408.9 353.3 128
 0 7 10 9975.37 243.877 49
 0 7 10 9904.76 246.829 107
 0 -7 -10 10604.2 319.253 109
 0 -7 -10 11163.7 361.605 74
 0 7 10 10349.6 278.228 72
 0 -7 -10 11093.5 407.36 38
 0 -7 -10 9910.44 327.254 125
 0 -7 -10 10513.3 340.799 122
 0 7 10 10038.9 256.969 69
 0 -7 -10 11536.5 420.602 68
 0 7 10 10024.8 275.133 66
 0 -7 -10 11006.2 344.396 121
 0 -7 -10 9985.2 330.456 120
 0 -7 -11 18122.1 403.594 68
 0 -7 -11 19630.9 406.711 131
 0 -8 0 27105.3 699.783 68
 0 8 0 25793.7 652.404 27
 0 -8 0 26441.6 618.98 62
 0 -8 0 26018.6 643.653 61
 0 -8 0 26442.9 523.532 112
 0 -8 0 26072 610.162 109
 0 8 0 25622 632.052 105
 0 -8 0 27950.7 567.091 48
 0 -8 0 25929 696.962 94
 0 8 0 26389.4 741.308 97
 0 -8 0 24253.9 710.425 93
 0 -8 0 25710.7 666.954 90
 0 -8 0 26259.1 584.857 43
 0 -8 0 25807.6 674.694 88
 0 -8 0 25739.4 588.611 83
 0 -8 0 27788.5 591.131 34
 0 -8 0 25711 612.064 31
 0 -8 0 29323.9 1095.98 7
 0 -8 0 26537.2 664.347 74
 0 -8 0 28078.7 617.019 52
 0 -8 0 25199.5 539.859 53
 0 -8 0 27908.1 721.278 14
 0 8 0 25078.6 744.267 8
 0 8 0 26093.4 677.805 12
 0 -8 0 25963.8 579.829 126
 0 8 0 26595.1 742.729 26
 0 -8 -1 69453.9 1021.13 133
 0 -8 -1 71886.4 1023.08 135
 0 -8 -1 71772.7 1198.94 74
 0 -8 -1 76759.1 1101.68 34
 0 -8 1 73113.1 1085.95 34
 0 -8 1 70026.5 1130.49 31
 0 8 1 75217.7 993.378 32
 0 -8 -1 66978.7 1411.81 21
 0 8 1 71433.8 1321.74 20
 0 -8 -1 69829.8 1062.62 126
 0 -8 1 70077.9 1088.11 126
 0 -8 -1 71224.7 1027.44 125
 0 -8 -1 72675.7 1029.81 123
 0 -8 -1 72376.1 1028.28 122
 0 -8 -1 71918.8 1025.06 121
 0 -8 1 71540.6 1187.06 61
 0 -8 -1 72419.9 1139.24 62
 0 -8 1 70933.2 1135.78 62
 0 -8 1 70752.8 1020.01 112
 0 -8 -1 72795.7 1137.08 109
 0 -8 -1 72130.4 1022.02 111
 0 8 1 71686.5 997.277 107
 0 8 1 72462.3 1193.7 105
 0 8 -1 74545.4 1376.39 101
 0 -8 -1 72123.1 1593.34 102
 0 8 1 73369.5 1340.8 101
 0 8 1 72309.9 1323.48 97
 0 -8 -1 70178.2 1322.87 94
 0 -8 -1 69098.8 1373.63 93
 0 8 -1 72363.5 1324.46 97
 0 8 1 71414 1258.94 89
 0 8 1 72918.6 1280.03 91
 0 -8 -1 72011.2 1289.03 90
 0 -8 -1 70973.2 1080.09 43
 0 -8 1 70773.4 1093.82 43
 0 8 1 71901.6 1280.65 87
 0 -8 -1 71438.5 1287.95 85
 0 -8 -1 73395.9 1311.74 88
 0 -8 -1 69718.7 1103.04 83
 0 -8 1 69896.9 1086.78 83
 0 8 -1 72796.2 1329.14 26
 0 8 1 69845.6 1315.86 26
 0 8 -1 70397 1373.34 8
 0 8 -1 70370 1214.88 12
 0 8 1 70378.6 1237.73 12
 0 8 1 68344.7 1277.63 8
 0 -8 1 76012.7 1343.15 14
 0 -8 1 75783.8 1136.21 52
 0 -8 -1 68987 1010.59 53
 0 -8 1 68463.1 1038.2 53
 0 -8 -1 79819.8 1160.63 52
 0 8 -1 69560.5 1172.54 27
 0 8 1 71238.6 1216.62 27
 0 -8 -1 71273.6 1519.33 28
 0 -8 -1 72764.6 1274.47 68
 0 -8 -1 68650.3 1008.64 47
 0 -8 1 75010.8 1082.23 48
 0 8 -2 15508.3 518.95 12
 0 -8 2 17487.3 614.31 14
 0 8 2 16546.2 558.579 12
 0 8 2 14579.1 513.154 8
 0 -8 -2 15901.7 429.864 135
 0 -8 -2 15479.8 429.988 133
 0 -8 2 17579.2 499.542 76
 0 -8 -2 16490.1 522.224 74
 0 -8 2 16297.1 444.844 34
 0 8 2 17260.2 412.936 32
 0 -8 -2 16003.4 471.438 31
 0 -8 -2 16908.4 444.723 34
 0 -8 -2 15858.1 753.293 16
 0 8 2 16387 563.43 20
 0 -8 -2 15570.8 705.191 21
 0 8 2 15855.9 420.13 129
 0 -8 -2 15315.6 424.219 126
 0 -8 -2 16218.9 435.145 123
 0 -8 -2 16292.3 436.031 122
 0 -8 -2 15835.3 431.922 125
 0 -8 -2 15906.8 430.176 121
 0 8 2 15884.1 422 119
 0 8 2 16226 423.426 118
 0 8 2 16467.3 427.597 116
 0 8 2 15944.4 420.298 115
 0 -8 2 16352.8 425.191 112
 0 -8 -2 15769.6 426.968 111
 0 -8 -2 16693.9 489.733 109
 0 8 2 16111.9 522.653 105
 0 8 2 16213.4 417.736 107
 0 -8 -2 16760.4 734.234 102
 0 8 2 15173.1 496.34 98
 0 8 2 16120.1 567.108 101
 0 8 -2 15867.5 595.738 101
 0 -8 -2 15201.6 633.935 93
 0 -8 -2 16016.1 620.261 94
 0 8 -2 16509.1 580.78 97
 0 8 2 16624.3 583.255 97
 0 8 2 16646.1 586.332 91
 0 8 2 16501 586.723 89
 0 -8 -2 16048.3 591.183 90
 0 -8 -2 16095.9 443.798 43
 0 -8 2 15949 455.888 43
 0 -8 -2 16043 591.156 85
 0 8 2 16380.8 587.03 87
 0 -8 -2 16273.2 599.459 88
 0 -8 2 15230.1 438.477 83
 0 8 -2 16880.8 592.084 26
 0 -8 -2 17348.9 656.848 24
 0 8 2 16475.2 589.236 26
 0 8 2 15585.6 387.84 66
 0 -8 -2 17003 577.545 68
 0 -8 2 15846.3 430.934 53
 0 -8 2 15636.7 482.369 62
 0 -8 2 14866.9 424.624 63
 0 -8 2 15813.9 514.179 61
 0 -8 -2 16446.7 501.306 61
 0 -8 -2 16638.7 719.019 28
 0 8 2 16031.4 535.126 27
 0 -8 -2 15369.5 423.394 47
 0 -8 2 15967.1 440.939 48
 0 -8 3 11964.7 529.537 14
 0 8 3 11562.7 482.988 12
 0 8 -3 12014.2 558.91 11
 0 -8 -3 11789.5 386.863 135
 0 -8 -3 11373 383.669 133
 0 -8 3 11721.5 403.593 76
 0 -8 -3 11976.3 451.034 74
 0 8 3 11207.1 331.76 72
 0 -8 3 11447.5 370.515 34
 0 8 3 13694.7 392.282 32
 0 -8 -3 11542.1 403.666 31
 0 -8 -3 12005.8 692.099 16
 0 8 3 11625.2 462.675 20
 0 -8 -3 11770.5 667.735 21
 0 -8 3 11274.1 389.197 126
 0 8 3 11221.7 367.469 129
 0 -8 -3 11179 404.516 131
 0 -8 -3 11087.8 353.353 126
 0 -8 -3 11418.1 383.966 125
 0 -8 -3 12046.2 390.83 122
 0 -8 -3 11929.1 389.428 123
 0 8 3 11340.8 370.373 119
 0 -8 -3 11910.8 389.884 121
 0 8 3 11381.7 368.657 118
 0 8 3 11886.4 374.955 115
 0 8 3 11934.7 376.855 116
 0 -8 3 10946.1 353.629 112
 0 -8 -3 11903.9 421.419 109
 0 -8 -3 11325.6 378.493 111
 0 8 3 12177.3 372.348 107
 0 8 3 11956.6 467.865 105
 0 -8 -3 11462.7 626.736 102
 0 8 3 11495.6 471.086 101
 0 -8 -3 10864 548.17 100
 0 -8 -3 11289.3 553.787 94
 0 8 3 11897.5 511.543 97
 0 -8 -3 10962.1 569.068 93
 0 8 -3 11169.8 485.639 97
 0 8 3 11752.6 520.077 89
 0 8 3 11681.4 517.454 91
 0 -8 -3 12135 543.315 90
 0 -8 3 12243.1 448.876 40
 0 -8 -3 11035.8 367.407 43
 0 -8 -3 11879.6 535.522 85
 0 8 3 11759.7 521.209 87
 0 -8 -3 11567.4 535.717 88
 0 -8 -3 11493.8 398.848 83
 0 8 3 11695.4 346.047 80
 0 8 -3 11625.7 497.345 26
 0 -8 -3 11470.1 534.492 24
 0 8 3 11731.7 503.788 26
 0 8 3 11715.9 345.186 66
 0 -8 3 10548.3 373.875 67
 0 -8 -3 11199.2 488.078 68
 0 -8 3 10244.6 414.856 71
 0 -8 3 11756.1 389.485 52
 0 -8 3 10907.6 371.368 63
 0 -8 -3 11666.1 408.807 62
 0 -8 3 11219 420.296 62
 0 -8 -3 11639.2 424.232 61
 0 -8 3 12608.9 471.381 61
 0 -8 3 11166.1 366.388 60
 0 8 3 12179.7 488.752 27
 0 8 3 11358.5 353.724 30
 0 -8 -3 11230.2 617.748 28
 0 -8 -3 11409.8 380.079 47
 0 -8 3 12097.8 386.847 48
 0 8 3 11750.4 368.52 49
 0 8 4 15843.3 591.994 12
 0 8 -4 15538.8 658.891 11
 0 -8 4 16292.9 638.703 14
 0 -8 -4 15597.8 836.614 16
 0 -8 -4 15254.2 473.851 133
 0 -8 -4 15442.2 471.782 135
 0 8 4 14890 445.305 129
 0 -8 -4 14576.6 403.136 126
 0 -8 -4 15969 481.377 125
 0 -8 -4 15555.6 473.019 123
 0 -8 -4 15914.4 477.277 122
 0 -8 -4 16099.8 479.084 121
 0 8 4 15343.3 451.726 119
 0 8 4 15099.2 449.733 116
 0 8 4 15564.1 453.954 115
 0 8 4 15850.4 454.822 118
 0 -8 -4 15168 742.249 28
 0 8 4 15495.4 576.704 27
 0 8 4 15093.9 417.063 30
 0 -8 -4 15872.9 474.398 111
 0 -8 -4 15889.9 507.038 109
 0 -8 4 14858 432.153 112
 0 -8 -4 15044.9 735.087 102
 0 -8 -4 14848.4 648.5 100
 0 8 4 14929.5 533.091 101
 0 8 4 16017.8 607.868 97
 0 8 -4 15671.6 581.987 97
 0 -8 -4 14993.5 667.842 94
 0 -8 -4 14757.8 700.089 93
 0 8 4 15023 613.668 89
 0 8 4 15293.2 628.596 91
 0 -8 -4 15420.8 651.868 90
 0 -8 -4 14681.7 423.168 43
 0 -8 4 15629.1 513.421 40
 0 8 4 14667.6 419.998 69
 0 -8 4 14728.3 516.19 71
 0 8 4 15374.1 416.695 66
 0 -8 -4 15699.2 601.131 68
 0 -8 4 14394 452.189 67
 0 8 4 15871.7 639.983 87
 0 -8 -4 15556.4 657.127 88
 0 -8 -4 15343.8 647.455 85
 0 8 4 15215.4 422.261 80
 0 -8 -4 15470.1 478.393 83
 0 8 4 14591.4 510.473 20
 0 -8 -4 15109.4 824.885 21
 0 -8 4 15646.6 436.702 34
 0 -8 -4 15387.7 473.199 31
 0 8 4 17961.7 469.105 32
 0 -8 -4 15448 499.58 61
 0 -8 4 15080.3 431.597 60
 0 -8 4 15104 531.593 61
 0 -8 -4 15145.5 478.099 62
 0 -8 4 15307.5 460.437 76
 0 -8 -4 15730 533.26 74
 0 8 4 15718.8 416.586 72
 0 -8 -4 14654 612.096 24
 0 8 4 15882.9 611.268 26
 0 8 -4 14394.2 555.845 26
 0 8 4 15358.9 440.133 107
 0 8 4 15856.7 564.499 105
 0 -8 4 14152.1 422.999 53
 0 -8 4 14837.3 442.801 52
 0 8 4 15993.1 445.637 49
 0 -8 4 14074 495.884 50
 0 -8 4 15738.3 454.176 48
 0 -8 -4 15252.4 465.314 47
 0 8 5 3296.03 215.198 129
 0 8 5 3190 196.143 124
 0 -8 5 3326.06 215.604 63
 0 -8 -5 3368.48 228.926 62
 0 -8 -5 3345.73 235.34 61
 0 -8 5 3395.57 200.279 60
 0 8 5 3359.29 218.702 116
 0 8 5 3238.51 213.597 115
 0 8 5 3380.48 214.369 118
 0 -8 5 3167.2 198.745 53
 0 -8 5 3121.26 197.529 52
 0 8 5 3388.49 274.01 105
 0 8 5 3335.18 209.229 107
 0 -8 -5 3568.45 320.497 100
 0 8 5 3255.94 243.905 101
 0 8 5 3518.4 297.056 97
 0 8 5 3469.01 311.561 91
 0 8 5 3095.95 291.882 89
 0 -8 5 3364.06 241.977 41
 0 -8 5 3065.55 230.201 40
 0 8 5 3461.08 314.036 87
 0 -8 -5 3314.94 222.958 83
 0 8 5 3252.58 201.044 80
 0 8 5 3207.18 195.294 81
 0 -8 -5 3362.41 420.207 21
 0 -8 -5 3825.18 284.828 38
 0 -8 -5 3555.34 225.95 31
 0 8 5 3765.44 213.307 32
 0 8 5 3413.22 294.112 26
 0 -8 -5 3284.31 286.361 24
 0 8 -5 3204.29 309.449 11
 0 8 5 3169.56 276.461 12
 0 -8 5 3616.76 310.001 14
 0 -8 -5 3374.12 419.895 16
 0 -8 -5 2933.95 349.508 28
 0 8 5 3188.92 272.862 27
 0 8 5 3401.23 196.098 30
 0 8 5 3184.02 190.72 66
 0 8 5 3244.45 198.555 69
 0 -8 5 4121.77 278.579 71
 0 -8 -5 3466.71 294.38 68
 0 -8 5 3323.59 221.681 67
 0 -8 5 3442.89 210.145 76
 0 -8 -5 3433.11 258.297 74
 0 8 5 3383.74 196.957 72
 0 -8 5 3529.3 237.762 50
 0 8 5 3239.01 201.47 49
 0 -8 -6 642.866 232.757 16
 0 -8 6 565.643 78.5646 134
 0 -8 6 602.362 94.1599 76
 0 8 6 548.48 93.2354 72
 0 -8 -6 589.609 107.046 31
 0 8 6 626.036 100.214 32
 0 -8 -6 454.084 215.267 21
 0 8 6 472.036 95.8561 129
 0 -8 -6 603.769 111.731 123
 0 8 6 553.059 94.049 124
 0 -8 -6 543.675 105.606 125
 0 -8 -6 591.96 110.153 121
 0 -8 -6 517.032 103.94 122
 0 8 6 526.878 97.2716 118
 0 8 6 638.529 105.424 116
 0 8 6 606.511 104.59 115
 0 -8 -6 505.201 108.727 109
 0 -8 -6 555.217 109.1 111
 0 -8 6 1248.51 126.36 112
 0 8 6 586.967 130.705 105
 0 8 6 607.134 99.8164 107
 0 -8 -6 535.459 140.712 100
 0 8 -6 476.548 111.079 101
 0 -8 -6 709.512 193.061 102
 0 8 6 702.51 148.111 97
 0 -8 -6 609.925 158.828 94
 0 -8 -6 396.607 142.174 93
 0 8 6 468.073 131.33 89
 0 -8 -6 612.056 153.833 90
 0 8 6 527.963 134.291 87
 0 -8 -6 557.482 148.791 88
 0 -8 6 534.794 113.778 40
 0 -8 6 467.865 115.132 41
 0 -8 -6 583.323 105.973 83
 0 8 6 610.836 97.9967 81
 0 8 6 512.506 95.2405 80
 0 -8 6 604.067 104.168 63
 0 -8 -6 551.177 111.256 61
 0 -8 -6 648.329 112.581 62
 0 8 6 546.713 93.9497 66
 0 -8 6 614.221 111.49 67
 0 -8 -6 598.337 148.784 68
 0 -8 6 552.91 128.191 71
 0 -8 -6 511.85 131.6 24
 0 -8 6 618.052 95.8404 53
 0 -8 6 621.945 94.2755 52
 0 8 6 572.481 97.1475 49
 0 -8 6 711.994 108.042 50
 0 -8 6 556.23 95.0123 48
 0 8 6 572.146 133.315 27
 0 -8 -6 518.892 172.221 28
 0 8 6 580.757 92.44 30
 0 -8 7 14301.6 368.669 53
 0 -8 7 13675.7 344.626 52
 0 -8 -7 13850.9 704.424 102
 0 8 7 15068.5 586.636 26
 0 -8 -7 13856.3 821.158 21
 0 -8 7 13481.8 428.713 41
 0 -8 7 14365.9 432.402 40
 0 -8 -7 15088.4 462.813 121
 0 -8 -7 14578.2 423.895 83
 0 8 7 14877.9 415.532 80
 0 8 7 14726.1 390.781 81
 0 -8 -7 14794.6 417.246 31
 0 8 7 15178.4 402.842 32
 0 -8 7 15292.5 465.306 71
 0 -8 7 1922.37 156.117 67
 0 8 7 14691.8 394.892 66
 0 -8 -7 15007.4 586.684 68
 0 8 7 14522.2 389.567 72
 0 -8 7 5005.03 210.447 76
 0 -8 -7 14372.3 746.344 28
 0 8 7 14075 551.877 27
 0 8 7 14607.3 367.408 30
 0 8 7 14859.2 398.848 124
 0 -8 -7 15242.9 467.682 125
 0 -8 -7 14838.8 466.096 122
 0 -8 -7 14971.2 467.895 123
 0 -8 7 14431.2 393.17 48
 0 -8 -7 14933.5 462.747 111
 0 -8 -7 15357 491.89 109
 0 -8 7 14634 391.82 112
 0 -8 -7 14936.2 456.292 61
 0 -8 7 14588.3 419.759 63
 0 -8 -7 14666.4 428.67 62
 0 -8 7 125.586 55.5823 134
 0 -8 -8 555.575 108.291 109
 0 -8 8 447.592 74.9124 112
 0 -8 -8 375.86 93.023 111
 0 8 8 498.818 82.107 49
 0 -8 8 571.684 82.3868 48
 0 8 8 378.159 104.574 26
 0 -8 -8 461.883 98.5256 123
 0 -8 -8 587.272 106.488 122
 0 8 8 498.078 79.8945 124
 0 -8 -8 758.773 115.495 125
 0 -8 8 502.299 88.1854 40
 0 8 8 377.361 72.9666 81
 0 8 8 569.193 91.1469 80
 0 -8 -8 383.035 76.5102 83
 0 -8 -8 721.193 145.242 38
 0 8 8 586.023 87.2293 32
 0 8 8 419.675 79.5124 132
 0 -8 -8 447.448 112.315 74
 0 8 8 403.768 77.4148 72
 0 8 8 -2.24029 19.5625 30
 0 -8 -8 358.54 161.106 28
 0 -8 -8 589.168 89.2731 62
 0 -8 8 564.611 91.9749 63
 0 -8 -8 442.167 87.6348 61
 0 -8 -8 586.942 102.455 120
 0 -8 -8 700.371 109.549 121
 0 8 8 462.554 81.602 129
 0 -8 -8 454.853 112.565 131
 0 8 8 361.302 77.1212 116
 0 8 8 432.559 78.468 118
 0 8 8 505.651 87.1165 115
 0 8 8 492.587 85.799 69
 0 -8 8 594.155 94.8076 71
 0 8 8 448.762 80.3395 66
 0 -8 -8 575.516 142.753 68
 0 8 8 415.736 78.1058 107
 0 8 9 5032.94 194.916 49
 0 -8 -9 5108.88 249.449 123
 0 -8 -9 5309.74 253.632 125
 0 8 9 4755.08 177.156 124
 0 -8 -9 5366.24 255.869 122
 0 -8 -9 5140.43 250.343 120
 0 -8 -9 5534.28 257.32 121
 0 8 9 4768.57 169.383 81
 0 -8 -9 5265.52 273.375 74
 0 8 9 5277.09 201.621 72
 0 8 9 5440.61 203.382 115
 0 8 9 5112.4 199.347 116
 0 8 9 5102.45 196.168 118
 0 8 9 5143.51 196.688 69
 0 8 9 5036.4 197.18 66
 0 8 9 5357.56 201.391 132
 0 -8 -9 5064.53 247.395 111
 0 -8 -9 5457.58 258.927 109
 0 -8 -9 4810.61 194.529 61
 0 -8 -9 5794.51 307.99 38
 0 8 9 4964.13 196.692 32
 0 8 9 5071.81 197.799 107
 0 8 9 5132.24 195.734 129
 0 -8 -9 5786.38 289.391 131
 0 -8 -10 5234.07 208.563 38
 0 8 10 5324.8 137.499 41
 0 8 10 772.308 58.4184 115
 0 8 10 5120.91 126.179 117
 0 8 10 6059.16 162.377 72
 0 -8 -10 6555.88 243.164 74
 0 -8 -10 6673.68 247.603 128
 0 -8 -10 6977.84 268.323 131
 0 -8 -10 5480.02 196.596 109
 0 8 10 5037.46 126.437 49
 0 8 10 6254.2 163.376 66
 0 8 10 5682.29 143.941 69
 0 8 10 1010.5 63.1143 132
 0 8 10 5606.43 138.465 107
 0 -9 0 50.8467 52.2362 53
 0 -9 0 46.5021 63.1628 52
 0 -9 0 26.4883 51.7863 48
 0 9 0 6.86429 64.9212 97
 0 -9 0 244.836 92.5661 74
 0 -9 0 34.1535 56.6544 43
 0 -9 0 17.9376 59.5104 83
 0 -9 0 87.304 61.7796 34
 0 9 0 118.478 79.2724 20
 0 -9 0 149.547 87.61 68
 0 -9 0 79.4363 60.131 126
 0 -9 0 6.16869 44.3614 112
 0 -9 0 -3.60598 46.3099 63
 0 -9 0 4.9346 67.5313 62
 0 -9 0 5.48618 68.0247 61
 0 -9 0 -4.93143 63.8653 31
 0 9 0 48.5767 70.574 26
 0 -9 1 62398.9 1052.8 126
 0 -9 -1 62172.8 1026.03 126
 0 -9 -1 62671.5 970.836 125
 0 -9 -1 62833.3 969.27 123
 0 -9 -1 63113.5 969.882 122
 0 -9 -1 62848.8 967.842 121
 0 -9 -1 64917.6 1122.97 62
 0 -9 1 63942.2 1119.98 62
 0 -9 1 63412.3 1167.51 61
 0 -9 1 57523.7 981.643 63
 0 -9 1 62475.7 963.265 112
 0 -9 -1 62509.9 961.538 111
 0 -9 -1 64067.6 1119.68 109
 0 9 1 62911.6 929.062 107
 0 9 1 59464.7 1179.67 98
 0 -9 -1 63245.8 1600.86 102
 0 9 1 64956.9 1298.69 101
 0 9 -1 64475.1 1327.2 101
 0 -9 -1 60902.4 1271.39 94
 0 -9 -1 57650.3 1294.72 93
 0 9 1 65732.2 1292.82 97
 0 9 -1 63489.3 1246.98 97
 0 -9 -1 61350.7 1233.96 90
 0 -9 -1 63108.8 1050.34 43
 0 -9 1 60159.9 1047.62 43
 0 -9 -1 65535.6 1202.83 74
 0 -9 -1 61111.6 1236.27 88
 0 -9 -1 63141.3 1081.86 83
 0 -9 1 61726.8 1055.23 83
 0 -9 1 65308.9 1057.15 34
 0 -9 1 62338.3 1112.95 31
 0 -9 -1 68176.5 1068.51 34
 0 9 1 63401.2 1276.04 20
 0 9 -1 62426.5 1257.38 26
 0 9 1 64421 1286.25 26
 0 -9 1 65088.3 1287.89 14
 0 9 1 61523 1181.18 12
 0 -9 -1 62492.1 966.167 53
 0 -9 1 69754.2 1115.45 52
 0 -9 1 59993.8 986.229 53
 0 9 1 63027.7 1149.47 27
 0 -9 -1 66255 1247.43 68
 0 -9 1 67459.8 1044.39 48
 0 -9 2 24672.7 777.95 14
 0 9 2 23042.3 693.726 12
 0 -9 -2 22766.8 557.207 126
 0 9 2 22819.1 529.228 129
 0 -9 -2 23595.1 558.195 123
 0 -9 -2 23932.7 559.276 122
 0 -9 -2 23344.6 556.107 125
 0 -9 -2 24184.1 562.524 121
 0 9 2 23527.9 531.586 118
 0 9 2 23272.6 531.516 116
 0 9 2 23458.4 533.412 115
 0 -9 2 23866.2 544.515 112
 0 -9 -2 23885.8 557.604 111
 0 -9 -2 24134.5 646.292 109
 0 9 2 24137.8 531.14 107
 0 -9 -2 23969 966.798 102
 0 9 2 20923 619.673 98
 0 9 -2 24106.8 771.48 101
 0 9 2 23338.6 722.679 101
 0 9 -2 22270.6 699.58 97
 0 -9 -2 22347.7 773.358 94
 0 -9 -2 20664.6 780.016 93
 0 9 2 23937.2 749.502 97
 0 -9 -2 22834 744.544 90
 0 9 2 22875 714.91 89
 0 -9 -2 23088 577.21 43
 0 -9 -2 23345.2 683.267 74
 0 -9 -2 23109.8 755.088 88
 0 9 2 22291.5 705.517 87
 0 -9 -2 23171.5 608.581 83
 0 -9 2 21667 574.358 83
 0 -9 -2 23689.7 629.851 31
 0 9 2 27040.8 546.285 32
 0 9 2 23316.1 711.005 20
 0 9 -2 23412.9 717.667 26
 0 9 2 23913.2 754.906 26
 0 -9 -2 23906.3 739.018 68
 0 9 2 23325.6 502.67 66
 0 -9 -2 23098.5 509.825 53
 0 -9 2 25308.2 613.938 52
 0 -9 2 22028.3 544.933 53
 0 -9 2 22887.8 567.546 60
 0 -9 2 22270.8 556.553 63
 0 -9 2 23967.2 677.858 61
 0 -9 2 23549.7 636.55 62
 0 -9 -2 24131.8 920.965 28
 0 9 2 23542.5 677.39 27
 0 9 2 24301.5 539.22 49
 0 -9 2 25046 590.817 48
 0 -9 -3 104789 1443.5 126
 0 -9 3 107431 1548.8 126
 0 9 3 109040 1466.63 129
 0 -9 -3 110422 1516.78 123
 0 -9 -3 110195 1512.77 122
 0 -9 -3 110199 1518.15 125
 0 -9 -3 110622 1511.15 121
 0 9 3 108408 1459.54 118
 0 9 3 110848 1473.6 115
 0 9 3 110227 1470.64 116
 0 -9 3 106722 1453.49 112
 0 -9 -3 111735 1639.65 109
 0 -9 -3 110095 1508.92 111
 0 9 3 111089 1455.18 107
 0 9 -3 105798 1823.84 101
 0 -9 -3 104845 2227.11 102
 0 9 3 107378 1736.1 101
 0 9 3 113988 1870.51 97
 0 -9 -3 99146.7 1970.21 93
 0 9 -3 105202 1717.07 97
 0 -9 -3 103948 1931.87 94
 0 9 3 106940 1826.99 89
 0 -9 -3 104996 1876.18 90
 0 -9 -3 107504 1489.13 43
 0 -9 -3 108153 1714.32 74
 0 9 3 108534 1369.24 72
 0 -9 -3 108205 1912.71 88
 0 9 3 104961 1806.46 87
 0 -9 -3 105219 1558.39 83
 0 9 3 124668 1476.96 32
 0 -9 3 109549 1499.48 34
 0 -9 -3 106499 1574.08 31
 0 -9 -3 112052 2348.31 16
 0 9 3 106063 1691.99 20
 0 9 -3 105747 1726.81 26
 0 9 3 111223 1838.76 26
 0 -9 3 113608 1905.51 14
 0 9 3 109539 1760.77 12
 0 -9 -3 108609 1591.87 62
 0 -9 3 110291 1710.67 61
 0 -9 3 101646 1466.2 63
 0 -9 -3 105203 1440.01 60
 0 -9 -3 110429 1650.16 61
 0 -9 3 105886 1482.56 60
 0 -9 -3 105245 2209.07 28
 0 9 3 110849 1729.47 27
 0 9 3 106399 1441.3 30
 0 -9 -3 111843 1857.52 68
 0 -9 3 100451 1616.8 71
 0 9 3 110095 1400.74 66
 0 -9 3 103130 1510.63 67
 0 -9 3 113419 1524.05 48
 0 9 3 111784 1462.49 49
 0 9 4 127.001 78.2508 12
 0 -9 4 212.933 102.689 14
 0 -9 -4 237.119 177.293 16
 0 9 4 63.0661 47.7458 72
 0 -9 -4 221.437 104.444 74
 0 9 4 167.261 65.3237 32
 0 9 4 211.263 82.1226 20
 0 -9 -4 97.2027 67.4684 123
 0 9 4 39.5758 56.7516 124
 0 -9 -4 52.2771 51.1353 126
 0 -9 -4 55.7676 65.0109 125
 0 -9 -4 32.3421 57.2923 122
 0 -9 -4 78.0635 60.4555 121
 0 9 4 16.1422 59.2093 115
 0 9 4 31.77 57.12 118
 0 9 4 48.2959 55.0826 116
 0 -9 -4 50.1334 60.4847 111
 0 -9 -4 49.9994 71.9496 109
 0 -9 4 66.6743 56.7918 112
 0 9 4 76.4344 59.2585 107
 0 9 -4 73.7272 72.9276 101
 0 -9 -4 202.097 149.42 102
 0 9 4 55.7721 69.5045 101
 0 9 4 7.73444 70.8307 97
 0 -9 -4 70.8275 86.261 94
 0 -9 -4 11.155 79.1285 93
 0 9 4 56.8457 75.5978 89
 0 -9 -4 46.5553 73.0198 90
 0 9 4 56.7084 84.5874 87
 0 -9 -4 37.6625 64.9098 88
 0 9 4 86.8974 53.3096 80
 0 -9 -4 73.394 65.9571 83
 0 9 4 112.491 61.5766 30
 0 -9 -4 83.2391 146.696 28
 0 -9 -4 251.201 85.1857 31
 0 9 4 112.722 79.1723 27
 0 9 4 130.79 64.422 66
 0 -9 4 78.2967 65.3427 67
 0 -9 -4 156.435 128.397 68
 0 9 4 36.8689 56.8349 69
 0 -9 4 80.9418 93.2197 71
 0 9 4 129.26 63.2473 49
 0 -9 4 31.877 78.4512 50
 0 -9 4 122.233 69.7648 48
 0 9 -4 56.533 72.763 26
 0 9 4 77.1895 85.6068 26
 0 -9 -4 105.228 55.6102 60
 0 -9 4 303.401 79.2574 60
 0 -9 -4 176.419 87.4461 61
 0 -9 4 105.267 64.2208 53
 0 -9 4 45.7776 59.0431 52
 0 9 4 56.5055 57.6592 129
 0 -9 -4 22.6378 75.6995 131
 0 -9 -4 222.899 70.1157 43
 0 9 5 17192.9 482.98 129
 0 -9 -5 17766.2 574.273 131
 0 9 5 17596.8 488.121 115
 0 9 5 16753.5 475.577 118
 0 9 5 16815.1 479.079 116
 0 -9 -5 16863.6 513.679 111
 0 -9 5 16234.5 457.71 112
 0 -9 -5 17334.2 559.671 109
 0 9 5 17527.1 474.731 107
 0 -9 -5 16021.3 817.636 102
 0 9 -5 15818.4 581.332 101
 0 9 5 16516.5 638.402 97
 0 -9 -5 16934.2 960.246 16
 0 9 5 17257.6 438.24 72
 0 -9 -5 16339.1 580.485 74
 0 -9 -5 17182.5 512.613 31
 0 9 5 18109.9 459.206 32
 0 -9 -5 16150.5 434.608 43
 0 -9 -5 17124.7 516.722 83
 0 9 5 17213.8 451.42 80
 0 9 5 16864.6 451.733 81
 0 -9 5 16690.1 482.906 63
 0 -9 -5 17133.8 521.735 62
 0 -9 5 16462.8 455.586 60
 0 -9 -5 16833 538.916 61
 0 -9 -5 16966.7 514.877 121
 0 -9 -5 16942 520.499 123
 0 -9 -5 17302.5 521.549 122
 0 -9 -5 17822.2 528.415 125
 0 9 5 16941.2 641.892 26
 0 -9 5 16778.6 556.128 71
 0 9 5 16996.5 460.277 69
 0 -9 -5 16488.1 662.225 68
 0 9 5 17139.7 442.125 66
 0 -9 5 16179.8 493.715 67
 0 -9 5 15750.5 479.531 50
 0 -9 5 17130.3 483.261 48
 0 9 5 17397.3 469.464 49
 0 -9 5 16595.7 460.999 53
 0 -9 5 16737.7 463.615 52
 0 9 5 16965.3 443.682 30
 0 -9 -5 15403.8 832.036 28
 0 9 5 16498.3 599.086 27
 0 9 6 16785 427.195 49
 0 9 -6 12818.8 460.19 20
 0 -9 -6 16298.2 554.084 74
 0 9 6 15680.2 387.652 72
 0 9 6 16822.9 406.887 32
 0 -9 -6 16513.3 464.974 31
 0 -9 -6 16361.4 472.779 62
 0 -9 6 16403.1 450.099 63
 0 -9 -6 15734.2 485.354 61
 0 9 6 15665 366.323 82
 0 9 6 15661.8 406.868 80
 0 -9 -6 15747.3 462.131 83
 0 9 6 16946.8 415.387 81
 0 9 6 16027.1 600.076 26
 0 9 6 16118.2 431.458 129
 0 -9 -6 16067.9 529.435 131
 0 9 6 16507.1 444.427 116
 0 9 6 16582.1 437.046 118
 0 9 6 16359.9 439.779 115
 0 9 6 15129.2 544.428 27
 0 -9 -6 14154.7 776.307 28
 0 9 6 16625.2 398.055 30
 0 9 6 16598.8 416.751 124
 0 9 6 17137.8 429.05 69
 0 -9 -6 16583.8 638.548 68
 0 9 6 16360.8 401.188 66
 0 -9 6 16851.8 510.418 71
 0 -9 6 16491.6 458.427 67
 0 -9 6 16059.4 413.251 53
 0 -9 6 16032.6 400.083 52
 0 9 6 17126.5 438.958 107
 0 9 7 41891.3 738.058 107
 0 -9 7 41402.2 719.486 48
 0 9 7 39469.6 683.136 72
 0 9 7 40487.9 689.979 32
 0 -9 -7 39821.1 746.505 31
 0 -9 -7 44063.1 845.351 121
 0 -9 -7 41760.1 775.473 83
 0 9 7 41175.5 719.566 80
 0 9 7 42098 703.863 81
 0 9 7 41276 705.797 124
 0 -9 -7 43014 842.396 123
 0 -9 -7 43788.7 846.142 122
 0 -9 -7 42932.8 838.718 125
 0 -9 -7 41721.1 892.918 131
 0 9 7 41566.6 744.443 129
 0 -9 7 42785.6 786.23 71
 0 -9 -7 40808.9 1006.13 68
 0 9 7 40660.3 695.485 66
 0 9 7 39964.2 658.061 30
 0 -9 7 40289.5 656.266 52
 0 -9 7 40581.2 688.424 53
 0 -9 -7 42120.5 872.495 109
 0 -9 -7 42779.8 834.543 111
 0 -9 7 42307.8 724.379 112
 0 9 7 41556.6 744.145 116
 0 9 7 41858.7 744.068 118
 0 9 7 42389.6 752.009 115
 0 -9 -7 40697.8 801.598 61
 0 -9 -7 41563.6 776.397 62
 0 -9 7 41092.2 752.882 63
 0 9 8 11474.4 291.334 81
 0 -9 -8 11782.2 329.135 83
 0 -9 -8 11658.1 324.156 62
 0 -9 -8 12499.5 358.877 61
 0 -9 8 12859.1 331.85 63
 0 9 8 12206.4 308.821 66
 0 -9 -8 13822.7 516.728 68
 0 9 8 12178.3 319.893 69
 0 -9 8 11903 308.624 48
 0 -9 -8 12492.3 397.933 123
 0 9 8 12054.7 304.985 124
 0 -9 -8 13361.5 409.851 125
 0 -9 -8 13704.9 417.695 122
 0 -9 -8 12584.1 397.544 121
 0 -9 -8 12622.3 402.574 120
 0 9 8 12095.6 307.485 72
 0 9 8 11601.3 300.008 32
 0 -9 -8 12758.7 439.147 131
 0 -9 8 12898.8 319.835 112
 0 -9 -8 12514.1 396.162 111
 0 -9 -8 12851.3 418.193 109
 0 9 9 1929.35 88.9394 124
 0 -9 -9 2695.99 166.295 122
 0 -9 -9 2496.2 160.409 125
 0 9 9 2516.06 115.576 132
 0 9 9 2313.81 111.979 107
 0 9 9 2459.11 113.015 69
 0 9 9 2255.16 106.149 66
 0 -9 -9 2376.88 192.927 68
 0 9 9 2338.29 113.091 115
 0 9 9 2315.32 112.167 116
 0 9 9 2394.36 109.731 49
 0 -9 -9 2737.63 178.537 74
 0 9 9 2139.49 101.451 72
 0 -9 -9 2561.89 176.109 131
 0 -9 -9 2611.41 170.92 128
 0 9 9 2297.47 111.662 129
 0 -9 -9 2517.09 163.602 109
 0 -9 -9 2428.41 160.135 120
 0 -9 -9 2577.55 163.357 121
 0 10 0 1646.6 192.787 97
 0 10 0 1603.87 198.858 20
 0 -10 0 1746.89 186.644 74
 0 -10 0 1685.95 179.081 31
 0 -10 0 1740.6 178.578 68
 0 10 0 1668.48 201.187 101
 0 10 0 1784.85 195.572 98
 0 -10 0 1945.48 140.604 112
 0 -10 0 1791.49 194.601 61
 0 -10 0 1760.21 156.88 60
 0 -10 0 1738.28 180.12 62
 0 -10 0 2187.4 162.434 63
 0 -10 0 1692.26 168.604 83
 0 -10 0 1628.86 156.595 126
 0 -10 0 1586.18 142.259 53
 0 10 0 1675.65 196.285 26
 0 -10 -1 477.506 83.5484 53
 0 -10 1 473.748 87.7115 53
 0 10 1 570.693 127.216 101
 0 10 -1 645.723 136.705 101
 0 10 1 390.472 97.8773 98
 0 10 -1 443.127 112.326 97
 0 10 1 681.118 133.238 97
 0 10 1 591.282 128.809 20
 0 -10 -1 534.456 126.301 74
 0 -10 -1 485.854 97.6063 43
 0 -10 1 590.258 106.616 83
 0 -10 -1 727.665 120.849 83
 0 10 1 499.298 85.5942 30
 0 -10 -1 461.425 91.8816 126
 0 -10 1 625.21 112.239 126
 0 -10 1 584.749 100.1 48
 0 10 1 522.938 81.9476 49
 0 -10 1 707.832 139.138 61
 0 -10 1 620.284 104.002 60
 0 -10 1 533.343 95.8393 63
 0 -10 -1 449.177 82.2648 63
 0 -10 -1 767.709 109.366 60
 0 -10 -1 754.989 126.901 62
 0 -10 1 562.597 116.627 62
 0 -10 -1 571.981 120.891 61
 0 -10 -1 464.719 107.766 109
 0 -10 1 807.306 102.325 112
 0 10 -1 502.152 119.091 26
 0 10 1 448.818 121.728 26
 0 -10 -1 513.993 126.219 68
 0 10 1 497.33 74.2827 66
 0 10 2 1698.81 134.538 116
 0 10 2 1838.36 139.342 115
 0 10 2 1821.03 137.379 118
 0 -10 -2 2207.29 204.825 109
 0 -10 2 2032.69 154.876 112
 0 -10 -2 2039.6 157.812 111
 0 10 2 1882.07 139.627 107
 0 10 2 1816.45 205.018 101
 0 10 -2 1664.61 202.036 101
 0 10 -2 1762.64 189.434 97
 0 10 2 1953.47 217.182 97
 0 10 -2 2043.21 223.863 20
 0 10 2 1516.49 184.332 20
 0 -10 -2 2096.34 219.552 74
 0 -10 -2 2040.95 190.732 31
 0 -10 -2 2215.2 179.331 43
 0 -10 -2 1798.1 173.527 83
 0 -10 -2 2068.18 160.972 121
 0 -10 2 1685.04 180.107 62
 0 -10 -2 1798.65 155.448 60
 0 -10 -2 1716.27 133.982 63
 0 -10 2 2016.46 168.355 60
 0 -10 2 2298.64 175.029 63
 0 -10 2 2309.62 219.328 61
 0 -10 -2 1940.89 219.28 68
 0 10 2 1946.34 136.111 66
 0 -10 2 1666.91 182.746 71
 0 -10 2 2062.69 169.311 48
 0 10 2 1853.31 143.685 49
 0 10 2 1768.45 135.914 129
 0 -10 -2 1914.54 159.933 126
 0 -10 2 1911.77 157.807 53
 0 -10 -2 2029.33 149.186 53
 0 -10 2 2115.97 180.177 52
 0 10 2 1807.71 210.48 26
 0 10 -2 1764.59 192.648 26
 0 -10 -2 1954.93 154.798 122
 0 -10 -2 2107.53 164.635 125
 0 -10 -2 1788.72 151.076 123
 0 10 3 7034.86 279.125 129
 0 -10 -3 7349.36 293.328 126
 0 10 3 7188.09 282.612 118
 0 10 3 7341.64 286.382 116
 0 10 3 7183.17 282.393 115
 0 -10 -3 6945.58 358.243 109
 0 -10 3 7027.27 290.825 112
 0 -10 -3 7073.26 302.876 111
 0 10 3 7334.16 280.807 107
 0 -10 -3 5649.2 502.845 102
 0 10 3 6636.96 366.635 101
 0 10 -3 6597.16 388.23 101
 0 10 3 7485.76 415.115 97
 0 10 -3 6954.35 394.725 20
 0 10 3 6359.1 349.826 20
 0 -10 -3 6629.15 381.67 74
 0 -10 -3 7451.9 345.908 31
 0 -10 -3 7022.88 305.615 43
 0 -10 -3 7421.13 310.309 123
 0 -10 -3 7260.07 309.002 122
 0 -10 -3 7346.23 312.127 125
 0 -10 3 6929.9 364.642 61
 0 -10 -3 7301.26 350.756 62
 0 -10 3 6867.9 298.682 63
 0 -10 3 6916.4 300.719 60
 0 -10 -3 7090.36 291.587 60
 0 -10 -3 7265.83 367.001 61
 0 -10 -3 7290.79 307.881 121
 0 10 3 7163.05 281.513 49
 0 -10 3 7928.87 322.013 48
 0 -10 3 6454.77 335.32 50
 0 -10 3 6313.6 341.86 71
 0 -10 -3 7737.04 434.293 68
 0 10 3 7685.85 291.26 69
 0 10 3 7688.3 270.422 66
 0 -10 3 6710.91 313.835 67
 0 -10 3 7029.83 299.618 53
 0 10 3 7042.96 406.328 26
 0 10 -3 6454.31 346.312 26
 0 10 3 7139.53 284.512 30
 0 -10 -4 2869.46 199.956 123
 0 -10 -4 3025.81 207.123 122
 0 -10 -4 3013.73 205.887 125
 0 10 4 2984.85 183.073 124
 0 10 4 2935.02 180.956 107
 0 -10 -4 2579.43 353.984 102
 0 10 -4 3041.82 251.69 101
 0 10 4 3111.15 268.048 26
 0 10 -4 2722.59 240.463 20
 0 10 4 2410.73 144.768 72
 0 -10 -4 2766.29 253.36 74
 0 -10 -4 3027.64 219.682 31
 0 -10 -4 3067.02 205.851 111
 0 -10 -4 3021.33 236.408 109
 0 -10 4 2935.29 185.639 112
 0 10 4 2720.49 155.706 80
 0 -10 -4 2864.67 212.662 83
 0 -10 4 3025.22 197.593 48
 0 -10 4 2427.88 194.089 50
 0 10 4 2952.49 181.875 49
 0 -10 4 3153.62 204.187 52
 0 10 4 3006.29 182.957 30
 0 -10 -4 2766.06 225.114 61
 0 -10 4 3491.72 207.126 60
 0 -10 4 3235.9 203.826 63
 0 -10 -4 2900.53 175.001 60
 0 -10 -4 2998.18 221.32 62
 0 -10 -4 2732.17 169.284 126
 0 10 4 2724.06 178.565 129
 0 -10 4 2845.83 204.027 67
 0 10 4 2987.76 168.911 66
 0 10 4 2823.74 178.097 69
 0 -10 4 2964.56 233.438 71
 0 -10 -4 3113.16 293.837 68
 0 -10 -4 2950.98 203.553 121
 0 10 4 2996.18 188.476 115
 0 10 4 2983.39 187.328 116
 0 10 4 3010.03 186.417 118
 0 -10 -5 15695.3 455.098 121
 0 10 5 15697.7 396.403 49
 0 -10 5 16217.6 426.088 48
 0 10 5 14758.4 553.562 26
 0 10 5 15384.1 403.604 115
 0 10 5 15064.1 399.748 116
 0 10 5 15879.2 407.8 118
 0 -10 -5 14441.6 534.971 74
 0 10 5 14321.1 332.301 72
 0 10 5 14613.7 340.533 32
 0 -10 -5 14744.6 448.439 31
 0 -10 -5 14905 496.86 109
 0 -10 -5 15507.8 449.641 111
 0 -10 5 15494.3 405.406 112
 0 10 5 14869.1 378.347 81
 0 10 5 14576.1 350.667 80
 0 -10 -5 15430.4 460.654 83
 0 -10 -5 15394.9 452.785 123
 0 -10 -5 15731.2 458.814 122
 0 -10 -5 15637.7 455.717 125
 0 -10 5 15843 411.492 52
 0 -10 5 15462.9 406.994 53
 0 -10 -5 15424.8 465.36 62
 0 -10 -5 15243 484.168 61
 0 10 5 15056.2 396.729 129
 0 -10 5 15156.9 479.108 71
 0 10 5 14952.3 355.24 66
 0 -10 5 14730.8 434.245 67
 0 -10 -5 15908.1 623.392 68
 0 10 5 15626.4 394.065 69
 0 10 5 15429.1 392.559 107
 0 10 5 15315.7 376.917 30
 0 10 6 7106 256.808 107
 0 10 6 7033.99 259.459 129
 0 10 6 6988.62 258.468 118
 0 10 6 7227.08 263.98 115
 0 10 6 7107.45 262.121 116
 0 10 6 7591.31 268.841 132
 0 10 6 6927.37 221.88 72
 0 -10 -6 6817.09 355.758 74
 0 10 6 6206.38 209.889 32
 0 -10 -6 7080.18 291.156 31
 0 -10 -6 7493.44 303.993 83
 0 10 6 5826.02 198.768 82
 0 10 6 7102.17 246.971 81
 0 10 6 6731.16 231.661 80
 0 -10 -6 7612.89 421.732 68
 0 10 6 7548.73 260.246 69
 0 10 6 7180.89 234.355 66
 0 -10 6 7034.76 273.666 67
 0 -10 6 7069.87 293.946 71
 0 -10 -6 7631.6 312.727 111
 0 -10 -6 6996.7 331.165 109
 0 -10 6 7072.1 257.619 53
 0 10 6 6929.09 233.922 30
 0 10 6 7265.33 255.584 49
 0 -10 -6 7177.31 308.403 120
 0 -10 -6 7551.54 312.177 121
 0 -10 -6 7046.99 303.06 125
 0 -10 -6 7364.27 308.167 122
 0 -10 -6 7358.63 309.994 123
 0 10 6 7292.61 252.98 124
 0 -10 6 7271.65 278.125 63
 0 -10 -6 7277.69 300.782 62
 0 -10 -6 6890.35 309.704 61
 0 10 7 103.433 52.5153 118
 0 10 7 127.023 55.0565 115
 0 10 7 86.9795 49.5152 116
 0 10 7 73.017 47.6302 132
 0 10 7 79.2042 45.9772 81
 0 -10 -7 19.1872 56.8379 83
 0 -10 7 93.0061 52.83 48
 0 10 7 97.2639 49.5425 49
 0 -10 7 128.138 51.6259 112
 0 10 7 54.8072 40.617 66
 0 -10 -7 159.019 104.878 68
 0 10 7 74.4105 48.5619 69
 0 -10 7 230.768 60.4661 71
 0 -10 -7 205.008 63.2794 31
 0 10 7 196.749 53.3085 124
 0 10 7 109.282 51.6818 107
 0 -10 7 57.4005 55.222 63
 0 -10 -7 178.4 66.6049 62
 0 -10 -7 435.58 85.924 61
 0 10 7 70.5834 48.9734 129
 0 -10 -7 153.799 77.1432 128
 0 -10 -7 -4.35063 41.7901 131
 0 -10 7 10.6123 20.396 53
 0 -10 -7 173.183 93.9615 74
 0 10 7 66.2861 39.4017 72
 0 -10 -8 3639.21 199.959 109
 0 -10 -8 2837.36 168.397 111
 0 -10 -8 3002.33 176.209 128
 0 -10 -8 3185.16 179.324 121
 0 -10 -8 3064.32 177.208 120
 0 10 8 2306.84 92.2218 72
 0 10 8 2641.22 103.255 81
 0 10 8 2604 103.929 66
 0 -10 -8 3411.2 209.845 68
 0 10 8 2910.29 127.667 107
 0 -10 -8 2532.49 128.472 61
 0 -10 8 2565.91 111.231 63
 0 -10 -8 3109.79 179.296 122
 0 10 8 2591.82 109.558 124
 0 -10 -8 3109.59 175.612 125
 0 -10 -8 3209.55 179.081 123
 0 -11 0 -4.25695 57.3805 126
 0 11 0 60.4106 63.0745 26
 0 -11 0 -3.49119 50.211 53
 0 11 0 32.9586 48.977 30
 0 -11 0 23.8715 62.3423 83
 0 -11 0 44.11 52.6081 63
 0 -11 0 -10.7524 73.573 62
 0 -11 0 77.7302 62.688 60
 0 -11 0 5.93877 82.4762 61
 0 -11 0 -8.51364 59.1178 67
 0 11 0 26.754 53.6293 20
 0 -11 -1 -5.11548 33.6303 74
 0 -11 -1 22003.8 594.295 31
 0 -11 -1 22771.5 573.446 83
 0 11 1 22915.7 407.503 49
 0 -11 1 23963.3 465.313 112
 0 -11 -1 9.68933 38.4336 109
 0 -11 -1 22721.5 521.698 126
 0 -11 1 23053.4 549.045 126
 0 11 -1 21228.7 603.946 26
 0 11 1 22561 651.61 26
 0 11 -1 22608.2 463.436 30
 0 11 1 22758.2 470.719 30
 0 11 1 21447.1 640.816 20
 0 -11 -1 22473.6 518.58 60
 0 -11 1 23083 599.754 62
 0 -11 1 22435.8 487.147 63
 0 -11 -1 21124 439.591 63
 0 -11 1 23806.3 644.651 61
 0 -11 1 23027.6 531.852 60
 0 -11 -1 23446 645.714 61
 0 -11 -1 22064.8 595.087 62
 0 -11 -1 -4.53593 32.6956 68
 0 -11 1 21959.1 533.552 67
 0 -11 -1 23891.4 479.491 53
 0 -11 1 22408 490.875 53
 0 11 2 2124.43 136.15 49
 0 -11 2 1924.46 179.863 50
 0 -11 2 2457.09 175.67 48
 0 11 2 1995.69 207.597 26
 0 11 -2 2048.79 208.599 20
 0 -11 -2 2095.18 161.493 60
 0 -11 -2 1875.3 128.25 63
 0 -11 2 2208.12 170.167 60
 0 -11 2 2214.84 162.26 63
 0 -11 2 2049.57 199.815 61
 0 -11 2 2322.24 154.623 112
 0 -11 -2 2231.55 206.004 109
 0 -11 -2 2053.03 184.41 83
 0 11 2 2028.27 123.781 107
 0 -11 -2 -5.28985 33.124 68
 0 11 2 2259.31 148.086 69
 0 -11 2 2155.48 198.982 71
 0 -11 -2 2246.82 218.603 74
 0 -11 -2 3.34489 26.2712 125
 0 -11 -2 10.0769 22.5112 122
 0 -11 -2 -3.30559 24.1346 121
 0 -11 -2 3.41952 25.6096 120
 0 -11 -2 2189.97 164.292 126
 0 -11 2 2288.75 164.094 53
 0 -11 -3 41255 771.431 120
 0 -11 -3 44607.8 784.916 121
 0 11 3 44295.8 709.662 49
 0 -11 3 41324.7 816.432 50
 0 -11 3 49737.1 831.607 48
 0 11 3 44534.7 987.11 26
 0 11 3 40881.6 669.218 132
 0 -11 -3 43520.3 970.327 74
 0 -11 -3 42973.7 878.157 31
 0 -11 3 46136.1 766.178 112
 0 -11 -3 40911.9 902.559 109
 0 -11 -3 42310.1 764.441 111
 0 11 3 41670.6 678.137 116
 0 11 3 42982.1 684.226 118
 0 11 3 42203.2 679.949 115
 0 11 3 44170.7 732.181 81
 0 -11 -3 43323.2 778.287 125
 0 -11 -3 44300.2 782.459 122
 0 11 3 45702.8 737.578 124
 0 -11 -3 42250.1 769.504 123
 0 -11 3 46102.1 815.844 60
 0 -11 -3 45212.5 773.276 60
 0 -11 3 43620.6 781.152 63
 0 -11 -3 43617.3 889.583 62
 0 -11 -3 43649.8 926.29 61
 0 11 3 44858.5 742.169 30
 0 -11 -3 44129.4 757.908 126
 0 11 3 41753.3 679.034 129
 0 -11 3 43275.8 884.114 71
 0 11 3 42821.7 649.194 66
 0 11 3 45777.6 736.995 69
 0 -11 3 43141.6 824.148 67
 0 11 3 42928.5 684.995 107
 0 -11 3 45686.9 793.162 53
 0 -11 -4 17517.8 400.343 126
 0 11 4 17954.2 408.488 129
 0 11 4 17310.2 400.247 132
 0 -11 -4 17952.4 598.952 74
 0 -11 -4 17983.6 514.33 31
 0 -11 -4 17322.2 548.927 109
 0 -11 -4 18086.3 468.705 111
 0 -11 4 19194.2 452.647 112
 0 11 4 18174.1 408.311 118
 0 11 4 17637.2 405.894 115
 0 11 4 17427.4 404.464 116
 0 -11 -4 18341.2 518.919 83
 0 -11 4 20207.1 484.181 48
 0 11 4 18413 415.013 49
 0 -11 -4 17922.4 543.797 61
 0 -11 -4 17918.9 416.277 60
 0 -11 4 18806.6 469.013 63
 0 -11 -4 18535.4 528.244 62
 0 11 4 18126 417.622 30
 0 11 4 17632.9 400.687 107
 0 -11 -4 17634.5 473.223 120
 0 -11 -4 18885.1 482.619 121
 0 -11 4 17444.8 477.999 67
 0 -11 -4 19929.9 619.464 68
 0 11 4 18979.3 430.111 69
 0 -11 4 18225.9 522.78 71
 0 11 4 17591.7 364.991 66
 0 11 4 18713.8 426.786 124
 0 -11 -4 18203.6 474.118 122
 0 -11 -4 17579.8 466.14 123
 0 -11 -4 18408.6 476.679 125
 0 11 5 2207.12 131.451 107
 0 11 5 2057 129.583 129
 0 11 5 2173.24 132.679 132
 0 -11 -5 2082.01 207.091 74
 0 -11 -5 2697.12 185.46 31
 0 -11 -5 2035.7 155.314 111
 0 -11 -5 1916.62 182.095 109
 0 -11 5 2221.45 143.25 112
 0 -11 -5 2047.38 166.292 83
 0 11 5 2402.89 129.713 82
 0 -11 -5 2148.72 161.006 125
 0 -11 -5 2212.58 164.583 122
 0 -11 -5 1967.14 154.259 123
 0 11 5 2192.02 135.186 115
 0 11 5 2072.9 131.279 116
 0 11 5 2172.6 133.523 118
 0 -11 -5 2148.82 172.61 62
 0 -11 -5 2073.12 177.189 61
 0 11 5 2134.84 128.684 30
 0 -11 5 2069.71 143.051 53
 0 -11 -5 2201.26 162.827 121
 0 -11 -5 2034.47 160.326 120
 0 -11 5 1901.13 148.05 67
 0 11 5 1890.85 107.697 66
 0 -11 5 2588.79 179.465 71
 0 -11 -5 2498.5 219.646 68
 0 11 5 2036.69 132.836 69
 0 11 5 1912.93 125.082 49
 0 -11 5 2311.18 153.183 48
 0 11 6 30.6738 39.8756 129
 0 -11 -6 99.0477 82.2237 109
 0 -11 -6 58.4401 55.0925 111
 0 -11 6 65.0537 46.9393 112
 0 -11 -6 100.577 62.3236 83
 0 11 6 114.113 47.3081 81
 0 11 6 30.4055 39.8164 132
 0 -11 -6 99.1947 62.3014 125
 0 -11 -6 49.4826 54.3229 123
 0 -11 -6 132.032 83.3539 68
 0 -11 6 151.564 56.7655 71
 0 11 6 190.636 50.3284 69
 0 11 6 44.577 32.886 66
 0 -11 -6 -55.1616 85.5825 74
 0 11 6 59.1467 41.8291 49
 0 -11 6 66.0646 52.5508 63
 0 -11 -6 106.929 68.9645 61
 0 -11 -6 70.7609 62.0192 62
 0 -11 6 216.13 58.312 53
 0 11 6 66.1823 46.0073 116
 0 11 6 59.5993 40.3685 118
 0 11 6 26.6202 41.6539 115
 0 11 6 29.2468 41.2388 107
 0 -11 -6 120.437 61.7828 122
 0 -11 -6 81.0276 60.0056 120
 0 -11 -6 91.7827 64.6157 121
 0 -11 7 90824.8 991.893 112
 0 -11 -7 89985.3 1176.9 109
 0 11 7 82380.6 913.403 81
 0 -11 -7 94173.7 1192.83 74
 0 11 7 87642.7 953.161 69
 0 -11 -7 74706.6 978.959 62
 0 -11 -7 79038.1 1018.14 61
 0 -11 7 84104.6 966.242 63
 0 -11 -7 94282.3 1137.37 122
 0 11 7 84544.2 932.617 124
 0 -11 -7 91086.2 1122.12 125
 0 11 7 85896.3 956.644 116
 0 11 7 84822.6 954.336 115
 0 11 7 86933.9 950.788 49
 0 11 7 79164.7 944.102 132
 0 -11 -7 89115.8 1121.16 120
 0 -11 -7 95332.8 1136.6 121
 0 11 7 88868.9 961.705 129
 0 -11 -7 66100.2 982.263 128
 0 11 7 83684 943.542 107
 0 -12 0 2096.29 136.204 63
 0 -12 0 1863 185.418 61
 0 -12 0 2028.35 156.11 60
 0 -12 0 1890.67 179.11 62
 0 12 0 1859.59 124.27 30
 0 -12 0 1678.89 169.287 71
 0 -12 0 1755.86 149.072 67
 0 12 0 1909.32 112.852 69
 0 -12 0 1869.92 135.777 53
 0 -12 -1 28218.9 513.217 53
 0 -12 1 28573.1 558.094 53
 0 -12 1 25127 607.427 50
 0 12 1 27065.8 507.816 30
 0 12 -1 26449.7 492.487 30
 0 12 1 27605.3 490.763 124
 0 12 1 27051.3 472.96 69
 0 -12 -1 25918.1 565.838 67
 0 -12 1 26869.7 593.24 67
 0 -12 -1 22763.4 606.774 71
 0 12 -1 25299.4 430.292 69
 0 -12 -1 24929.2 469.942 63
 0 -12 -1 26052.5 674.389 61
 0 -12 -1 28591.2 586.02 60
 0 -12 1 28418.1 680.795 61
 0 -12 -1 26477.2 653.899 62
 0 -12 1 26558.9 527.407 63
 0 -12 1 29294.3 603.86 60
 0 12 2 78.3828 44.4566 81
 0 -12 -2 121.095 60.3211 60
 0 -12 2 102.19 58.9145 60
 0 -12 2 134.46 56.7868 63
 0 -12 -2 164.164 77.7535 62
 0 12 2 89.705 35.8377 49
 0 -12 2 80.7519 47.6558 112
 0 -12 2 48.7139 49.3576 53
 0 12 2 78.5442 42.785 124
 0 12 -2 47.254 38.0115 30
 0 -12 -2 6.15343 50.1423 67
 0 -12 2 160.278 79.1592 71
 0 12 2 103.847 44.9652 69
 0 12 -2 62.661 33.4022 69
 0 12 3 1115.55 93.163 81
 0 -12 -3 1036.37 122.688 83
 0 -12 -3 1188.89 143.151 61
 0 -12 -3 1141.57 104.593 60
 0 -12 3 990.164 104.322 63
 0 12 3 996.082 76.4735 49
 0 12 3 1165.03 94.3421 124
 0 -12 3 1149.78 108.638 53
 0 -12 -3 1038.82 98.1272 67
 0 -12 3 1243.36 135.776 71
 0 12 3 1150.53 92.9463 69
 0 -12 3 1097.4 117.382 67
 0 12 3 1177.75 96.5067 30
 0 12 -3 997.938 80.711 30
 0 -12 3 1252.65 104.767 112
 0 12 4 4309.5 163.391 81
 0 12 4 3937.45 149.103 82
 0 12 4 3406.53 115.564 129
 0 12 4 2602.06 101.301 132
 0 -12 4 4213.72 202.688 71
 0 -12 -4 3145.8 134.157 67
 0 -12 4 4209.73 193.529 67
 0 12 4 4316.34 159.1 69
 0 12 4 3420.32 117.889 107
 0 12 4 3983.17 156.501 30
 0 -12 -4 4458.58 228.765 62
 0 -12 4 4189.97 186.536 63
 0 -12 -4 4084.19 228.447 61
 0 12 4 3780.56 137.877 49
 0 -12 4 4277.8 176.422 112
 0 12 4 3177.95 111.57 116
 0 12 4 2896.9 107.548 115
 0 12 4 4292.21 161.616 124
 0 -12 -5 4946.22 191.005 120
 0 -12 -5 1693.45 124.415 121
 0 12 5 8311.03 167.405 116
 0 12 5 7542.47 158.859 115
 0 -12 5 11368.7 274.618 63
 0 -12 -5 11528.7 329.575 61
 0 -12 -5 11771.3 325.857 62
 0 -12 5 11284.3 252.004 71
 0 12 5 11511.4 229.731 69
 0 -12 5 10838.6 236.345 67
 0 12 5 8586.28 168.916 107
 0 -12 5 11320.9 267.074 53
 0 12 5 6295.22 147.012 132
 0 -12 -5 10978.6 315.315 109
 0 -12 5 12267.5 269.328 112
 0 12 5 10671.4 206.289 49
 0 -12 -5 3916.27 170.237 125
 0 12 5 11756.8 234.924 124
 0 12 5 2678.85 110.902 82
 0 12 5 8691.3 171.151 129
 0 12 6 4157.44 108.678 69
 0 13 0 19.1255 26.5343 124
 0 -13 0 31.0031 58.433 50
 0 -13 0 -1.54898 39.1042 53
 0 13 0 30.5538 29.4162 81
 0 -13 0 7.77621 51.8232 67
 0 -13 0 105.201 72.1006 71
 0 13 1 18777.3 305.436 124
 0 13 -1 15014.4 249.612 124
 0 -13 -1 18694 434.862 50
 0 13 -1 17888.7 285.065 81
 0 13 1 19778.2 320.099 81
 0 -13 1 19899.4 370.587 53
 0 -13 -1 19531.9 398.894 67
 0 -13 -1 17161.3 433.606 71
 0 13 1 15842.8 255.23 69
 0 -13 1 19113.7 417.689 67
 0 -13 1 17478.3 326.24 63
 0 -13 -1 18539.9 468.853 61
 0 -13 -2 1649.07 143.478 61
 0 -13 2 1390.26 92.0615 63
 0 13 2 1525.12 83.2871 81
 0 -13 2 1532.16 102.486 53
 0 13 2 1464.55 79.1625 124
 0 13 2 1252.67 63.3702 69
 0 -13 2 1584.05 125.784 71
 0 -13 -2 1409.58 96.7572 67
 0 -13 -2 1367.9 122.702 71
 0 -13 3 19477.9 349.555 63
 0 -13 3 21591.9 384.018 71
 0 -13 3 22732 396.764 67
 0 -13 -3 18663.9 393.083 71
 0 13 3 22080.6 321.056 81
 0 13 3 18991.9 301.841 82
 0 -13 3 22391.9 384.272 53
 0 13 3 20162.9 306.79 124
 -1 0 13 9.6852 28.3382 45
 -1 0 13 60.4512 32.3476 41
 -1 0 12 24626.8 496.2 41
 -1 0 12 24815.4 434.044 46
 -1 0 12 25099.2 486.884 45
 -1 0 12 24018.4 451.893 79
 -1 0 12 25103.1 472.388 117
 1 0 -12 23796.4 516.908 29
 -1 0 12 24690.1 465.822 113
 -1 0 11 32.7492 51.6548 79
 -1 0 11 94.7338 58.6616 117
 -1 0 11 93.202 55.7346 54
 -1 0 11 50.9023 36.0083 59
 -1 0 11 29.8707 47.3787 46
 1 0 -11 23.7698 71.3368 22
 -1 0 11 91.7488 61.305 41
 -1 0 11 180.534 70.1404 40
 -1 0 11 86.7425 60.7287 45
 -1 0 11 69.4454 52.2183 69
 -1 0 11 54.6613 59.695 66
 -1 0 11 -2.49189 18.6345 124
 -1 0 11 93.9627 58.8446 113
 1 0 -10 364.428 120.993 96
 1 0 -10 473.584 138.622 95
 1 0 -10 406.045 113.243 21
 1 0 -10 489.586 114.079 28
 -1 0 10 574.331 103.5 40
 -1 0 10 744.082 117.406 41
 -1 0 10 575.394 101.388 6
 -1 0 10 657.993 93.7932 81
 -1 0 10 551.268 97.0402 79
 -1 0 10 468.311 93.2838 117
 1 0 -10 545.447 122.891 16
 -1 0 10 753.455 101.626 54
 -1 0 10 369.316 86.5848 66
 -1 0 10 625.935 101.007 69
 -1 0 10 494.252 95.6231 45
 -1 0 10 519.252 90.3904 46
 -1 0 10 517.721 89.0546 124
 1 0 -10 551.912 134.008 22
 -1 0 10 541.13 95.1093 110
 -1 0 10 516.266 96.6152 113
 -1 0 9 7.46684 58.2214 46
 1 0 -9 8.56694 68.6915 95
 1 0 -9 156.469 93.2212 21
 -1 0 9 106.652 55.6323 30
 1 0 -9 33.0633 66.3349 28
 -1 0 9 121.967 68.8959 45
 -1 0 9 71.2349 68.2223 41
 -1 0 9 77.3728 66.5925 81
 -1 0 9 43.7707 58.7562 79
 -1 0 9 4.12005 62.377 72
 -1 0 9 3.55807 64.346 54
 -1 0 9 90.0517 67.4014 56
 1 0 -9 14.4579 72.5168 16
 -1 0 9 -8.33752 58.3139 69
 -1 0 9 77.5705 69.4831 66
 -1 0 9 101.631 65.0254 124
 -1 0 9 21.5318 60.6673 6
 -1 0 9 19.6288 60.156 110
 -1 0 9 8.0723 58.4405 113
 1 0 -9 40.7895 75.9402 22
 -1 0 8 49270.3 851.388 113
 -1 0 8 51218.7 851.012 110
 -1 0 8 51447.6 879.661 6
 1 0 -8 48456.3 967.997 102
 1 0 -8 49552.9 1077.85 21
 1 0 -8 48011.2 1127 95
 -1 0 8 49737.8 843.762 79
 -1 0 8 46493.2 832.543 81
 -1 0 8 47784.6 845.457 124
 -1 0 8 47340.1 840.943 72
 1 0 -8 49697 1066.87 16
 1 0 -8 45359.3 1091.44 10
 -1 0 8 48198.9 863.399 69
 -1 0 8 48439.7 860.8 66
 -1 0 8 51314.9 845.332 46
 -1 0 8 47259.9 845.07 45
 -1 0 8 52040.8 878.341 134
 -1 0 8 45450.9 788.796 30
 1 0 -8 48482 1023.81 28
 -1 0 8 48073.8 850.969 55
 -1 0 8 51211.2 860.572 56
 -1 0 8 50302.5 811.713 54
 -1 0 7 46.7081 82.3196 9
 1 0 -7 42.9318 53.8404 16
 1 0 -7 49.1509 48.4223 102
 1 0 -7 35.9839 46.2911 28
 -1 0 7 217.412 61.798 30
 1 0 -7 12.7923 64.1679 95
 1 0 -7 60.866 51.5152 21
 -1 0 7 101.744 49.6157 84
 -1 0 6 182297 2320.89 9
 1 0 -6 175985 2055.57 16
 1 0 -6 161965 1779.71 100
 1 0 -6 173057 1955.07 102
 -1 0 6 157938 1792.24 30
 -1 0 6 166654 2172.68 26
 1 0 -6 173945 2034.49 28
 -1 0 6 163112 1874 84
 1 0 -6 149294 1806.22 90
 -1 0 6 162037 1817.56 89
 -1 0 6 154158 1833.1 92
 1 0 -6 173046 2069.33 21
 -1 0 6 161637 1813.53 87
 1 0 -6 147303 1924.25 86
 1 0 -6 148100 1803.07 88
 -1 0 6 185027 2216.64 4
 -1 0 6 174680 2204.77 2
 1 0 -6 170209 2136.89 95
 1 0 -6 151754 1828.01 94
 1 0 -6 146092 1850.74 93
 -1 0 5 154.645 60.0965 4
 -1 0 5 318.342 73.4535 2
 1 0 -5 26.4407 27.184 8
 1 0 -5 74.4174 37.4449 90
 -1 0 5 106.814 38.6735 89
 -1 0 5 519.115 67.0292 92
 -1 0 5 326.599 61.0184 20
 1 0 -5 10.0396 33.1115 21
 1 0 -5 105.949 40.4677 88
 -1 0 5 164.242 43.3248 87
 1 0 -5 872.022 97.8344 86
 1 0 -5 73.3289 30.9135 15
 -1 0 5 26.8988 20.1649 14
 -1 0 5 9.58766 50.6969 9
 1 0 -5 22.594 37.0056 16
 1 0 -5 102.982 34.0161 100
 1 0 -5 35.2752 37.1438 102
 1 0 -5 34.8151 39.2524 28
 1 0 -5 270.467 54.6197 94
 1 0 -5 973.897 94.7456 93
 -1 0 5 34.4417 55.7607 26
 -1 0 5 362.999 57.7613 84
 -1 0 4 85852.4 1148.79 101
 1 0 -4 89915.4 993.704 100
 1 0 -4 94337 1087.62 102
 -1 0 4 89306.1 1043.12 84
 -1 0 4 89811.3 1047.4 89
 -1 0 4 78347.3 1041.99 92
 1 0 -4 90923.5 1068.96 90
 -1 0 4 86687 1118.67 20
 1 0 -4 90939 1068.69 88
 -1 0 4 92033.2 1060.18 87
 1 0 -4 97199 1052.72 8
 -1 0 4 97841.4 1225.54 4
 -1 0 4 89723.7 1202.85 2
 1 0 -4 93948.4 1132.57 16
 -1 0 4 88233.7 991.111 14
 1 0 -4 92840.9 981.27 15
 -1 0 4 99274.3 1298.75 9
 1 0 -4 87227.5 1071.9 94
 1 0 -4 88950.3 1105.83 93
 1 0 -3 55.9875 18.1201 100
 -1 0 3 27.1319 20.9361 98
 -1 0 3 67.8877 37.7012 101
 1 0 -3 69.8232 27.3525 102
 -1 0 3 58.7677 23.8344 84
 -1 0 3 103.552 38.1086 4
 1 0 -3 11.1019 19.2836 8
 -1 0 3 201.102 45.5562 2
 -1 0 3 69.5448 26.8261 87
 1 0 -3 151.866 32.8022 88
 -1 0 3 8.14395 33.0089 20
 -1 0 3 71.9984 28.1923 89
 -1 0 3 42.2849 28.795 92
 1 0 -3 108.687 31.1646 90
 1 0 -3 38.3156 28.6852 93
 1 0 -3 80.4765 29.5088 94
 -1 0 3 142.246 49.3473 9
 1 0 -3 116.061 32.6699 16
 -1 0 3 6.69872 15.7418 14
 1 0 -3 280.815 27.1889 15
 -1 0 2 274965 2608.88 98
 -1 0 2 273410 2604.67 89
 1 0 -2 276495 2619.6 90
 -1 0 2 240566 2603.85 92
 -1 0 2 261454 2671.67 20
 1 0 -2 278193 2608.88 21
 -1 0 2 279635 2586.63 14
 1 0 -2 279084 2596.84 16
 -1 0 2 279840 2681 9
 -1 0 2 269676 2530.36 13
 1 0 -2 279792 2686.88 86
 -1 0 2 281437 2612.43 87
 1 0 -2 277835 2619.42 88
 1 0 -2 280105 2657.57 93
 1 0 -2 276504 2653.66 95
 1 0 -2 275675 2625.94 94
 -1 0 2 279142 2612.35 8
 1 0 -2 305391 2636.16 8
 -1 0 2 290237 2689.82 2
 1 0 -1 85.986 25.3547 8
 -1 0 1 1733.29 68.2832 2
 1 0 -1 1029.18 56.837 88
 1 0 -1 86.9357 27.5297 86
 1 0 -1 867.828 52.4918 90
 1 0 -1 462.312 42.6052 93
 1 0 -1 926.476 55.1212 94
 1 0 -1 437.266 44.7797 95
 -1 0 1 204.69 22.3987 13
 -1 0 1 7.19542 14.7454 10
 -1 0 0 125617 1218.8 98
 -1 0 0 101532 1348.61 1
 -1 0 0 99058.4 1205.01 8
 1 0 0 144679 1272.53 84
 1 0 0 138269 1284.23 95
 1 0 0 126752 1204.84 12
 -1 0 0 132790 1162.72 9
 1 0 0 127586 1166.94 9
 -1 0 -1 11.6612 11.3843 98
 -1 0 -1 6.24998 21.5237 99
 1 0 1 972.569 60.9062 84
 -1 0 -1 1527.44 68.5428 92
 -1 0 -1 737.436 49.1691 90
 1 0 1 732.916 63.5465 89
 1 0 1 199.74 36.3821 91
 1 0 1 174.07 30.0034 86
 -1 0 -1 1779.52 71.8893 85
 -1 0 -1 6.77039 30.4834 1
 -1 0 -1 2.69047 10.9173 8
 1 0 1 17.8797 14.5895 12
 -1 0 -1 67.3903 19.0105 13
 1 0 1 1001.16 61.6958 9
 1 0 1 2.85795 11.4016 97
 1 0 1 153.615 28.0941 93
 1 0 2 16889.4 305.393 12
 1 0 2 17329.9 352.074 9
 -1 0 -2 16043.2 268.202 13
 -1 0 -2 15589.4 207.417 98
 -1 0 -2 16747.3 323.06 99
 -1 0 -2 16853.2 373.77 1
 -1 0 -2 14294.2 218.204 8
 -1 0 -2 15709.7 273.628 92
 1 0 2 15876.9 305.719 89
 -1 0 -2 15877.6 270.862 90
 1 0 2 16874.1 298.882 91
 1 0 2 16356 306.643 18
 -1 0 -2 16161.3 275.308 88
 1 0 2 15294.8 321.321 87
 1 0 2 16584.4 288.489 86
 -1 0 -2 15692.2 268.397 85
 -1 0 -2 16810.6 332.066 84
 1 0 2 17915.9 300.785 97
 1 0 2 16296.4 279.437 93
 1 0 2 16440.2 303.845 105
 1 0 3 67.9604 38.4405 84
 -1 0 -3 187.573 34.8097 90
 1 0 3 20.6228 25.863 91
 -1 0 -3 311.392 43.3984 92
 1 0 3 152.738 44.9375 18
 1 0 3 18.5061 32.1291 27
 1 0 3 8.06386 21.7433 86
 1 0 3 37.1327 28.4528 89
 -1 0 -3 28.5462 24.3578 88
 1 0 3 35.0939 33.2096 87
 -1 0 -3 291.52 39.1456 85
 1 0 3 11.9413 45.1985 9
 -1 0 -3 26.5182 19.9558 13
 -1 0 -3 106.23 45.769 15
 -1 0 -3 34.7998 25.547 94
 1 0 3 130.653 43.337 97
 1 0 3 71.3174 36.8949 105
 -1 0 -3 21.9024 22.2896 104
 -1 0 -3 37.1314 36.52 106
 -1 0 -3 61.9039 38.7696 99
 -1 0 -3 25.1427 11.2292 8
 -1 0 -3 554.354 85.8577 1
 1 0 3 113.218 49.5647 4
 1 0 3 13.4915 33.417 26
 -1 0 -3 37.7375 28.774 23
 1 0 4 4854.4 224.325 27
 1 0 4 4719.52 217.588 26
 -1 0 -4 5565 280.329 1
 1 0 4 5160.11 255.952 4
 1 0 4 4846.33 177.32 86
 -1 0 -4 4534.76 163.73 85
 -1 0 -4 5724.33 184.873 88
 1 0 4 5575.43 201.794 87
 1 0 4 4980.3 215.396 84
 1 0 4 4889.55 255.274 9
 -1 0 -4 4720.3 227.283 15
 -1 0 -4 4630.77 150.2 13
 -1 0 -4 5915.86 196.141 94
 -1 0 -4 4664.95 198.226 106
 1 0 4 4681.03 219.194 105
 -1 0 -4 4824.42 235.872 100
 -1 0 -4 4391.21 194.307 99
 -1 0 -4 4853.57 168.914 90
 1 0 4 4877.81 176.857 91
 -1 0 -4 4771.17 171.4 92
 1 0 4 5142.54 188.307 89
 -1 0 -4 4708.72 168.594 23
 -1 0 -4 4968.04 230.163 24
 -1 0 -5 47.4222 34.9017 93
 -1 0 -5 6.82159 24.0452 90
 1 0 5 9.68805 25.9297 91
 1 0 5 105.136 40.9433 32
 1 0 5 108.921 59.1771 27
 -1 0 -5 20.8373 42.9514 15
 1 0 5 43.9611 62.9851 9
 1 0 5 20.0904 45.9942 4
 -1 0 -5 -6.24571 65.2115 1
 -1 0 -5 28.0494 36.8455 99
 -1 0 -5 7.64754 30.1376 94
 -1 0 -5 47.6587 38.8959 106
 1 0 5 18.2728 25.8209 87
 -1 0 -5 9.33974 25.8959 88
 1 0 5 62.6489 30.5024 89
 1 0 5 112.081 59.7028 26
 -1 0 -5 51.8163 43.188 24
 -1 0 -5 4.53604 24.8664 85
 1 0 5 23.2667 43.4916 84
 1 0 6 76373.9 1237.98 84
 1 0 6 76980.2 1046.67 32
 -1 0 -6 76917.1 1236.9 24
 -1 0 -6 83197.7 1566.4 1
 1 0 6 84345.9 1430.73 4
 1 0 6 74516 1027.52 89
 1 0 6 72585.5 1023.27 91
 1 0 6 73871.6 1030.41 87
 -1 0 -6 73921.9 1272.37 100
 -1 0 -6 79562.6 1381.01 102
 1 0 6 78870.9 1432.75 9
 -1 0 -6 85880.8 1429.48 16
 -1 0 -6 77187.2 1262.97 15
 1 0 7 30.0048 44.2421 46
 -1 0 -7 -18.1783 49.6311 100
 1 0 7 17.2782 84.2202 9
 -1 0 -7 76.3652 73.3437 16
 -1 0 -7 73.8354 62.9883 15
 1 0 7 108.696 66.2665 84
 1 0 7 32.1078 45.4254 77
 1 0 7 3.45828 46.2559 32
 -1 0 -7 63.346 102.924 1
 1 0 7 93.2946 84.2383 4
 1 0 7 68.9973 51.159 6
 1 0 7 10.5067 47.5701 66
 -1 0 -7 10.345 47.3674 24
 1 0 7 51.913 49.7755 56
 1 0 7 39.6224 45.523 57
 1 0 7 107.795 50.3741 58
 1 0 7 6.9111 45.1231 55
 1 0 7 6.76515 45.9448 134
 1 0 7 17.3769 49.9843 136
 1 0 7 19.7235 45.3215 110
 1 0 7 31.406 45.1921 113
 -1 0 -8 26248.7 751.631 100
 -1 0 -8 26114.4 835.624 102
 1 0 8 27193.4 611.511 46
 -1 0 -8 28531.6 904.726 21
 1 0 8 26215.2 609.851 58
 -1 0 -8 28403.7 874.031 28
 1 0 8 26407 618.154 79
 1 0 8 27527.7 604.247 72
 1 0 8 27895.1 627.509 32
 1 0 8 29213.4 642.286 136
 1 0 8 29889.4 637.982 134
 1 0 8 29284.5 643.682 56
 1 0 8 29828.6 634.445 57
 1 0 8 26565 622.183 55
 1 0 8 30135.6 942.108 4
 1 0 8 28288.1 644.021 6
 -1 0 -8 28377.8 901.875 16
 1 0 8 27096.3 624.47 113
 1 0 8 28151.8 612.35 110
 1 0 8 27399.1 624.002 66
 -1 0 -9 50.588 91.0939 95
 -1 0 -9 400.703 128.624 28
 1 0 9 19.4774 81.4113 4
 1 0 9 21.8033 56.4744 6
 1 0 9 23.3374 55.1811 110
 1 0 9 51.3014 63.931 113
 1 0 9 -7.04012 49.9394 40
 1 0 9 116.755 71.9884 41
 1 0 9 65.1954 60.7988 79
 1 0 9 177.652 66.2808 72
 1 0 9 225.365 77.2041 134
 -1 0 -9 8.50155 69.6339 102
 1 0 9 86.6942 67.6276 66
 1 0 9 -3.93439 61.0024 46
 -1 0 -9 -19.0958 84.4698 21
 -1 0 -9 38.0589 71.1423 16
 1 0 9 84.2256 65.2953 56
 1 0 9 100.378 69.9879 55
 1 0 9 32.5405 58.1055 57
 1 0 10 45643 736.132 79
 1 0 10 47492.3 740.763 56
 1 0 10 47504.2 713.138 54
 1 0 10 46476.9 741.978 113
 1 0 10 47372.6 698.954 110
 -1 0 -10 38285.4 934.06 102
 1 0 10 43631.3 682.842 66
 -1 0 -10 41625.1 1006.18 28
 1 0 10 46420.8 748.702 6
 1 0 10 44872.8 747.484 41
 -1 0 -10 41075.7 1071.68 22
 1 0 10 45674.3 696.451 46
 -1 0 -10 43450.5 1084.99 21
 1 0 11 31.9393 52.5933 41
 1 0 11 208.92 57.3091 117
 1 0 11 49.1183 53.0927 79
 1 0 11 2.59004 42.4296 46
 1 0 11 -6.08228 45.1933 113
 1 0 11 53.5244 52.1118 6
 1 0 11 61.526 49.0404 54
 1 0 12 153.036 45.0751 41
 1 0 12 196.507 37.3403 46
 1 0 12 165.517 46.2244 113
 1 0 12 311.556 52.0102 79
 1 0 12 165.073 45.7399 54
 -1 -1 13 5245.25 137.303 113
 -1 1 13 5148.13 136.718 45
 -1 1 13 5519.61 147.645 41
 1 -1 -12 5868.77 247.798 29
 -1 -1 12 5644.71 202.688 79
 -1 1 12 5029.04 174.155 79
 -1 -1 12 5277.18 190.171 46
 -1 1 12 5301.83 200.54 45
 -1 1 12 5059.12 180.476 113
 -1 -1 12 5433.15 205.388 113
 -1 -1 12 5288.32 187.098 117
 -1 1 12 5511.35 205.277 117
 -1 -1 12 4796.02 174.991 40
 -1 1 12 5083.89 182.313 40
 -1 1 12 5448.67 212.7 41
 -1 1 11 2260.94 150.996 79
 -1 1 11 2.48912 21.4571 81
 -1 -1 11 2156.02 156.255 79
 -1 1 11 2268.65 139.367 46
 -1 -1 11 2363.81 157.525 46
 -1 1 11 2088.12 156.311 45
 -1 1 11 2418.63 157.338 113
 -1 -1 11 2201.01 159.263 113
 -1 1 11 15.6562 27.0804 124
 -1 1 11 2261.24 150.051 54
 -1 -1 11 2097.7 138.262 54
 -1 1 11 2302.66 164.42 117
 -1 -1 11 2263.89 157.802 117
 -1 1 11 2365.55 169.279 66
 -1 1 11 1992.08 144.326 69
 1 -1 -11 2058.44 239.948 22
 1 1 -11 1973.42 224.177 22
 -1 1 11 2217.36 164.577 40
 -1 -1 11 2134.14 159.92 40
 -1 1 11 2134.27 166.478 41
 -1 1 10 299.434 77.0468 54
 -1 -1 10 553.243 89.0199 54
 -1 -1 10 316.831 79.9655 46
 -1 1 10 463.354 83.8427 46
 1 1 -10 342.33 113.755 96
 1 -1 -10 169.095 98.134 95
 1 -1 -10 219.309 103.664 96
 1 1 -10 456.88 124.165 95
 1 -1 -10 283.099 97.14 28
 -1 1 10 607.481 109.403 41
 -1 1 10 351.435 87.2829 45
 -1 -1 10 384.533 94.8222 40
 -1 -1 10 281.89 84.4188 117
 -1 1 10 327.889 82.2324 79
 -1 -1 10 365.707 77.9912 81
 -1 1 10 903.785 109.837 81
 -1 -1 10 280.963 80.0273 79
 -1 1 10 336.741 80.077 113
 -1 -1 10 564.457 98.6436 110
 -1 -1 10 391.408 89.8678 113
 1 1 -10 425.956 110.814 21
 1 -1 -10 371.326 114.64 21
 1 -1 -10 232.712 102.223 16
 -1 -1 10 327.121 72.9185 76
 -1 1 10 374.912 88.5342 72
 -1 -1 10 320.076 76.8657 124
 -1 1 10 274.236 75.1733 124
 1 -1 -10 216.024 110.629 22
 1 1 -10 183.523 95.3218 22
 -1 -1 10 339.467 93.1707 66
 -1 1 10 444.163 90.964 69
 -1 -1 10 298.982 82.1292 69
 -1 1 10 345.68 89.172 66
 -1 1 10 381.938 91.0065 6
 -1 1 9 13813.9 419.674 124
 -1 -1 9 13161 413.101 124
 -1 1 9 14345.5 418.014 54
 -1 -1 9 14535.4 405.368 54
 -1 -1 9 15237.5 445.998 56
 -1 1 9 13772.4 434.488 55
 1 -1 -9 13639.8 520.483 102
 1 -1 -9 13703.5 624.651 95
 1 1 -9 12998.4 578.182 95
 1 -1 -9 12657 588.884 96
 -1 1 9 12901.3 374.881 30
 1 -1 -9 14396.7 580.285 28
 1 1 -9 13470.4 501.218 28
 -1 -1 9 13771.4 455.599 41
 -1 -1 9 14108.2 470.557 40
 -1 -1 9 13703.9 429.851 117
 -1 -1 9 14045.2 439.779 79
 -1 1 9 13106.6 409.93 81
 -1 1 9 14190.6 422.383 79
 -1 -1 9 13009.7 407.656 81
 1 -1 -9 14729.9 610.125 21
 1 1 -9 13425.4 537.275 21
 1 -1 -9 13713.5 616.146 22
 -1 1 9 14043.2 438.488 72
 -1 -1 9 14929.8 455.671 134
 -1 1 9 14054.9 443.235 66
 -1 -1 9 14044.3 452.234 66
 -1 -1 9 13427.7 431.288 69
 -1 1 9 14358.3 442.967 69
 1 1 -9 13616.7 532.767 16
 1 -1 -9 14276.3 592.627 16
 -1 1 9 14849.7 452.5 6
 -1 1 9 14097.5 436.856 45
 -1 1 9 13841.8 393.887 49
 -1 -1 9 14482.7 433.806 46
 -1 1 9 14510.9 408.46 46
 -1 -1 9 14197.7 439.926 113
 -1 1 9 14583.1 428.456 110
 -1 -1 9 14740 443.477 110
 -1 1 9 14445.4 430.43 113
 -1 1 8 47223.5 830.264 6
 -1 -1 8 45905.2 825.419 6
 -1 -1 8 41676.2 747.712 30
 -1 1 8 43385.9 759.122 30
 1 -1 -8 45667.7 1037.07 28
 1 1 -8 42955.1 919.678 28
 -1 1 8 47206.1 827.183 56
 -1 1 8 45732 777.748 54
 -1 1 8 44734.5 807.929 55
 -1 -1 8 47324.8 812.503 56
 -1 -1 8 46687.1 764.58 54
 1 -1 -8 45112.8 965.735 102
 1 1 -8 43004.4 871.798 102
 1 1 -8 43072.1 1050.95 95
 1 -1 -8 43420.2 1084.9 95
 1 -1 -8 45394 1079.04 22
 -1 -1 8 43702.9 833.856 41
 -1 -1 8 42876.3 803.167 81
 -1 1 8 43932.4 800.057 81
 -1 1 8 44000.6 780.93 79
 -1 -1 8 44146.7 804.083 79
 -1 1 8 42857.7 793.647 72
 -1 -1 8 43090.1 801.439 72
 -1 -1 8 43483.3 810.02 124
 -1 1 8 45241.5 808.619 124
 -1 1 8 43130 753.926 49
 -1 -1 8 47003.3 816.44 46
 -1 1 8 45275.8 769.191 46
 -1 1 8 42712.1 792.517 45
 -1 -1 8 47874.7 837.746 134
 1 1 -8 45801.9 979.496 16
 1 -1 -8 41509.8 1015.73 10
 1 1 -8 41272.7 1052.18 10
 1 -1 -8 46364.8 1058.65 16
 -1 -1 8 43639 825.857 66
 -1 -1 8 42811.4 822.368 69
 -1 1 8 43708.9 806.115 69
 -1 1 8 45431.2 793.745 113
 -1 -1 8 47852.3 817.981 110
 -1 1 8 47179.7 794.502 110
 -1 -1 8 45390.4 816.415 113
 1 -1 -8 46785.2 1072.69 21
 1 1 -8 44910.2 988.789 21
 -1 -1 7 13515.4 376.388 30
 -1 1 7 14162.7 373.027 30
 -1 1 7 14755.9 547.345 26
 1 1 -7 14394.7 465.428 28
 1 -1 -7 15249.9 525.426 28
 1 -1 -7 15292.7 490.011 102
 1 1 -7 14713.8 445.817 102
 1 -1 -7 15318.5 558.128 95
 1 -1 -7 12708.4 444.625 93
 1 -1 -7 13757.8 440.664 94
 1 1 -7 13373 518.081 95
 -1 1 7 14476.1 448.037 84
 1 -1 -7 12659.7 479.026 86
 1 -1 -7 13421.5 424.088 88
 -1 1 7 14071.7 422.313 87
 1 1 -7 14543.3 498.303 21
 1 -1 -7 14948.5 532.891 21
 1 -1 -7 13470.2 424.009 90
 -1 1 7 13374.3 434.875 92
 -1 1 7 13825.2 422.161 89
 1 -1 -7 15062.7 524.415 16
 -1 -1 7 15975.6 648.361 9
 -1 1 7 15600.6 605.556 9
 1 1 -7 14766.8 492.488 16
 1 -1 -7 13822.5 511.469 10
 -1 1 6 674.35 82.773 32
 1 -1 -6 812.071 113.078 28
 -1 1 6 863.971 127.174 26
 -1 1 6 716.081 79.9988 30
 -1 -1 6 633.311 80.541 30
 -1 -1 6 703.923 118.163 2
 -1 1 6 831.824 123.208 4
 -1 1 6 866.135 125.871 2
 -1 1 6 770.191 98.1489 101
 1 -1 -6 746.715 98.3526 102
 1 1 -6 849.355 99.7628 102
 1 -1 -6 776.146 83.6872 100
 1 -1 -6 753.984 116.66 95
 1 -1 -6 687.863 100.597 93
 1 -1 -6 817.844 103.582 94
 -1 -1 6 754.969 80.805 84
 -1 1 6 668.085 89.4108 84
 1 -1 -6 899.84 102.453 88
 -1 1 6 805.956 98.613 87
 1 -1 -6 613.974 100.574 21
 -1 1 6 679.666 85.4886 20
 -1 1 6 755.099 93.5749 89
 1 -1 -6 899.303 102.339 90
 -1 -1 6 707.548 80.8496 14
 1 -1 -6 842.44 113.381 16
 -1 1 6 977.86 143.034 9
 1 -1 -6 708.928 75.6156 15
 1 1 -6 807.692 105.801 16
 -1 1 5 929.551 79.9136 32
 -1 1 5 1122.7 124.93 26
 1 -1 -5 975.47 106.772 28
 -1 1 5 1326.32 130.735 27
 1 1 -5 984.983 79.8575 100
 -1 1 5 1166.06 110.419 101
 1 1 -5 964.496 90.8895 102
 1 -1 -5 1493.96 120.198 102
 1 -1 -5 1120.98 87.7754 100
 -1 -1 5 968.451 82.1472 84
 -1 1 5 941.354 91.959 84
 -1 1 5 965.3 96.8034 89
 1 -1 -5 951.838 96.885 90
 -1 -1 5 1228.42 84.3419 92
 -1 1 5 1037.47 100.439 20
 1 -1 -5 1113.42 114.16 21
 -1 1 5 998.455 101.422 87
 1 1 -5 832.448 71.8367 88
 -1 -1 5 886.498 71.1505 87
 1 -1 -5 974.535 97.122 88
 1 1 -5 993.356 92.087 86
 -1 1 5 937.967 116.233 2
 1 1 -5 1071.46 89.6697 8
 -1 1 5 1069.2 117.36 4
 1 -1 -5 903.651 104.433 93
 1 1 -5 1052.3 85.2318 93
 1 -1 -5 952.016 99.7183 94
 1 -1 -5 928.143 115.365 95
 1 1 -5 910.54 75.477 94
 1 -1 -5 1204.81 116.808 16
 -1 -1 5 942.325 135.534 9
 1 1 -5 1032.83 78.3853 15
 -1 -1 5 1001.2 89.6562 14
 1 -1 -5 1003.05 79.013 15
 1 -1 -4 32650.7 575.14 28
 -1 1 4 31191.6 579.985 27
 -1 1 4 30439.6 421.644 98
 1 -1 -4 31564.6 472.081 100
 -1 1 4 32631.8 577.172 101
 1 -1 -4 31794.5 536.255 102
 1 -1 -4 27284.3 411.053 8
 1 1 -4 33571 524.14 8
 -1 1 4 30677.7 598.21 2
 -1 1 4 33160.8 606.567 4
 -1 1 4 32648.7 548.168 91
 -1 1 4 31271.6 535.495 89
 1 -1 -4 31242 542.076 90
 -1 -1 4 30837.6 466.355 92
 -1 -1 4 31572.1 453.302 89
 -1 1 4 32332.6 551.511 20
 1 -1 -4 31887.7 572.869 21
 1 -1 -4 30682.4 537.943 85
 1 -1 -4 31977.9 551.426 88
 -1 -1 4 30911.6 449.954 87
 1 1 -4 29595.4 459.42 88
 -1 1 4 32703.4 553.554 87
 1 1 -4 31187.5 516.623 86
 -1 1 4 31296.1 522.818 84
 -1 -1 4 30130.5 451.305 84
 1 -1 -4 31365.2 560.223 94
 1 1 -4 30645.8 484.134 93
 1 -1 -4 31243.7 586.02 93
 1 1 -4 29979.5 464.852 94
 1 1 -4 35005.9 488.278 15
 -1 1 4 30394 408.26 8
 1 -1 -4 32518.9 570.53 16
 -1 -1 4 31103.7 675.143 9
 1 -1 -4 31998.9 457.425 15
 -1 1 4 29594.6 335.371 14
 -1 -1 4 31963.4 518.695 14
 -1 -1 3 200728 1953.26 84
 -1 1 3 211585 2123.16 89
 -1 -1 3 196358 2017.44 92
 -1 1 3 212142 2119.91 91
 1 -1 -3 209324 2122.19 90
 -1 1 3 212490 2128.31 20
 1 -1 -3 208745 2130.63 21
 1 -1 -3 214264 2130.32 88
 -1 -1 3 212139 2016.91 87
 -1 1 3 212667 2126.37 87
 1 -1 -3 206569 2115.99 85
 -1 1 3 208922 2129.54 105
 -1 1 3 213901 2010.59 98
 -1 1 3 217372 2145.64 101
 1 -1 -3 209354 2088.1 102
 1 -1 -3 204590 2007 100
 1 -1 -3 211553 2132.54 28
 -1 1 3 205519 2136.71 27
 1 -1 -3 182628 1997.62 8
 -1 1 3 198969 1993.53 8
 -1 1 3 206533 2161.87 2
 1 1 -3 220012 2098.71 8
 -1 1 3 228950 2197.39 4
 1 -1 -3 208568 1993.7 15
 -1 -1 3 202081 2254.39 9
 1 -1 -3 209960 2120.49 16
 -1 1 3 197814 1895.29 14
 -1 -1 3 206287 2094.41 14
 1 1 -3 212205 2214.48 9
 1 -1 -3 211712 2146.35 94
 -1 1 3 216783 2167.94 97
 1 -1 -3 211045 2177.69 93
 -1 1 3 214309 2176.31 26
 -1 -1 2 157377 1598.41 104
 -1 1 2 161431 1625.24 105
 1 -1 -2 165466 1624.16 102
 -1 1 2 164745 1591.91 98
 1 -1 -2 162909 1572.01 100
 1 -1 -2 166738 1662.9 90
 -1 -1 2 166711 1619.76 92
 1 1 -2 171117 1748.6 91
 -1 -1 2 157887 1621.86 19
 -1 1 2 164292 1649.67 20
 1 -1 -2 163595 1655.84 21
 -1 -1 2 166008 1611.44 87
 1 -1 -2 165316 1664.73 88
 1 1 -2 166285 1682.69 86
 1 1 -2 166034 1628.48 88
 -1 -1 2 159901 1616.74 85
 1 -1 -2 164947 1660.01 85
 -1 1 2 140605 1574.9 8
 -1 1 2 170934 1674.92 2
 1 1 -2 157672 1647.65 2
 1 1 -2 171642 1650.76 8
 1 -1 -2 144406 1592.79 8
 1 1 -2 160508 1761.35 7
 1 -1 -2 158724 1648.89 2
 1 -1 -2 163526 1711.07 93
 1 -1 -2 163434 1679.47 94
 1 1 -2 164810 1629.42 94
 -1 1 2 170255 1662.45 97
 1 1 -2 169155 1652.06 93
 -1 1 2 166847 1646.39 12
 1 1 -2 172667 1708.44 9
 -1 -1 2 162714 1723 9
 -1 1 2 161047 1513.1 13
 1 -1 -2 164795 1561.31 15
 -1 -1 2 163914 1654.69 14
 1 -1 -2 160379 1617.25 10
 1 -1 -2 166554 1653.56 16
 -1 -1 1 341933 3149.68 99
 1 1 -1 352972 3077.17 84
 1 1 -1 263567 3270.72 89
 -1 -1 1 365266 3208.58 90
 1 1 -1 297390 3253.36 91
 -1 -1 1 355172 3203.7 92
 1 -1 -1 352238 3220.44 21
 1 -1 -1 331708 3157.84 17
 -1 -1 1 368109 3208.79 85
 1 1 -1 316175 3215.95 86
 1 -1 -1 318494 3221.84 1
 -1 1 1 345953 3169.75 2
 1 1 -1 331618 3229.8 7
 1 -1 -1 332118 3187.03 8
 1 1 -1 347467 3197.61 8
 1 1 -1 355685 3242.9 1
 1 1 -1 360085 3189.45 3
 -1 -1 1 346589 3229.27 7
 1 -1 -1 343104 3175 2
 1 1 -1 356501 3183.57 2
 1 -1 -1 341347 3180.16 3
 1 1 -1 338369 3191.05 94
 1 -1 -1 356573 3202.55 96
 1 1 -1 337975 3203.19 93
 1 1 -1 344893 3129.24 95
 1 1 -1 343423 3186.28 96
 -1 1 1 340371 3157.6 97
 -1 1 1 332538 3130.93 13
 1 -1 -1 368815 3171.04 10
 -1 1 1 318380 3135.26 10
 1 -1 -1 354596 3218.77 16
 1 1 -1 347153 3200.58 10
 1 1 -1 349371 3192.13 9
 -1 1 1 342203 3136.05 12
 -1 -1 1 343595 3122.6 15
 -1 -1 0 176186 1738.87 98
 -1 1 0 176944 1720.08 101
 -1 -1 0 181535 1734.38 100
 -1 -1 0 181478 1729.6 84
 1 1 0 188835 1726.14 84
 1 -1 0 178105 1761.05 90
 1 1 0 182121 1823.19 91
 -1 1 0 187949 1748.87 89
 1 1 0 163556 1840.45 89
 -1 1 0 170455 1743.34 92
 1 1 0 191415 1813.07 17
 1 -1 0 189272 1815.84 86
 1 -1 0 185684 1762.65 88
 -1 1 0 191239 1749.62 87
 1 1 0 183176 1786.7 86
 1 1 0 152280 1820.8 1
 1 -1 0 150424 1823.83 1
 -1 1 0 160197 1877.3 1
 1 1 0 191923 1764.36 3
 1 -1 0 191626 1803.53 7
 1 -1 0 188833 1765.41 3
 1 -1 0 187841 1771.34 94
 1 1 0 182865 1777.66 96
 1 1 0 182277 1772.38 93
 1 -1 0 191001 1791.5 93
 1 -1 0 191143 1779.7 96
 -1 -1 0 181269 1752.96 13
 1 1 0 175157 1766.88 11
 -1 -1 0 186631 1752.48 8
 -1 1 0 183116 1693.96 11
 1 1 1 58953.5 690.522 103
 1 -1 1 58688.5 699.312 103
 -1 -1 -1 59535.7 623.984 98
 -1 -1 -1 56983.2 709.973 99
 1 -1 1 64150.5 773.738 7
 1 1 1 58354.5 743.579 4
 1 1 1 61207.1 630.35 8
 -1 1 -1 63219.4 768.536 7
 1 -1 1 57091.9 742.941 4
 -1 1 -1 63453.8 778.487 1
 -1 1 -1 66024.4 689.957 92
 -1 -1 -1 62601.6 723.452 90
 -1 -1 -1 60375.3 724.783 92
 1 -1 1 54108.7 733.377 91
 1 -1 1 58362.8 685.083 17
 1 1 1 58721.9 687.885 17
 -1 1 -1 60296.7 756.468 84
 1 1 1 61207.8 709.266 84
 -1 -1 -1 64736.8 734.267 88
 -1 -1 -1 61260.6 721.899 85
 -1 1 -1 65544.3 687.429 85
 1 -1 1 55573.1 705.577 86
 1 -1 1 59185.2 688.508 93
 1 -1 1 61168.3 684.565 94
 1 1 1 59683.6 678.944 97
 -1 -1 -1 61220.9 680.156 13
 1 -1 1 64003.8 779.718 9
 -1 -1 -1 61969.1 636.867 8
 -1 1 -1 59551.9 760.316 9
 -1 1 -2 371776 3624.27 2
 -1 1 -2 393926 3729.6 1
 -1 -1 -2 369673 3631.29 2
 1 1 2 392708 3688.89 4
 -1 1 -2 370522 3722.36 7
 1 -1 2 404533 3498.63 91
 1 -1 2 367141 3512.3 89
 -1 -1 -2 381300 3584.52 90
 1 1 2 413881 3696.01 89
 1 1 2 402685 3636.51 91
 -1 -1 -2 375210 3590.82 92
 -1 1 -2 362696 3448.22 92
 -1 1 -2 374646 3446.48 90
 -1 1 -2 397645 3663.18 84
 1 -1 2 390397 3662.17 84
 -1 -1 -2 359060 3575.32 106
 -1 -1 -2 368137 3644.6 100
 -1 -1 -2 354169 3574.81 99
 1 1 2 367769 3590.38 27
 -1 1 -2 388230 3729.73 9
 1 1 2 369531 3587.35 12
 1 -1 2 383769 3744.57 9
 -1 -1 -2 372986 3496.74 13
 1 -1 2 400591 3593.03 14
 -1 -1 -2 380174 3634.83 15
 -1 -1 -2 386774 3600.67 88
 -1 1 -2 366773 3443.81 85
 1 1 2 397673 3617.8 86
 1 -1 2 384728 3469.06 86
 -1 -1 -2 377236 3582.09 85
 -1 1 -2 375670 3453.14 88
 1 -1 2 327312 3510 87
 1 1 2 360984 3684.16 87
 1 1 2 374548 3559.16 97
 1 -1 2 384164 3459.37 93
 1 1 2 381228 3615.15 25
 -1 -1 -2 377350 3632.03 24
 1 -1 2 364335 3580.13 25
 1 1 3 2337.79 147.303 4
 -1 1 -3 2649.15 171.677 1
 1 1 3 2488.95 139.067 89
 -1 1 -3 2200.12 82.2733 92
 1 -1 3 2291.19 87.581 91
 -1 -1 -3 2373.88 124.135 92
 -1 1 -3 2240.31 80.4658 90
 1 -1 3 2367.31 94.2543 89
 -1 -1 -3 2397.52 122.479 90
 1 1 3 2476.62 132.238 91
 1 -1 3 2327.67 141.507 84
 1 1 3 2450.54 134.352 84
 -1 -1 -3 2182.42 120.718 106
 -1 -1 -3 2155.75 120.953 99
 -1 -1 -3 2617.87 151.919 100
 -1 -1 -3 2490.81 155.361 102
 1 1 3 2256.32 76.9766 101
 1 -1 3 2270.12 133.461 27
 1 1 3 2359.47 135.253 27
 -1 1 -3 2412.67 109.538 13
 1 -1 3 2612.22 127.448 14
 -1 -1 -3 2414.3 92.1859 13
 -1 -1 -3 2225.61 137.073 15
 1 -1 3 2536.69 172.657 9
 1 1 3 2449.37 147.319 9
 1 1 3 2679.52 140.983 12
 -1 1 -3 2336.41 83.8603 88
 1 -1 3 2520.41 100.448 87
 1 1 3 2297.01 141.014 87
 1 -1 3 2297.72 86.6596 86
 -1 1 -3 2296.24 81.7349 85
 -1 -1 -3 2393.93 126.229 88
 1 1 3 2399.3 128.678 86
 -1 -1 -3 2409.31 122.528 85
 -1 -1 -3 2313.97 129.198 94
 1 1 3 2703.55 135.532 97
 -1 1 -3 2099.26 83.8102 94
 1 1 3 2470.51 139.138 25
 -1 -1 -3 2431.53 140.74 24
 1 1 3 2445.34 130.53 26
 -1 -1 -4 165615 1993.68 1
 1 1 4 162336 1908.18 4
 -1 1 -4 163283 1996.31 1
 1 1 4 154595 1731.26 91
 -1 -1 -4 147274 1674.32 90
 1 -1 4 149540 1514.62 91
 -1 1 -4 140550 1485.88 90
 1 1 4 156871 1750.45 89
 1 -1 4 146551 1515.61 89
 -1 -1 -4 147419 1690.73 92
 1 -1 4 156442 1804.22 84
 1 1 4 150086 1754.82 84
 1 1 4 154285 1804.64 105
 -1 -1 -4 144349 1667.49 106
 -1 -1 -4 148219 1806.74 100
 -1 -1 -4 146781 1682.32 99
 -1 1 -4 155466 1753.02 99
 -1 -1 -4 160240 1887.2 102
 -1 -1 -4 147675 1716.11 94
 1 1 4 156753 1787.42 97
 -1 1 -4 135606 1500.01 94
 1 1 4 156339 1776.98 26
 -1 -1 -4 153628 1786.91 24
 -1 1 -4 137867 1484.42 85
 1 1 4 156635 1810.94 87
 -1 -1 -4 148714 1689.36 88
 1 -1 4 153012 1543.94 87
 -1 1 -4 141545 1491.84 88
 1 1 4 153177 1713.81 86
 -1 -1 -4 148148 1677.32 85
 1 -1 4 155368 1976.33 9
 1 1 4 154895 1805.01 12
 -1 -1 -4 156977 1807.05 15
 -1 1 -4 150303 1594.46 13
 1 1 4 162244 1897.11 9
 -1 -1 -4 150274 1462.04 13
 1 1 4 151780 1802.47 27
 -1 -1 -5 2661.47 168.244 94
 1 1 5 2298.31 129.565 32
 1 -1 5 2485.06 135.523 32
 -1 -1 -5 2303.57 141.728 106
 -1 1 -5 2373.1 161.692 106
 1 1 5 2233.03 175.617 105
 -1 1 -5 2543.74 190.314 15
 1 1 5 3273.25 227.997 9
 -1 -1 -5 2360.81 175.7 15
 -1 1 -5 2572 126.184 13
 -1 -1 -5 3345.9 229.296 16
 1 -1 5 2451.66 219.137 9
 -1 -1 -5 2266.31 216.388 1
 1 1 5 2711.39 209.212 4
 -1 1 -5 2634.41 232.297 1
 1 -1 5 2368.09 102.838 89
 1 1 5 2689.33 163.972 91
 -1 -1 -5 2573.22 155.394 90
 1 -1 5 2389.5 103.221 91
 1 1 5 2431.28 158.958 89
 1 1 5 2975.8 191.403 84
 1 -1 5 2445.83 179.437 84
 1 -1 5 2400.95 104.412 87
 1 1 5 2568.71 173.936 87
 -1 -1 -5 2580.82 158.989 88
 -1 -1 -5 2430.12 151.481 85
 1 1 5 2433.33 183.017 27
 1 1 5 2443.15 179.44 26
 -1 1 -5 2338.6 161.473 99
 -1 -1 -5 2369.33 193.644 102
 -1 1 -5 2502.98 193.612 100
 -1 -1 -5 2329.12 180.914 100
 1 1 5 2512.29 183.467 97
 -1 -1 -5 2564.1 154.114 99
 -1 -1 -5 2514.35 177.363 24
 1 1 6 31706.9 657.053 91
 1 1 6 32053.3 659.643 89
 -1 -1 -6 30849.2 636.382 90
 -1 -1 -6 30592.6 632.952 85
 -1 -1 -6 30626.2 642.172 88
 1 1 6 31966.4 677.064 87
 1 -1 6 33453.9 753.815 84
 1 1 6 30381.1 723.341 84
 -1 1 -6 32471.2 748.747 24
 -1 -1 -6 33435.3 735.398 24
 -1 -1 -6 34640.8 856.909 16
 -1 1 -6 32736.3 765.541 15
 1 1 6 34749.8 871.898 9
 -1 -1 -6 33206.2 758.054 15
 1 -1 6 34227.7 925.356 9
 1 1 6 31911.6 763.053 26
 -1 -1 -6 33324.9 563.135 31
 1 1 6 32217.6 787.595 27
 -1 -1 -6 33692.5 833.956 102
 -1 1 -6 29801.8 646.182 99
 -1 1 -6 33334.8 795.059 100
 -1 -1 -6 32474.8 769.437 100
 1 -1 6 32494.9 602.136 32
 1 1 6 32320.3 598.628 32
 -1 -1 -6 29041.5 675.207 93
 -1 -1 -6 28937.5 647.009 94
 -1 1 -6 35760.9 978.101 1
 -1 -1 -6 35586.1 971.942 1
 1 1 6 34257.2 861.064 4
 1 -1 7 4332.73 215.087 54
 1 1 7 3739.16 206.549 55
 1 -1 7 4072.38 212.569 55
 1 1 7 4216.65 214.632 57
 1 -1 7 4274.74 219.462 57
 1 1 7 4239.91 213.059 54
 1 1 7 4261.66 216.281 56
 -1 -1 -7 4514.82 323.616 102
 -1 -1 -7 4361.78 289.384 100
 -1 1 -7 4302.27 317.651 102
 -1 1 -7 3974.23 280.203 100
 1 1 7 3874.9 197.366 46
 1 -1 7 3971.84 210.238 46
 -1 -1 -7 4673.55 338.017 21
 1 1 7 4047.77 320.962 9
 -1 -1 -7 4235.75 325.891 16
 -1 1 -7 3958.91 267.868 15
 1 -1 7 4214.21 349.174 9
 -1 1 -7 4426.07 325.057 16
 -1 -1 -7 4478.46 287.152 15
 1 -1 7 4129.97 220.596 66
 1 1 7 4129.75 214.922 66
 1 1 7 3651.49 258.575 84
 1 1 7 4224.39 223.352 75
 1 1 7 4027.19 205.779 72
 1 1 7 3981.42 210.878 77
 1 -1 7 3890.91 209.842 75
 1 -1 7 4856.36 232.699 32
 1 1 7 4294.82 218.855 32
 1 1 7 4240.93 284.605 26
 1 1 7 4021.77 209.141 58
 1 -1 7 3874.8 202.629 58
 1 1 7 4108.48 200.856 110
 1 -1 7 4243.48 215.243 110
 -1 1 -7 4028.37 262.656 24
 -1 -1 -7 3740.07 247.52 24
 1 1 7 4256.73 211.287 134
 1 -1 7 4202.2 218.159 134
 1 -1 7 4248.73 218.552 136
 -1 1 -7 4417.12 384.353 1
 1 1 7 3965.39 211.092 6
 1 -1 7 4102.12 217.182 6
 1 1 7 4174.29 315.386 4
 -1 -1 -7 4690.05 395.896 1
 1 1 8 48030.5 891.25 55
 1 1 8 54738.5 930.84 56
 1 -1 8 54988.4 921.542 57
 1 1 8 55624.5 915.982 57
 1 -1 8 50292.7 907.355 55
 1 -1 8 55070.9 906.713 54
 -1 -1 -8 50359.2 1218.93 102
 -1 1 -8 46458.3 1045.91 100
 -1 -1 -8 51328.6 1104.97 100
 -1 1 -8 51685.5 1201.36 102
 -1 -1 -8 50404.5 1264.86 95
 -1 -1 -8 54143.9 1290.62 21
 1 -1 8 51743.5 911.987 66
 1 1 8 49335.3 836.641 69
 1 1 8 51295.5 908.915 66
 1 -1 8 48744.6 860.525 40
 1 -1 8 50797 950.538 41
 1 1 8 51665.9 920.42 6
 1 1 8 58274 1324.21 4
 1 -1 8 51018.3 921.425 79
 1 1 8 49426.5 817.398 80
 1 1 8 53737.6 945.747 75
 1 -1 8 52681.3 929.912 75
 1 -1 8 51844.6 874.704 72
 1 1 8 50898 885.56 72
 1 1 8 52939.8 924.216 32
 1 -1 8 52616.4 900.633 110
 1 -1 8 52270.4 926.695 113
 1 1 8 49937.7 894.106 113
 1 1 8 53843.2 878.532 110
 1 1 8 49482.9 902.007 58
 -1 -1 -8 54570.9 1278.78 28
 1 -1 8 53678.9 916.055 136
 1 -1 8 54240.8 922.214 134
 1 1 8 55207.5 908.514 134
 1 1 8 51105.6 874.608 46
 1 -1 8 49345 901.513 45
 1 -1 8 51402.6 907.543 46
 -1 1 -8 53404 1258.95 16
 -1 -1 -8 52353.5 1278.58 16
 1 -1 9 58447 956.039 54
 1 1 9 52880.2 965.721 55
 1 1 9 59472.7 992.284 56
 1 -1 9 60155.9 993.509 57
 1 -1 9 54501.2 974.492 55
 -1 1 -9 49705.5 1202.34 102
 -1 -1 -9 54181.8 1293.66 102
 -1 -1 -9 51328.6 1340.44 95
 -1 1 -9 52097.7 1327.63 95
 -1 -1 -9 54627.1 1362.5 21
 -1 1 -9 55858.8 1320.83 21
 1 1 9 52021.6 853.636 69
 1 -1 9 56661.8 956.962 66
 1 1 9 56447.1 972.887 66
 1 -1 9 51221.6 876.503 40
 1 -1 9 55322 1010.51 41
 1 1 9 60307 1394.3 4
 1 -1 9 60302.3 1407.47 4
 1 1 9 56934.1 984.23 6
 1 -1 9 55829.4 990.946 79
 1 1 9 55344.7 967.858 79
 1 1 9 59089.7 1019.64 75
 1 1 9 55029.8 941.414 72
 1 -1 9 59339.1 1009.93 75
 1 1 9 56511.7 977.728 32
 -1 1 -9 54159.1 1310.33 16
 -1 -1 -9 53956 1351.26 16
 1 -1 9 59281.2 993.86 134
 1 1 9 55593.1 976.513 58
 1 -1 9 56351.6 964.196 46
 1 1 9 55655.3 920.688 46
 1 -1 9 53812.6 968.512 45
 1 -1 9 59588.3 978.846 110
 1 1 9 54594.4 955.587 113
 1 -1 9 56076.1 985.396 113
 1 1 9 57931.1 926.568 110
 -1 -1 -9 56387.5 1341.19 28
 -1 1 -9 53789.8 1237.14 28
 1 1 10 99905.4 1095.79 45
 1 1 10 96856.6 955.26 46
 1 -1 10 98290.8 1079.49 45
 1 -1 10 102543 1066.79 46
 1 1 10 99357.5 1115.24 41
 1 -1 10 99363.3 1100.3 41
 1 -1 10 98105 973.72 117
 1 1 10 98434.3 1060.07 79
 1 -1 10 102766 1110.12 79
 1 1 10 99244.8 1044.04 66
 -1 -1 -10 95757.4 1570.42 28
 -1 1 -10 87428.2 1381.05 28
 -1 -1 -10 95836.8 1639.89 21
 -1 1 -10 94096.2 1551.87 21
 1 -1 10 101302 1032.28 54
 -1 -1 -10 87709.8 1460.25 102
 -1 -1 -10 91645.6 1605.49 22
 1 1 10 102730 1098.53 6
 1 1 10 97876.3 1002.97 72
 1 -1 10 102738 1053.57 110
 1 1 10 101239 977.126 110
 1 -1 10 104113 1109.83 113
 1 1 10 99671.7 1054.22 113
 1 1 11 25343 525.263 6
 1 -1 11 25093.5 530.509 113
 1 -1 11 25455.2 507.341 110
 1 1 11 24223.9 501.076 113
 1 -1 11 24461 524.008 45
 1 1 11 24342 457.182 46
 1 1 11 24512.6 526.72 45
 1 -1 11 24634.5 505.568 46
 1 1 11 24636.4 489.836 66
 1 -1 11 23615.1 486.322 54
 1 1 11 24823.6 534.77 41
 1 -1 11 24845.4 522.825 41
 1 1 11 24443.5 512.918 79
 1 -1 11 24134.3 522.881 79
 1 1 11 25486.3 505.253 117
 1 -1 12 11100.2 266.722 113
 1 1 12 10410.1 239.685 113
 1 -1 12 10503.7 235.43 54
 1 -1 12 11212.2 262.296 45
 1 -1 12 10901.8 242.543 46
 1 1 12 11197 266.949 45
 1 1 12 10437.2 255.383 41
 1 -1 12 10424.1 240.775 41
 1 -1 12 10900.8 263.574 79
 1 1 12 10570.2 244.73 79
 -1 2 13 3421.46 103.545 41
 -1 -2 13 3342.86 103.652 41
 -1 -2 13 3496.54 107.526 113
 -1 -2 13 3385.5 102.358 45
 -1 -2 12 2328.43 136.394 113
 -1 2 12 2059.43 102.103 113
 -1 -2 12 2298.07 133.096 79
 -1 2 12 2133.08 100.621 79
 -1 2 12 2404.14 136.864 117
 -1 2 12 2227.08 125.51 45
 -1 -2 12 2262.55 134.026 45
 -1 -2 12 2340.14 131.955 46
 1 -2 -12 2012.84 129.174 68
 1 -2 -12 2327.73 165.771 29
 -1 2 12 2113.82 117.152 40
 -1 2 12 2371.28 138.507 41
 -1 -2 11 1220 122.161 79
 -1 2 11 1398.62 112.732 79
 -1 -2 11 1309 118.251 117
 1 -2 -11 1237.29 172.984 28
 -1 2 11 1218.97 116.584 69
 -1 2 11 1057.22 98.6045 124
 1 -2 -11 1166.33 201.126 22
 -1 2 11 1153.49 106.207 113
 -1 -2 11 1530.66 136.239 113
 -1 2 11 1525.9 129.525 45
 -1 -2 11 1238.59 124.305 45
 -1 -2 11 1410.05 125.79 46
 -1 2 11 1061.4 110.654 54
 -1 -2 11 1219.51 102.993 54
 -1 2 11 1200.89 123.21 40
 -1 -2 11 1419.67 129.702 40
 -1 2 11 1707.12 144.502 41
 -1 2 10 220749 2456.12 49
 -1 -2 10 224255 2602.9 45
 -1 2 10 227087 2577.53 45
 -1 -2 10 241230 2612.58 46
 -1 2 10 229549 2540.46 124
 -1 -2 10 215093 2611 40
 -1 -2 10 216404 2458.3 59
 -1 2 10 225380 2516.45 81
 -1 2 10 229323 2511.89 79
 -1 -2 10 231528 2600.53 79
 -1 2 10 230726 2583.17 69
 -1 -2 10 230643 2572.7 117
 1 -2 -10 237659 3198.91 21
 1 -2 -10 227746 3144.68 16
 1 2 -10 213246 2933.81 22
 -1 2 10 227351 2596.42 72
 1 -2 -10 214226 2463.73 74
 -1 -2 10 203550 2413.8 76
 -1 -2 10 232502 2469.99 54
 -1 2 10 230008 2548.21 54
 1 -2 -10 229740 3066.2 28
 -1 2 10 231961 2523.34 113
 -1 -2 10 236075 2628.93 113
 -1 -2 10 243927 2622.35 110
 -1 -2 9 86780.8 1269.64 124
 -1 2 9 90578.8 1296.56 124
 -1 -2 9 85824.2 1274.86 59
 -1 -2 9 89927.6 1316.05 117
 -1 -2 9 95285.9 1340.09 110
 -1 2 9 92185 1274.86 113
 -1 -2 9 90545.9 1329.18 113
 -1 2 9 88187 1217.36 107
 1 -2 -9 86934.3 1555.02 102
 1 -2 -9 83925.5 1667.87 96
 1 2 -9 79498.8 1577.3 95
 1 -2 -9 87048.2 1747.54 95
 -1 -2 9 88304.9 1391.52 40
 -1 -2 9 89651.3 1313.16 79
 -1 2 9 88532.2 1283.99 81
 -1 -2 9 83675.6 1250.79 81
 -1 2 9 89190.4 1253.17 79
 1 2 -9 80626.1 1595.8 3
 -1 -2 9 94485.5 1338.96 6
 -1 2 9 95620.1 1341.21 6
 1 -2 -9 81852.9 1632.91 3
 1 -2 -9 92265.1 1734.83 21
 1 2 -9 85208 1475.23 21
 -1 -2 9 85939.5 1303.44 69
 -1 2 9 90492.7 1317.75 69
 -1 -2 9 90383.7 1355.6 66
 -1 2 9 89204.1 1311.63 72
 -1 -2 9 84441.5 1253.82 76
 -1 -2 9 95079.4 1306.54 56
 -1 -2 9 97882.7 1331.58 57
 -1 -2 9 92026.9 1227.6 54
 -1 2 9 91205.5 1283.37 54
 -1 2 9 92090.5 1320.3 55
 1 2 -9 83836.6 1446.61 16
 1 -2 -9 92648 1713.92 16
 -1 2 9 86642.2 1211.89 30
 1 -2 -9 95270.1 1701.76 28
 -1 -2 9 93540.6 1327.55 46
 -1 2 9 86813.7 1240.1 49
 -1 -2 9 88404.1 1322.51 45
 -1 2 9 93177.1 1214.2 46
 -1 2 9 90090.2 1303.04 45
 1 -2 -8 24372.9 759.916 28
 -1 2 8 23777.8 763.722 26
 -1 2 8 22967.4 518.412 30
 -1 -2 8 23259.4 555.034 117
 -1 2 8 24419 528.041 110
 -1 -2 8 24925.7 570.745 110
 -1 2 8 23502.5 527.57 113
 -1 -2 8 24050.6 563.58 113
 -1 2 8 23393.2 515.191 107
 1 -2 -8 23360.8 701.786 102
 1 -2 -8 23422.4 787.917 95
 1 2 -8 22108.4 716.951 95
 -1 2 8 20404.7 623.628 92
 -1 2 8 22534.2 625.732 89
 -1 -2 8 22293.7 611.156 40
 -1 2 8 21376.1 607.444 87
 1 -2 -8 24935 776.452 16
 1 2 -8 20627.7 734.423 10
 1 -2 -8 21553.4 691.852 10
 1 2 -8 22446.5 644.107 16
 -1 -2 8 22524.3 554.931 81
 -1 2 8 23471.5 550.585 81
 -1 2 8 23099.2 520.87 79
 -1 2 8 22822.2 534.964 80
 -1 -2 8 24005.8 564.674 79
 -1 2 8 23628 563.058 32
 1 -2 -8 24847.5 782.856 21
 1 2 -8 22506.9 653.925 21
 -1 2 8 24115 561.112 6
 -1 -2 8 24093.5 564.354 6
 -1 -2 8 21936.2 551.856 124
 -1 2 8 23060.1 547.258 124
 -1 2 8 23046.6 551.213 72
 -1 2 8 22786.8 521.992 49
 -1 -2 8 22235 548.096 45
 -1 -2 8 24579.4 568.178 46
 -1 2 8 22876 543.891 55
 -1 2 8 23688.4 532.812 54
 -1 -2 8 24448.1 554.713 57
 -1 -2 8 24325.4 512.296 54
 -1 -2 8 24458.2 546.021 56
 -1 2 8 23649 559.743 69
 -1 2 8 22311.1 544.87 66
 -1 -2 8 21737.1 567.115 69
 -1 -2 8 23594.3 589.256 66
 -1 2 7 2693.69 171.104 32
 1 2 -7 2272.94 191.497 21
 1 -2 -7 2593.71 231.389 21
 1 2 -7 2474.57 233.599 10
 1 -2 -7 2402.76 222.075 16
 1 2 -7 2495.42 194.878 16
 1 -2 -7 2589.58 215.255 10
 -1 -2 7 2551.74 180.637 14
 -1 -2 7 2710.11 284.977 9
 -1 2 7 2552.55 248.572 9
 -1 2 7 2551.02 199.839 84
 1 -2 -7 2519.1 198.016 88
 -1 2 7 2961.67 213.206 87
 1 -2 -7 2462.04 233.148 86
 -1 2 7 2424.45 192.539 89
 -1 2 7 2218.43 193.758 92
 1 -2 -7 2612.65 202.76 90
 1 -2 -7 2580.09 216.607 102
 1 2 -7 2264.63 169.941 102
 -1 2 7 2259.48 172.203 101
 1 -2 -7 2358.9 198.565 94
 1 2 -7 2463.96 218.842 95
 1 -2 -7 2444.59 226.924 95
 1 -2 -7 2448.14 217.562 93
 -1 2 7 2473.07 153.906 30
 -1 2 7 2386.75 225.745 26
 1 -2 -7 2571.03 226.345 28
 1 2 -7 2428.27 179.114 28
 -1 2 6 306.105 70.9213 84
 1 -2 -6 265.781 77.5313 95
 1 -2 -6 222.03 67.0753 94
 -1 2 6 307.536 64.9952 20
 1 -2 -6 199.679 70.6428 21
 -1 2 6 263.035 81.1365 26
 -1 2 6 332.995 62.416 32
 -1 2 6 387.635 92.0695 2
 -1 -2 6 256.836 78.1564 2
 -1 -2 6 258.236 80.6549 4
 1 2 -6 278.052 60.53 8
 -1 2 6 317.193 77.6719 87
 1 -2 -6 290.313 69.8228 88
 1 -2 -6 261.676 68.8448 90
 -1 2 6 243.364 68.5239 89
 1 -2 -6 260.728 75.048 93
 1 2 -6 403.659 71.698 102
 1 -2 -6 1095.82 105.282 100
 1 -2 -6 247.148 70.9305 102
 -1 2 6 286.163 68.7836 101
 1 -2 -6 265.177 78.1907 28
 -1 2 6 226.432 76.5235 27
 -1 2 6 548.643 73.6991 30
 -1 -2 6 217.016 59.2949 30
 -1 -2 6 292.717 67.0705 14
 1 -2 -6 255.743 80.8984 16
 -1 -2 6 843.185 165.637 9
 1 2 -6 669.638 94.1417 16
 1 -2 -6 560.532 95.3388 10
 1 -2 -6 273.031 58.3501 15
 1 -2 -5 54655.4 813.885 100
 -1 2 5 55962.2 884.377 101
 1 -2 -5 53560.5 896.279 102
 -1 2 5 52978.1 877.475 84
 1 -2 -5 55940.1 946.732 21
 -1 2 5 55200.7 851.204 20
 1 -2 -5 54623.7 902.546 85
 -1 2 5 56515.1 925.788 87
 1 -2 -5 55882.7 919.275 88
 -1 2 5 54560.3 902.64 89
 -1 2 5 55253.6 908.872 91
 1 -2 -5 55271.9 909.242 90
 1 -2 -5 55987.6 940.733 94
 1 -2 -5 52135.8 944.277 95
 1 -2 -5 54332.6 969.737 93
 -1 2 5 55524 762.576 32
 1 -2 -5 56225.2 799.137 15
 -1 -2 5 55588.9 1112.35 9
 1 -2 -5 56395.2 938.484 16
 -1 -2 5 56227.8 877.231 14
 1 -2 -5 56401.4 948.485 28
 -1 2 5 54930 748.562 30
 -1 2 5 55791.8 946.629 27
 -1 -2 5 49046.9 761.97 30
 1 -2 -5 54192.7 752.282 24
 -1 -2 5 54060.4 959.196 2
 -1 2 5 59271.7 973.947 4
 1 2 -5 58094.7 866.185 8
 -1 2 5 54329.9 959.886 2
 -1 -2 5 59216.2 985.015 4
 -1 2 5 54246 922.804 105
 1 -2 -4 74333.8 889.125 100
 1 -2 -4 75189.9 965.86 102
 -1 2 4 74614.8 763.894 98
 -1 2 4 76580.9 963.995 101
 -1 2 4 76694.7 936.188 20
 1 -2 -4 74623.6 1001.36 21
 -1 2 4 68414.3 728.473 8
 -1 2 4 82704.5 1033.54 4
 -1 -2 4 73228.9 1000.09 2
 -1 -2 4 80633.4 1033.79 4
 1 2 -4 80087.8 957.639 8
 -1 2 4 72924.6 993.486 2
 1 -2 -4 75765.6 869.413 15
 -1 -2 4 76880.1 1170.31 9
 -1 -2 4 75273.6 963.064 14
 1 -2 -4 75021.2 996.49 16
 -1 2 4 75286.2 1001.78 27
 1 -2 -4 76288.5 1010.86 28
 -1 2 4 76488.5 984.499 91
 1 -2 -4 76092.9 991.275 90
 -1 -2 4 56314.6 620.688 92
 -1 2 4 75837.1 985.315 89
 -1 -2 4 49772.6 603.969 90
 1 -2 -4 74329 1053.27 93
 1 -2 -4 76755.1 1029.76 94
 -1 2 4 75541.5 1016.44 97
 1 -2 -4 73900.2 1002.28 95
 -1 2 4 76246.9 990.779 87
 1 -2 -4 77004.7 1001.59 88
 -1 -2 4 55818.3 615.892 85
 1 -2 -4 76265.7 989.378 85
 1 -2 -4 75418.1 839.304 24
 -1 2 4 74177.4 1005.02 26
 -1 2 4 75175.2 981.829 105
 -1 2 3 8315.99 236.252 101
 1 -2 -3 8067.93 241.279 102
 -1 2 3 7862.11 181.633 98
 1 -2 -3 8207.91 218.136 100
 1 -2 -3 7414.82 245.634 21
 -1 2 3 9573.31 242.673 20
 -1 -2 3 7424.15 233.536 2
 -1 -2 3 8717.85 254.731 4
 -1 2 3 7046.6 173.998 8
 -1 2 3 7646.88 233.137 2
 -1 -2 3 7760.27 296.653 9
 1 2 -3 8194.79 241.532 8
 -1 2 3 9578.02 259.222 12
 1 -2 -3 8127.85 211.334 15
 -1 -2 3 7889.32 246.409 14
 1 -2 -3 8042.18 251.988 16
 1 -2 -3 7775.18 206.105 10
 -1 2 3 7773.33 120.892 13
 1 -2 -3 9159.26 268.997 28
 -1 2 3 7966.8 239.467 27
 1 -2 -3 8214.88 251.19 90
 -1 -2 3 8058.27 142.817 90
 -1 -2 3 7361.33 141.736 92
 1 2 -3 6960.72 147.649 91
 1 2 -3 6944.79 167.134 89
 -1 2 3 7864.14 243.02 26
 1 -2 -3 7675.76 241.631 22
 1 -2 -3 8377.4 204.577 24
 1 -2 -3 8033.66 276.472 93
 1 -2 -3 7741.87 243.792 95
 -1 2 3 8045.19 248.101 97
 1 2 -3 7418.42 134.086 94
 1 -2 -3 8122.24 262.483 94
 1 2 -3 7704.29 136.869 93
 1 -2 -3 8403.44 256.468 88
 1 2 -3 7842.71 144.99 86
 -1 -2 3 7793.82 141.678 85
 1 -2 -3 8399.06 254.439 85
 -1 2 3 7907.34 232.261 105
 1 2 -2 9817.07 184.885 86
 -1 -2 2 10225.2 181.751 85
 -1 -2 2 10468.9 184.557 90
 1 2 -2 10304.9 204.45 91
 1 2 -2 9514.7 213.632 89
 -1 -2 2 9915.71 184.198 92
 -1 2 2 10158.1 224.891 105
 -1 -2 2 9884.75 224.691 106
 -1 2 2 9868.4 222.961 2
 -1 -2 2 9913.36 227.157 2
 1 2 -2 10030.5 224.071 2
 -1 -2 2 10517.5 313.268 7
 -1 2 2 9630.06 210.832 8
 1 2 -2 9850.11 307.754 7
 1 -2 -2 9606.36 219.568 2
 1 -2 -2 9795.71 247.291 22
 -1 2 2 9930.33 239.522 26
 -1 -2 2 9616.79 230.412 23
 -1 2 2 9876.28 213.714 18
 -1 2 2 10185.5 235.565 20
 -1 2 2 10372.9 243.774 97
 1 -2 -2 9972.85 248.158 95
 1 -2 -2 9935.75 221.694 96
 1 2 -2 10069.8 181.02 93
 1 -2 -2 10154.7 230.566 100
 1 -2 -2 10502.7 255.371 102
 -1 2 2 9760.36 204.353 98
 1 -2 -2 9697.95 186.893 10
 1 2 -2 10021 252.4 8
 1 2 -2 9959.9 281.844 9
 1 2 -2 10184.6 248.687 10
 1 -2 -2 10136.3 226.493 15
 -1 2 2 11251.8 241.235 12
 1 2 -1 25582.8 368.858 86
 -1 -2 1 25912.6 371.288 88
 -1 -2 1 25610.8 363.043 85
 -1 2 1 26711.2 415.026 87
 1 2 -1 20712.7 394.119 87
 -1 2 1 27288.3 414.048 91
 1 2 -1 23330.8 396.527 89
 -1 2 1 27546.1 418.199 89
 -1 -2 1 26094.5 365.155 90
 1 2 -1 26219.4 389.733 91
 -1 -2 1 25452.6 366.168 92
 1 2 -1 26654.3 390.447 17
 -1 -2 1 25175.5 394.25 106
 -1 -2 1 25227.1 344.402 2
 1 -2 -1 25172.4 413.237 1
 -1 2 1 26209.7 344.889 2
 1 -2 -1 26597.2 368.073 3
 1 2 -1 27058.4 370.932 3
 1 2 -1 25901.1 405.798 1
 -1 -2 1 25466 463.352 7
 1 -2 -1 26240.5 453.143 22
 -1 2 1 24796.3 371.858 97
 1 -2 -1 28030.8 406.343 96
 1 2 -1 25050.5 360.451 93
 1 2 -1 24813.8 282.841 95
 1 2 -1 25697.1 359.138 96
 1 -2 -1 27349.6 452.721 95
 -1 -2 1 25472.8 394.52 99
 1 -2 -1 25153.4 400.51 100
 -1 -2 1 24670.9 374.003 100
 1 -2 -1 25915 401.048 15
 -1 2 1 24351.5 295.762 10
 1 2 -1 25738.4 384.99 10
 -1 -2 1 25300.3 380.973 15
 1 2 -1 26599.3 414.722 8
 -1 2 1 24685.8 346.937 12
 1 2 -1 25985.1 456.487 9
 1 2 0 38696.3 488.557 17
 1 2 0 36466.4 564.11 18
 -1 -2 0 34333.9 483.793 104
 1 2 0 35650.5 454.865 84
 1 2 0 30842.3 535.544 87
 -1 2 0 37911.8 475.479 87
 1 2 0 35264.7 504.416 86
 -1 -2 0 34825.9 496.106 88
 -1 -2 0 33944.2 484.058 85
 1 -2 0 36677.8 476.159 88
 -1 -2 0 33523.3 488.381 92
 -1 2 0 37796.3 476.581 89
 1 2 0 35775.7 557.793 89
 1 -2 0 35825.3 472.404 90
 1 2 0 35428.4 516.81 91
 -1 -2 0 34412.6 485.604 90
 1 -2 0 33433.4 413.784 3
 -1 2 0 40379.1 552.273 1
 1 -2 0 32269.7 471.941 1
 -1 -2 0 42782.1 564.837 1
 1 2 0 35136.1 421.037 3
 1 2 0 33552.5 468.961 1
 1 2 0 34713 491.566 93
 1 -2 0 33902.2 428.734 96
 1 2 0 36521.1 430.761 96
 1 -2 0 36021.3 498.212 93
 1 -2 0 36316.6 558.431 95
 1 -2 0 37244.3 489.665 94
 -1 2 0 36014.2 452.819 97
 -1 -2 0 34856 486.298 100
 -1 -2 0 34561.7 462.338 102
 -1 2 0 35138.2 485.391 101
 -1 -2 0 35796.6 492.539 14
 -1 2 0 35602.6 415.555 12
 1 2 0 33711.8 475.915 8
 -1 -2 0 34344.1 480.301 13
 -1 2 0 35653.1 485.826 11
 -1 -2 0 35275.4 426.345 16
 -1 -2 0 35821.6 459.384 10
 1 -2 0 36369.8 486.302 14
 -1 2 -1 4900.02 174.195 84
 1 2 1 6084.72 173.699 84
 1 -2 1 6158.83 173.298 86
 -1 2 -1 5580.1 135.021 87
 1 -2 1 7040.05 159.887 88
 -1 2 -1 5697.96 138.53 92
 -1 -2 -1 5841.99 158.679 21
 1 2 1 5494.81 144.58 17
 1 2 1 5656.34 176.897 18
 -1 -2 -1 5739.68 174.801 106
 -1 -2 -1 6676.58 165.873 104
 1 -2 1 5677.38 170.568 4
 1 -2 1 5976.01 219.219 7
 1 2 1 5692.66 168.16 4
 -1 2 -1 6410.92 236.937 7
 -1 -2 -1 5595.99 188.416 1
 -1 2 -1 5715.78 191.392 1
 -1 -2 -1 5822.55 167.306 23
 1 2 1 5499.71 157.898 25
 1 -2 1 5267.55 168.771 22
 1 -2 1 6419.56 164.394 93
 1 -2 1 6772.95 159.949 94
 -1 -2 -1 5617.13 174.239 99
 -1 -2 -1 5917.53 177.096 102
 1 2 1 5570.18 139.353 8
 -1 -2 -1 5640.23 156.058 13
 -1 -2 -1 5672.46 160.294 16
 -1 2 -2 44019.2 681.998 84
 1 2 2 45425.2 647.538 84
 1 -2 2 37913.1 633.473 84
 -1 -2 -2 43267.2 649.161 85
 1 -2 2 44564.3 479.178 86
 -1 -2 -2 43841.9 661.808 88
 -1 2 -2 44536.4 458.227 85
 -1 2 -2 41806.8 456.577 92
 1 -2 2 42556.4 516.214 89
 -1 2 -2 44531.2 460.805 90
 -1 -2 -2 43696.4 660.033 92
 -1 -2 -2 44227.1 657.832 90
 1 -2 2 42550.5 488.285 91
 1 2 2 42771.9 642.606 18
 -1 -2 -2 43764.4 625.482 106
 1 2 2 43578.6 647.404 105
 -1 -2 -2 43984.8 550.565 104
 -1 2 -2 40752.9 612.34 2
 1 2 2 45958.1 666.599 4
 1 2 2 43737.3 485.453 8
 -1 -2 -2 41691.1 623.575 2
 1 -2 2 46151.3 772.288 7
 1 -2 2 44459.9 666.553 4
 -1 -2 -2 46033.9 700.617 1
 -1 2 -2 46854.1 712.181 1
 -1 -2 -2 45006.3 591.173 23
 1 2 2 44193.6 629.316 25
 1 2 2 41702.3 617.179 26
 -1 -2 -2 47503 672.618 24
 -1 -2 -2 45053.3 689.332 94
 1 2 2 43877.6 629.225 97
 1 -2 2 41915.1 463.842 93
 -1 -2 -2 44959.9 669.431 100
 1 2 2 42865.8 537.196 101
 -1 -2 -2 44318.6 630.888 99
 1 -2 2 46312.1 770.213 9
 -1 -2 -2 46206.5 657.758 16
 -1 -2 -2 45211.5 670.251 15
 -1 -2 -2 44003.1 556.855 13
 1 -2 3 31611.9 600.897 84
 -1 -2 -3 33931.4 599.985 88
 -1 -2 -3 33667 589.062 85
 1 2 3 33638.8 659.839 87
 1 2 3 34892.6 614.005 86
 -1 -2 -3 33371.1 585.671 90
 -1 -2 -3 33742.9 598.26 92
 1 2 3 34723.6 620.746 91
 1 2 3 36032.9 660.055 89
 -1 -2 -3 34039.4 621.471 94
 1 2 3 33475.7 578.788 97
 1 2 3 34100.9 612.384 18
 1 2 3 32735.6 601.469 105
 -1 -2 -3 34041.2 559.044 106
 1 2 3 34181.1 582.568 26
 1 2 3 33661.6 592.221 25
 -1 -2 -3 34849.8 505.786 23
 -1 -2 -3 35029.1 613.99 24
 -1 -2 -3 36221.6 678.83 1
 -1 2 -3 35855.8 682.782 1
 1 2 3 35263.2 629.74 4
 1 -2 3 34587.2 630.946 4
 -1 -2 -3 33885.2 567.29 99
 -1 -2 -3 33614.3 622.219 100
 -1 -2 -3 34590 638.571 102
 1 2 3 33761.8 464.862 101
 1 -2 3 34772.2 721.606 9
 -1 -2 -3 35139.1 633.546 16
 1 -2 3 34117.7 586.35 14
 -1 -2 -3 35228.7 620.482 15
 -1 -2 -3 33386.9 450.986 13
 1 2 4 85519.8 1213.69 84
 1 -2 4 81624.9 1214.59 84
 1 2 4 90755.6 1219.91 97
 -1 -2 -4 85487.5 1229.41 94
 1 2 4 85501.2 1239.13 18
 -1 -2 -4 92088.2 1237.01 24
 1 2 4 88108.8 1214.24 26
 1 2 4 99017.2 1097 32
 -1 -2 -4 88019.1 1126.54 106
 1 2 4 89837.5 1219.75 86
 1 2 4 85023.2 1251.91 87
 -1 -2 -4 85985.6 1185.55 85
 -1 -2 -4 85263 1202.83 88
 -1 -2 -4 86090.5 1203.24 92
 1 2 4 89232.3 1229.9 91
 -1 -2 -4 86993.7 1192.91 90
 1 2 4 90470 1258.87 89
 -1 -2 -4 87070.4 1141.65 99
 1 2 4 81554.1 981.49 101
 -1 -2 -4 87269 1255.29 100
 -1 -2 -4 88894.2 1298.49 102
 -1 2 -4 96852.8 1403.54 1
 -1 -2 -4 94343.4 1379.46 1
 1 -2 4 87778.5 1273.95 4
 1 2 4 88923 1269.28 4
 -1 -2 -4 91692.5 1251 15
 1 2 4 88344.1 1242.01 12
 1 -2 4 90877.5 1201.5 14
 1 2 4 93376.9 1287.12 9
 1 -2 4 90539 1430.27 9
 -1 -2 -5 2273.26 191.091 102
 -1 2 -5 1589.18 141.967 99
 -1 -2 -5 1330.18 140.711 100
 -1 -2 -5 1318.01 115.056 99
 1 2 5 1474.49 142.665 84
 1 -2 5 1332.42 138.143 84
 -1 -2 -5 1324.37 132.946 94
 1 2 5 1535.22 148.841 97
 1 2 5 1390.43 145.193 18
 1 2 5 1351.04 104.982 32
 -1 2 -5 1550.01 184.457 1
 1 2 5 1304.84 147.341 4
 1 -2 5 1213.82 145.227 4
 -1 -2 -5 1545.71 181.798 1
 1 2 5 1372.5 148.081 27
 -1 -2 -5 1438.8 101.668 31
 1 2 5 1476.88 143.287 26
 -1 -2 -5 1983.82 160.892 24
 -1 -2 -5 1472.43 135.783 88
 -1 -2 -5 1311.02 128.398 85
 1 2 5 1467.37 148.487 87
 1 2 5 1848.32 153.691 91
 -1 -2 -5 1319.34 128.833 90
 1 2 5 1710.46 150.685 89
 -1 -2 -5 1399.55 113.076 106
 1 2 5 2017.98 181.372 9
 1 2 5 1410.6 149.052 12
 -1 -2 -5 1411.2 143.1 15
 1 -2 5 1461.28 186.263 9
 -1 2 -5 1301.4 103.954 13
 -1 2 -5 1424.14 110.402 8
 -1 -2 -6 28637.4 740.155 93
 -1 -2 -6 29051.8 718.393 94
 1 2 6 31797.9 724.975 89
 -1 -2 -6 31498.4 701.982 90
 1 2 6 31641.8 716.33 91
 -1 -2 -6 30159.7 696.902 88
 -1 -2 -6 30679.1 693.07 85
 1 2 6 31705.8 732.866 87
 1 2 6 29888.4 738.214 84
 1 -2 6 27182 680.747 84
 1 2 6 31919.3 825.36 9
 -1 -2 -6 32304.7 849.439 16
 1 -2 6 32268 939.868 9
 -1 -2 -6 32202.6 761.408 15
 -1 2 -6 32607.4 800.131 15
 -1 -2 -6 33020.2 748.775 24
 1 2 6 31715.9 604.222 32
 -1 -2 -6 31867.2 778.465 100
 1 2 6 32310.5 771.146 97
 -1 2 -6 30723.4 692.142 99
 -1 2 -6 32298.2 815.62 100
 -1 -2 -6 31666.1 829.502 102
 -1 2 -6 31305 692.522 106
 -1 2 -6 33178.1 953.807 1
 1 2 6 32042.5 816.008 4
 -1 -2 -6 32679.6 944.65 1
 1 -2 6 31630.4 821.447 4
 1 2 6 32192.8 769.899 26
 -1 -2 -6 32382.8 572.759 31
 1 2 6 31726.6 801.03 27
 1 -2 7 908.992 183.867 9
 1 2 7 752.475 153.081 9
 -1 -2 -7 741.357 152.933 16
 -1 2 -7 813.534 132.981 15
 -1 -2 -7 890.758 138.379 15
 1 -2 7 902.925 106.095 110
 1 -2 7 787.156 103.493 113
 1 2 7 825.581 104.47 55
 1 -2 7 984.818 112.865 55
 1 2 7 958.349 107.641 56
 1 2 7 905.298 105.034 54
 1 -2 7 843.573 105.532 54
 1 -2 7 883.762 106.266 56
 1 -2 7 956.468 113.656 57
 -1 2 -7 788.338 137.84 100
 -1 -2 -7 713.31 150.7 102
 -1 -2 -7 771.934 134.869 100
 -1 -2 -7 776.794 149.955 95
 -1 -2 -7 677.861 123.761 93
 -1 -2 -7 777.239 122.759 94
 1 2 7 802.484 118.048 91
 -1 -2 -7 856.168 123.369 90
 1 2 7 891.052 122.935 89
 -1 -2 -7 816.476 119.149 85
 -1 -2 -7 826.087 121.96 88
 1 2 7 912.294 127.867 87
 1 2 7 864.985 98.2566 80
 1 -2 7 1522.53 138.657 79
 1 2 7 813.072 135.755 84
 1 2 7 889.503 109.515 32
 1 -2 7 1006.6 167.007 4
 1 2 7 806.385 102.231 6
 -1 -2 -7 649.372 169.024 1
 1 2 7 926.839 160.199 4
 -1 2 -7 923.492 200.147 1
 1 -2 7 1197.25 121.581 6
 1 2 7 894.987 104.885 72
 1 2 7 1091.73 114.387 77
 1 -2 7 925.16 121.311 71
 1 2 7 945.051 113.256 75
 1 -2 7 823.686 102.589 75
 1 2 7 796.601 144.485 27
 1 2 7 913.916 142.962 26
 -1 -2 -7 772.572 90.5254 31
 -1 -2 -7 1039.66 176.509 28
 1 2 7 886.033 99.8163 134
 1 -2 7 922.926 106.378 136
 1 -2 7 933.272 109.547 134
 1 -2 7 865.891 113.049 66
 1 2 7 889.696 101.41 69
 1 2 7 841.024 105.693 66
 -1 -2 -7 1132.83 142.835 24
 -1 2 -7 694.169 123.871 24
 1 -2 7 1124.47 111.948 50
 1 -2 7 765.797 100.313 46
 1 -2 7 828.663 104.579 45
 1 2 7 896.673 97.4665 46
 1 -2 7 768.022 115.768 41
 1 -2 7 775.074 101.535 40
 -1 -2 -8 21676.8 786.647 102
 -1 -2 -8 21277.7 697.303 100
 -1 2 -8 20790.5 731.796 102
 -1 -2 -8 20607 784.723 95
 -1 -2 -8 21500.3 806.492 21
 1 -2 8 22715.5 563.086 134
 1 -2 8 22433 546.357 136
 1 2 8 22493.5 573.6 75
 1 -2 8 22123.4 553.929 75
 1 2 8 21693.8 542.856 72
 1 2 8 22264.2 565.764 32
 1 -2 8 21124.6 588.318 41
 1 -2 8 20222.5 509.129 40
 1 2 8 21386.2 510.959 80
 1 -2 8 21705.4 554.411 6
 1 2 8 22570 559.119 6
 1 -2 8 22821.6 801.814 4
 1 2 8 24207.2 823.201 4
 -1 -2 -8 22205.2 811.979 28
 1 2 8 20791.4 685.644 26
 -1 -2 -8 22429.5 816.136 16
 -1 2 -8 22351.7 778.575 16
 1 -2 8 21933.6 557.016 55
 1 2 8 22835.4 555.865 56
 1 2 8 22619.9 547.429 54
 1 -2 8 23362.2 546.858 54
 1 2 8 21504.6 550.213 55
 1 -2 8 21422.5 540.731 56
 1 -2 8 23010.2 555.403 57
 1 -2 8 21073.1 552.38 113
 1 2 8 21728.6 495.311 110
 1 -2 8 21893.7 548.501 110
 1 2 8 21357.4 531.437 113
 1 2 8 21948.1 553.668 66
 1 -2 8 21030.9 542.062 66
 1 2 8 21770.1 517.464 69
 1 -2 8 21287.5 551.526 45
 1 -2 8 22141.5 560.727 46
 1 2 8 21618.6 506.012 46
 1 -2 9 1223.86 134.943 110
 1 2 9 996.214 109.24 110
 1 2 9 935.352 116.531 113
 1 2 9 1021.45 128.921 55
 1 -2 9 994.129 117.546 54
 1 -2 9 1388.81 142.055 57
 1 2 9 961.999 120.579 54
 1 2 9 987.633 122.429 56
 1 -2 9 1257.29 136.814 56
 -1 2 -9 837.311 150.306 102
 -1 -2 -9 953.379 178.07 102
 -1 -2 -9 795.133 179.637 95
 -1 2 -9 948.593 176.825 95
 -1 -2 -9 1036.74 193.604 21
 -1 2 -9 901.349 169.593 21
 1 -2 9 968.027 125.348 134
 1 -2 9 1060.09 122.434 136
 1 2 9 1164.24 133.769 75
 1 2 9 1116.05 128.433 72
 1 2 9 1181.21 137.394 32
 1 2 9 1087.18 125.716 79
 1 2 9 910.946 106.099 80
 -1 -2 -9 1038.34 187.654 22
 1 -2 9 996.021 112.976 117
 1 2 9 890.739 105.804 69
 1 2 9 1295.34 140.938 66
 -1 2 -9 926.121 153.74 28
 -1 -2 -9 921.768 179.063 28
 1 -2 9 973.52 130.928 41
 1 -2 9 845.544 104.531 40
 1 -2 9 932.713 122.345 45
 1 -2 9 1069.98 127.384 46
 1 2 9 978.057 108.616 46
 1 2 9 954.617 120.032 6
 1 -2 9 891.264 119.485 6
 -1 2 -9 905.555 167.827 16
 -1 -2 -9 790.902 171.955 16
 -1 -2 -10 3666.23 321.204 102
 1 -2 10 4000 216.444 46
 1 2 10 4181.45 187.818 46
 1 -2 10 4278.04 225.796 45
 1 2 10 4150.21 226.37 45
 1 2 10 -2.75188 21.6023 40
 1 -2 10 -2.51509 16.3155 40
 1 -2 10 4186.6 230.017 41
 1 -2 10 4293.87 231.728 134
 1 2 10 4509.78 225.951 79
 -1 -2 -10 3743.21 334.883 22
 1 2 10 4376.92 223.997 54
 1 -2 10 4638.96 231.019 56
 1 -2 10 4389.11 214.48 54
 1 2 10 4197.43 227.032 55
 1 -2 10 -5.62257 20.5112 117
 -1 -2 -10 3972.2 348.621 21
 -1 2 -10 3685.74 310.038 21
 1 2 10 4204.41 220.892 6
 1 -2 10 4263.2 226.504 6
 1 2 10 4572.62 227.493 72
 1 -2 10 4592.34 229.502 110
 1 2 10 4330.02 218.603 113
 1 2 10 2.4956 18.2136 69
 1 2 10 4434.46 230.003 66
 -1 -2 -10 4518.62 356.094 28
 1 2 11 631.275 79.3067 113
 1 -2 11 679.627 87.432 110
 -1 -2 -11 553.45 83.141 74
 1 -2 11 686.733 82.5269 54
 1 2 11 787.602 91.7801 66
 1 -2 11 618.896 84.7215 45
 1 -2 11 651.238 87.3532 46
 1 2 11 772.268 94.8593 45
 1 2 11 604.904 84.7302 117
 1 2 11 532.273 79.6892 79
 1 -2 11 645.898 86.0167 41
 1 2 11 665.681 92.9171 41
 1 2 12 18522.6 303.437 113
 1 2 12 21309.8 340.277 117
 1 -2 12 24256 385.465 46
 1 -2 12 22342.1 358.575 45
 1 2 12 22851.5 383.817 45
 -1 -2 -12 22493.5 457.812 68
 1 -2 12 19593 324.539 41
 1 2 12 23226.3 387.395 41
 1 -2 12 23682.2 394.822 79
 1 2 12 20176.8 328.627 79
 1 -2 12 20653.3 330.151 54
 -1 -3 12 29011.3 496.568 41
 -1 3 12 28114 484.503 41
 -1 3 12 26028.1 432.142 40
 -1 -3 12 28413.1 488.328 79
 1 -3 -12 25371.5 502.651 68
 -1 3 12 27332.5 441.36 45
 -1 -3 12 28931.2 485.916 45
 -1 -3 12 30002.1 497.828 46
 -1 3 11 995.888 87.088 113
 -1 3 11 916.735 107.497 117
 -1 -3 11 971.63 105.499 40
 -1 -3 11 1089.87 120.008 41
 -1 3 11 861.398 107.179 41
 -1 3 11 992.581 106.125 69
 -1 3 11 1005.83 109.578 72
 -1 -3 11 1102.72 113.693 46
 -1 3 11 1030.08 104.582 45
 -1 -3 11 955.982 108.482 45
 -1 -3 11 1109.11 114.658 79
 -1 3 11 898.881 83.2815 79
 -1 3 11 902.075 92.7919 124
 1 -3 -10 38677.7 1071.38 22
 -1 -3 10 40336.6 687.192 46
 -1 3 10 37267.7 599.859 49
 -1 3 10 37302.5 637.142 45
 -1 -3 10 37965 673.302 45
 1 -3 -10 38425.8 1043.09 21
 -1 3 10 39075 669.795 69
 -1 3 10 36789 671.096 66
 -1 -3 10 38777.6 714.967 41
 -1 -3 10 37211.5 690.293 40
 -1 -3 10 38156.8 677.619 79
 -1 3 10 37448.4 618.142 81
 -1 3 10 36778.9 569.282 79
 -1 3 10 37158.9 623.021 124
 1 -3 -10 38285.6 989.098 28
 -1 -3 10 38457.3 641.995 117
 -1 3 10 37089.1 637.029 54
 -1 -3 10 37439.8 551.42 54
 -1 3 10 37810.8 580.234 107
 -1 3 10 36609.3 567.702 113
 -1 3 10 36735.5 663.024 72
 1 -3 -10 37378.7 633.831 74
 -1 -3 9 158.226 67.8821 134
 -1 -3 9 192.277 70.2432 76
 -1 3 9 641.968 111.146 32
 1 -3 -9 269.092 113.633 21
 -1 3 9 176.573 74.0808 66
 -1 3 9 893.831 118.667 69
 -1 3 9 92.4541 64.4929 124
 -1 -3 9 433.151 85.7238 59
 -1 -3 9 135.783 68.477 117
 -1 3 9 211.718 66.5035 113
 -1 3 9 303.631 73.7531 107
 1 -3 -9 172.807 98.295 102
 1 -3 -9 286.397 108.6 96
 1 -3 -9 173.159 107.91 95
 1 3 -9 146.746 79.5257 95
 1 3 -9 168.747 90.3467 96
 -1 -3 9 232.94 79.1924 45
 -1 -3 9 123.299 77.3776 41
 -1 -3 9 140.621 82.2934 40
 -1 3 9 250.156 75.8866 45
 -1 -3 9 464.525 97.194 79
 -1 3 9 1221.43 117.626 79
 -1 3 9 301.788 81.3415 81
 1 -3 -9 152.198 113.592 22
 -1 3 9 600.91 145.698 26
 -1 -3 9 286.691 75.6378 6
 -1 3 9 191.573 75.4095 6
 1 -3 -9 33.9272 73.7124 3
 1 3 -9 132.087 90.022 3
 -1 -3 9 192.159 64.3338 54
 -1 -3 9 123.144 62.082 56
 -1 -3 9 202.696 73.4898 57
 -1 3 9 152.267 71.8309 54
 -1 3 9 379.006 88.1518 55
 -1 3 9 144.476 58.4123 30
 1 -3 -9 277.649 113.07 28
 1 -3 -9 549.625 158.446 16
 -1 -3 9 291.393 81.7825 46
 -1 3 9 159.358 69.5795 49
 1 3 -8 176238 2607.84 3
 -1 -3 8 207007 2314.74 6
 -1 3 8 207542 2302.07 6
 -1 -3 8 214207 2352.53 134
 -1 -3 8 200970 2194.22 136
 -1 -3 8 188894 2301.9 76
 -1 3 8 205212 2347.56 32
 1 -3 -8 212852 2892.82 21
 1 3 -8 185295 2452.51 21
 -1 3 8 197635 2214.74 129
 -1 3 8 205670 2324.63 124
 -1 3 8 198357 2316.02 58
 -1 -3 8 183781 2290.43 59
 -1 3 8 202520 2219.16 118
 -1 -3 8 200994 2335.87 117
 -1 3 8 203151 2231.89 116
 -1 3 8 202655 2229.29 115
 -1 -3 8 198070 2330.22 113
 1 -3 -8 204411 2275.56 109
 -1 -3 8 215263 2357.3 110
 -1 3 8 199699 2221.57 113
 -1 3 8 198024 2261.41 107
 1 -3 -8 204829 2736.38 102
 1 -3 -8 199724 2856.07 95
 1 -3 -8 185249 2696.89 96
 1 3 -8 180729 2600.95 95
 1 -3 -8 187709 2630.48 94
 1 -3 -8 175005 2669.94 93
 -1 3 8 192011 2560.41 89
 1 -3 -8 192048 2602.64 90
 -1 3 8 175781 2562.25 92
 -1 -3 8 182535 2422.19 40
 -1 -3 8 201103 2431.33 41
 -1 3 8 195292 2587.99 87
 1 -3 -8 191635 2605.37 88
 1 -3 -8 178254 2801.58 86
 -1 3 8 196901 2217.3 79
 -1 3 8 201124 2323.67 81
 -1 3 8 198577 2312.85 80
 1 -3 -8 203526 2851.19 22
 -1 3 8 200670 2327.33 66
 -1 3 8 198432 2330.16 69
 -1 3 8 197091 2283.67 54
 -1 3 8 193555 2275.69 55
 -1 -3 8 204362 2206.5 54
 -1 -3 8 212075 2282.8 56
 -1 -3 8 213514 2313.31 57
 1 -3 -8 211782 2884.72 16
 1 3 -8 185410 2755.74 10
 1 3 -8 193092 2451.42 16
 1 -3 -8 209288 2857.96 28
 -1 3 8 206232 2799.86 26
 -1 3 8 198724 2264.8 30
 -1 3 8 196905 2274.15 49
 -1 -3 8 197618 2328.97 45
 -1 3 7 26616.2 563.522 66
 -1 3 7 26084.2 562.007 69
 -1 -3 7 24098.9 591.506 69
 -1 3 7 26806.8 563.604 124
 -1 3 7 25360.5 751.639 27
 -1 3 7 27526.6 554.477 30
 1 -3 -7 27195.6 789.841 28
 -1 3 7 26360.4 760.824 26
 -1 3 7 26009.5 561.028 58
 -1 -3 7 25736.5 562.233 113
 -1 -3 7 27664.3 573.267 110
 -1 3 7 26180.3 545.654 107
 1 -3 -7 25242.2 734.178 102
 -1 3 7 25076 620.986 101
 1 3 -7 24040.5 692.432 95
 1 -3 -7 25050.7 768.017 93
 1 -3 -7 25773.1 738.101 94
 1 -3 -7 26672.2 786.375 95
 -1 3 7 25999.3 711.861 89
 1 -3 -7 27002.7 722.239 90
 -1 -3 7 23636.7 630.134 40
 -1 -3 7 25655.4 617.558 41
 -1 3 7 27397 726.591 87
 1 -3 -7 25939.8 712.392 88
 1 -3 -7 26722.3 783.971 21
 -1 3 7 26714.1 565.26 81
 -1 3 7 25260.2 692.846 84
 -1 3 7 26575.1 568.876 80
 -1 3 7 26137.6 566.986 72
 -1 3 7 27017.8 576.708 32
 -1 -3 7 26625.5 553.445 6
 -1 3 7 27310.7 555.21 6
 -1 -3 7 28414.9 585.831 134
 1 3 -7 26607 643.923 16
 1 3 -7 24392.5 756.989 10
 1 -3 -7 25572.6 670.381 10
 1 -3 -7 26650.2 788.39 16
 -1 -3 7 26508.3 665.189 14
 -1 -3 7 25527 910.511 9
 -1 -3 7 28052.6 558.067 57
 -1 3 7 26128.1 544.173 55
 -1 -3 7 26007.5 569.77 45
 -1 3 7 25983.4 545.623 49
 1 -3 -7 26497.7 775.185 22
 -1 3 6 3128.93 220.236 84
 1 -3 -6 2947.82 241.427 93
 1 -3 -6 2939.16 226.363 95
 1 -3 -6 3070.97 230.633 94
 -1 3 6 3124.26 189.786 20
 1 -3 -6 3144.95 237.443 21
 1 -3 -6 3406.6 243.797 22
 1 -3 -6 3139.76 187.744 15
 -1 -3 6 3109.51 287.173 9
 1 -3 -6 3089.78 239.471 16
 1 3 -6 3128.35 240.711 10
 1 3 -6 3202.7 196.305 16
 1 -3 -6 3020.79 195.439 10
 -1 -3 6 3001.54 205.796 14
 -1 3 6 2912.52 226.065 27
 1 -3 -6 2937.54 234.248 28
 -1 3 6 2998.63 158.773 30
 1 -3 -6 3131.22 224.095 85
 -1 3 6 3179.68 229.857 87
 1 -3 -6 2937.93 218.254 88
 1 -3 -6 2920.04 216.618 90
 -1 3 6 3549.25 234.589 89
 -1 3 6 3045.43 222.202 91
 1 -3 -6 3779.04 249.539 102
 -1 3 6 3172.03 204.926 101
 1 -3 -6 3053.1 193.839 100
 -1 3 6 3114.5 169.458 32
 1 3 -6 3147.55 201.31 8
 1 -3 -5 6031.99 252.517 100
 1 -3 -5 6334.77 290.723 102
 -1 3 5 7663.47 292.356 101
 -1 3 5 6020.14 277.221 84
 1 -3 -5 5732.05 287.953 21
 -1 3 5 6076.98 250.222 20
 1 -3 -5 6129.89 290.132 85
 -1 3 5 6115.9 292.062 87
 1 -3 -5 6011.38 290.443 88
 1 -3 -5 5935.94 285.624 90
 -1 3 5 6558.33 295.98 91
 -1 3 5 6416.13 296.06 89
 -1 3 5 5801.62 287.384 97
 1 -3 -5 5794.26 311.044 93
 1 -3 -5 6281.21 309.13 94
 1 -3 -5 5607.1 279.223 95
 -1 -3 5 6057.16 358.921 9
 -1 -3 5 6109.01 278.646 14
 1 -3 -5 5419.33 227.913 10
 1 -3 -5 6098.74 297.463 16
 1 3 -5 6111.72 297.999 10
 1 -3 -5 5999.41 242.067 15
 1 -3 -5 5932.99 293.945 28
 -1 3 5 6305.59 295.917 27
 -1 3 5 6160.68 206.604 30
 1 -3 -5 6597.94 238.439 24
 1 -3 -5 5716.88 281.596 22
 -1 3 5 6900.07 224.987 32
 -1 3 5 5992.98 286.756 2
 -1 -3 5 5916.23 285.281 2
 1 3 -5 6404.03 270.935 8
 -1 3 5 6141.59 283.758 105
 1 -3 -4 184730 2049.32 100
 -1 3 4 183461 1858.61 98
 1 -3 -4 186817 2139.16 102
 -1 3 4 186429 2060.7 101
 1 -3 -4 192601 2223.85 94
 1 -3 -4 179405 2118.91 95
 1 -3 -4 192014 2264.02 93
 -1 3 4 194476 2156.08 97
 1 -3 -4 185754 2023.41 15
 1 3 -4 176811 2125.33 10
 1 -3 -4 189200 2172.29 16
 -1 -3 4 186485 2143.78 14
 1 -3 -4 176313 1931.5 10
 -1 3 4 190976 2130.6 12
 1 3 -4 192064 2119.43 8
 1 -3 -4 187774 2174.43 28
 -1 3 4 192203 2137.49 27
 1 -3 -4 183573 1989.95 24
 -1 3 4 188583 2148.71 26
 1 -3 -4 177998 2119.71 22
 -1 3 4 185056 2034.26 20
 1 -3 -4 193200 2180.15 90
 -1 3 4 188668 2149.47 91
 -1 3 4 189912 2151.09 89
 1 -3 -4 191698 2173.71 85
 1 -3 -4 196601 2193.45 88
 -1 3 4 187163 2151.09 87
 -1 3 4 160117 1817.8 8
 -1 -3 4 184455 2095.6 2
 -1 3 4 178984 2075.33 2
 -1 3 4 189067 2113.95 105
 -1 3 3 147.263 43.5296 101
 1 -3 -3 237.808 53.4076 100
 -1 3 3 442.333 48.9071 98
 1 -3 -3 257.514 64.3455 102
 1 -3 -3 298.352 64.6481 95
 1 -3 -3 660.696 73.8491 96
 -1 -3 3 232.914 17.0226 94
 -1 3 3 222.593 54.5936 97
 1 -3 -3 214.841 60.4887 94
 1 -3 -3 352.818 58.4956 15
 1 3 -3 308.238 57.0056 10
 1 -3 -3 306.469 70.9571 16
 1 -3 -3 316.983 42.7871 10
 -1 3 3 192.423 48.9593 12
 -1 3 3 205.526 52.6536 27
 1 -3 -3 546.415 85.3199 28
 1 -3 -3 263.021 51.6135 24
 1 -3 -3 255.566 62.3318 22
 -1 3 3 182.345 50.4388 26
 -1 3 3 182.729 44.3187 20
 -1 3 3 181.193 45.6024 18
 -1 3 3 181.552 30.7828 19
 1 -3 -3 241.176 69.1145 93
 -1 -3 3 283.004 18.0169 90
 1 -3 -3 243.011 57.2772 90
 -1 -3 3 272.606 17.9989 92
 1 -3 -3 157.104 49.5425 85
 -1 -3 3 274.795 18.446 88
 -1 -3 3 274.649 18.0698 85
 1 -3 -3 206.345 55.1165 88
 -1 -3 3 230.475 49.3071 2
 -1 -3 3 636.119 113.81 7
 1 3 -3 160.2 50.4403 8
 -1 3 3 142.003 41.8655 2
 -1 3 3 249.847 40.1773 8
 -1 3 3 189.161 50.2028 105
 1 -3 -2 39261.3 615.172 100
 1 -3 -2 38524.8 541.016 103
 -1 3 2 38026.8 597.975 101
 -1 3 2 38182.3 550.961 98
 1 -3 -2 39507.1 651.152 102
 1 -3 -2 40283.8 542.573 96
 1 -3 -2 41097.9 639.112 95
 1 3 -2 36329.3 529.868 96
 -1 3 2 38656.7 596.357 97
 1 3 -2 40129.7 637.414 8
 -1 -3 2 39083.9 637.191 14
 1 3 -2 37855.6 582.88 10
 1 -3 -2 39914.6 608.975 15
 -1 3 2 41968.9 591.937 12
 -1 3 2 40099.8 579.311 27
 1 -3 -2 38610.6 595.543 24
 -1 3 2 40128.8 608.957 26
 1 -3 -2 39789.4 645.97 22
 -1 -3 2 38023.4 597.001 24
 -1 3 2 38748.1 535.638 18
 -1 3 2 37253.3 584.283 20
 1 3 -2 39765.2 494.174 91
 -1 -3 2 36574.2 470.503 90
 1 3 -2 42060 524.931 89
 -1 3 2 39838.2 628.562 89
 -1 -3 2 36840.2 475.277 92
 -1 3 2 39986.8 632.59 91
 1 3 -2 33652.4 476.37 84
 1 3 -2 37597.3 520.437 87
 1 3 -2 39965.8 487.134 86
 -1 -3 2 36955.6 476.455 88
 -1 -3 2 37015.1 472.15 85
 -1 3 2 41839.7 655.51 87
 1 -3 -2 36780.8 520.779 3
 -1 -3 2 37444.1 522.952 2
 1 3 -2 37617.1 524.175 2
 1 3 -2 38259.4 527.481 3
 1 -3 -2 34339.1 563.9 1
 1 3 -2 36006.9 569.017 1
 -1 3 2 38352.1 565.828 8
 -1 -3 2 39231.5 742.621 7
 1 -3 -2 36313.5 520.056 2
 -1 3 2 37701 516.641 2
 -1 3 2 39909.1 564.818 105
 1 -3 -1 27360.7 489.055 100
 1 -3 -1 26926.2 510.138 102
 -1 3 1 27250.5 471.92 101
 -1 -3 1 27230.8 461.806 102
 -1 -3 1 26003.8 459.766 100
 -1 -3 1 26412.1 476.127 14
 1 -3 -1 28534.8 419.71 14
 -1 3 1 26214.5 409.724 12
 -1 -3 1 26725.6 470.194 15
 1 3 -1 26940.5 423.255 10
 1 3 -1 24358.1 568.175 12
 1 -3 -1 27279.8 514.997 28
 1 -3 -1 27480.4 481.532 24
 -1 -3 1 26389.2 473.615 24
 1 3 -1 28934.6 533.235 25
 1 -3 -1 26679.2 553.225 22
 -1 3 1 26553.2 445.375 26
 1 3 -1 24459 561.907 18
 1 3 -1 28470.7 450.022 17
 1 -3 -1 27346.1 541.995 21
 1 -3 -1 26954.3 469.562 88
 -1 -3 1 27183.5 413.07 85
 1 3 -1 26938.4 468.038 87
 1 -3 -1 27235.1 465.485 85
 -1 3 1 28444 478.099 87
 1 3 -1 27946.9 425.434 86
 -1 -3 1 27413.8 420.253 88
 1 -3 -1 27016.8 499.633 93
 1 3 -1 29091.5 400.455 96
 1 -3 -1 28208.6 553.645 95
 1 -3 -1 27371.6 415.861 96
 -1 3 1 26412.1 441.345 97
 1 -3 -1 27372.8 487.509 94
 -1 -3 1 26979.8 418.775 92
 -1 -3 1 27077.2 412.423 90
 -1 3 1 28621.3 474.894 91
 -1 3 1 28362.4 474.137 89
 1 3 -1 29189.2 467.765 89
 1 3 -1 27832.2 433.105 91
 1 -3 -1 27621 469.898 90
 -1 3 1 26017.6 343.066 2
 -1 -3 1 28011.3 573.934 7
 1 3 -1 29711.6 473.502 1
 1 -3 -1 27685.7 500.98 1
 1 3 -1 25663.3 399.22 3
 1 -3 -1 26404.9 412.085 3
 -1 -3 1 26671.2 355.02 2
 -1 3 1 26643.2 391.061 105
 -1 -3 0 60884.5 826.084 100
 -1 -3 0 63276.8 810.904 102
 -1 -3 0 61607.6 827.136 99
 -1 3 0 63180.6 785.752 97
 1 -3 0 63050.6 846.39 95
 1 3 0 57034.3 619.188 96
 1 -3 0 64941.3 802.794 94
 1 -3 0 64593.6 824.254 93
 1 3 0 63030.7 893.981 97
 -1 3 0 64698.6 831.244 11
 1 3 0 67032.3 922.947 12
 -1 3 0 64244.1 740.432 12
 -1 -3 0 58915.4 704.261 10
 1 3 0 60991.9 797.186 8
 -1 -3 0 65298.1 786.215 16
 -1 -3 0 61220.4 800.742 14
 1 -3 0 65431.1 804.734 14
 1 3 0 63686.5 895.294 27
 1 -3 0 60843.8 915.118 28
 -1 -3 0 61011.8 817.262 23
 1 -3 0 63799 878.411 22
 1 3 0 67946 889.51 18
 -1 -3 0 64277.4 761.073 21
 1 -3 0 61757.6 947.922 16
 1 -3 0 62760.3 954.72 21
 1 3 0 66141.4 712.218 17
 1 3 0 63813.1 829.318 91
 -1 -3 0 60656.1 802.321 92
 1 -3 0 64589.7 782.211 90
 -1 3 0 68774.6 797.402 91
 -1 -3 0 62012.3 795.653 90
 -1 3 0 67387.7 789.714 89
 1 3 0 67422.5 881.831 89
 -1 -3 0 61811 794.688 85
 1 3 0 63130.8 815.163 86
 1 3 0 60461.9 871.347 87
 -1 -3 0 61018.9 801.665 88
 -1 3 0 70278.4 804.298 87
 1 -3 0 64810.6 780.613 85
 1 -3 0 65363.2 788.672 88
 -1 3 0 61887.6 699.082 1
 -1 3 0 64183.3 650.906 2
 1 3 0 58268.7 668.068 4
 1 -3 0 61889.6 689.289 1
 -1 -3 0 62825.9 663.918 2
 -1 -3 0 58981.3 679.325 1
 1 3 0 62521.3 678.004 1
 1 -3 0 55698.3 673.421 4
 1 3 0 62910.1 907.329 105
 -1 -3 0 61204.9 823.307 106
 -1 -3 -1 308629 2972.81 102
 -1 -3 -1 312272 2971.13 99
 1 -3 1 317913 2849.59 94
 -1 3 -1 286419 2913.11 97
 1 -3 1 303720 2866.2 93
 -1 -3 -1 287530 2750.07 95
 1 3 1 305063 2983.43 12
 -1 3 -1 260741 2973.13 11
 -1 -3 -1 312260 3002.45 15
 1 -3 1 319970 2974.6 14
 1 3 1 294330 2861.3 8
 -1 -3 -1 304570 2870.29 14
 -1 3 -1 275281 2912.55 12
 -1 -3 -1 300035 2900.36 16
 -1 -3 -1 293552 2900.28 28
 1 -3 1 294419 3112.55 28
 1 3 1 299674 2979.51 27
 1 -3 1 273119 2896.16 22
 1 3 1 292042 2845.58 25
 -1 -3 -1 301644 2924.4 23
 -1 -3 -1 308409 2989.22 24
 1 3 1 290925 2789.94 17
 -1 -3 -1 293660 2873.3 21
 1 3 1 299103 2943.44 18
 -1 3 -1 284735 2808.47 92
 1 3 1 315105 3043.39 89
 1 -3 1 307471 2827.59 90
 -1 3 -1 306453 2805.28 89
 1 3 1 319610 3017.91 91
 -1 3 -1 249189 2905.44 84
 1 3 1 310202 3107.91 87
 -1 3 -1 302901 2799.46 87
 1 -3 1 294807 2904.1 86
 1 3 1 314544 2991.15 86
 1 -3 1 311058 2831.24 88
 -1 3 -1 244126 2929.08 1
 -1 -3 -1 285210 2803.46 2
 -1 3 -1 282007 2783.51 2
 1 -3 1 306822 2838.7 4
 1 3 1 310558 2827.23 4
 -1 -3 -1 226431 2903.74 1
 -1 -3 -1 306666 2955.37 106
 1 3 1 306255 2993.31 105
 -1 -3 -2 303324 3104.35 102
 -1 -3 -2 314010 3117.06 100
 -1 -3 -2 309637 3048.17 99
 1 3 2 298280 2939.38 101
 1 -3 2 279326 2783.85 93
 1 3 2 292340 3044.38 97
 -1 -3 -2 315972 3160.17 94
 1 -3 2 288953 2779.21 94
 -1 -3 -2 312949 2879.51 14
 1 -3 2 300394 3075.71 14
 -1 -3 -2 309375 3058.77 16
 -1 -3 -2 324767 3119.29 15
 1 3 2 298978 2869.11 8
 1 3 2 306174 3069.33 12
 1 3 2 296339 3061.59 27
 -1 -3 -2 313846 3075.91 28
 -1 -3 -2 307090 2985.08 23
 1 3 2 293292 3047.22 26
 -1 -3 -2 315585 3103.16 24
 1 3 2 302760 2985.45 25
 1 3 2 304763 3051.23 18
 -1 -3 -2 304532 3033.76 21
 -1 -3 -2 310687 3097.31 90
 -1 3 -2 318878 2782.52 92
 -1 -3 -2 314603 3113.8 92
 1 -3 2 251259 2817.77 91
 1 3 2 329820 3202.46 89
 1 3 2 321805 3140.08 91
 1 3 2 304531 3063.34 84
 1 3 2 297045 3197.42 87
 1 -3 2 259505 2798.1 86
 -1 -3 -2 315362 3119.03 88
 -1 3 -2 329252 2789.66 85
 1 3 2 319759 3121.98 86
 -1 -3 -2 312985 3096 85
 1 3 2 315873 2989.58 4
 -1 -3 -2 308369 3098.07 1
 -1 3 -2 289244 2947.31 2
 1 -3 2 325026 3335.41 7
 -1 -3 -2 279448 2952.24 2
 -1 3 -2 310036 3118.12 1
 1 -3 2 308705 2997.83 4
 1 3 2 306608 3075.16 105
 -1 -3 -2 307708 3033.46 106
 -1 -3 -3 71859 976.138 99
 -1 -3 -3 72955.9 1057.18 100
 1 3 3 69740.9 860.674 101
 1 3 3 59973.6 685.681 98
 1 3 3 72190.7 1006.98 97
 -1 -3 -3 71326.2 1069.83 94
 -1 -3 -3 71851.6 1042.42 16
 1 -3 3 70742.3 1014.18 14
 -1 -3 -3 68882.5 730.16 14
 1 3 3 69709.5 1018.65 12
 -1 -3 -3 73891.3 1053.23 15
 1 3 3 71723.8 1032.37 27
 -1 -3 -3 72932.6 1060.74 28
 1 3 3 68123 986.62 26
 -1 -3 -3 73421.9 1032.8 24
 -1 -3 -3 71006 891.324 23
 1 3 3 71248.8 973.094 25
 1 3 3 68473.8 829.204 20
 1 3 3 72302.4 1021.3 18
 -1 -3 -3 71535.6 1028.73 21
 -1 -3 -3 73867.1 1054 92
 -1 -3 -3 72048 1030.57 90
 1 3 3 72056.9 1018.33 84
 -1 -3 -3 72747.6 1048.1 88
 -1 -3 -3 72125.4 1030.55 85
 1 3 3 70729.8 976.104 4
 -1 -3 -3 73549.3 1075.86 1
 1 -3 3 76065.4 1241.73 7
 1 -3 3 72668.9 1007.12 4
 1 3 3 61092.6 683.412 8
 -1 3 -3 74795 1092.9 1
 -1 -3 -3 71189.5 955.371 106
 1 3 3 72029.7 1021.36 105
 -1 -3 -4 10381.3 325.234 99
 1 3 4 9852.28 261.073 101
 -1 -3 -4 10459.5 376.044 100
 -1 -3 -4 10214.4 388.202 102
 1 3 4 10853 366.701 97
 -1 -3 -4 10355.5 380.984 94
 -1 -3 -4 10744.4 373.74 15
 -1 -3 -4 10567 385.62 16
 1 -3 4 10748.6 360.69 14
 -1 -3 -4 12404.9 420.321 28
 1 3 4 10651.1 377.168 27
 -1 -3 -4 11241.3 278.574 31
 -1 -3 -4 10689 362.885 24
 1 3 4 10157.6 350.829 26
 1 3 4 10077.1 234.908 20
 -1 -3 -4 10329.5 381.841 21
 1 3 4 10904.8 371.187 18
 -1 -3 -4 10225 357.402 90
 -1 -3 -4 10659 372.312 92
 1 3 4 10767.4 390.298 89
 1 3 4 10733.4 381.295 91
 1 3 4 10190.1 369.151 86
 1 3 4 10467.4 395.228 87
 -1 -3 -4 10342.1 359.726 85
 -1 -3 -4 10282.3 365.519 88
 1 -3 4 10310.9 361.728 4
 1 3 4 11795.9 377.569 4
 -1 -3 -4 10878.8 411.704 1
 -1 3 -4 11176.1 420.56 1
 1 3 4 10937.7 377.153 105
 -1 -3 -4 10106.6 311.797 106
 -1 -3 -5 144870 1983.43 100
 -1 -3 -5 146569 2057.03 102
 -1 -3 -5 145299 1788.09 99
 -1 -3 -5 141576 1963.49 94
 1 3 5 151464 1964.57 97
 -1 -3 -5 145038 2031.89 16
 -1 -3 -5 145861 1977.39 15
 1 -3 5 146500 2245.9 9
 1 3 5 154086 2018.72 9
 1 -3 5 152813 1938.56 14
 -1 3 -5 149447 1814.21 8
 1 3 5 145325 1587.46 30
 -1 -3 -5 150253 1677.2 31
 -1 -3 -5 150817 1943.95 24
 1 3 5 150113 1960.68 26
 1 3 5 146055 1973.88 18
 -1 -3 -5 142817 2025.82 21
 -1 -3 -5 143767 1919.75 90
 1 3 5 149908 1961.7 91
 1 3 5 147809 1963.29 89
 1 3 5 143261 1934.64 84
 -1 -3 -5 143555 1931.78 88
 -1 -3 -5 143367 1913.3 85
 1 3 5 151720 2043.44 87
 -1 3 -5 156084 2180.57 1
 -1 -3 -5 153142 2144.28 1
 1 3 5 151125 1977.17 4
 1 -3 5 151298 2000.41 4
 -1 -3 -5 143083 1750.66 106
 1 3 5 150407 2004.84 105
 -1 -3 -6 37840.1 963.51 102
 -1 -3 -6 39173 912.338 100
 1 3 6 40658.3 914.067 97
 -1 3 -6 39391.5 835.112 99
 -1 -3 -6 36465.4 882.838 94
 -1 -3 -6 35864 907.95 93
 -1 -3 -6 37436.6 924.492 95
 1 3 6 38965.4 881.354 89
 -1 -3 -6 38275.6 857.397 90
 1 3 6 39021 873.038 91
 -1 -3 -6 38272.2 867.312 88
 1 3 6 39404.2 900.573 87
 -1 -3 -6 37491.4 849.993 85
 1 3 6 37174.5 864.484 84
 -1 -3 -6 39673.4 900.478 15
 1 3 6 41595.5 978.185 9
 -1 -3 -6 39909.7 1054.74 1
 1 -3 6 40127.1 940.992 4
 1 3 6 40494.6 932.443 4
 -1 3 -6 41177.5 1078.97 1
 1 3 6 38211.9 907.534 105
 -1 -3 -6 39688.4 987.687 28
 1 3 6 37908.7 604.955 30
 -1 -3 -6 39642.8 679.601 31
 -1 -3 -6 38298.1 958.365 21
 -1 -3 -6 40516.1 877.442 24
 1 3 6 40796 915.148 26
 -1 -3 -7 99308.6 1630.19 15
 -1 3 -7 96160.7 1632.39 15
 1 -3 7 96702.7 1309.51 136
 -1 -3 -7 91491.4 1259.54 133
 1 3 7 92772.6 1281.97 77
 1 -3 7 93989 1286.48 75
 1 3 7 96789.5 1342.03 75
 1 3 7 94604.1 1314.64 72
 1 3 7 101390 1366.73 32
 1 3 7 97628.8 1312.75 6
 1 -3 7 102451 1746.91 4
 1 -3 7 91936.6 1296.76 6
 1 3 7 106421 1772.95 4
 1 3 7 95793.2 1250.27 129
 -1 -3 -7 93317.9 1261.69 123
 1 3 7 96182.4 1256.61 124
 1 3 7 92568.1 1238.63 119
 1 3 7 94943.8 1246.21 116
 1 3 7 94723.4 1238.94 118
 1 3 7 92475.8 1240.15 115
 1 -3 7 93793.8 1326.61 113
 -1 -3 -7 94383 1260.19 111
 1 3 7 92742.5 1242.75 107
 -1 -3 -7 95972.4 1777.48 102
 -1 -3 -7 96052.2 1651.16 100
 -1 3 -7 93345.4 1649.52 100
 -1 -3 -7 86456 1630.1 93
 -1 -3 -7 90679.4 1598.8 94
 -1 -3 -7 92937.3 1723.62 95
 -1 -3 -7 94319.9 1562.09 90
 1 3 7 95114.8 1544.13 91
 1 3 7 95312.5 1550.5 89
 1 -3 7 87751.8 1273.63 40
 1 -3 7 89050.6 1398.38 41
 -1 -3 -7 93806.4 1569.94 88
 -1 -3 -7 94322 1561.7 85
 1 3 7 94903.7 1555.66 87
 1 3 7 98348.6 1302.74 69
 1 -3 7 103067 1417.61 71
 1 3 7 99127.1 1342.6 66
 1 -3 7 91761.9 1325.32 46
 1 -3 7 99933 1293.62 50
 1 3 7 94801.3 1251.22 49
 1 -3 7 91657.5 1321.35 45
 -1 -3 -7 93121.5 1257.3 47
 -1 -3 -7 97651 1561.92 24
 -1 -3 -7 99117.7 1815.16 28
 -1 -3 -7 96317.5 1280.33 31
 1 3 7 99975.8 1649.03 26
 1 -3 7 94128.1 1304.37 56
 1 -3 7 96951.6 1307.71 54
 1 3 7 94168.3 1301.66 54
 1 3 7 91948.9 1296.91 55
 1 3 7 97963.1 1303.39 56
 1 3 7 91446.3 1306.49 58
 1 -3 7 99541.5 1322.57 63
 1 3 7 93154.5 1233.65 81
 1 -3 7 94313.7 1350.27 79
 1 3 7 93545.4 1289.24 80
 1 3 8 10986.4 332.789 129
 1 3 8 10871.3 338.796 124
 1 3 8 10778.2 381.574 58
 1 3 8 11453.2 339.317 115
 1 3 8 10916.3 332.583 116
 1 3 8 10786.1 326.548 118
 1 3 8 10981.1 362.33 113
 1 -3 8 11532.6 397.77 113
 1 3 8 11171.6 343.677 107
 -1 3 -8 11236.1 531.812 102
 -1 -3 -8 11501.9 585.764 102
 -1 -3 -8 11271.8 517.504 100
 -1 -3 -8 10446.9 559.264 95
 1 -3 8 10979.2 380.192 6
 1 3 8 12340.4 574.42 4
 1 3 8 11580.6 386.893 6
 1 -3 8 11553.9 562.5 4
 1 -3 8 11575.5 399.298 134
 1 -3 8 12044 381.406 136
 1 -3 8 10870.4 359.005 40
 1 -3 8 11137.9 418.311 41
 1 -3 8 11170 399.993 79
 1 3 8 10922.7 367.119 80
 1 -3 8 11682.9 380.612 75
 1 3 8 10986.6 383.84 72
 1 -3 8 12533.3 413.59 71
 1 3 8 11837.9 405.694 75
 1 3 8 11811.8 406.17 32
 1 3 8 11700.4 374.619 69
 1 3 8 11179.9 392.996 66
 -1 -3 -8 12152.6 606.791 28
 1 3 8 11482.8 520.359 26
 1 3 8 11070.1 548.846 27
 1 -3 8 11642.3 373.752 54
 1 3 8 11103.8 383.507 55
 1 -3 8 11239.8 378.383 56
 1 3 8 11543 383.847 54
 -1 -3 -8 10238.7 540.606 22
 -1 3 -8 11125.9 542.676 16
 1 -3 8 11223.6 343.179 50
 1 -3 8 10790.9 384.77 45
 1 3 8 11178 345.059 49
 1 3 9 2084.73 158.433 113
 1 -3 9 2353.25 181.555 113
 1 -3 9 2431.08 182.627 110
 -1 -3 -9 2301.91 176.254 109
 1 -3 9 2329.26 175.512 56
 1 3 9 2156.55 170.404 54
 1 3 9 2381.9 180.632 55
 1 -3 9 2300.23 169.163 54
 -1 -3 -9 2625.15 292.477 102
 -1 -3 -9 2005.88 259.895 95
 -1 3 -9 2099.05 244.93 95
 -1 3 -9 2165.01 239.299 21
 1 -3 9 2359.52 189.831 41
 1 -3 9 2047.28 149.583 40
 1 -3 9 2485.5 173.961 136
 1 -3 9 2324.17 182.372 134
 1 3 9 2219.78 175.01 72
 1 3 9 2332.7 187.009 32
 1 -3 9 2366.6 185.649 79
 1 3 9 2246.61 168.327 79
 1 3 9 2604.61 178.116 80
 1 3 9 2171.55 177.174 58
 -1 -3 -9 2336.71 178.027 61
 1 3 9 2430.46 185.777 66
 1 3 9 2415.92 164.861 69
 -1 3 -9 2224.26 245.426 16
 -1 -3 -9 2212.93 274.016 16
 -1 -3 -9 2167.38 262.112 22
 1 3 9 2319.6 173.527 6
 1 -3 9 2660.63 188.447 6
 -1 -3 -9 2277.75 276.286 28
 1 -3 9 2394.94 182.599 45
 1 -3 10 113448 1105.82 41
 -1 -3 -10 105707 1702.3 22
 1 3 10 111111 1022.07 79
 1 -3 10 117562 1141.51 79
 1 3 10 119120 1161 32
 1 3 10 120586 1123.52 72
 1 -3 10 123295 1173.33 134
 1 -3 10 116607 1093.79 45
 1 -3 10 119259 1131.19 46
 1 3 10 115047 1108.85 45
 1 3 10 115780 1123.78 55
 1 -3 10 117248 1039.58 54
 1 3 10 116434 1098.6 54
 1 -3 10 119183 1091.07 56
 1 -3 10 120292 1107.23 6
 1 3 10 122504 1093.26 6
 -1 -3 -10 114039 1788.71 28
 -1 -3 -10 107113 1021.08 109
 1 -3 10 117092 1134.08 113
 1 -3 10 121768 1140.39 110
 1 3 10 113931 1008.94 113
 1 3 10 118353 1138.66 66
 1 3 11 14983.6 361.966 66
 1 -3 11 16272.7 387.006 46
 1 -3 11 15162.8 354.855 45
 1 3 11 14758.6 363.285 45
 1 -3 11 14715.6 350.571 41
 1 -3 11 15245.7 376.502 79
 1 3 11 14529.6 332.655 79
 1 3 11 15064.6 352.415 72
 -1 -3 -11 14291.7 386.4 74
 1 -3 11 15931.4 382.933 110
 1 3 11 13889.7 310.026 113
 1 -3 11 15101.3 374.863 113
 1 -3 11 14852.5 335.195 54
 -1 -3 -12 7296.62 248.4 68
 1 -3 12 9472.4 213.828 46
 1 3 12 8396.66 191.18 45
 1 -3 12 8386.2 201.394 79
 1 3 12 7942.34 182.216 117
 1 -3 12 8468.24 202.29 113
 1 -4 -12 7147.13 242.094 68
 -1 -4 12 7101.68 191.389 45
 -1 4 12 5522.88 142.103 45
 1 -4 -12 5992.45 220.17 131
 -1 4 12 7272.91 200.174 41
 -1 -4 12 7400.37 210.782 41
 -1 -4 12 7521.72 212.49 113
 -1 4 12 7277.37 208.12 117
 -1 4 11 1521.63 109.585 124
 1 -4 -11 1648.06 147.226 131
 -1 -4 11 1954.83 138.413 113
 1 -4 -11 1898.62 171.368 29
 -1 -4 11 1743.83 138.095 41
 -1 4 11 1866.26 137.563 41
 -1 -4 11 1631.12 124.229 40
 1 -4 -11 1630 125.46 74
 -1 -4 11 1801.2 132.726 45
 -1 4 11 1748.1 116.728 45
 -1 4 11 2341.24 144.812 69
 -1 4 11 1736.41 133.614 66
 1 -4 -11 2014.8 168.09 68
 -1 4 10 41276.5 626.899 45
 -1 4 10 43143.1 643.318 49
 -1 -4 10 43685.3 702.246 45
 1 -4 -10 44651.7 1173.01 21
 1 -4 -10 43264.8 703.829 74
 -1 4 10 44174.2 715.795 32
 -1 -4 10 42810.7 719.361 40
 -1 -4 10 44455.2 757.358 41
 -1 4 10 42585.8 643.914 81
 -1 4 10 42492.4 686.939 69
 -1 4 10 42633.6 700.225 66
 -1 4 10 43718.3 665.152 124
 1 -4 -10 42372.2 781.312 29
 1 -4 -10 43926.2 1092.8 28
 -1 4 10 42652.3 623.937 107
 -1 -4 10 42630.2 692.82 113
 -1 -4 10 44580.2 696.45 110
 1 -4 -10 42697.5 1163.97 22
 1 4 -9 7886.66 427.18 3
 1 -4 -9 8225.84 463.849 3
 -1 -4 9 9866.76 360.489 134
 -1 4 9 9549.07 319.804 132
 1 -4 -9 10054.8 381.292 74
 -1 -4 9 8793.8 318.966 76
 -1 4 9 10515.5 373.008 72
 -1 4 9 10541 379.997 32
 1 -4 -9 10913.9 590.657 21
 -1 4 9 9548.21 320.296 129
 1 -4 -9 9399.4 346.619 125
 -1 4 9 9961.32 356.395 124
 1 -4 -9 9552.4 353.49 122
 1 -4 -9 8922.47 339.999 123
 1 -4 -9 9154.91 342.259 121
 1 -4 -9 9087.53 342.833 120
 -1 4 9 9674 323.476 115
 -1 4 9 9602.74 322.276 116
 -1 4 9 9577.57 316.838 118
 -1 -4 9 10167.3 366.819 113
 1 -4 -9 9471.58 345.745 111
 -1 -4 9 10192.2 362.731 110
 1 -4 -9 9459.68 341.675 109
 -1 4 9 9670.53 339.111 107
 1 -4 -9 9360.48 505.416 102
 1 4 -9 7892.64 445.945 96
 1 -4 -9 9249.27 544.302 95
 -1 -4 9 9201.08 385.703 40
 -1 -4 9 9520.19 391.422 41
 -1 4 9 9654.26 349.145 81
 -1 4 9 9990.68 363.808 80
 1 4 -9 7948.79 409.302 22
 1 -4 -9 10288.6 573.81 22
 1 -4 -9 10469.2 581.988 16
 -1 -4 9 10137.3 344.756 57
 -1 -4 9 9990.39 325.975 56
 -1 4 9 9569.09 339.094 55
 -1 -4 9 9477.82 294.578 54
 -1 4 9 9443.81 322.098 30
 1 -4 -9 10528.7 557.558 28
 -1 4 9 9750.9 507.795 26
 -1 4 9 9509.15 356.857 66
 -1 4 9 9408.35 356.074 69
 -1 4 9 9332.84 331.569 45
 -1 4 9 9444.68 339.477 49
 -1 -4 9 9324.77 357.619 45
 1 -4 -8 5054.79 387.843 16
 -1 -4 8 4995.66 309.451 14
 1 4 -8 4030.72 297.385 3
 -1 -4 8 4778.29 232.925 6
 1 -4 -8 4169.12 314.214 3
 -1 -4 8 4878.1 247.565 134
 -1 -4 8 4590.46 244.054 76
 -1 4 8 4631.29 244.715 72
 -1 4 8 4687.53 248.572 32
 1 -4 -8 5044.59 386.646 21
 -1 4 8 4556.38 228.724 129
 -1 4 8 4776.8 247.841 124
 1 -4 -8 4843.41 242.572 122
 1 -4 -8 4586.11 236.195 125
 1 -4 -8 4928.05 246.516 123
 1 -4 -8 4586.15 235.586 121
 -1 4 8 5003.76 238.839 115
 -1 4 8 4788.62 234.039 116
 -1 -4 8 4577.48 254.356 117
 -1 4 8 4764.86 231.605 118
 1 -4 -8 5258.37 258.616 109
 -1 -4 8 4783.76 250.966 113
 1 -4 -8 4946.7 243.904 111
 -1 -4 8 5270.48 255.733 110
 -1 4 8 4645.14 237.111 107
 1 -4 -8 5054.27 361.523 102
 1 -4 -8 4372.97 353.16 93
 1 4 -8 3899 309.852 96
 1 -4 -8 4426.07 332.108 94
 1 4 -8 3773.66 279.958 95
 1 -4 -8 4459.05 323.474 96
 1 -4 -8 4442.98 356.558 95
 1 -4 -8 5021.79 339.591 90
 -1 4 8 4825.29 321.629 89
 -1 4 8 4563.26 330.217 92
 -1 -4 8 4638.64 284.178 40
 -1 -4 8 5116.46 290.315 41
 1 -4 -8 4790.95 334.991 88
 1 -4 -8 4132.37 367.61 86
 -1 4 8 4763.23 324.423 87
 -1 -4 8 4668.92 251.755 79
 -1 4 8 4979.01 255.407 80
 -1 4 8 5420.5 260.762 81
 1 -4 -8 5047.73 379.833 22
 -1 4 8 4891.2 250.301 66
 -1 4 8 5055.25 257.653 69
 -1 -4 8 4982.39 236.352 57
 -1 4 8 5026.96 238.424 55
 -1 -4 8 5080 228.876 56
 -1 -4 8 4597.77 207.557 54
 -1 4 8 4812.07 248.38 58
 -1 4 8 5404.22 247.889 30
 1 -4 -8 5068.44 379.267 28
 -1 4 8 4809.05 354.276 26
 -1 -4 8 4658.02 214.868 48
 -1 4 8 4951.96 245.504 49
 -1 -4 8 4815.62 247.965 46
 -1 -4 8 4701.38 251.894 45
 -1 -4 7 10142.8 437.156 14
 1 4 -7 9230.38 465.987 10
 1 -4 -7 10362 515.359 16
 -1 -4 7 10154.3 318.89 6
 -1 4 7 10118.5 315.209 6
 1 4 -7 10169.2 513.232 1
 1 4 -7 8781.99 409.809 3
 1 -4 -7 8806.74 419.256 3
 1 -4 -7 9819.97 525.179 1
 -1 -4 7 10414.9 341.729 134
 -1 -4 7 9410.4 349.862 76
 -1 4 7 9590.07 331.826 72
 -1 4 7 9949.77 333.733 129
 1 -4 -7 9768.78 330.299 121
 -1 4 7 9556.55 322.67 118
 -1 -4 7 10289.1 359.648 117
 -1 4 7 10251.4 337.086 116
 -1 4 7 10271.2 339.057 115
 -1 -4 7 9469.89 332.168 113
 1 -4 -7 10591.8 357.203 109
 1 -4 -7 9758.99 330.983 111
 -1 -4 7 9103.32 281.032 112
 -1 -4 7 10173.7 338.152 110
 -1 4 7 9969.55 334.891 107
 -1 4 7 9135.66 374.322 101
 1 -4 -7 9500 398.102 100
 1 -4 -7 10115.3 481.156 102
 1 -4 -7 9624.98 472.952 94
 1 -4 -7 9709.51 477.617 95
 1 -4 -7 9209.3 487.261 93
 1 4 -7 8320.09 388.207 95
 1 -4 -7 9415.2 429.93 96
 -1 4 7 9621.05 448.849 89
 1 -4 -7 9742.51 455.485 90
 -1 -4 7 8739.85 379.706 40
 -1 -4 7 9498.68 377.457 41
 1 -4 -7 9818.47 459.539 88
 -1 4 7 10166.3 458.07 87
 -1 -4 7 8676.2 328.662 59
 -1 4 7 9937.29 332.771 58
 -1 4 7 10220.5 343.006 81
 -1 4 7 9040.73 429.837 84
 -1 -4 7 9667.5 342.256 79
 1 -4 -7 10079.2 508.649 21
 1 -4 -7 9844.11 493.127 28
 -1 4 7 10147.8 331.583 30
 -1 4 7 10064.8 469.459 27
 -1 4 7 10274 345.157 69
 -1 4 7 10226.6 339.912 66
 -1 -4 7 9707.22 337.744 71
 -1 -4 7 10055.2 298.467 54
 -1 4 7 9561.36 311.824 55
 -1 -4 7 10396.9 310.815 56
 -1 -4 7 8648.65 288.943 52
 -1 -4 7 10727.3 334.068 57
 -1 -4 7 9631.25 342.115 45
 -1 -4 7 9074.23 305.878 48
 -1 -4 7 9775.48 335.196 46
 -1 4 7 9838.86 331.497 49
 1 -4 -7 9346.69 472.339 22
 -1 4 7 10173 347.197 32
 1 -4 -7 9587.85 330.121 122
 1 -4 -7 9783.33 334.269 123
 -1 4 7 10187.1 343.588 124
 1 -4 -7 9904.5 335.018 125
 1 -4 -6 110010 1599.02 100
 1 -4 -6 116308 1784.6 102
 -1 4 6 118790 1631.45 101
 -1 4 6 112185 1697.31 84
 1 -4 -6 110027 1731.24 95
 1 -4 -6 113331 1791.49 94
 1 -4 -6 104165 1593.65 96
 1 -4 -6 112535 1858.13 93
 1 4 -6 103725 1571.85 95
 -1 4 6 115372 1560.37 20
 1 -4 -6 115298 1771.04 22
 1 -4 -6 112556 1580.08 15
 1 -4 -6 116862 1837.33 16
 1 4 -6 106899 1727.99 10
 -1 -4 6 116132 1705.67 14
 1 -4 -6 113301 1809.63 28
 -1 4 6 115973 1746.57 27
 -1 4 6 119735 1429.56 30
 1 -4 -6 114873 1346.23 31
 -1 4 6 119405 1453.18 32
 -1 4 6 121929 1800.65 87
 1 -4 -6 119327 1772.66 85
 1 -4 -6 118103 1775 88
 -1 4 6 118485 1770.03 91
 1 -4 -6 118858 1769.77 90
 -1 4 6 117191 1750.26 89
 1 4 -6 102248 1586.84 3
 1 4 -6 116249 1646.88 8
 -1 4 6 114787 1724.17 105
 1 -4 -5 418.206 99.8255 102
 -1 4 5 639.281 102.651 101
 1 -4 -5 386.854 80.8753 100
 -1 4 5 419.558 88.6971 84
 -1 4 5 405.561 77.513 20
 1 -4 -5 459.737 100.039 85
 1 -4 -5 399.915 93.9878 88
 -1 4 5 540.659 104.186 87
 1 -4 -5 445.28 102.438 93
 1 -4 -5 505.21 101.458 90
 -1 4 5 607.257 107.062 91
 -1 4 5 510.957 99.4738 89
 -1 4 5 428.936 93.3485 97
 1 -4 -5 550.197 91.7768 96
 1 -4 -5 554.042 107.277 95
 1 -4 -5 393.702 93.8077 94
 1 4 -5 383.575 83.2074 10
 -1 -4 5 597.406 103.371 14
 1 -4 -5 444.282 86.3147 15
 1 -4 -5 458.647 110.882 16
 1 -4 -5 389.053 60.8173 10
 -1 4 5 448.165 96.0959 12
 -1 4 5 490.345 102.695 27
 -1 4 5 530.995 72.1132 30
 1 -4 -5 634.395 117.822 28
 1 -4 -5 487.936 80.8043 24
 -1 4 5 479.902 104.207 26
 1 -4 -5 398.573 98.2399 22
 -1 4 5 488.012 77.4054 32
 1 -4 -5 469.465 63.3797 31
 1 4 -5 448.693 83.299 8
 -1 4 5 403.513 88.5071 105
 1 -4 -4 10880.8 358.711 100
 -1 4 4 10682.1 264.405 98
 1 -4 -4 11490.2 406.147 102
 -1 4 4 11121.6 350.592 101
 -1 4 4 11427.3 345.967 20
 1 -4 -4 11265 402.741 85
 1 -4 -4 11244.9 405.956 88
 1 -4 -4 11708.2 409.959 90
 1 -4 -4 11817 428.83 94
 1 -4 -4 10211.4 310.138 96
 -1 4 4 11702.6 385.473 97
 1 -4 -4 11114.8 437.661 93
 1 -4 -4 11491.6 384.742 95
 1 -4 -4 11745.5 364.928 15
 1 -4 -4 10352.3 238.725 10
 -1 4 4 11323.1 376.049 12
 -1 -4 4 11748.4 398.65 14
 1 4 -4 9895.24 353.327 10
 1 4 -4 11307.5 379.454 8
 -1 4 4 11307.8 373.111 27
 -1 4 4 11191.5 273.248 30
 -1 4 4 11428.5 385.812 26
 1 -4 -4 11223.3 343.459 24
 1 -4 -4 11439 395.087 22
 1 -4 -4 11127.9 267.037 31
 -1 4 4 11926.1 290.116 32
 1 -4 -4 9963.24 309.328 3
 -1 4 4 10750.2 335.462 2
 1 4 -4 9729.17 305.477 3
 -1 -4 4 10622.8 335.919 2
 -1 -4 4 11952.4 505.179 7
 -1 4 4 11445.7 365.057 105
 1 -4 -3 6188.86 211.479 103
 1 -4 -3 6205.37 277.448 102
 1 -4 -3 5993.71 249.265 100
 -1 4 3 5683.76 194.156 98
 -1 4 3 5922.81 237.562 101
 1 -4 -3 6152.96 292.906 93
 -1 4 3 6204.52 254.016 97
 1 -4 -3 6261.35 207.002 96
 1 -4 -3 6254.59 279.79 94
 1 -4 -3 6404.36 268.603 95
 1 4 -3 5401.36 198.635 96
 -1 4 3 6021.82 241.122 12
 1 -4 -3 5966.39 243.871 15
 1 4 -3 6165 261.462 8
 1 4 -3 5824.02 233.858 10
 -1 4 3 6328.09 245.23 27
 1 -4 -3 5816.06 236.519 24
 -1 4 3 5953.68 247.512 26
 1 -4 -3 7169.98 292.165 22
 -1 4 3 6392.79 241.292 20
 -1 4 3 5841.88 216.052 18
 1 -4 -3 6143.79 282.438 21
 -1 -4 3 4269.7 84.6378 85
 1 -4 -3 6017.88 264.841 88
 1 -4 -3 6111.43 265.655 85
 -1 -4 3 4314.11 86.8771 88
 -1 4 3 5925.73 259.163 87
 -1 4 3 6125.72 259.783 91
 -1 4 3 6362.2 264.693 89
 1 -4 -3 6084.57 266.204 90
 -1 -4 3 4399.64 86.8137 90
 1 4 -3 5557.3 192.031 3
 -1 -4 3 6370.04 340.495 7
 1 -4 -3 5592.42 192.971 3
 -1 -4 3 5977.17 203.362 2
 -1 4 3 6036.23 202.079 2
 -1 4 3 6198.96 236.723 105
 1 -4 -2 104586 1336.11 100
 -1 4 2 101703 1289 101
 1 4 -2 102525 1126.12 103
 -1 4 2 101770 1224.84 98
 1 -4 -2 108284 1404.82 102
 1 -4 -2 109821 1415.7 95
 1 4 -2 101346 1135.46 96
 1 4 -2 92207.7 1010.96 95
 1 -4 -2 103619 1198.25 96
 1 -4 -2 105530 1372.05 94
 -1 -4 2 98038.9 1130.14 94
 -1 4 2 104214 1294.41 97
 1 -4 -2 104867 1409.17 93
 1 4 -2 102839 1348.06 8
 1 -4 -2 106698 1329.77 15
 1 4 -2 92580 1513.86 12
 -1 4 2 102606 1246.12 12
 -1 -4 2 103931 1340.26 14
 1 -4 -2 107873 1438.16 16
 1 4 -2 102759 1226.33 10
 -1 4 2 104263 1241.73 27
 1 -4 -2 105562 1393.46 28
 1 -4 -2 107459 1439.93 22
 -1 4 2 101553 1286.47 26
 1 -4 -2 105926 1313.5 24
 1 -4 -2 107114 1441.51 21
 1 4 -2 108752 1226.69 17
 -1 4 2 104385 1169.66 18
 -1 4 2 102843 1285.97 20
 1 -4 -2 106902 1349.88 88
 1 4 -2 106186 1123.71 86
 1 -4 -2 105473 1331.68 85
 1 4 -2 108281 1177.43 87
 -1 -4 2 98821.6 1105.2 85
 -1 4 2 113290 1377.55 87
 -1 -4 2 99111 1114.96 88
 -1 -4 2 100313 1108.98 90
 -1 4 2 109690 1338.37 89
 1 4 -2 106920 1132.43 91
 1 4 -2 106842 1140.39 89
 1 -4 -2 105749 1337.06 90
 -1 -4 2 99494.9 1115.88 92
 -1 4 2 110109 1341.45 91
 1 4 -2 75489.1 1116.35 84
 1 -4 -2 94377.3 1224.33 1
 -1 -4 2 99192.8 1097.85 2
 -1 4 2 99251.8 1087.05 2
 -1 -4 2 107061 1554.37 7
 1 -4 -2 107539 1149.53 3
 1 4 -2 105318 1219.36 1
 1 4 -2 110950 1153.75 3
 -1 4 2 105219 1220.48 105
 1 -4 -2 110289 1229.42 103
 -1 -4 1 4910.92 213.447 102
 -1 -4 1 5452.83 222.922 100
 -1 4 1 4674.83 202.397 101
 1 -4 -1 4481.76 211.818 100
 -1 4 1 4764.34 171.075 12
 1 -4 -1 4906.91 174.379 14
 1 4 -1 5157.47 262.724 12
 -1 -4 1 5691.66 226.768 15
 1 4 -1 5037.9 259.026 11
 1 -4 -1 4838.45 251.705 16
 -1 -4 1 4542.84 202.45 14
 1 -4 -1 4797.36 232.781 28
 -1 4 1 4543.91 164.572 27
 1 -4 -1 4888.7 212.753 24
 1 4 -1 4114.34 202.816 25
 1 -4 -1 5061.9 253.665 22
 -1 4 1 5063.8 197.963 26
 -1 -4 1 4684.9 207.632 24
 1 4 -1 4362.78 169.306 17
 -1 4 1 4796.69 137.593 18
 1 4 -1 4419.69 240.643 18
 1 -4 -1 4600.03 245.714 21
 -1 4 1 5191.79 204.583 91
 1 4 -1 5022.75 189.615 89
 -1 -4 1 4609.38 165.865 90
 -1 4 1 4985.99 200.956 89
 1 4 -1 4896.82 177.657 91
 1 -4 -1 4921.69 202.436 90
 -1 -4 1 4664.13 169.952 92
 -1 4 1 4963.07 193.257 97
 1 -4 -1 5286.36 249.894 95
 1 -4 -1 4771.6 218.914 93
 -1 -4 1 4656.81 177.113 94
 1 -4 -1 4972.75 211.903 94
 1 4 -1 4821.38 120.983 96
 1 -4 -1 5040.21 203.315 85
 -1 -4 1 4515.14 168.666 88
 -1 4 1 5096.31 205.048 87
 -1 -4 1 4559.17 165.433 85
 1 -4 -1 5046.03 206.135 88
 1 4 -1 4815.49 192.855 87
 1 4 -1 4887.98 174.614 86
 1 -4 -1 3655.7 84.8991 1
 1 -4 -1 3086.64 77.3422 4
 -1 -4 1 5131.08 276.91 7
 1 4 -1 3761.61 87.2528 1
 -1 -4 1 4064.67 82.6829 2
 1 4 -1 4286.14 81.6434 3
 -1 4 1 4580.2 157.095 105
 1 4 -1 4348.51 253.99 105
 -1 -4 0 125881 1536.48 100
 -1 -4 0 123903 1526.1 99
 -1 -4 0 128046 1524.49 102
 -1 4 0 127888 1510.33 101
 -1 4 0 132104 1528.71 11
 -1 4 0 112502 1185.88 10
 1 4 0 135501 1600.38 12
 1 -4 0 129938 1475.06 14
 -1 -4 0 122615 1471.64 14
 -1 4 0 130358 1402.44 12
 -1 -4 0 129098 1519.45 16
 1 4 0 130855 1582.46 27
 1 -4 0 123436 1650.55 28
 -1 4 0 123745 1367.21 27
 -1 -4 0 121985 1495.01 23
 1 -4 0 125396 1502.61 22
 -1 4 0 127809 1470.65 26
 1 4 0 132274 1381.53 25
 1 4 0 122062 1243.83 17
 1 4 0 133647 1532.52 18
 1 -4 0 130610 1721.86 21
 1 -4 0 126458 1715.94 16
 -1 -4 0 132414 1500.15 21
 1 4 0 134180 1534.67 89
 -1 4 0 139198 1464.96 91
 -1 4 0 135672 1452.66 89
 -1 -4 0 124697 1470.5 92
 1 4 0 128668 1485.06 91
 -1 -4 0 123896 1455.43 90
 1 -4 0 130025 1446.87 90
 1 -4 0 130121 1505.3 93
 1 4 0 127411 1593.44 97
 -1 -4 0 127115 1503.62 94
 -1 4 0 132090 1477.5 97
 1 -4 0 125044 1444.31 95
 1 -4 0 128883 1470.83 94
 1 -4 0 132198 1456.13 88
 1 -4 0 130172 1444.52 85
 -1 -4 0 123876 1469.94 88
 1 4 0 124204 1534.44 87
 -1 -4 0 125307 1459.51 85
 -1 4 0 140307 1473.14 87
 1 4 0 130187 1478.34 86
 -1 -4 0 144044 1844.06 7
 1 4 0 133851 1607.54 105
 -1 -4 0 124438 1520.11 106
 -1 4 0 126133 1358.18 105
 -1 -4 -1 138628 1639.16 102
 -1 -4 -1 135994 1615.08 99
 1 -4 1 136572 1508.39 93
 -1 -4 -1 147634 1360.09 95
 -1 4 -1 140617 1590.03 97
 -1 -4 -1 135641 1646.43 94
 1 4 1 135315 1627.07 97
 1 -4 1 140314 1486.06 94
 -1 -4 -1 124603 1331.7 10
 1 4 1 137036 1618.15 12
 -1 4 -1 141441 1558.65 12
 -1 -4 -1 138128 1588.3 16
 -1 -4 -1 134434 1502.19 14
 -1 -4 -1 137018 1647.8 15
 -1 4 -1 138281 1670.44 11
 1 -4 1 140276 1614.29 14
 1 4 1 133791 1517.51 8
 -1 4 -1 131209 1502.95 27
 1 4 1 133401 1609.29 27
 -1 -4 -1 133095 1545.18 28
 1 -4 1 136945 1775.98 28
 1 -4 1 122260 1498.02 22
 -1 -4 -1 131115 1567.73 23
 -1 -4 -1 136005 1643.23 24
 1 4 1 131498 1439.46 25
 -1 4 -1 134627 1412.66 18
 1 4 1 134924 1561.78 18
 -1 -4 -1 138540 1559.06 21
 1 -4 1 132649 1545.46 86
 -1 4 -1 141217 1448.12 87
 1 4 1 136019 1692.51 87
 1 -4 1 140473 1469.96 88
 -1 -4 -1 134004 1614.96 88
 -1 -4 -1 132973 1596.07 85
 1 4 1 139895 1616.92 86
 -1 4 -1 125244 1434.09 92
 1 4 1 146243 1690.31 89
 1 -4 1 139575 1466.18 90
 -1 -4 -1 136215 1619.55 92
 -1 4 -1 136638 1435.6 89
 1 4 1 139396 1625.93 91
 -1 -4 -1 136411 1602.1 90
 -1 4 -1 127551 1317.86 2
 1 -4 1 132816 1340.54 4
 -1 -4 -1 120044 1320.53 2
 -1 -4 -1 153521 1516.91 1
 1 4 1 136739 1323.62 4
 -1 4 -1 135027 1517.6 1
 1 4 1 135800 1615.43 105
 -1 -4 -1 135332 1605.92 106
 -1 4 -1 125736 1520.56 105
 -1 -4 -2 61233.4 961.831 100
 -1 -4 -2 61371.1 963.854 102
 -1 -4 -2 59833.1 906.963 99
 1 4 2 58785 835.101 101
 1 4 2 61346 904.454 84
 -1 4 -2 50810.3 664.599 85
 1 -4 2 55567.5 728.184 86
 1 4 2 61997.6 944.739 86
 1 -4 2 58156.1 687.881 88
 1 4 2 61267.5 1022.23 87
 1 -4 2 58692.8 784.569 91
 -1 4 -2 58153.9 675.127 92
 1 4 2 62719.3 959.821 91
 1 4 2 62430.3 977.804 89
 -1 -4 -2 57532.3 753.644 95
 1 -4 2 57514.1 692.536 94
 1 -4 2 56653.9 705.33 93
 1 4 2 59125.2 779.036 8
 -1 -4 -2 61114.9 922.197 16
 -1 -4 -2 63152.7 969.747 15
 -1 4 -2 53402.4 910.153 12
 -1 -4 -2 58560.1 748.785 14
 1 -4 2 63109.4 933.229 14
 -1 4 -2 55544.8 971.115 11
 1 4 2 59235 910.568 12
 -1 -4 -2 59681 908.791 28
 1 4 2 58187.2 908.373 27
 -1 -4 -2 57549.1 845.766 23
 -1 -4 -2 61564.6 953.655 24
 -1 -4 -2 57423.8 771.236 22
 1 4 2 58979.3 804.576 25
 1 4 2 58975.1 881.648 18
 -1 -4 -2 59113.5 891.379 21
 -1 -4 -2 53756.1 744.277 2
 1 4 2 60164.3 756.291 4
 1 -4 2 62736.4 1135.74 7
 -1 -4 -2 51217.3 871.412 1
 -1 4 -2 55392.1 904.25 1
 -1 4 -2 53421.3 729.783 2
 1 -4 2 59520.1 767.687 4
 1 4 2 58995 909.486 105
 -1 -4 -2 60472 896.362 106
 -1 -4 -3 346.975 81.43 100
 -1 -4 -3 205.626 57.1404 99
 1 4 3 220.684 50.7694 101
 -1 -4 -3 312.452 72.7567 85
 1 4 3 292.86 70.0235 84
 -1 -4 -3 212.988 70.3735 94
 1 4 3 358.21 73.0571 97
 -1 -4 -3 327.69 61.0799 95
 1 4 3 251.28 67.2922 18
 1 4 3 350.744 56.9923 20
 -1 -4 -3 173.459 58.6301 21
 -1 -4 -3 297.835 69.9366 24
 -1 -4 -3 295.749 58.8427 22
 -1 -4 -3 213.444 49.3333 23
 1 4 3 312.878 62.0722 25
 -1 -4 -3 231.839 68.2108 16
 -1 -4 -3 337.663 78.3165 15
 1 4 3 320.066 76.3207 12
 -1 -4 -3 283.52 53.6314 31
 -1 -4 -3 209.341 66.2233 28
 1 4 3 321.666 73.6562 27
 1 4 3 219.538 49.6347 32
 1 4 3 216.077 75.346 87
 -1 -4 -3 265.369 69.4227 88
 1 4 3 250.835 72.3386 86
 1 4 3 207.391 72.3379 89
 -1 -4 -3 208.221 64.5055 92
 -1 -4 -3 259.615 67.5546 90
 1 4 3 198.889 66.7864 91
 1 -4 3 217.549 53.7723 4
 1 4 3 191.502 50.3683 4
 -1 4 -3 246.122 69.4348 1
 -1 -4 -3 344.771 80.8443 1
 1 4 3 285.987 37.4661 8
 1 -4 3 319.498 104.701 7
 1 4 3 449.721 84.0689 105
 -1 -4 -3 289.084 61.6575 106
 -1 -4 -4 199529 2443.5 100
 1 4 4 194720 2125.09 101
 -1 -4 -4 196079 2277.39 99
 1 4 4 190514 2364.18 84
 -1 -4 -4 183771 2264.78 95
 1 4 4 199945 2370.33 97
 -1 -4 -4 193281 2485.81 94
 1 4 4 199619 2364.63 18
 1 4 4 187129 2052.34 20
 -1 -4 -4 189494 2415.27 21
 -1 -4 -4 201333 2401.93 24
 -1 -4 -4 178284 2252.98 22
 1 4 4 195844 2370.82 26
 -1 -4 -4 199975 2426.96 15
 -1 -4 -4 192309 2436.5 16
 1 -4 4 200419 2382.42 14
 1 4 4 199607 2398.59 12
 1 4 4 191559 2009.82 30
 1 4 4 202791 2413.48 27
 -1 -4 -4 195260 2445.03 28
 -1 -4 -4 197800 2112.22 31
 1 4 4 221758 2178.72 32
 -1 -4 -4 192710 2434.37 88
 -1 -4 -4 192553 2404.58 85
 -1 -4 -4 197576 2418.08 90
 -1 -4 -4 190243 2414.7 1
 1 4 4 203644 2275.22 4
 1 -4 4 193200 2270.67 4
 -1 4 -4 195721 2455.83 1
 -1 -4 -4 192559 2237.91 106
 1 4 4 202453 2399.63 105
 -1 -4 -5 4844.89 250.208 99
 -1 -4 -5 5404.6 334.717 102
 -1 -4 -5 5000.85 308.717 100
 -1 -4 -5 4365.21 296.425 94
 -1 -4 -5 4787.51 278.133 95
 1 4 5 5771.33 315.64 97
 1 4 5 5311.11 305.43 91
 1 4 5 4874.41 297.263 89
 -1 -4 -5 5040.64 301.06 90
 -1 -4 -5 4878.03 293.237 85
 1 4 5 5517.17 334.056 87
 -1 -4 -5 4906.95 302.777 88
 1 4 5 4893.27 289.001 84
 1 4 5 5088.88 296.916 18
 -1 -4 -5 6217.01 345.802 21
 -1 -4 -5 5107.63 327.069 16
 -1 4 -5 5087.89 268.525 8
 -1 -4 -5 4779.5 295.704 15
 1 -4 5 5412.31 299.208 14
 -1 4 -5 4539.14 318.191 1
 1 4 5 5399.27 285.472 4
 -1 -4 -5 4811.99 319.14 1
 1 -4 5 4929.75 278.437 4
 1 4 5 5390.84 306.736 105
 -1 -4 -5 5912.86 265.066 106
 1 4 5 5097.83 302.537 27
 1 4 5 4881.85 187.752 30
 -1 -4 -5 4696.5 311.843 28
 -1 -4 -5 4899.41 212.316 31
 1 4 5 5606.19 239.274 32
 -1 -4 -5 5547.94 306.225 24
 1 4 5 4893.18 291.453 26
 -1 -4 -5 4241 263.047 22
 -1 -4 -6 274.437 103.688 16
 1 4 6 330.876 101.963 9
 -1 -4 -6 197.237 85.1312 15
 -1 4 -6 258.079 65.1706 13
 -1 4 -6 282.479 120.831 1
 1 4 6 355.127 93.2019 4
 -1 -4 -6 293.93 125.504 1
 1 -4 6 199.195 78.2519 4
 1 -4 6 158.757 64.2999 136
 -1 -4 -6 257.576 63.0785 135
 1 -4 6 328.268 73.8019 134
 -1 -4 -6 290.326 67.1321 133
 1 4 6 253.263 65.193 75
 1 4 6 269.842 72.438 32
 -1 -4 -6 338.94 105.458 21
 1 4 6 325.169 67.5133 129
 -1 -4 -6 298.228 67.0895 125
 -1 -4 -6 282.199 70.3587 123
 -1 -4 -6 264.592 65.5916 121
 1 4 6 245.263 63.4337 119
 -1 -4 -6 266.667 65.6217 122
 1 4 6 281.794 64.5184 118
 1 4 6 216.279 62.2789 116
 1 4 6 222.583 60.2527 115
 1 -4 6 200.397 64.2067 113
 -1 -4 -6 284.561 65.8012 111
 1 -4 6 251.955 65.0666 110
 1 -4 6 624.667 80.9298 112
 1 4 6 309.927 66.1493 107
 1 4 6 190.52 84.4057 105
 -1 -4 -6 821.132 140.554 100
 -1 -4 -6 245.208 104.997 102
 -1 -4 -6 333.777 99.3157 95
 1 4 6 262.953 92.6445 97
 -1 -4 -6 299.199 97.6388 94
 -1 -4 -6 363.28 95.6692 90
 -1 -4 -6 250.339 98.3238 93
 1 4 6 266.872 89.7754 91
 1 -4 6 270.868 85.3332 41
 1 4 6 244.483 94.1899 87
 1 4 6 272.686 86.8758 89
 -1 -4 -6 332.971 94.4065 88
 1 -4 6 368.745 78.8111 79
 1 4 6 530.213 111.853 84
 1 4 6 245.876 63.3896 80
 -1 -4 -6 282.654 87.9566 85
 1 4 6 196.065 88.1306 26
 -1 -4 -6 321.242 88.8857 24
 -1 -4 -6 324.919 94.105 22
 1 -4 6 413.387 97.0202 71
 1 4 6 478.959 79.0268 69
 1 -4 6 635.989 91.2733 57
 1 4 6 242.624 66.5106 58
 1 -4 6 203.497 64.9513 54
 1 -4 6 384.232 73.4171 56
 1 4 6 226.324 59.9754 55
 1 4 6 375.968 77.3385 54
 -1 -4 -6 704.145 97.7792 62
 1 -4 6 213.936 67.5727 63
 -1 -4 -6 289.844 65.4823 31
 1 4 6 289.6 60.1074 30
 1 4 6 257.601 93.1552 27
 -1 -4 -6 259.958 64.5521 47
 1 4 6 271.674 63.0862 49
 1 -4 6 267.65 68.8908 46
 -1 4 -7 7779.79 434.222 15
 -1 -4 -7 7529.44 418.064 15
 -1 -4 -7 7953.49 487.673 16
 1 -4 7 8361.65 442.115 4
 1 4 7 7870.47 293.604 6
 1 4 7 8576.54 439.037 4
 1 -4 7 7754.13 298.367 6
 -1 -4 -7 7373.02 296.26 135
 1 -4 7 8649.01 313.622 136
 -1 -4 -7 7798.93 306.978 133
 1 -4 7 8023.33 317.191 134
 1 4 7 7800.64 311.677 72
 1 -4 7 7851.87 287.092 75
 1 4 7 7856.23 308.228 75
 -1 -4 -7 7132.48 460.004 21
 1 4 7 8105.06 301.187 129
 -1 -4 -7 7395.92 297.694 125
 -1 -4 -7 7526.02 300.109 122
 1 4 7 8085.54 294.971 124
 -1 -4 -7 7717.39 304.374 123
 1 4 7 7518.9 289.472 119
 -1 -4 -7 7414.94 296.14 121
 1 4 7 7472.95 289.578 115
 1 4 7 7535.8 291.103 116
 1 4 7 7834.24 292.875 118
 1 -4 7 7699.27 311.263 110
 1 -4 7 7753.12 314.866 113
 -1 -4 -7 7751.08 302.44 111
 1 4 7 7735.78 279.26 113
 1 -4 7 7722.89 272.68 112
 1 4 7 7458.89 429.247 105
 1 4 7 8499.89 303.422 107
 -1 -4 -7 8303.69 497.108 102
 1 4 7 8085.46 435.347 97
 -1 -4 -7 7905.91 441.547 100
 -1 -4 -7 7481.47 454.857 93
 -1 -4 -7 6934.07 418.739 95
 -1 -4 -7 7163.19 430.19 94
 1 4 7 7558.74 406.584 91
 -1 -4 -7 7782.92 419.583 90
 1 4 7 7582.08 406.53 89
 1 -4 7 7184.28 295.976 40
 1 -4 7 7323.68 346.226 41
 -1 -4 -7 7740.26 417.161 85
 -1 -4 -7 7348.19 413.36 88
 1 4 7 8003.83 418.036 87
 1 -4 7 7755.1 328.43 79
 1 4 7 7558.48 282.966 81
 1 4 7 7735.08 304.608 80
 -1 -4 -7 7186.25 423.366 22
 -1 -4 -7 7398.64 387.66 24
 1 -4 7 8165.83 353.854 71
 1 4 7 8232.02 313.301 69
 1 4 7 7783.38 315.635 66
 1 -4 7 7702.82 298.319 56
 1 4 7 7422.5 294.432 55
 1 4 7 7831.08 303.563 54
 1 -4 7 7893.36 303.597 54
 1 -4 7 7908.55 308.908 57
 1 -4 7 9174.37 335.306 63
 -1 -4 -7 7798.77 310.937 62
 1 4 7 7456.67 302.942 58
 1 4 7 8473.83 441.09 26
 -1 -4 -7 7987.46 303.903 31
 1 -4 7 7845.67 321.707 45
 1 4 7 7934.79 294.913 49
 1 -4 7 7744.45 264.351 48
 1 -4 7 7851.61 301.533 50
 1 -4 7 7361.25 305.103 46
 -1 -4 -7 7242.09 292.884 47
 -1 4 -8 172492 2472.06 16
 -1 -4 -8 158122 2653.08 16
 1 4 8 165281 1964.49 6
 1 -4 8 162038 1968.31 6
 1 -4 8 167883 1971.49 136
 1 4 8 171717 2041 75
 1 -4 8 181525 2119.6 71
 1 4 8 161577 2013.9 72
 -1 -4 -8 164083 1941.37 31
 -1 -4 -8 158962 2648.79 21
 1 4 8 161058 1922.57 129
 1 4 8 162804 1917.73 124
 -1 -4 -8 159960 1997.89 123
 -1 -4 -8 161953 2001.59 125
 -1 -4 -8 163983 2008.89 122
 -1 -4 -8 164239 2003.9 121
 1 4 8 164356 1933.98 115
 1 4 8 161395 1915.82 118
 1 4 8 165332 1937.68 116
 1 -4 8 163347 2015.79 110
 1 -4 8 164146 2025.32 113
 1 4 8 156934 1904.98 113
 -1 -4 -8 162903 1999.76 111
 1 4 8 163159 1938.74 107
 -1 -4 -8 166516 2675.73 102
 -1 4 -8 150597 2368.06 102
 -1 -4 -8 160809 2428.16 100
 -1 -4 -8 150480 2500.21 95
 1 4 8 155669 2280.15 89
 1 4 8 158579 2306.37 91
 1 -4 8 158105 2090.5 41
 1 -4 8 151524 1918.46 40
 1 4 8 158858 2320.99 87
 1 -4 8 164159 2059.46 79
 1 4 8 160757 1887.93 81
 1 4 8 163925 2002.81 80
 -1 -4 -8 153696 2506.58 22
 1 4 8 171297 2004.37 69
 1 4 8 167838 2048.34 66
 1 4 8 163766 1996.16 54
 1 -4 8 165927 1967.95 54
 1 4 8 157977 1983.98 55
 1 -4 8 163103 1971.87 56
 1 -4 8 167872 2019.04 57
 -1 -4 -8 167092 2698.11 28
 1 4 8 164603 2412.96 26
 1 4 8 158279 2007.42 58
 -1 -4 -8 166236 2092.35 61
 1 -4 8 179566 2017.21 63
 1 4 8 166411 1944.38 49
 1 -4 8 165685 2034.18 45
 1 -4 8 163282 1906.22 50
 1 -4 8 163716 2030.72 46
 -1 -4 -9 1206.18 133.143 61
 1 4 9 937.958 116.063 58
 1 4 9 1008.03 99.5897 116
 1 4 9 852.404 103.642 115
 1 4 9 516.408 74.2547 118
 1 4 9 979.613 106.735 113
 1 -4 9 1481.19 142.431 113
 -1 -4 -9 1043.3 130.115 109
 1 4 9 1091.75 109.483 107
 -1 -4 -9 1088.26 198.54 102
 1 -4 9 965.377 120.222 45
 1 -4 9 1082.41 124.551 46
 1 4 9 1156.55 111.829 49
 -1 -4 -9 1059.13 208.07 21
 -1 4 -9 931.328 154.591 21
 1 -4 9 1056.22 132.271 41
 1 -4 9 975.246 105.803 40
 1 4 9 797.169 90.5625 129
 1 4 9 956.819 108.065 79
 1 4 9 1083.09 120.942 80
 1 -4 9 1704.58 157.832 79
 1 4 9 1260.08 136.37 32
 1 4 9 994.657 155.856 26
 -1 -4 -9 1154.84 212.759 28
 1 4 9 1108.32 131.67 72
 1 -4 9 1282.74 124.124 54
 1 4 9 1168.69 124.156 55
 1 4 9 1381.95 138.55 54
 1 -4 9 1140 121.577 56
 1 -4 9 1156.93 125.843 57
 -1 -4 -9 987.02 188.198 22
 1 4 9 980.718 122.936 66
 1 4 9 1195.59 120.561 69
 1 -4 9 1146.42 117.531 136
 1 4 9 1050.57 100.355 124
 1 4 9 1102.06 116.009 6
 1 -4 9 1158.3 120.26 6
 1 4 10 7984.02 253.253 79
 1 -4 10 8778.38 302.349 79
 1 -4 10 8806.53 279.359 56
 1 -4 10 8522.57 265.979 54
 1 -4 10 9016.7 298.507 57
 1 4 10 8418.9 289.355 55
 1 4 10 8536.51 296.3 72
 -1 -4 -10 8538.8 337.859 74
 1 -4 10 8326.38 276.038 45
 1 4 10 8104.76 280.848 45
 1 4 10 8662.85 307.707 32
 1 4 10 9245.19 311.205 66
 -1 -4 -10 8430.84 494.187 28
 1 -4 10 8046.42 282.109 41
 -1 -4 -10 8036.98 265.418 61
 1 -4 10 8169.87 285.812 113
 1 4 10 8030.63 235.479 113
 -1 -4 -10 7946.89 290.859 109
 1 4 11 8332.18 229.658 45
 1 -4 11 8098.79 202.312 54
 1 -4 11 8778.07 244.131 113
 1 4 11 8265.56 250.154 41
 -1 -4 -11 8354.65 276.949 74
 1 4 11 8796.94 240.587 72
 1 4 11 7346.16 177.517 79
 1 -4 11 9081.82 253.706 79
 -1 -4 -11 9555.25 344.361 68
 1 4 11 8714.15 244.87 66
 1 -5 -12 17678.4 377.768 68
 -1 5 12 21456.2 338.36 66
 1 -5 -12 26637.3 563.567 73
 1 -5 -12 24653.1 511.553 38
 1 -5 -12 16783.4 370.747 131
 -1 5 12 20767.3 330.347 117
 -1 -5 12 22431.9 347.725 79
 -1 5 12 18628.6 298.439 41
 -1 -5 12 20126 313.168 41
 -1 -5 12 19760.8 311.471 113
 -1 -5 11 6616.83 240.046 41
 -1 -5 11 5811.55 204.264 40
 -1 5 11 5969.55 214.427 41
 1 -5 -11 6276.29 305.398 29
 -1 -5 11 6629.21 236.03 79
 -1 -5 11 6603.95 230.306 46
 -1 -5 11 6173.16 210.861 45
 -1 5 11 5393.67 161.723 45
 1 -5 -11 6989.07 301.072 68
 -1 5 11 6570.06 232.159 66
 -1 5 11 6286.81 215.4 69
 -1 5 11 6356.46 228.691 72
 1 -5 -11 5682.32 221.603 74
 1 -5 -11 5700.31 252.328 128
 1 -5 -11 6706.21 280.871 131
 -1 -5 11 6249.35 221.88 113
 -1 5 11 6234.05 221.888 117
 -1 5 10 18635 377.106 45
 -1 -5 10 20688.7 457.263 45
 -1 5 10 20156.8 427.418 49
 -1 -5 10 20392.5 456.281 46
 1 -5 -10 19611.1 489.882 122
 -1 5 10 19681.6 427.641 124
 1 -5 -10 18546.7 471.45 125
 -1 -5 10 19248.6 458.94 40
 -1 -5 10 20625.8 498.781 41
 -1 5 10 20061.6 456.818 66
 -1 5 10 20323.8 454.473 69
 1 -5 -10 21592.5 575.818 68
 -1 -5 10 20430 470.299 79
 -1 5 10 19809.6 422.57 81
 1 -5 -10 20219.5 490.285 74
 -1 5 10 19463.7 449.232 72
 -1 5 10 19626 454.034 32
 1 -5 -10 19574.6 749.13 28
 1 -5 -10 20646.4 561.148 29
 -1 -5 10 20303.1 444.026 110
 -1 -5 10 20175.5 451.666 113
 1 -5 -10 18568.3 420.979 109
 -1 5 10 19379.8 413.13 107
 1 -5 -10 19452.6 485.476 121
 1 -5 -10 17686.3 463.926 120
 -1 5 9 17.1609 50.3561 129
 1 -5 -9 110.689 69.0111 123
 1 -5 -9 251.462 77.7128 125
 -1 5 9 73.251 63.4851 124
 1 -5 -9 196.602 77.2933 120
 1 -5 -9 203.092 78.7736 122
 1 -5 -9 322.62 84.933 121
 -1 5 9 24.3094 55.6932 115
 -1 5 9 10.3814 53.9668 116
 -1 5 9 47.1737 53.7435 118
 -1 -5 9 66.9106 57.9711 110
 -1 -5 9 110.895 66.5484 113
 1 -5 -9 77.1744 62.6117 109
 1 -5 -9 83.7785 63.4214 111
 -1 5 9 18.4668 58.583 107
 1 -5 -9 165.136 106.268 102
 -1 5 9 55.8831 59.7464 49
 -1 -5 9 15.5157 57.6442 46
 -1 -5 9 120.861 48.385 48
 1 5 -9 49.4067 66.7555 17
 -1 -5 9 169.019 91.4252 41
 -1 -5 9 77.1044 73.8448 40
 -1 5 9 176.966 63.7866 45
 -1 -5 9 65.7309 65.1623 45
 -1 5 9 32.5066 58.0461 80
 -1 -5 9 206.844 77.6353 79
 -1 5 9 91.5999 66.6225 81
 1 -5 -9 155.019 78.5396 74
 -1 5 9 47.5281 63.5168 72
 -1 -5 9 82.4868 56.7974 76
 -1 5 9 52.4998 61.515 32
 1 -5 -9 70.2677 109.018 22
 -1 5 9 246.969 108.375 26
 1 -5 -9 45.747 109.843 16
 -1 5 9 72.2172 51.1934 30
 1 -5 -9 145.603 112.688 28
 1 -5 -9 20.6104 66.1724 29
 -1 -5 9 9.47413 23.7671 54
 -1 -5 9 49.4971 53.7755 57
 -1 5 9 29.001 51.6774 55
 -1 5 9 7.85569 64.0091 66
 -1 5 9 48.1457 59.2451 69
 -1 5 9 54.9 53.5113 132
 -1 -5 9 81.6814 58.5632 134
 1 -5 -8 99879.2 1961.89 16
 -1 -5 8 95365.8 1619.27 14
 -1 -5 8 99531.9 1342.07 134
 1 -5 -8 101538 1467.19 74
 -1 5 8 94720.3 1349.54 72
 -1 -5 8 88396.6 1310.07 76
 -1 5 8 95834.7 1362.3 32
 -1 5 8 95724.2 1329.11 129
 1 -5 -8 90910.5 1349.71 123
 1 -5 -8 93092.5 1357.68 122
 -1 5 8 101449 1372.17 124
 1 -5 -8 91826.2 1350.17 125
 1 -5 -8 90556.1 1344.94 121
 -1 5 8 96385.9 1340.68 116
 -1 5 8 97158.5 1340.99 115
 -1 5 8 95980.8 1330.56 118
 -1 -5 8 99995.8 1340.24 110
 1 -5 -8 91032.6 1342.12 111
 -1 -5 8 93730.3 1343.54 113
 1 -5 -8 100208 1410.98 109
 -1 -5 8 91298.8 1208.75 112
 -1 5 8 91480.8 1326.22 107
 1 -5 -8 97393 1822.86 102
 1 -5 -8 87383.2 1730.05 94
 1 5 -8 75880.3 1517.03 96
 1 -5 -8 93483.6 1878.91 95
 1 -5 -8 85839.5 1791.54 93
 -1 5 8 78668 1629.32 92
 -1 5 8 90648.7 1650.13 89
 1 -5 -8 89348.4 1697.58 90
 -1 -5 8 98181.5 1503.65 41
 -1 -5 8 88330.9 1446.75 40
 1 -5 -8 83968.8 1877.18 86
 -1 5 8 92548.6 1677.57 87
 1 -5 -8 87486.1 1700.06 88
 -1 -5 8 94752.9 1379.46 79
 -1 5 8 99715.4 1366.1 81
 1 -5 -8 94861 1908.54 22
 -1 -5 8 97116.9 1304.29 71
 -1 5 8 98226.8 1378.28 69
 -1 5 8 92747.1 1337.79 66
 -1 -5 8 85429.8 1197.91 52
 -1 -5 8 93944.4 1190.29 54
 -1 5 8 92947.5 1265.92 55
 -1 -5 8 98640.3 1298.68 57
 -1 -5 8 97820 1283.13 63
 -1 5 8 96843.8 1315.85 30
 1 -5 -8 99934.2 1903.26 28
 -1 5 8 94766.7 1750.04 26
 -1 5 8 95079.9 1339.19 49
 -1 -5 8 97400.8 1353.11 46
 -1 -5 8 96193.7 1378.91 45
 -1 -5 8 90182.6 1265.96 48
 1 -5 -7 9146.52 520.624 16
 -1 -5 7 8968.2 438.125 14
 1 5 -7 7622.46 423.64 10
 1 -5 -7 7504.72 385.162 3
 -1 -5 7 9204.26 323.678 134
 1 -5 -7 9424.28 366.527 74
 -1 5 7 8410.66 318.54 72
 -1 -5 7 8157.73 331.84 76
 -1 5 7 9039.6 334.616 32
 -1 5 7 8832.38 330.196 129
 1 -5 -7 8805.41 334.97 122
 1 -5 -7 8536.76 331.419 125
 1 -5 -7 8509.27 330.726 123
 -1 5 7 8865 329.895 124
 1 -5 -7 8792.12 333.315 121
 -1 5 7 8424.13 320.693 118
 -1 5 7 9220.86 336.841 116
 -1 5 7 9157.42 335.185 115
 -1 -5 7 8834.94 316.093 110
 -1 -5 7 8549.96 320.887 113
 1 -5 -7 9607.96 361.843 109
 -1 -5 7 8305.02 287.515 112
 1 -5 -7 8616.98 329.823 111
 -1 5 7 8732.97 327.36 107
 1 -5 -7 9133.04 486.891 102
 1 -5 -7 7839.69 393.46 103
 -1 5 7 8548.94 376.711 101
 1 -5 -7 8332.02 398.857 100
 1 -5 -7 8293.73 492.372 93
 1 -5 -7 8638.55 486.029 95
 1 5 -7 7401.18 388.685 96
 1 -5 -7 8700.59 483.871 94
 1 -5 -7 8029.95 446.325 90
 -1 5 7 8816.7 453.807 89
 -1 -5 7 7799.41 368.497 40
 -1 -5 7 8885.19 386.159 41
 1 -5 -7 8386.93 457.767 88
 -1 5 7 8749.01 452.598 87
 -1 5 7 8673.74 295.22 82
 -1 5 7 9131.57 333.637 81
 -1 -5 7 8781.66 338.694 79
 -1 5 7 8543.56 330.721 80
 1 -5 -7 9273.98 517.412 22
 -1 -5 7 8580.28 332.963 71
 -1 5 7 8526.79 319.592 66
 -1 -5 7 8086.12 292.695 52
 -1 5 7 8129.93 286.214 55
 -1 -5 7 9206.39 308.705 57
 -1 -5 7 8602.07 305.35 63
 1 -5 -7 8790.03 316.718 61
 -1 5 7 8373.91 308.253 58
 -1 5 7 9347.48 327.654 30
 1 -5 -7 9089.55 506.585 28
 -1 5 7 8939.71 456.861 27
 -1 -5 7 8642.15 338.715 45
 -1 5 7 8825.88 324.904 49
 -1 -5 7 8253.12 306.516 48
 -1 -5 7 8694.24 319.892 46
 1 5 -6 2734.6 233.947 10
 -1 -5 6 3365.66 260.421 14
 1 -5 -6 3228.94 233.682 15
 1 -5 -6 2816.4 211.613 3
 1 5 -6 3141.15 240.681 8
 -1 -5 6 3401.99 180.047 134
 -1 -5 6 2980.67 197.702 76
 -1 5 6 3180.92 182.243 72
 1 -5 -6 3463.24 209.789 74
 -1 5 6 3222.88 189.046 129
 1 -5 -6 3210.12 192.108 121
 -1 5 6 3354.91 194.913 115
 -1 5 6 3254.69 190.904 116
 -1 5 6 3244.23 190.124 118
 1 -5 -6 3160.19 192.097 111
 1 -5 -6 3254.33 200.312 109
 -1 -5 6 3140.52 172.955 110
 -1 -5 6 3230.61 175.238 112
 -1 -5 6 3215.86 183.727 113
 -1 5 6 3171.27 186.703 107
 -1 5 6 3063.76 246.48 105
 -1 5 6 3040.26 222.963 101
 1 -5 -6 3192.65 240.035 100
 1 -5 -6 3177.66 274.464 102
 1 -5 -6 2973.46 218.988 103
 1 -5 -6 3243.17 273.937 95
 1 -5 -6 3151.49 294.816 93
 1 5 -6 2825.11 219.307 96
 -1 5 6 3250.38 264.707 97
 1 -5 -6 3063.04 277.121 94
 -1 5 6 3466.43 272.7 91
 -1 5 6 3402.15 268.862 89
 1 -5 -6 3268.51 269.881 90
 -1 -5 6 3166.72 226.207 41
 -1 -5 6 3209.55 227.974 40
 -1 5 6 3088.37 212.939 20
 1 -5 -6 3210.94 290.29 21
 -1 5 6 3114.89 265.902 87
 1 -5 -6 3218.18 270.844 88
 1 -5 -6 3132.94 264.129 85
 -1 5 6 3248.76 186.009 81
 -1 5 6 3105.6 188.312 80
 -1 -5 6 3174.28 190.044 79
 -1 5 6 2920.29 247.086 84
 -1 5 6 3793.06 185.652 82
 -1 -5 6 3079.88 165.557 57
 -1 -5 6 2959.09 173.518 52
 -1 5 6 3595.22 194.841 32
 1 -5 -6 3032.57 168.449 31
 1 -5 -6 3081.3 191.614 122
 -1 5 6 3252.98 185.975 124
 1 -5 -6 3180.01 192.503 125
 1 -5 -6 3230.43 194.57 123
 -1 5 6 3893.73 198.856 66
 -1 5 6 2835.58 164.479 58
 1 -5 -6 3258.28 184.32 61
 -1 -5 6 3080.7 173.053 63
 -1 -5 6 3313.73 183.283 46
 -1 -5 6 2944.88 188.863 45
 -1 -5 6 3155.09 183.242 48
 -1 5 6 3224.42 257.26 27
 -1 5 6 4626.51 215.652 30
 -1 5 6 2798.14 249.615 26
 1 -5 -6 4046.99 315.062 22
 1 -5 -5 13536.6 533.031 94
 -1 5 5 12407.4 472.633 97
 1 -5 -5 11703.6 384.76 96
 1 5 -5 10342.5 380.857 96
 1 -5 -5 12503.3 543.288 93
 1 -5 -5 12644.2 496.679 95
 -1 5 5 11961.7 467.648 84
 1 -5 -5 12372.7 330.048 31
 -1 5 5 13273.4 355.524 32
 1 -5 -5 13585 517.335 88
 1 -5 -5 13470.3 511.621 85
 -1 5 5 12111 409.581 20
 1 -5 -5 12373.1 521.488 21
 1 -5 -5 13302 510.234 90
 -1 5 5 12532.5 451.664 105
 1 -5 -5 12567.3 511.463 22
 1 -5 -5 12163 417.737 24
 -1 5 5 12818.2 480.306 26
 1 5 -5 11415.5 434.048 10
 -1 5 5 12670.5 468.677 12
 1 -5 -5 12228.1 436.981 15
 -1 -5 5 12357.5 481.311 14
 -1 5 5 12035.9 330.034 30
 -1 5 5 12093.9 457.568 27
 1 5 -5 10925.9 365.329 3
 1 -5 -5 11544.1 437.591 1
 1 -5 -5 11204.5 374.574 3
 1 5 -5 12341.4 456.74 8
 -1 5 5 12526.3 432.717 101
 1 -5 -5 12586.2 506.139 102
 1 -5 -5 11591.1 389.569 103
 1 -5 -5 11825.1 443.03 100
 1 -5 -4 6783.06 356.558 94
 -1 5 4 6673.88 314.946 97
 1 -5 -4 6100.1 356.238 93
 1 -5 -4 6583.66 340.803 95
 1 5 -4 5964.16 248.079 96
 -1 5 4 7343.53 236.503 32
 1 -5 -4 6602.24 226.17 31
 1 -5 -4 7181.46 351.166 88
 1 -5 -4 6924.69 344.202 85
 -1 5 4 6809.11 334.129 87
 -1 5 4 6716.99 288.318 20
 1 -5 -4 7185.2 372.591 21
 1 -5 -4 7298.64 351.684 90
 -1 5 4 7237.57 339.873 89
 -1 5 4 7080.02 336.842 91
 -1 5 4 7116.02 303.66 105
 -1 5 4 7774.51 342.897 26
 1 -5 -4 7000.79 362.516 22
 1 -5 -4 6424.92 290.814 24
 1 5 -4 6794.11 324.33 8
 1 5 -4 5760.67 273.545 10
 1 -5 -4 6990 370.764 16
 -1 5 4 6971.08 313.629 12
 1 -5 -4 6510.56 302.704 15
 1 -5 -4 6515.37 343.15 28
 -1 5 4 6764.81 308.351 27
 1 -5 -4 6789.64 237.553 29
 -1 5 4 6558.92 221.115 30
 1 -5 -4 6454.49 244.593 3
 -1 -5 4 7404.43 438.667 7
 1 -5 -4 7336.29 361.921 102
 -1 5 4 6465.58 224.961 98
 1 -5 -4 6779.53 315.71 100
 -1 5 4 6910.19 299.527 101
 -1 5 3 30231.6 651.057 97
 1 5 -3 26331.6 494.578 96
 1 -5 -3 34325.8 781.171 95
 1 -5 -3 29179 510.53 31
 -1 5 3 33758.4 520.982 32
 -1 5 3 29593.2 683.914 87
 1 -5 -3 30883.7 770.5 21
 1 5 -3 29575.7 574.362 17
 -1 5 3 28546.2 553.229 18
 -1 5 3 28558.1 612.816 20
 -1 5 3 29662 681.263 89
 -1 5 3 29933.2 682.637 91
 -1 5 3 30063.4 605.837 105
 -1 5 3 29197.6 643.582 26
 1 -5 -3 30824.3 774.189 22
 1 -5 -3 28988 641.215 24
 1 -5 -3 29192.6 658.549 15
 1 5 -3 27916.3 582.313 10
 1 5 -3 25985.1 797.451 12
 1 5 -3 30592.2 692.242 8
 1 -5 -3 31294.5 776.464 16
 -1 5 3 29797.3 622.468 12
 -1 -5 3 29605.7 687.936 14
 1 -5 -3 29758.6 723.289 28
 1 -5 -3 29568.9 524.006 29
 -1 5 3 30528.4 627.093 27
 -1 -5 3 30901.6 852.41 7
 1 5 -3 30050 527.503 1
 1 -5 -3 28079.3 508.79 1
 1 -5 -3 29307.4 512.415 3
 -1 5 3 29231.5 622.818 101
 -1 5 3 28466.9 544.555 98
 1 -5 -3 28884 663.921 100
 1 -5 -3 30561.7 731.968 102
 -1 5 2 19692.2 485.013 97
 1 -5 -2 19747.6 534.539 94
 1 -5 -2 20459.6 591.985 95
 -1 -5 2 19100.4 386.644 94
 1 -5 -2 19665.7 554.768 93
 1 -5 -2 19838.1 393.306 31
 1 -5 -2 20171.9 515.224 85
 -1 5 2 20393.5 513.49 87
 -1 -5 2 19040.1 375.083 88
 -1 -5 2 19030.7 367.767 85
 1 -5 -2 20751.2 525.421 88
 1 5 -2 20198.7 394.264 87
 1 5 -2 17987.6 576.356 18
 -1 5 2 19665 390.022 18
 1 -5 -2 21396.5 621.727 21
 -1 5 2 19256 479.277 20
 1 5 -2 19856 374.075 91
 -1 -5 2 18754.7 366.772 90
 -1 5 2 20786.1 511.798 89
 -1 5 2 20595.2 509.966 91
 1 5 -2 19703.1 374.249 89
 1 -5 -2 20158.7 512.586 90
 -1 5 2 19997.6 435.379 105
 1 5 -2 16160.5 584.837 105
 -1 5 2 19077.1 478.7 26
 1 -5 -2 19400 505.319 24
 1 5 -2 19334 527.909 25
 1 -5 -2 20063 609.429 22
 1 5 -2 19903.3 427.352 10
 -1 5 2 19943.3 454.316 12
 1 5 -2 20023 521.546 8
 1 5 -2 20344.2 629.566 11
 -1 -5 2 19188.7 507.035 14
 1 5 -2 19505 621.441 12
 1 -5 -2 19836.7 599.369 16
 -1 5 2 19893.6 449.667 27
 1 -5 -2 19231.3 555.925 28
 -1 -5 2 21065.4 660.854 7
 1 -5 -2 19528.8 561.975 102
 1 -5 -2 20150.7 532.236 100
 -1 5 2 19395.4 485.992 101
 1 -5 -1 153540 1830.02 95
 -1 5 1 149184 1781.41 97
 1 5 -1 155503 1993.06 97
 1 -5 -1 155162 1869.29 94
 1 -5 -1 150568 1899.63 93
 -1 -5 1 145099 1737.25 94
 1 -5 -1 153483 1659.67 31
 -1 5 1 159019 1840.41 87
 1 5 -1 152527 1717.52 86
 1 5 -1 149845 1758.53 87
 1 -5 -1 154688 1832.09 88
 -1 -5 1 149035 1699.38 85
 1 -5 -1 151554 1817.44 85
 -1 -5 1 145198 1709.31 88
 1 -5 -1 149963 2082.68 16
 1 -5 -1 150749 2089.71 21
 1 5 -1 167027 1939.79 18
 -1 5 1 160851 1836.85 89
 1 5 -1 151901 1718.8 91
 -1 5 1 159803 1835.03 91
 -1 -5 1 145829 1697.97 90
 1 -5 -1 154899 1827.77 90
 1 5 -1 156545 1752.71 89
 -1 -5 1 148318 1714.95 92
 1 5 -1 159749 2033.25 105
 -1 5 1 145429 1659.44 105
 -1 5 1 149562 1796.69 26
 1 -5 -1 153450 1918.73 22
 1 -5 -1 149318 1882.39 24
 -1 -5 1 149223 1887.93 24
 1 5 -1 163502 2032.15 12
 1 5 -1 158926 2044.23 11
 1 5 -1 144931 1852.93 8
 1 -5 -1 160067 1745.74 14
 -1 -5 1 145287 1823.82 14
 -1 5 1 149229 1712.43 12
 -1 -5 1 148987 1757.38 28
 1 -5 -1 149512 1995 28
 1 5 -1 157657 1977.27 27
 -1 5 1 147603 1690.98 27
 -1 -5 1 163774 2193.29 7
 1 -5 -1 147819 1908.52 100
 -1 -5 1 148272 1882.82 100
 -1 -5 1 154026 1936.8 102
 -1 5 0 16593.5 418.382 97
 -1 -5 0 15486.4 424.675 94
 1 -5 0 16721 419.661 94
 1 5 0 16941.3 484.444 97
 1 -5 0 16477.8 437.67 93
 -1 -5 0 15848.5 339.554 31
 -1 -5 0 16411.3 419.753 88
 1 -5 0 16403.6 400.16 85
 1 5 0 16682.7 416.01 86
 1 -5 0 16586.4 405.887 88
 1 5 0 17460.3 467.251 87
 -1 5 0 18170.2 419.577 87
 -1 -5 0 16068.6 405.835 85
 1 5 0 17097.7 427.053 18
 -1 -5 0 16544.1 444.641 21
 1 -5 0 16526.4 548.633 21
 -1 -5 0 16423.3 469.632 16
 1 -5 0 16959 566.488 16
 -1 -5 0 16283.3 417.571 92
 -1 5 0 16682.4 397.564 89
 -1 5 0 17643.8 411.997 91
 1 5 0 17153.9 434.335 89
 -1 -5 0 15918.6 407.213 90
 1 5 0 16668.9 415.785 91
 1 -5 0 16702.6 404.041 90
 1 5 0 17470.8 473.74 105
 -1 -5 0 15437.3 446.211 106
 -1 5 0 16375.7 349.97 105
 -1 5 0 16496.1 420.406 26
 1 -5 0 14849.6 380.872 22
 1 5 0 17124.7 469.185 12
 -1 5 0 16520.5 377.898 12
 1 -5 0 17355 431.993 14
 -1 -5 0 16368.6 420.483 14
 1 5 0 15822.6 420.718 8
 1 -5 0 16102.6 529.631 28
 -1 -5 0 16412.9 423.596 28
 1 5 0 16979.7 464.514 27
 -1 5 0 15707.6 356.876 27
 -1 -5 0 18492.3 621.699 7
 -1 -5 0 16034.2 464.731 100
 1 -5 0 15390.1 506.616 102
 -1 5 0 16679.2 444.606 101
 -1 -5 0 17441.5 479.927 102
 1 5 1 58467.3 943.164 91
 -1 5 -1 57184.6 780.475 89
 1 -5 1 59024.1 818.283 90
 1 5 1 60359.1 976.173 89
 -1 5 -1 51661.2 779.097 92
 -1 -5 -1 57553.8 936.69 90
 -1 -5 -1 57854.1 953.951 92
 1 5 1 56324.2 880.291 18
 -1 -5 -1 59396.7 967.746 21
 1 5 1 55600.7 971.506 87
 1 -5 1 59020.3 819.953 88
 -1 -5 -1 58460.3 940.928 85
 -1 5 -1 58489.1 788.88 87
 1 -5 1 54428.4 887.369 86
 -1 -5 -1 57806.5 953.692 88
 1 5 1 59437.9 944.587 86
 1 -5 1 57916.8 809.057 31
 1 5 1 57648.7 758.256 32
 1 5 1 57206.9 932.553 105
 -1 5 -1 59426.9 838.658 105
 -1 -5 -1 57536.1 948.394 106
 1 5 1 57512.2 965.77 26
 -1 -5 -1 58851.8 994.771 24
 -1 5 -1 59323.7 918.425 97
 1 -5 1 59114.7 836.751 94
 -1 -5 -1 57966.5 983.303 94
 1 5 1 58201.2 965.629 97
 1 -5 1 57004.8 857.201 93
 1 5 1 56866.2 935.438 27
 -1 5 -1 58176.3 831.546 27
 1 -5 1 57568.2 1090.86 28
 -1 -5 -1 58904.3 921.519 28
 1 5 1 58202.2 944.494 12
 -1 -5 -1 60327.7 993.279 16
 -1 5 -1 60834.2 873.866 12
 -1 5 -1 52468.7 688.255 10
 1 5 1 54370.6 866.942 8
 -1 -5 -1 57043.7 850.286 14
 -1 5 -1 60934.6 1010.35 11
 1 -5 1 60843.2 949.872 14
 -1 -5 -1 56734.9 991.027 15
 -1 -5 -1 60550.3 1015.85 102
 -1 5 -2 222473 2452.25 97
 1 -5 2 196737 2140.23 93
 1 -5 2 194342 2116.15 94
 -1 -5 -2 220517 2580.57 94
 -1 -5 -2 238617 2233.8 95
 1 5 2 216839 2429.26 84
 1 5 2 223311 2509.18 91
 1 5 2 226723 2554.95 89
 -1 -5 -2 218137 2509 90
 -1 -5 -2 228232 2547.33 92
 1 5 2 214981 2394.49 18
 -1 -5 -2 222198 2497.35 21
 -1 -5 -2 217042 2529.69 88
 1 5 2 222889 2503.34 86
 1 -5 2 194962 2107.52 88
 1 5 2 215905 2566.3 87
 -1 -5 -2 219616 2503.13 85
 1 -5 2 197737 2183.83 86
 1 5 2 216011 2191.75 32
 -1 -5 -2 212250 2443.53 106
 1 5 2 212451 2440.18 105
 -1 5 -2 182522 2359.26 105
 -1 -5 -2 222567 2542.58 24
 1 5 2 211372 2221.7 25
 -1 5 -2 216242 2416.74 12
 -1 -5 -2 221617 2535.95 16
 1 -5 2 223511 2500.56 14
 1 5 2 207758 2276.37 8
 1 5 2 213487 2456.44 12
 -1 -5 -2 219584 2571.05 15
 -1 5 -2 214230 2575.07 11
 -1 -5 -2 217069 2222.97 14
 1 5 2 211886 2446.99 27
 -1 -5 -2 217378 2469.23 28
 -1 -5 -2 219245 2244.51 31
 -1 5 -2 176278 2298.7 1
 1 -5 2 214641 2093.64 4
 1 -5 2 232124 2894.58 7
 -1 -5 -2 200438 2276.8 1
 -1 -5 -2 215427 2558.5 100
 -1 -5 -2 216456 2464.88 99
 1 5 2 211028 2363.41 101
 -1 -5 -2 222722 2586.46 102
 -1 5 -3 2494.7 186.982 97
 -1 -5 -3 1932.25 137.298 95
 1 5 3 2105.12 175.495 84
 1 5 3 2398.74 197.569 91
 1 5 3 2375.52 204.539 89
 -1 -5 -3 2111.09 185.861 21
 1 5 3 2000.18 140.879 20
 1 5 3 2036.45 165.016 18
 1 5 3 2257.62 205.07 87
 -1 -5 -3 2009.53 187.275 88
 1 5 3 2279.41 134.421 32
 -1 -5 -3 2070.18 167.104 106
 1 5 3 2509.13 186.885 105
 1 5 3 2009.65 171.711 26
 -1 -5 -3 2173.3 186.069 24
 -1 -5 -3 2202.76 156.069 22
 1 5 3 2206.6 178.284 12
 -1 5 -3 1957.95 178.978 12
 1 -5 3 2269.84 185.228 14
 -1 -5 -3 2258.4 197.437 16
 -1 5 -3 1964.09 194.617 11
 1 5 3 2424.07 188.415 27
 1 5 3 2380.17 122.845 30
 -1 -5 -3 2075.23 131.906 31
 -1 -5 -3 2248.04 189.096 28
 1 -5 3 2204.72 132.017 4
 1 -5 3 2433.97 253.179 7
 1 5 3 2151.78 119.566 8
 -1 -5 -3 1531.33 161.328 1
 -1 5 -3 1775.81 170.743 1
 -1 -5 -3 2158.45 196.985 102
 -1 -5 -3 2071.71 169.329 99
 1 5 3 2476.89 161.054 101
 -1 -5 -3 2368.23 200.511 100
 -1 -5 -4 2821.61 194.257 95
 1 5 4 3271.71 234.572 97
 -1 -5 -4 3503.82 268.772 94
 -1 -5 -4 3003.46 236.764 90
 1 5 4 3088.95 170.021 20
 -1 -5 -4 3242.68 249.34 21
 1 5 4 3211.06 225.493 18
 -1 -5 -4 3452.15 257.18 88
 -1 -5 -4 3456.2 252.484 85
 1 5 4 2894.39 220.623 84
 1 5 4 3687.39 189.251 32
 -1 -5 -4 2723.46 229.958 100
 1 5 4 3005.69 177.998 101
 -1 -5 -4 2898.68 205.593 99
 1 -5 4 3123.66 189.549 4
 -1 -5 -4 2346.24 212.828 1
 1 -5 4 3195.08 305.327 7
 -1 -5 -4 3865.56 228.805 106
 1 5 4 3144.07 229.918 105
 -1 -5 -4 2845.6 201.526 22
 1 5 4 3020.26 225.601 26
 -1 -5 -4 3376.44 246.578 24
 1 5 4 3034.25 147.797 30
 1 5 4 3128.52 231.905 27
 -1 -5 -4 3224.93 175.389 31
 -1 -5 -4 3089.39 243.886 28
 -1 5 -4 2620.49 237.8 11
 -1 -5 -4 3225.04 257.271 16
 -1 5 -4 2407.15 219.601 12
 -1 -5 -4 3578.82 257.348 15
 1 5 4 3114.89 231.638 12
 1 -5 5 23924 619.457 4
 -1 -5 -5 22803.3 526.811 135
 -1 -5 -5 23096.3 534.695 133
 1 5 5 22243.6 495.319 72
 1 5 5 26143.3 564.194 32
 -1 -5 -5 22120.7 729.277 21
 1 5 5 22420.8 662.923 18
 1 5 5 21196 500.339 130
 1 5 5 22968.7 518.225 129
 -1 -5 -5 23063.9 530.916 123
 -1 -5 -5 22654.6 524.594 121
 -1 -5 -5 22359 523.339 122
 1 5 5 21928.7 507.232 119
 1 5 5 22843.2 517.362 116
 1 5 5 22719.4 512.436 118
 1 -5 5 22746 489.014 112
 -1 -5 -5 22642.6 524.118 111
 1 5 5 23713.1 694.523 105
 1 5 5 22224.1 494.703 107
 -1 -5 -5 21199.1 571.398 106
 -1 -5 -5 22863.2 720.453 100
 -1 -5 -5 21704.8 594.485 99
 -1 -5 -5 22000.5 748.646 102
 1 5 5 24975.4 709.299 97
 -1 -5 -5 20469.1 613.781 95
 -1 -5 -5 22052.1 765.396 93
 -1 -5 -5 22696.6 748.529 94
 -1 -5 -5 22932.3 710.684 90
 1 5 5 23779.6 722.806 89
 1 5 5 23632.9 707.983 91
 -1 -5 -5 23026.7 727.606 88
 -1 -5 -5 22653.1 706.355 85
 1 5 5 22874.6 722.002 87
 1 5 5 22322.2 507.756 80
 -1 -5 -5 23495 697.511 24
 -1 -5 -5 20601.7 626.489 22
 1 5 5 23787.8 689.797 26
 1 -5 5 24411 705.236 14
 -1 -5 -5 22646.6 748.886 16
 -1 5 -5 22401.2 643.636 8
 -1 -5 -5 23164.2 708.745 15
 1 5 5 23658 706.615 12
 1 -5 5 22499.8 510.285 63
 -1 -5 -5 22778 556.271 61
 -1 -5 -5 21942.2 726.483 28
 1 5 5 23618.2 706.924 27
 -1 -5 -5 22738.1 518.454 31
 1 5 5 23011.5 462.802 30
 1 5 5 22464.6 501.297 66
 1 5 5 22834.4 497.278 69
 1 -5 5 21122.2 564.226 71
 1 5 5 22494 490.873 49
 -1 -5 -5 22734 522.75 47
 -1 -5 -6 74853.5 1577.55 16
 1 5 6 78830.7 1489.97 12
 -1 5 -6 74759.9 1244.78 13
 -1 -5 -6 79611.4 1486.47 15
 1 -5 6 78519.6 1357.45 4
 -1 -5 -6 75408.6 1148.88 133
 1 -5 6 75438.6 1117.23 134
 -1 -5 -6 74207.5 1134.96 135
 1 -5 6 72306.5 1081.88 136
 1 5 6 75333.2 1112.84 72
 1 5 6 82147 1182.9 32
 -1 -5 -6 72871 1540.95 21
 1 5 6 72145.6 1122.93 130
 1 5 6 77071.6 1132.11 129
 -1 -5 -6 75461.8 1148.26 123
 1 5 6 78914 1104.2 124
 -1 -5 -6 74113.1 1139.27 125
 -1 -5 -6 74770.6 1140.29 121
 1 5 6 74290.3 1115.71 119
 -1 -5 -6 74287.9 1139.69 122
 1 5 6 75580.6 1120.42 118
 1 5 6 72749.1 1112.58 115
 1 5 6 76978.3 1134.67 116
 1 -5 6 75879.4 1073.8 112
 1 -5 6 73833.3 1094.32 113
 -1 -5 -6 76223.5 1146.12 111
 1 -5 6 71487.3 1085.86 110
 1 5 6 74973.7 1453.59 105
 1 5 6 75058.9 1097.32 107
 -1 -5 -6 74905.6 1488.85 100
 -1 -5 -6 76553.7 1592.41 102
 1 5 6 81489.6 1469.42 97
 -1 -5 -6 73744.6 1572.4 93
 -1 -5 -6 67212.1 1350.48 95
 -1 -5 -6 73583.2 1511.63 94
 1 5 6 76534.4 1451.65 89
 -1 -5 -6 75948 1475.58 90
 1 5 6 78086.3 1467.97 91
 1 -5 6 69588.3 1178.18 41
 1 -5 6 68918.3 1085.85 40
 1 5 6 79605.5 1515.38 87
 -1 -5 -6 76063.3 1467.25 85
 -1 -5 -6 76168.7 1490.17 88
 1 -5 6 72786.6 1144.29 79
 -1 -5 -6 78516.5 1151.71 83
 1 5 6 75238.1 1080.4 81
 -1 -5 -6 67680.8 1364.08 22
 1 5 6 78926.8 1451.15 26
 -1 -5 -6 77719.2 1427.28 24
 1 5 6 77846.8 1119.09 69
 1 -5 6 73861.2 1235.08 71
 1 -5 6 72381.8 1144.13 67
 1 5 6 77862.7 1134.54 66
 1 5 6 72939.2 1066.39 55
 1 -5 6 75101.6 1051.49 53
 1 -5 6 71877.3 1089.68 57
 1 -5 6 72684.9 1100.66 54
 1 5 6 70615.6 1065.23 54
 1 -5 6 69657.3 1038.55 56
 -1 -5 -6 79325.8 1174.13 62
 1 -5 6 74212.7 1123.38 63
 1 5 6 72664 1083.76 58
 -1 -5 -6 77125.9 1208.1 61
 1 5 6 79098.8 1478.02 27
 1 5 6 76836.1 1038.39 30
 -1 -5 -6 76842 1144.76 31
 -1 -5 -6 75934.2 1560.59 28
 1 -5 6 73883.2 1146.82 50
 -1 -5 -6 74365.9 1135.47 47
 1 -5 6 72499.3 1091.49 46
 1 -5 6 72285.4 1048.71 48
 1 5 6 73755.7 1087.07 49
 -1 -5 -7 2934.93 276.388 15
 -1 -5 -7 2552.16 299.793 16
 1 -5 7 2722.36 169.026 6
 1 -5 7 3156.18 188.506 136
 1 -5 7 3580.98 214.782 134
 -1 -5 -7 2565.45 188.855 135
 -1 -5 -7 2505.6 188.405 133
 1 5 7 3142.19 188.869 75
 -1 -5 -7 2763.32 189.87 31
 1 5 7 2864.66 203.676 32
 -1 -5 -7 2709.03 298.981 21
 1 5 7 2793.77 186.369 129
 -1 -5 -7 2763.28 193.541 122
 -1 -5 -7 2894.32 199.521 123
 -1 -5 -7 2723.93 193.417 125
 1 5 7 3009.84 188.216 124
 -1 -5 -7 2588.92 188.979 121
 1 5 7 2571.32 179.098 119
 1 5 7 2721.32 184.489 116
 1 5 7 2828.12 187.218 118
 1 5 7 2833.04 187.44 115
 1 -5 7 2815.87 189.861 113
 -1 -5 -7 2707.17 193.375 111
 1 -5 7 3032 193.916 110
 1 -5 7 3004.53 178.306 112
 1 5 7 2750.07 181.968 107
 1 5 7 2968.22 281.199 105
 1 5 7 2955.81 276.718 97
 -1 -5 -7 3111.63 321.077 102
 -1 -5 -7 3115.94 291.674 100
 -1 -5 -7 2607.44 267.33 95
 -1 -5 -7 2677.38 299.41 93
 -1 -5 -7 2503.08 275.461 94
 -1 -5 -7 2618.05 262.557 90
 1 5 7 2704.47 257.125 89
 1 5 7 3018.62 269.13 91
 1 -5 7 2576.33 207.267 41
 1 -5 7 2750.63 184.923 40
 -1 -5 -7 2632.23 266.153 88
 1 5 7 3005.07 273.695 87
 -1 -5 -7 2585.7 260.642 85
 -1 -5 -7 3323.55 200.734 83
 1 5 7 2958.97 197.542 80
 1 -5 7 2878.12 203.741 79
 1 5 7 2635.91 173.6 81
 -1 -5 -7 2555.15 265.246 22
 1 5 7 3878.56 310.815 26
 -1 -5 -7 2760.58 251.866 24
 1 -5 7 3241.24 206.228 67
 1 5 7 3255.91 204.357 69
 1 -5 7 2747.05 218.089 71
 1 -5 7 2732.05 183.731 57
 1 -5 7 2774.13 175.907 56
 1 -5 7 2889.77 187.058 54
 1 5 7 2740.24 178.872 55
 1 5 7 2681.03 183.799 54
 -1 -5 -7 3156.09 222.368 61
 -1 -5 -7 3048.17 203.276 62
 1 -5 7 2698.45 194.691 63
 1 5 7 2605.14 181.356 58
 1 5 7 2813.64 159.653 30
 1 5 7 2666.02 273.403 27
 -1 -5 -7 3101.92 312.495 28
 1 -5 7 3168.3 194.768 50
 1 -5 7 3035.15 195.283 46
 1 -5 7 2886.54 194.864 45
 1 5 7 2893.09 184.772 49
 1 -5 7 3087.02 175.749 48
 -1 -5 -7 2647.81 189.939 47
 -1 -5 -8 12143 663.003 16
 1 -5 8 11806.4 358.09 6
 1 -5 8 12672.5 373.714 136
 1 -5 8 11995.1 400.548 134
 -1 -5 -8 11430.7 370.696 31
 1 5 8 12277.8 417.353 32
 -1 -5 -8 11765.9 646.065 21
 1 5 8 12142.5 367.696 124
 -1 -5 -8 11685.9 409.064 123
 -1 -5 -8 11634.8 409.74 125
 -1 -5 -8 11541.3 405.375 122
 -1 -5 -8 11570.1 404.909 121
 1 5 8 11444 365.264 118
 1 5 8 11529.5 369.739 116
 1 5 8 11701.3 374.092 115
 1 -5 8 11764.2 345.108 112
 -1 -5 -8 12271.1 447.456 109
 1 -5 8 11792.9 390.337 110
 -1 -5 -8 12075.2 411.987 111
 1 -5 8 12048.3 397.729 113
 1 5 8 11664.7 371.347 107
 -1 -5 -8 11739.2 631.728 102
 -1 -5 -8 11748.1 556.014 100
 -1 -5 -8 10031.6 554.37 94
 -1 -5 -8 10172.5 584.657 93
 -1 -5 -8 11445.4 559.689 90
 1 5 8 10826.8 507.924 91
 1 5 8 11158.4 508.065 89
 -1 -5 -8 11295.9 561.709 88
 1 5 8 11132.9 517.173 87
 1 5 8 11402.7 387.303 80
 1 -5 8 11735.1 412.472 79
 1 5 8 11285.2 346.376 81
 -1 -5 -8 12127.7 431.179 61
 1 -5 8 12789 401.186 63
 -1 -5 -8 11742.8 385.852 62
 1 5 8 11629.4 388.071 58
 1 5 8 11770.5 563.226 27
 1 5 8 12079.3 549.178 26
 1 -5 8 12738.4 429.471 71
 1 5 8 12519.1 397.62 69
 1 -5 8 11620.6 323.542 48
 1 -5 8 11649.7 344.553 50
 1 -5 8 11762.5 395.561 46
 1 -5 8 12381.9 399.139 45
 1 5 8 11564.6 368.252 49
 1 5 8 11673.3 374.129 129
 1 -5 8 11673.9 368.742 54
 1 -5 8 12531.4 395.314 57
 1 -5 8 11670.1 364.087 56
 1 5 8 10947.5 369.14 55
 1 5 8 11419.7 381.781 54
 -1 -5 -8 10889.8 576.099 22
 1 -5 8 11273.9 415.355 41
 1 -5 8 11060.1 356.108 40
 1 5 9 34148.7 547.046 116
 1 5 9 34704.2 549.473 115
 1 5 9 34465.2 542.593 118
 1 5 9 34800.7 558.827 107
 -1 -5 -9 34003.1 1028.17 102
 1 -5 9 36316.1 629.334 46
 1 -5 9 31607.7 554.011 45
 1 5 9 35014.9 556.283 49
 -1 -5 -9 34993 1083.38 21
 1 -5 9 33457.2 618.122 41
 1 -5 9 36360.9 621.669 57
 1 5 9 33839.4 590.26 55
 1 -5 9 34763.7 564.54 56
 1 -5 9 35532.3 568.768 54
 1 -5 9 34199.1 629.274 79
 1 5 9 32195 518.893 79
 1 5 9 34565.1 612.745 80
 -1 -5 -9 35235.2 668.91 121
 1 5 9 35235.1 635.323 72
 -1 -5 -9 34104.7 646.418 61
 1 5 9 33740.5 610.028 58
 1 5 9 35695.2 587.084 69
 1 5 9 34206.3 543.184 129
 -1 -5 -9 33355.2 652.775 125
 -1 -5 -9 36135.2 680.598 122
 -1 -5 -9 35241.2 670.852 123
 1 5 9 4415.23 196.752 124
 1 5 9 32541.3 804.708 26
 1 -5 9 33982.3 537.151 136
 1 -5 9 36666.2 643.652 134
 1 -5 9 34579.3 610.195 113
 -1 -5 -9 35681.4 671.193 111
 -1 -5 -9 36360.3 700.128 109
 1 -5 9 36363.5 632.672 110
 -1 -5 -10 16098.5 455.929 74
 1 5 10 15752.4 377.751 72
 -1 -5 -10 13137.7 320.741 61
 1 -5 10 15770 370.39 46
 1 5 10 14753.6 338.141 45
 1 -5 10 13903 329.677 41
 1 -5 10 15983.4 383.289 134
 -1 -5 -10 14981.1 434.775 29
 1 5 10 13472.8 273.7 79
 1 -5 10 15624.1 374.593 79
 1 -5 10 15221.4 354.985 113
 1 -5 10 15997.2 374.584 110
 -1 -5 -10 15189.2 396.436 109
 1 -5 10 15102.4 318.325 54
 1 -5 10 16042.5 370.829 57
 1 5 10 14714 345.015 55
 1 -5 10 15574.8 323.424 56
 1 5 10 15314.8 375.434 66
 -1 -5 -11 24151.3 492.97 74
 1 5 11 25087.1 424.471 72
 1 5 11 25215.4 427.825 66
 1 5 11 25117.4 441.99 41
 1 -5 11 24465.6 396.036 113
 1 -5 11 25412.9 419.366 79
 -1 -6 11 2150.17 122.483 79
 -1 6 11 1897.91 109.834 117
 -1 -6 11 2120.41 120.29 41
 -1 6 11 1939.4 106.188 41
 -1 6 11 2001.75 117.8 72
 1 -6 -11 2537.01 230.383 73
 1 -6 -11 1916.85 129.411 74
 1 -6 -11 2091.05 157.356 131
 1 -6 -11 1903.8 147.711 128
 -1 6 11 2156.7 113.553 69
 1 -6 -11 2306.96 174.004 68
 -1 6 11 2155.95 118.868 66
 -1 -6 11 1876.53 104.008 113
 1 -6 -10 21147.8 538.753 131
 -1 -6 10 20488 422.372 46
 -1 6 10 19647.1 396.812 49
 -1 6 10 19741.9 371.869 115
 -1 6 10 17646.1 350.582 116
 -1 -6 10 20907 464.848 41
 -1 -6 10 19524.8 428.839 40
 -1 -6 10 20984.5 448.085 79
 -1 6 10 19839.2 389.692 81
 1 -6 -10 18473.9 422.857 109
 -1 -6 10 20281.8 416.183 113
 -1 6 10 19632.3 421.429 72
 1 -6 -10 20706.6 493.041 74
 1 -6 -10 20003.8 567.532 29
 1 -6 -10 18998.5 475.022 125
 1 -6 -10 20539 495.768 122
 -1 6 10 19728 397.557 124
 1 -6 -10 18956.8 478.204 120
 1 -6 -10 20283.1 491.307 121
 -1 6 10 20278.7 401.78 107
 -1 6 10 20068.1 374.033 132
 1 -6 -10 21330 577.945 68
 -1 6 10 19838.2 418.647 69
 -1 6 10 19774.1 416.484 66
 1 -6 -9 58454.9 859.104 121
 1 -6 -9 56253.9 850.176 120
 -1 6 9 59532.9 774.182 116
 -1 6 9 59700.5 775.73 115
 -1 6 9 60162.7 768.975 118
 -1 -6 9 59118.7 795.862 113
 -1 -6 9 60200.4 758.99 110
 1 -6 -9 60155 867.951 109
 1 -6 -9 56896.1 845.664 111
 -1 6 9 58893.2 782.841 107
 1 -6 -9 57092.7 1258.12 102
 -1 6 9 58211.5 777.084 49
 -1 -6 9 60067.9 814.897 45
 -1 -6 9 60425.4 794.76 46
 -1 -6 9 54578.5 673.333 48
 1 -6 -9 60343.2 1495.77 21
 -1 -6 9 63172.2 938.07 41
 -1 -6 9 55831 853.4 40
 -1 6 9 59958.9 787.491 81
 -1 -6 9 60913.2 849.344 79
 -1 6 9 59002.4 801.393 32
 1 -6 -9 63050.3 949.609 74
 -1 -6 9 3917.06 195.044 76
 -1 6 9 58155.7 796.196 72
 1 -6 -9 63646.1 1055.85 68
 -1 6 9 58896.4 788.481 66
 -1 6 9 58985 805.152 69
 -1 6 9 60304.5 776.031 132
 -1 -6 9 59072.2 749.42 134
 -1 6 9 56507.3 705.116 30
 -1 6 9 56633.8 1128.83 26
 1 -6 -9 60618.9 1392.22 28
 1 -6 -9 59451.8 989.439 29
 1 -6 -9 57547.5 854.446 125
 1 -6 -9 56583.6 850.846 123
 -1 6 9 60481.1 796.756 124
 1 -6 -9 60215 881.437 122
 -1 6 9 58357.2 760.798 129
 1 -6 -9 54808 1499.1 22
 -1 -6 8 8269.56 302.612 134
 -1 -6 8 7278.72 299.937 76
 -1 6 8 7362.89 306.493 72
 1 -6 -8 8149.61 369.183 74
 -1 6 8 7684.24 314.053 32
 1 -6 -8 8273.16 569.261 21
 -1 6 8 7972.32 318.938 129
 1 -6 -8 7897.7 336.825 122
 1 -6 -8 7652.51 329.335 125
 1 -6 -8 7516.7 327.37 123
 -1 6 8 8022.68 320.152 124
 1 -6 -8 7567.8 327.178 121
 -1 6 8 8036.38 321.832 116
 -1 6 8 8102.93 322.095 115
 -1 6 8 8002.46 320.219 118
 -1 -6 8 7508.98 275.227 112
 1 -6 -8 7432.63 323.437 111
 -1 -6 8 8078.7 300.141 110
 1 -6 -8 7828.95 343.484 109
 -1 -6 8 7537.08 309.239 113
 -1 6 8 8963.17 334.976 107
 1 -6 -8 8363.58 505.147 102
 1 -6 -8 7545.97 469.592 94
 1 -6 -8 6921.51 482.806 93
 1 -6 -8 7644.34 460.434 90
 -1 6 8 7380.4 431.768 89
 -1 6 8 6923.03 433.724 92
 -1 -6 8 8582.94 387.367 41
 -1 -6 8 7229.63 349.835 40
 1 -6 -8 7910.63 469.456 88
 -1 6 8 7628.39 442.26 87
 1 -6 -8 6987.16 524.609 86
 -1 6 8 8094.15 330.733 80
 -1 -6 8 8232.49 342 79
 -1 6 8 8679.9 331.379 81
 1 -6 -8 7585.5 566.928 22
 1 -6 -8 8296.96 402.198 68
 -1 -6 8 8103.96 308.437 71
 -1 6 8 7767.56 308.866 66
 -1 -6 8 7321.74 271.183 52
 -1 -6 8 8010.21 283.478 57
 -1 -6 8 8159.67 306.502 63
 1 -6 -8 7767.08 304.895 61
 1 -6 -8 7972.06 369.106 29
 1 -6 -8 7977.45 517.261 28
 -1 6 8 8373.13 312.589 30
 -1 6 8 8362.42 324.955 49
 -1 -6 8 7857.52 331.391 45
 -1 -6 8 8312.59 315.037 46
 -1 -6 8 7791.26 299.358 48
 1 6 -7 23533.1 938.415 12
 -1 -6 7 32368.1 914.113 14
 -1 -6 7 35009.8 661.304 134
 1 -6 -7 34751.9 779.673 74
 -1 -6 7 30759.9 692.146 76
 -1 6 7 32358.5 674.27 72
 1 -6 -7 33030.4 643.434 31
 -1 6 7 34686 699.723 32
 1 -6 -7 35894.6 1143.95 21
 -1 6 7 34017.2 711.251 129
 1 -6 -7 33221 726.898 123
 1 -6 -7 33847 732.67 125
 -1 6 7 34189.6 693.28 124
 1 -6 -7 34223.6 733.4 122
 1 -6 -7 33640.7 726.163 121
 -1 6 7 33998.4 709.342 116
 -1 6 7 35181.3 723.633 115
 -1 6 7 34449.1 708.553 118
 -1 -6 7 31960 675.237 113
 -1 -6 7 33555.9 644.348 110
 -1 -6 7 31444.6 638.204 112
 1 -6 -7 33163 721.917 111
 1 -6 -7 35782.8 769.379 109
 -1 6 7 32557.5 692.735 107
 1 -6 -7 31560.2 856.552 100
 -1 6 7 32967.9 935.543 97
 1 -6 -7 34365.2 1034.57 102
 1 -6 -7 29902.2 1021.59 93
 1 -6 -7 31806.3 1002.59 94
 1 -6 -7 32623.4 1084.69 95
 1 -6 -7 32161.2 960.725 90
 -1 6 7 33746.9 954.823 89
 -1 -6 7 35179.2 819.591 41
 -1 -6 7 30681 772.361 40
 -1 6 7 33860.3 955.747 87
 1 -6 -7 31592.7 961.943 88
 -1 6 7 33690.1 638.983 82
 -1 6 7 33867.9 691.581 81
 -1 6 7 34037.4 713.829 80
 -1 -6 7 33840.4 728.687 79
 1 -6 -7 32364.7 656.391 83
 1 -6 -7 33608.2 1139.05 22
 -1 -6 7 31938.8 705.993 71
 1 -6 -7 35228.1 833.697 68
 -1 6 7 34114.9 686.307 66
 -1 -6 7 33181.3 625.448 57
 -1 -6 7 31237.6 643.295 52
 1 -6 -7 33718 668.432 62
 -1 6 7 32329.4 635.817 58
 -1 -6 7 34350.5 678.245 63
 1 -6 -7 32834.6 685.614 61
 -1 6 7 34485.3 683.177 30
 1 -6 -7 32476.8 747.766 29
 -1 6 7 33315.2 912.413 27
 -1 -6 7 35454.6 738.811 45
 -1 6 7 32390 679.471 49
 -1 -6 7 32493 674.44 48
 -1 -6 7 33476.8 669.857 46
 -1 -6 6 453.93 112.459 14
 1 -6 -6 262.509 120.387 16
 1 6 -6 503.775 109.746 10
 1 6 -6 223.522 145.963 12
 1 -6 -6 414.814 102.378 15
 -1 -6 6 227.487 64.4074 134
 -1 -6 6 271.541 82.8406 76
 -1 6 6 342.22 76.0679 72
 1 -6 -6 584.602 106.679 74
 -1 6 6 263.272 63.4294 36
 -1 6 6 380.765 78.6922 32
 -1 6 6 309.815 84.536 20
 1 -6 -6 273.125 131.459 21
 -1 6 6 291.596 76.3147 129
 -1 6 6 257.159 74.552 124
 1 -6 -6 241.869 79.0501 123
 1 -6 -6 275.294 77.2957 125
 1 -6 -6 213.659 68.6853 121
 1 -6 -6 215.45 74.4662 122
 -1 6 6 328.412 79.983 115
 -1 6 6 279.64 75.9934 116
 -1 6 6 243.597 78.4296 118
 -1 -6 6 305.824 62.4623 110
 1 -6 -6 292.476 78.774 111
 1 -6 -6 413.654 92.0265 109
 -1 -6 6 229.704 68.4521 113
 -1 -6 6 769.69 98.4791 112
 -1 6 6 300.538 98.0233 105
 -1 6 6 489.794 107.747 101
 1 -6 -6 314.509 99.693 100
 1 -6 -6 180.293 100.013 102
 1 -6 -6 244.83 106.16 94
 -1 6 6 306.563 102.866 97
 1 -6 -6 311.397 122.297 95
 1 -6 -6 200.415 100.716 90
 1 -6 -6 340.263 117.157 93
 -1 -6 6 239.218 100.592 41
 -1 -6 6 339.434 65.8986 42
 -1 -6 6 356.989 89.2289 45
 -1 -6 6 334.495 105.614 40
 1 -6 -6 160.309 85.8517 88
 1 -6 -6 346.657 79.3604 83
 -1 6 6 329.831 80.4752 80
 -1 6 6 352.103 79.6056 81
 -1 -6 6 299.311 83.4428 79
 1 -6 -6 372.893 146.718 22
 -1 6 6 874.811 153.536 26
 -1 6 6 274.171 70.2841 66
 -1 -6 6 636.26 115.361 71
 -1 6 6 325.55 81.621 69
 1 -6 -6 324.398 97.4383 68
 -1 -6 6 338.599 73.7625 52
 -1 -6 6 296.835 65.1603 57
 -1 -6 6 494.683 77.2178 53
 -1 -6 6 281.52 72.5904 63
 1 -6 -6 317.625 77.2196 61
 1 -6 -6 285.007 75.3885 62
 -1 6 6 337.385 76.9794 30
 1 -6 -6 279.951 80.4955 29
 -1 6 6 312.865 98.5181 27
 1 -6 -6 343.159 71.6836 31
 -1 -6 6 547.75 84.3189 46
 -1 -6 6 322.625 77.2403 48
 1 6 -5 34360.1 817.831 10
 1 6 -5 32494.1 1028.93 11
 1 6 -5 31731.3 1045.82 12
 -1 -6 5 36757.4 928.658 14
 1 -6 -5 36363.2 868.037 15
 -1 6 5 38793.7 899.452 12
 1 -6 -5 40260.5 1102.49 16
 1 6 -5 37710.5 906.528 8
 1 -6 -5 38064.8 731.213 135
 -1 6 5 37508.1 664.314 72
 1 -6 -5 37507.8 756.845 74
 -1 -6 5 35125.6 732.234 76
 -1 6 5 36530 706.828 129
 1 -6 -5 38757.7 735.675 121
 -1 6 5 37363.1 707.579 118
 -1 6 5 37709.4 715.693 116
 -1 6 5 37616.3 711.902 115
 1 -6 -5 38917.6 738.152 111
 -1 -6 5 35592.3 668.712 112
 1 -6 -5 39038.4 753.323 109
 -1 6 5 37891.2 702.128 107
 -1 6 5 35621 834.169 105
 1 -6 -5 35774.9 884.178 100
 1 -6 -5 38188.6 1008.73 102
 -1 6 5 36969.7 828.494 101
 -1 6 5 37658.4 918.601 97
 1 -6 -5 36786.8 1048.48 95
 1 -6 -5 38210.8 1072.29 93
 1 -6 -5 37250.1 1003.62 94
 -1 6 5 38027.8 952.949 89
 1 -6 -5 39017.9 986.946 90
 -1 6 5 38187.2 962.679 91
 -1 -6 5 35378.5 794.453 40
 -1 -6 5 38377.9 815.568 41
 -1 -6 5 35251.7 649.366 42
 1 -6 -5 39375 1092.23 21
 -1 6 5 37294.3 803.872 20
 -1 6 5 37672.6 965.6 87
 1 -6 -5 38654.4 979.824 85
 1 -6 -5 38579.7 991.521 88
 -1 -6 5 36610.7 712.476 79
 1 -6 -5 37813.1 704.308 83
 -1 6 5 37175 687.294 80
 -1 -6 5 35276.5 685.855 52
 -1 -6 5 34998.3 643.425 53
 1 -6 -5 37102.8 677.598 31
 -1 6 5 40036.9 695.268 32
 1 -6 -5 38531.3 736.929 125
 1 -6 -5 38385.5 737.285 123
 1 -6 -5 39410 746.338 122
 -1 6 5 37686.9 663.866 66
 -1 6 5 36626.6 669.368 69
 -1 -6 5 36398.5 749.82 71
 1 -6 -5 37833.9 707.491 61
 -1 -6 5 33967 653.594 63
 1 -6 -5 36924.2 693.011 62
 -1 6 5 38542.5 694.554 49
 -1 -6 5 35763.2 690.942 48
 1 -6 -5 36621.9 843.006 24
 1 -6 -5 36920.2 1095.72 22
 -1 6 5 39181 928.147 26
 1 -6 -5 37446 732.397 29
 -1 6 5 39309.8 893.95 27
 -1 6 5 36549.1 665.933 30
 1 -6 -5 36675.9 1000.74 28
 1 -6 -4 51555.6 1226.63 95
 -1 6 4 54122.1 1042.83 97
 -1 -6 4 56853.5 1378.02 7
 -1 6 4 55910.9 1115.47 87
 -1 6 4 51489.2 956.261 20
 1 -6 -4 53787.2 1254.62 21
 1 6 -4 43549.1 1154.35 18
 -1 6 4 53299.8 1072.35 89
 -1 6 4 53014 1085.4 91
 -1 6 4 52786.1 976.331 105
 1 -6 -4 54992.5 1257.98 16
 1 6 -4 48113.8 1224.41 12
 1 6 -4 48210.8 925.706 10
 1 6 -4 53089.1 1072.83 8
 1 -6 -4 51638.8 1032.57 15
 -1 -6 4 53020 1095.36 14
 -1 6 4 54894.4 1025.4 12
 1 6 -4 49340.4 1230.35 11
 1 -6 -4 50915.1 1262.93 22
 1 -6 -4 51911.4 1017.06 24
 -1 6 4 52249.8 1041.47 26
 -1 6 4 50541.6 785.527 30
 1 -6 -4 52240.8 873.333 29
 1 -6 -4 53627.5 1183 28
 -1 6 4 54422.8 1013.88 27
 -1 6 4 57431.8 816.347 32
 1 -6 -4 52272.4 819.742 31
 1 -6 -4 52258.8 1162.62 102
 -1 6 4 46937.3 793.375 98
 1 -6 -4 51523.5 1053.34 100
 -1 6 4 52092.8 979.677 101
 1 -6 -3 78429.8 1456.05 95
 1 6 -3 70886.4 1368.12 97
 1 -6 -3 77703.8 1355.15 94
 -1 6 3 75681.2 1227.62 97
 1 -6 -3 74120.3 1380.7 93
 -1 -6 3 77858.7 1594.63 7
 1 -6 -3 76632.7 1312.93 88
 -1 6 3 76653.9 1293.37 87
 1 -6 -3 75924.2 1294.79 85
 -1 6 3 72043.4 1171.05 20
 1 6 -3 67577.2 1350.47 18
 1 -6 -3 77283.1 1503.12 21
 -1 6 3 70495.7 1038.53 18
 1 -6 -3 76167.1 1301.26 90
 -1 6 3 77491.3 1293.56 89
 -1 6 3 74416.6 1276.07 91
 1 6 -3 62206.1 1392.99 105
 -1 6 3 77455.1 1148.33 105
 1 -6 -3 75549.8 1483.52 16
 1 6 -3 74700.2 1293.25 8
 1 6 -3 72018 1424.27 12
 -1 -6 3 73381.6 1276.93 14
 1 6 -3 72671.9 1094.27 10
 -1 6 3 75026.3 1179.48 12
 1 6 -3 73678 1463.41 11
 1 -6 -3 71396.5 1235.55 24
 1 -6 -3 75501.6 1487.35 22
 -1 6 3 72521.3 1210.27 26
 1 -6 -3 72318.8 1079.05 29
 -1 6 3 76187.7 1177.35 27
 1 -6 -3 75640.7 1400.99 28
 1 -6 -3 73698.9 1020.64 31
 -1 -6 3 72592.7 1014.52 31
 -1 6 3 85394.2 1014.74 32
 1 -6 -3 74812.1 1394.8 102
 -1 6 3 74019.4 1198.33 101
 1 -6 -3 75172.6 1292.82 100
 -1 6 3 69031.1 1060.79 98
 1 -6 -2 30740 784.021 93
 -1 -6 2 29597.8 556.852 94
 -1 -6 2 28968.5 574.039 93
 -1 6 2 32205.4 700.596 97
 1 -6 -2 32468.9 728.394 95
 1 -6 -2 31941.5 764.878 94
 1 6 -2 32463 819.984 97
 -1 -6 2 33488.1 951.044 7
 -1 -6 2 30724.7 542.07 85
 1 -6 -2 31501.1 728.553 85
 1 -6 -2 31670.5 735.812 88
 -1 -6 2 31119.5 553.631 88
 -1 6 2 32699.7 734.046 87
 1 -6 -2 34353.5 927.778 21
 -1 6 2 32990.5 712.585 20
 1 6 -2 34144.3 775.942 18
 -1 6 2 32762.1 729.295 89
 1 -6 -2 32313.9 737.311 90
 -1 -6 2 30280.2 541.688 90
 -1 6 2 31682.2 721.117 91
 -1 6 2 31317.4 616.938 105
 1 6 -2 30872.6 832.406 105
 1 6 -2 34587 851.018 12
 1 -6 -2 30920.2 886.528 16
 1 6 -2 33654.5 874.094 11
 -1 6 2 32294.3 657.79 12
 -1 -6 2 31939.8 733.026 14
 1 -6 -2 30537.6 733.44 24
 1 -6 -2 33539.2 808.175 22
 -1 6 2 31421.3 698.913 26
 -1 6 2 31489.8 641.188 27
 1 -6 -2 31326.9 829.873 28
 1 6 -2 33309.2 816.764 27
 1 -6 -2 31437.9 576.946 31
 -1 6 2 33955.6 515.992 32
 -1 -6 2 30226.3 558.979 31
 -1 6 2 30880.9 650.988 98
 1 -6 -2 30932.4 758.072 100
 -1 6 2 31728.3 704.451 101
 1 -6 -1 110993 1569.8 94
 -1 6 1 110131 1507.08 97
 1 -6 -1 110244 1624.57 93
 -1 -6 1 108584 1453.39 94
 1 -6 -1 100828 1326.24 95
 1 6 -1 115301 1689.82 97
 -1 -6 1 119018 1968.74 7
 -1 -6 1 110492 1432.94 88
 -1 6 1 120040 1564.66 87
 1 -6 -1 112377 1538.93 85
 1 -6 -1 114539 1553.12 88
 -1 -6 1 110408 1415.44 85
 1 6 -1 118042 1488.28 87
 1 6 -1 116361 1538.1 18
 1 -6 -1 112784 1862.99 21
 1 -6 -1 109538 1852.43 16
 -1 -6 1 108948 1411.48 90
 -1 6 1 116887 1534.14 89
 1 -6 -1 114605 1540.98 90
 1 6 -1 112235 1423.02 91
 -1 6 1 118611 1552.38 91
 1 6 -1 110996 1423.38 89
 -1 6 1 109336 1368.12 105
 1 6 -1 120134 1677.69 105
 1 6 -1 110615 1588.08 8
 1 6 -1 121426 1686.84 12
 1 -6 -1 120133 1473.69 14
 1 6 -1 123697 1776.27 11
 -1 -6 1 111386 1562.54 14
 -1 6 1 110960 1429.21 12
 -1 6 1 109548 1516.81 26
 -1 -6 1 109285 1633.99 24
 1 -6 -1 105396 1454.79 22
 -1 6 1 109683 1404.36 27
 1 -6 -1 107717 1762.27 28
 1 6 -1 115927 1640.7 27
 1 -6 -1 112001 1371.03 31
 -1 -6 1 108422 1340.72 31
 1 -6 -1 102924 1712.52 102
 -1 -6 1 114160 1710.47 102
 1 6 0 27323.8 682.817 97
 -1 6 0 25696.9 591.71 97
 1 -6 0 25397.5 590.851 94
 -1 -6 0 24577.6 602.514 94
 1 -6 0 25316.4 613.537 93
 -1 6 0 26335.3 563.499 89
 -1 -6 0 26056.2 586.161 90
 1 6 0 25936.5 591.063 91
 1 -6 0 26074.3 574.242 90
 1 6 0 25553.7 588.881 89
 -1 -6 0 23858.7 591.2 21
 1 6 0 25263.1 566.28 18
 -1 -6 0 25549.6 667.221 16
 1 -6 0 26370.5 770.788 21
 1 6 0 26835.3 629.67 87
 -1 -6 0 25415.3 578.022 85
 -1 -6 0 25806.3 594.268 88
 -1 6 0 26799.2 565.448 87
 1 -6 0 26697.4 584.484 88
 -1 -6 0 28477.2 871.194 7
 1 6 0 26826.3 637.867 105
 -1 6 0 24873.4 489.161 105
 -1 6 0 25540 531.542 12
 1 6 0 28318.5 665.989 12
 -1 -6 0 25973.1 598.789 14
 1 6 0 25348.7 609.044 8
 1 -6 0 26302.6 604.663 14
 1 -6 0 22850.9 492.636 22
 1 6 0 25817.1 663.266 26
 -1 6 0 25573.6 596.768 26
 1 -6 0 25869.5 766.516 28
 -1 6 0 24395.9 504.06 27
 1 6 0 25675.4 627.576 27
 -1 -6 0 25040.8 627.231 28
 1 6 0 25895.7 470.733 32
 -1 -6 0 25073.1 493.687 31
 -1 -6 0 24714 664.828 100
 -1 -6 0 26580.3 701.951 102
 -1 6 0 26336.5 638.768 101
 1 -6 0 25040.6 739.951 102
 -1 6 -1 14944.7 446.046 97
 1 -6 1 14159.2 389.955 94
 1 6 1 14095.3 470.918 97
 -1 -6 -1 13978.6 473.747 94
 1 -6 1 13184.7 396.023 93
 1 6 1 13712.4 418.474 84
 -1 6 -1 12227.2 343.35 92
 1 6 1 14233.5 457.003 89
 1 6 1 14580.7 459.064 91
 1 -6 1 13990.6 373.546 90
 -1 -6 -1 14432 455.906 90
 -1 6 -1 13575.7 343.662 89
 1 6 1 14139.5 412.628 18
 -1 -6 -1 14647.2 498.26 21
 1 -6 1 13039.6 425.698 86
 -1 -6 -1 13864.5 448.452 85
 1 -6 1 14302.7 380.07 88
 -1 6 -1 14167.9 346.613 87
 1 6 1 14227.8 480.333 87
 -1 -6 -1 14290.1 462.691 88
 -1 -6 -1 14957.9 657.975 7
 1 6 1 13997.4 443.457 105
 -1 -6 -1 13915.4 466.064 106
 1 6 1 13816.7 448.825 12
 -1 6 -1 14737.8 395.156 12
 -1 6 -1 14806 486.753 11
 -1 -6 -1 14867.5 522.109 16
 -1 -6 -1 14660.9 405.894 14
 1 -6 1 15420.7 471.4 14
 1 6 1 13793.4 419.368 8
 1 6 1 13886.7 465.929 26
 -1 -6 -1 14554.3 500.66 24
 -1 6 -1 14326.1 438.224 26
 -1 -6 -1 13908.2 461.303 28
 1 -6 1 14208.2 547.496 28
 1 6 1 13702.5 445.568 27
 1 6 1 14147.8 332.345 32
 1 -6 1 13874.7 375.202 31
 -1 -6 -1 15240.5 525.515 102
 -1 6 -1 14240.7 457.942 101
 1 6 1 14271.6 450.491 101
 -1 6 -2 69570.6 1123.39 97
 -1 -6 -2 68880.4 1248.23 94
 1 6 2 66204.1 1164.51 97
 1 6 2 65082.3 1117.04 84
 1 6 2 69691.6 1202.47 91
 1 6 2 69047.4 1203.57 89
 -1 -6 -2 68881.9 1199.04 90
 -1 -6 -2 69450.5 1261 21
 1 6 2 65243.1 1073.49 20
 1 6 2 67591.4 1092.82 18
 -1 -6 -2 70756.9 1227.74 88
 -1 -6 -2 69674.1 1204.59 85
 1 6 2 69492.4 1265.27 87
 1 -6 2 74954 1546.57 7
 -1 -6 -2 67960.4 1163.38 106
 1 6 2 68041.8 1139.05 105
 -1 -6 -2 67361.6 1249.55 15
 1 6 2 62792 1012.49 8
 -1 6 -2 71500.8 1252.22 11
 -1 -6 -2 70367.6 1292.12 16
 -1 6 -2 70678.2 1072.06 12
 1 -6 2 72084.9 1207.06 14
 1 6 2 68844.8 1159.55 12
 1 6 2 64762 1148.74 26
 -1 -6 -2 71321 1251.58 24
 -1 -6 -2 67970.2 1201.45 28
 1 6 2 66530.6 1145.59 27
 -1 -6 -2 68998.5 984.729 31
 1 6 2 69060.4 931.71 32
 -1 -6 -2 68304.5 1261.95 100
 -1 -6 -2 70141.6 1299.54 102
 1 6 2 67478.4 1097.47 101
 -1 6 -3 39367.1 830.736 97
 1 6 3 40049.3 920.115 89
 1 6 3 40669.9 917.649 91
 1 6 3 38113 747.295 20
 1 6 3 39209.9 824.209 18
 -1 -6 -3 38952 950.642 21
 1 6 3 40325.8 969.153 87
 1 6 3 38936.7 857.003 84
 1 -6 3 42632.5 1178.78 7
 1 6 3 38404.2 768.103 101
 -1 -6 -3 38502.5 935.732 100
 -1 -6 -3 39890.1 989.007 102
 -1 -6 -3 40053.3 983.552 16
 -1 6 -3 39045 812.635 12
 -1 -6 -3 38523 929.488 15
 1 -6 3 40096.6 893.688 14
 -1 6 -3 39086.2 937.383 11
 1 6 3 40975 880.489 12
 -1 -6 -3 38251.2 837.578 106
 1 6 3 40856.5 868.941 105
 1 6 3 36339.2 620.238 30
 -1 -6 -3 38256.9 910.356 28
 1 6 3 38445.7 857.481 27
 -1 -6 -3 39706.5 709.055 31
 1 6 3 41859 689.772 32
 -1 -6 -3 38496.7 910.685 24
 -1 -6 -4 81889.8 1596.5 16
 -1 6 -4 75472 1482.97 11
 1 6 4 82651.3 1434.51 12
 -1 -6 -4 82394.4 1515.94 15
 1 -6 4 87570 1846.05 7
 -1 -6 -4 82609.6 1195.28 133
 -1 -6 -4 83393.5 1194.32 135
 1 6 4 80835.4 1115.72 72
 1 6 4 95051.2 1225.32 32
 -1 -6 -4 79783 1171.51 31
 -1 -6 -4 78765.8 1545.03 21
 1 6 4 78194.1 1171.85 20
 1 6 4 83678 1382.26 18
 1 6 4 83278.5 1168.13 129
 -1 -6 -4 84214 1198.76 123
 -1 -6 -4 83789 1194.12 121
 1 6 4 80968.6 1154.59 119
 -1 -6 -4 83709.8 1198.17 122
 1 6 4 82040.5 1156.22 118
 1 6 4 82408.2 1164.4 116
 -1 -6 -4 83076.2 1188.6 111
 -1 -6 -4 80094.9 1340.06 106
 1 6 4 83091.3 1415.94 105
 1 6 4 82373.5 1143.72 107
 1 6 4 80820 1222.55 101
 -1 -6 -4 81799.7 1521.83 100
 -1 -6 -4 80484 1593.14 102
 -1 -6 -4 83462.4 1627.62 93
 -1 -6 -4 85395.9 1588.16 94
 -1 6 -4 77572.7 1319.14 97
 -1 -6 -4 85092.3 1523.75 90
 1 6 4 83141.9 1479.41 91
 1 6 4 85983.6 1515.21 89
 -1 -6 -4 86609.5 1546.23 88
 -1 -6 -4 86166.5 1527.58 85
 1 6 4 83071.2 1521.05 87
 1 6 4 81513.6 1141.27 80
 1 6 4 79198.7 1404.13 84
 -1 -6 -4 83952.4 1196.34 83
 1 6 4 80222.8 1410 26
 -1 -6 -4 82272.5 1468.95 24
 1 -6 4 75164.5 1230.17 71
 1 6 4 80401.4 1113.09 66
 1 -6 4 78365.3 1159.47 67
 1 -6 4 81695.8 1125.23 53
 -1 -6 -4 83431.1 1237.39 61
 -1 -6 -4 82255.5 1197.66 62
 1 -6 4 80510.7 1147.13 63
 1 6 4 84289 1435.86 27
 -1 -6 -4 80165.2 1518.58 28
 1 6 4 79716.4 1070.96 30
 -1 -6 -4 81295.7 1179.06 47
 1 -6 4 80342.3 1122.14 48
 -1 -6 -5 422.785 88.3653 133
 -1 -6 -5 423.322 87.0354 135
 1 -6 5 591.522 92.9812 136
 1 -6 5 815.939 101.711 134
 1 6 5 422.267 80.8466 72
 -1 -6 -5 484.09 87.3302 31
 1 6 5 588.04 97.2828 32
 -1 -6 -5 422.235 134.11 21
 1 6 5 389.65 100.286 18
 1 6 5 515.689 87.2635 130
 -1 -6 -5 454.608 86.0891 123
 -1 -6 -5 462.759 86.6166 125
 1 6 5 558.815 86.8594 124
 -1 -6 -5 456.034 84.4454 122
 -1 -6 -5 514.748 89.0879 121
 1 -6 5 491.364 89.4646 63
 1 6 5 404.516 73.3347 58
 -1 -6 -5 409.167 95.9519 61
 -1 -6 -5 734.163 109.034 62
 -1 -6 -5 497.303 95.644 109
 1 -6 5 460.584 76.2669 110
 1 -6 5 510.72 82.8129 112
 -1 -6 -5 509.206 90.9377 111
 -1 -6 -5 437.932 96.2755 106
 1 6 5 502.332 121.839 105
 1 6 5 527.638 88.5256 107
 -1 -6 -5 417.323 120.126 100
 -1 -6 -5 525.309 128.568 94
 1 6 5 527.534 121.729 97
 -1 -6 -5 631.047 148.917 93
 -1 -6 -5 466.928 118.695 90
 1 -6 5 828.748 114.496 40
 1 -6 5 485.335 100.23 41
 -1 -6 -5 581.906 133.839 88
 1 6 5 436.226 76.7115 81
 1 -6 5 654.852 99.9101 79
 -1 -6 -5 521.2 125.611 85
 1 6 5 665.366 95.6441 80
 -1 -6 -5 588.296 99.3342 83
 1 6 5 495.881 120.872 26
 -1 -6 -5 482.948 117.934 24
 1 -6 5 499.599 120.439 14
 -1 -6 -5 638.839 157.674 16
 -1 -6 -5 581.835 135.856 15
 1 6 5 607.736 127.151 12
 -1 6 -5 641.68 121.712 8
 -1 6 -5 411.354 127.638 11
 1 6 5 414.4 71.68 55
 1 -6 5 588.434 88.0549 53
 1 -6 5 628.972 100.67 54
 1 -6 5 491.848 80.6352 57
 1 -6 5 427.61 71.6301 52
 -1 -6 -5 501.775 134.162 28
 1 6 5 552.323 80.4487 30
 1 6 5 541.477 126.705 27
 1 -6 5 684.139 106.229 67
 1 6 5 412.143 79.6051 69
 1 -6 5 666.559 119.141 71
 1 6 5 675.737 96.7063 66
 1 -6 5 484.578 82.0526 48
 1 6 5 488.858 82.7535 49
 1 -6 5 541.743 107.723 50
 1 -6 5 597.307 85.2691 46
 -1 -6 -5 465.63 88.891 47
 -1 6 -6 292.863 115.325 11
 -1 -6 -6 695.711 168.924 16
 1 6 6 625.451 143.233 12
 -1 6 -6 713.151 118.835 13
 -1 -6 -6 588.539 138.89 15
 1 -6 6 517.987 87.7301 136
 -1 -6 -6 492.221 98.606 133
 1 -6 6 540.807 90.2691 134
 -1 -6 -6 634.856 104.24 135
 1 6 6 1239.7 125.502 72
 1 6 6 556.934 101.308 32
 -1 -6 -6 560.169 153.968 21
 1 6 6 889.543 113.15 129
 -1 -6 -6 453.089 92.9209 125
 -1 -6 -6 529.281 98.1678 123
 1 6 6 682.996 97.5694 124
 -1 -6 -6 438.181 94.1074 121
 -1 -6 -6 450.972 94.0122 122
 1 6 6 574.624 98.8735 119
 1 6 6 902.739 116.052 115
 1 6 6 834.532 109.126 116
 1 6 6 768.078 106.643 118
 -1 -6 -6 503.53 96.9883 111
 1 -6 6 509.355 86.0592 110
 -1 -6 -6 472.341 100.969 109
 1 -6 6 613.489 94.9936 112
 1 6 6 787.571 107.323 107
 1 6 6 705.149 143.364 105
 -1 -6 -6 576.25 160.626 102
 -1 -6 -6 641.218 149.564 100
 -1 -6 -6 515.91 135.872 94
 1 6 6 637.614 140.113 97
 -1 -6 -6 565.64 138.491 90
 -1 -6 -6 664.906 162.059 93
 1 6 6 801.128 151.003 91
 1 6 6 781.767 149.846 89
 1 -6 6 575.133 100.409 40
 1 -6 6 546.448 110.827 41
 1 6 6 583.051 134.125 87
 -1 -6 -6 383.217 120.227 88
 1 -6 6 484.799 96.9056 79
 1 6 6 633.868 99.8462 80
 -1 -6 -6 467.66 92.5653 83
 1 6 6 696.327 99.4466 81
 -1 -6 -6 454.8 129.222 85
 1 6 6 764.775 146.782 26
 -1 -6 -6 779.252 146.333 24
 1 6 6 628.628 100.64 66
 1 -6 6 655.496 130.278 71
 1 6 6 586.109 94.1553 69
 1 -6 6 539.178 106.69 67
 1 6 6 571.477 85.9914 55
 1 -6 6 632.346 84.7 56
 1 -6 6 859.272 107.759 57
 1 -6 6 450.042 73.0373 52
 1 -6 6 842.236 100.993 53
 1 -6 6 536.463 90.8035 54
 -1 -6 -6 567.197 107.64 61
 1 6 6 520.114 86.5312 58
 -1 -6 -6 509.856 101.009 62
 1 -6 6 569.448 97.4851 63
 1 6 6 603.15 139.887 27
 1 6 6 608.04 86.0683 30
 -1 -6 -6 505.749 144.582 28
 -1 -6 -6 441.034 90.1344 31
 1 6 6 471.339 87.4368 49
 1 -6 6 542.479 87.8137 46
 1 -6 6 497.221 82.9534 48
 1 -6 6 551.706 104.746 50
 -1 -6 -6 649.273 103.153 47
 -1 -6 -7 3819.68 386.784 16
 -1 -6 -7 3865.64 320.255 15
 -1 -6 -7 3701.97 237.99 133
 1 -6 7 4226.17 210.976 136
 -1 -6 -7 4049.38 242.45 135
 1 -6 7 3794.11 217.886 134
 1 6 7 3447.65 214.029 72
 1 6 7 3838.73 232.871 32
 -1 -6 -7 3784.03 227.257 31
 -1 -6 -7 3783.91 377.309 21
 1 6 7 3910.85 226.47 129
 1 6 7 3797.57 210.867 124
 -1 -6 -7 3887.24 239.78 123
 -1 -6 -7 3896.78 241.339 125
 -1 -6 -7 3581.84 229.492 122
 1 6 7 3566.16 218.715 119
 -1 -6 -7 3935.39 239.195 121
 1 6 7 3680.65 218.907 118
 1 6 7 3725.34 222.143 115
 1 6 7 3625.65 218.709 116
 1 -6 7 3865.51 209.814 112
 -1 -6 -7 3824.4 235.363 111
 1 -6 7 3568.61 210.003 113
 -1 -6 -7 4099.77 266.125 109
 1 -6 7 3463.52 202.537 110
 1 6 7 4039.23 223.785 107
 1 6 7 3820.3 315.784 105
 1 6 7 4044.55 322.264 97
 -1 -6 -7 3352.5 353.451 102
 -1 -6 -7 4420.1 359.737 100
 -1 -6 -7 3322.36 343.662 93
 -1 -6 -7 3362.14 330.383 94
 1 6 7 3728.52 309.071 89
 -1 -6 -7 3619.93 323.57 90
 1 6 7 3553.55 307.856 91
 1 -6 7 3493.33 231.784 41
 1 -6 7 3515.56 208.601 40
 -1 -6 -7 3390.68 311.045 85
 -1 -6 -7 3540.91 322.933 88
 1 6 7 3525.61 307.332 87
 1 -6 7 3655.76 252.107 71
 1 6 7 3876.01 221.23 69
 1 -6 7 3801.52 228.266 67
 1 6 7 3706.72 222.287 66
 1 -6 7 3870.12 217.497 50
 1 -6 7 3670.03 210.467 46
 1 -6 7 3462.91 193.008 48
 -1 -6 -7 3512.26 228.943 47
 1 6 7 3801.16 216.086 49
 -1 -6 -7 3532.23 289.004 24
 1 6 7 3964.74 320.085 26
 1 6 7 3594.95 208.083 58
 -1 -6 -7 3816.74 252.181 61
 1 -6 7 3518.63 221.47 63
 -1 -6 -7 3748.21 232.595 62
 1 6 7 3574.95 198.322 55
 1 -6 7 3788.41 211.495 57
 1 -6 7 3591.56 187.444 56
 1 -6 7 3463.44 201.501 54
 1 -6 7 3517.54 195.054 53
 1 6 7 3607.85 182.459 30
 1 6 7 3481.22 303.792 27
 -1 -6 -7 3525.54 351.374 28
 1 6 7 3812.19 207.486 81
 1 -6 7 3778.45 234.306 79
 -1 -6 -7 3688.21 221.839 83
 -1 -6 -8 29405.6 681.618 121
 1 6 8 30020.8 628.386 115
 1 6 8 29666.8 624.283 116
 1 6 8 28969.6 611.721 118
 -1 -6 -8 30410.3 731.011 109
 -1 -6 -8 29705.3 688.081 111
 1 -6 8 30241.8 627.067 110
 1 -6 8 29810.6 626.756 113
 1 -6 8 29277.5 581.218 112
 1 6 8 29897.3 619.643 107
 -1 -6 -8 25704.6 847.848 100
 -1 -6 -8 28539.5 1024.92 102
 1 6 8 29866.3 614.017 49
 1 -6 8 21291.7 490.311 50
 1 -6 8 30047.4 630.062 46
 1 -6 8 29170.2 556.246 48
 -1 -6 -8 28673.2 1055.6 21
 1 -6 8 28078.2 644.437 41
 1 -6 8 26727.1 567.822 40
 1 6 8 28963.1 584.564 124
 -1 -6 -8 29868.1 690.216 122
 -1 -6 -8 29999 694.854 123
 -1 -6 -8 28516.1 677.076 125
 -1 -6 -8 28805.5 607.962 83
 1 6 8 27875 558.924 81
 1 6 8 28233.3 634.55 80
 1 -6 8 30695.5 671.292 79
 1 6 8 29957.2 665.647 32
 -1 -6 -8 28356.9 616.89 31
 -1 -6 -8 28817.7 636.483 62
 1 6 8 28768.3 619.044 58
 -1 -6 -8 30079.1 703.223 61
 1 -6 8 30207 643.401 63
 1 6 8 28842.2 636.833 72
 -1 -6 -8 30694.6 767.453 74
 1 6 8 29309.1 643.75 66
 1 -6 8 32127.8 693.248 71
 1 6 8 30555.2 632.395 69
 1 6 8 28839.7 616.105 129
 -1 -6 -8 28621.5 1068.33 16
 1 -6 8 28393.1 557.238 56
 1 -6 8 30094.8 597.901 54
 1 -6 8 30265.2 623.57 57
 1 6 8 28015.3 587.091 55
 1 -6 8 30944 645.46 134
 1 -6 8 28802.4 562.291 136
 -1 -6 -8 27384.2 670.787 29
 1 6 8 30817.5 869.866 26
 1 6 8 29900.9 891.444 27
 -1 -6 -8 29151.9 1023.41 28
 1 6 9 14919.9 356.226 107
 1 -6 9 15417.8 390.329 134
 -1 -6 -9 15670.9 490.374 74
 1 6 9 15537.4 408.972 32
 -1 -6 -9 15719.3 451.926 122
 -1 -6 -9 14959.4 440.951 125
 -1 -6 -9 15744.1 450.672 123
 1 -6 9 12925.1 345.835 41
 1 -6 9 15165.5 397.157 79
 1 6 9 14852.6 387.912 80
 -1 -6 -9 15749.6 451.087 121
 1 -6 9 14683.1 365.578 113
 -1 -6 -9 16016.3 462.894 109
 1 -6 9 15074.5 374.481 110
 -1 -6 -9 15306.8 442.516 111
 1 6 9 14810.5 351.662 129
 1 -6 9 15160.1 339.068 54
 1 6 9 14277.5 348.243 55
 1 -6 9 15344.3 372.802 57
 1 6 9 14932.8 353.971 118
 1 6 9 15376.7 360.18 115
 1 6 9 15149.5 357.94 116
 -1 -6 -9 14668.1 407.869 61
 1 6 9 14488.5 353.794 69
 1 6 9 13810.9 498.705 26
 -1 -6 -9 14373.1 443.265 29
 -1 -6 -9 15219.1 701.413 28
 1 -6 9 15125.5 380.545 46
 1 6 9 14908.5 350.843 49
 1 -6 10 8535.37 253.003 79
 1 -6 10 8677.74 256.187 46
 1 6 10 7852.94 217.954 45
 -1 -6 -10 8665.22 332.874 74
 1 6 10 8429.67 269.452 32
 -1 -6 -10 9029.22 304.598 109
 1 -6 10 9002.39 260.788 110
 1 6 11 8595.54 195.636 72
 -1 -6 -11 8224.05 241.896 74
 1 6 11 9220.25 204.1 117
 1 6 11 8799.31 197.533 66
 -1 -6 -11 9923.84 309.277 68
 -1 -6 -11 9892.27 295.245 38
 1 6 11 8610.1 201.888 41
 -1 -6 -11 10330.2 300.076 131
 1 -7 -11 9251.53 318.387 38
 -1 7 11 7095.48 165.359 69
 1 -7 -11 8296.02 286.333 68
 -1 7 11 7620.4 179.005 66
 1 -7 -11 8771.72 292.066 131
 1 -7 -11 6870.26 234.17 128
 -1 7 11 6168.21 143.841 117
 1 -7 -10 17646.6 468.965 122
 -1 7 10 16574.9 354.455 124
 1 -7 -10 16769.4 450.959 125
 -1 -7 10 16937.9 375.364 40
 -1 -7 10 17446.3 398.539 41
 1 -7 -10 16286.4 447.809 120
 1 -7 -10 18107.5 466.5 121
 -1 7 10 16943.8 348.604 132
 -1 7 10 16092.1 339.494 81
 -1 7 10 17352.3 379.233 72
 1 -7 -10 17625.9 465.377 74
 1 -7 -10 18600.1 553.105 38
 -1 7 10 16580.7 368.324 66
 1 -7 -10 18659.9 544.733 68
 -1 7 10 16607.9 372.746 69
 1 -7 -10 16886.2 416.569 109
 -1 7 10 17090.1 364.935 49
 -1 7 10 17108.9 351.688 115
 -1 7 10 16441.7 344.28 116
 -1 7 10 16958.7 365.278 107
 1 -7 -10 18680.9 512.047 131
 -1 7 10 16966.6 344.391 129
 1 -7 -10 17395.4 468.225 128
 -1 7 9 203.597 62.7073 107
 -1 7 9 33.3686 74.0132 26
 -1 7 9 106.071 54.4567 49
 -1 -7 9 215.901 59.2342 48
 1 -7 -9 102.709 67.5009 122
 1 -7 -9 174.716 74.0418 120
 1 -7 -9 162.753 73.5089 121
 -1 -7 9 120.895 72.019 40
 -1 -7 9 24.4215 67.7104 41
 -1 7 9 75.1194 45.4779 30
 1 -7 -9 121.229 95.6056 29
 -1 7 9 15.0971 53.1871 81
 -1 -7 9 75.9204 68.1173 79
 1 -7 -9 56.7386 73.7347 74
 1 -7 -9 113.239 152.997 73
 -1 7 9 81.3581 56.1045 72
 -1 7 9 80.4973 54.0435 32
 -1 7 9 45.6987 52.6899 66
 -1 7 9 48.2893 55.9361 69
 1 -7 -9 29.9432 85.5465 68
 -1 7 9 84.1049 54.6231 132
 1 -7 -9 129.816 68.5992 125
 -1 7 9 30.7564 50.1212 124
 1 -7 -9 118.624 64.9188 123
 1 -7 -9 83.3776 62.7307 111
 -1 -7 9 9.34461 18.7371 112
 1 -7 -9 41.4877 58.4479 109
 -1 -7 9 -17.7881 35.7456 113
 -1 7 9 74.0935 53.1428 129
 -1 7 9 62.767 49.223 115
 -1 7 9 129.047 60.3472 118
 -1 7 9 66.1012 53.1512 116
 -1 7 8 2067.01 160.131 124
 1 -7 -8 2487.06 193.008 123
 1 -7 -8 2492.8 193.988 125
 1 -7 -8 2750.92 201.816 122
 1 -7 -8 2574.97 196.763 121
 1 -7 -8 2630.75 200.306 120
 -1 7 8 2162.35 165.981 118
 -1 7 8 1989.67 161.134 116
 -1 7 8 2142.07 166.127 115
 -1 -7 8 2100.84 140.473 110
 1 -7 -8 2236.15 183.938 111
 -1 -7 8 1967.94 155.548 113
 -1 -7 8 2108.65 147.572 112
 1 -7 -8 2219.6 190.133 109
 -1 7 8 1947.09 157.067 107
 1 -7 -8 1978.41 263.688 102
 -1 -7 8 2261.03 161.528 46
 -1 -7 8 2105.99 154.181 48
 -1 7 8 2363.72 169.997 49
 -1 -7 8 1053.73 120.429 45
 1 -7 -8 1968.38 311.412 21
 -1 -7 8 1937.91 188.911 41
 -1 -7 8 1944.24 186.096 40
 -1 7 8 -5.09714 21.8597 82
 -1 7 8 2090.33 159.901 81
 -1 -7 8 2267.05 180.904 79
 -1 7 8 1852.28 157.758 80
 -1 7 8 2054.49 157.345 32
 1 -7 -8 2104.95 194.769 74
 -1 7 8 1937.18 153.617 72
 -1 -7 8 1991.7 152.271 76
 -1 7 8 2181.3 167.747 129
 -1 7 8 1795.76 144.847 66
 1 -7 -8 2309.72 227.526 68
 -1 -7 8 1718.75 138.283 71
 -1 -7 8 1934.69 137.804 52
 -1 -7 8 -2.43896 16.4877 57
 -1 -7 8 2149.27 160.993 63
 1 -7 -8 1956.14 153.914 61
 -1 7 8 2114.1 152.917 30
 1 -7 -8 1818.12 203.582 29
 -1 -7 8 2021.71 139.257 134
 -1 7 8 2254.32 169.054 132
 -1 -7 7 88476.4 1195.11 134
 -1 7 7 92120.9 1340.32 129
 1 -7 -7 93202.2 1399.72 122
 -1 7 7 92693.8 1299.8 124
 1 -7 -7 90128.6 1384.74 123
 1 -7 -7 91150.2 1386.92 125
 1 -7 -7 92816.8 1389.22 121
 -1 7 7 93441.4 1343.73 118
 -1 7 7 92374 1345.19 115
 -1 7 7 91991 1347.48 116
 1 -7 -7 95337.9 1440.28 109
 -1 -7 7 88573.9 1258.82 112
 -1 -7 7 88784.6 1183.59 110
 1 -7 -7 91536.5 1385.6 111
 -1 -7 7 92114.5 1299.58 113
 -1 -7 7 87955.1 1257.41 52
 -1 -7 7 86366.1 1193.86 53
 1 -7 -7 89198.4 1854.24 102
 -1 7 7 90341.3 1669.28 97
 1 -7 -7 82355.9 1855.46 93
 1 -7 -7 85473.4 1789.6 94
 1 -7 -7 89574.3 1771.91 90
 -1 7 7 86390.5 1683.03 89
 -1 7 7 77226.7 1653.36 92
 -1 -7 7 83691.5 1426.87 40
 -1 -7 7 94694.8 1496.65 41
 1 -7 -7 94199.9 1478.52 74
 -1 7 7 89046.1 1273.29 72
 -1 -7 7 86683.1 1307.03 76
 1 -7 -7 81682.6 1958.79 86
 -1 7 7 89085.8 1707.91 87
 1 -7 -7 89503.7 1781.48 88
 -1 7 7 93173.3 1308.29 81
 -1 7 7 89005.3 1224 82
 1 -7 -7 88141.6 1284.61 83
 -1 -7 7 97839.3 1402.06 79
 -1 7 7 90779.8 1332.7 80
 1 -7 -7 88608.3 1257.52 31
 -1 7 7 93576.6 1299.45 32
 1 -7 -7 92909.9 2113.05 21
 -1 7 7 94229.5 1705.66 26
 -1 -7 7 88191.7 1340.48 71
 -1 7 7 89970.8 1275.33 66
 -1 7 7 92011.9 1306.3 69
 1 -7 -7 89165.7 1321.38 61
 1 -7 -7 89619.1 1289.78 62
 -1 -7 7 94356.3 1313.25 63
 1 -7 -7 92010.1 1941.55 28
 -1 7 7 93945.9 1288.74 30
 -1 7 7 89092.6 1612.07 27
 1 -7 -7 88946.4 1499.95 29
 -1 -7 7 88503.8 1672.72 14
 1 -7 -7 92819.3 2100.04 16
 -1 -7 7 93606.9 1346.66 45
 -1 -7 7 88279.9 1296.75 48
 -1 -7 7 92264.8 1263.16 46
 1 -7 -6 67422.1 1122.02 123
 1 -7 -6 66891.8 1117.68 125
 1 -7 -6 66677.7 1115.31 122
 1 -7 -6 66910.5 1116.88 121
 1 -7 -6 62426.6 1180.64 29
 -1 7 6 64738.9 1294.21 27
 1 -7 -6 64856.5 1570.7 28
 -1 7 6 66448.3 1023.83 30
 -1 -7 6 63770 1016.25 113
 1 -7 -6 66847.3 1112.33 111
 1 -7 -6 67101.7 1139.9 109
 -1 -7 6 62399.2 1004.68 112
 -1 7 6 65932.1 1059.44 107
 1 7 -6 47273.4 1366.84 105
 -1 7 6 62297.8 1236.18 105
 1 -7 -6 60895 1307.1 100
 1 -7 -6 65248 1519.33 102
 -1 7 6 64155.4 1212.08 101
 1 7 -6 55026.2 1326.73 97
 1 -7 -6 64489 1499.08 94
 1 -7 -6 62217.6 1544.39 93
 -1 7 6 66359.1 1356.26 97
 1 -7 -6 66136.7 1461.28 90
 -1 -7 6 60843.7 1171.24 40
 -1 -7 6 67120.9 1209.95 41
 -1 -7 6 61165.3 1069.78 76
 -1 7 6 64994 1008.75 72
 1 -7 -6 67461.3 1179.37 74
 1 -7 -6 64869.2 1458.03 88
 -1 -7 6 68974.8 1118.29 79
 -1 7 6 66269.6 1055.17 80
 -1 7 6 65822.6 1032.62 81
 1 -7 -6 64686 1057.61 83
 1 -7 -6 65061.5 1031.35 31
 -1 7 6 67395.7 1023.15 32
 -1 -7 6 62441.3 940.946 34
 -1 7 6 63312.1 927.695 36
 -1 7 6 61963.4 1136.97 20
 1 -7 -6 64999.2 1695.95 21
 -1 7 6 66240.4 1366.3 26
 -1 -7 6 63982.7 1029.05 67
 -1 7 6 66768 1035.14 69
 -1 -7 6 65267.2 1129.42 71
 -1 7 6 64968.1 1004.35 66
 -1 -7 6 62522.5 1022.8 52
 -1 -7 6 61934.1 969.26 53
 1 7 -6 55439.7 1397.12 12
 -1 -7 6 65343 1385.89 14
 1 -7 -6 66111.4 1700.33 16
 1 7 -6 58899.4 1495.45 11
 1 -7 -6 64756.4 1067.94 61
 1 -7 -6 65436.3 1054.7 62
 -1 -7 6 64543.4 1035.79 63
 -1 7 6 65405 1041.39 49
 -1 -7 6 64334.8 978.732 46
 -1 -7 6 61974.2 1035.99 48
 -1 7 5 51.5752 55.9109 129
 -1 7 5 1018.72 109.728 124
 1 -7 -5 116.348 64.8167 61
 -1 -7 5 859.203 109.204 63
 -1 -7 5 101.043 48.8575 60
 1 -7 -5 199.803 73.8094 62
 -1 7 5 118.863 63.8995 116
 -1 7 5 89.6162 58.6484 118
 -1 7 5 147.185 66.5248 115
 -1 -7 5 440.426 83.925 112
 1 -7 -5 129.476 70.8724 109
 -1 7 5 224.849 71.7268 107
 -1 7 5 117.506 79.2089 105
 1 7 -5 260.328 144.623 105
 1 -7 -5 106.837 78.6636 100
 -1 7 5 59.4216 61.2602 101
 1 -7 -5 207.018 118.859 102
 1 7 -5 333.396 130.385 97
 -1 7 5 79.0775 77.9068 97
 -1 7 5 110.083 79.9794 89
 -1 -7 5 157.245 102.864 40
 -1 -7 5 291.997 101.751 41
 -1 -7 5 114.021 56.9141 42
 -1 7 5 369.955 77.6515 72
 1 -7 -5 174.989 128.253 73
 -1 -7 5 296.121 90.134 76
 -1 7 5 117.805 85.1088 87
 -1 -7 5 432.395 97.5386 79
 -1 7 5 96.4075 57.28 80
 1 -7 -5 173.953 65.5923 83
 -1 7 5 148.113 59.8449 32
 -1 -7 5 150.567 56.3626 34
 -1 7 5 314.458 88.961 20
 1 -7 -5 137.331 132.02 21
 -1 7 5 108.228 81.8298 26
 1 -7 -5 238.165 84.9724 24
 1 7 -5 74.8363 126.397 11
 1 7 -5 162.697 121.867 12
 1 -7 -5 270.149 155.005 16
 -1 7 5 138.572 77.2407 12
 -1 -7 5 125.837 59.1113 53
 -1 -7 5 149.804 65.5968 52
 1 -7 -5 190.558 94.6096 29
 -1 7 5 142.88 62.0632 30
 1 -7 -5 176.268 66.9037 31
 1 -7 -5 133.629 94.1419 28
 -1 7 5 127.618 84.6898 27
 -1 -7 5 1062.85 141.661 71
 -1 7 5 155.819 62.3697 69
 1 -7 -5 812.094 134.565 68
 -1 7 5 54.732 52.2095 66
 -1 -7 5 167.246 66.3618 67
 -1 7 5 134.197 63.6165 49
 -1 7 4 6693.79 349.836 12
 1 -7 -4 6979.89 499.163 16
 1 7 -4 7011.39 436.771 12
 1 7 -4 7018.54 457.923 11
 -1 -7 4 6500.16 380.638 14
 -1 -7 4 6508.06 304.754 76
 1 -7 -4 7024.85 320.511 74
 -1 7 4 6669.1 246.089 72
 -1 -7 4 6557.72 275.239 33
 1 -7 -4 6887.22 282.158 31
 -1 7 4 7135.75 261.549 32
 -1 -7 4 6408.31 259.679 34
 1 -7 -4 7090.08 505.534 21
 -1 7 4 6382.45 329.948 20
 -1 -7 4 7324.83 287.608 126
 -1 7 4 6926.97 280.563 129
 1 -7 -4 7363.41 299.059 122
 1 -7 -4 7402.63 301.657 123
 1 -7 -4 7173.03 296.318 125
 1 -7 -4 7068.19 292.602 121
 -1 7 4 6529.91 272.745 118
 -1 7 4 6474.36 273.709 116
 -1 7 4 6646.05 276.827 115
 -1 -7 4 6054.15 257.715 112
 1 -7 -4 7375.69 298.262 111
 -1 7 4 6604.1 268.97 107
 1 7 -4 5725.07 410.732 105
 -1 7 4 6770.23 333.6 105
 1 -7 -4 6788.95 389.042 100
 -1 7 4 6741.97 343.434 101
 1 -7 -4 6566.81 432.771 102
 -1 7 4 7019.66 374.035 97
 1 -7 -4 7577.88 438.196 94
 1 -7 -4 7199.36 449.867 93
 1 7 -4 6359.99 410.761 97
 -1 7 4 6579.75 382.909 91
 -1 7 4 6929.76 386.921 89
 1 -7 -4 7211.36 410.182 90
 -1 -7 4 7010.06 343.426 41
 -1 -7 4 6694.23 272.653 42
 -1 -7 4 6560.14 335.516 40
 1 -7 -4 6678.15 257.01 43
 -1 7 4 6943.82 398.062 87
 1 -7 -4 7008.23 403.127 85
 1 -7 -4 7662.81 425.755 88
 -1 7 4 6495.56 255.068 80
 1 -7 -4 6838.87 287.579 83
 -1 -7 4 7085.65 305.353 79
 1 -7 -4 6196.44 354.517 24
 -1 7 4 6852.91 374.837 26
 1 -7 -4 6771.15 350.588 68
 -1 7 4 6493.87 254.962 69
 -1 7 4 6759.54 248.678 66
 -1 -7 4 6371.01 306.797 71
 -1 -7 4 6409.09 279.533 52
 -1 -7 4 6130.22 257.555 53
 -1 -7 4 6674.96 314.824 61
 1 -7 -4 7362.07 298.044 62
 -1 -7 4 6008.64 262.251 63
 1 -7 -4 6566.46 288.156 61
 -1 7 4 6578.44 339.973 27
 -1 7 4 6344.3 252.754 30
 1 -7 -4 6551.96 445.38 28
 1 -7 -4 6471.36 327.998 29
 -1 -7 4 6690.61 280.372 48
 -1 7 4 6837.75 269.127 49
 -1 -7 3 25592.1 957.341 7
 1 -7 -3 23916.4 533.578 135
 -1 -7 3 22857.5 581.447 76
 1 -7 -3 24732.1 605.48 74
 -1 7 3 23770.3 521.587 129
 -1 -7 3 22935.5 526.949 126
 1 -7 -3 24187.7 536.719 121
 -1 7 3 23193.3 515.826 115
 -1 7 3 23681 520.465 118
 -1 7 3 23916.1 525.471 116
 -1 -7 3 22026.6 502.569 112
 1 -7 -3 24166 535.17 111
 1 -7 -3 23770.6 568.239 109
 -1 7 3 23799.4 599.048 105
 -1 7 3 23754.6 505.197 107
 1 7 -3 22917.8 752.368 105
 1 -7 -3 23472.9 730.975 100
 -1 7 3 22900.7 573.47 98
 -1 7 3 23950.1 662.512 101
 -1 7 3 24402.3 685.344 97
 1 -7 -3 23564.2 779.282 93
 1 7 -3 23597.6 762.131 97
 1 -7 -3 22854.5 734.914 94
 1 -7 -3 24810.3 730.771 90
 -1 7 3 24490.2 713.42 91
 -1 7 3 23926.3 696.887 89
 -1 -7 3 23096.9 531.053 42
 -1 -7 3 25382.6 643.219 41
 1 -7 -3 24334.5 732.747 88
 1 -7 -3 24505.1 724.534 85
 -1 7 3 24839.2 723.308 87
 1 -7 -3 23696.6 560.714 61
 1 -7 -3 24166.6 552.812 62
 1 -7 -3 23001.6 540.71 83
 -1 7 3 22909.1 640.811 20
 1 -7 -3 23561.5 891.357 21
 1 7 -3 24483.8 684.118 18
 -1 7 3 27419.9 516.33 32
 -1 -7 3 23121.3 526.988 33
 1 -7 -3 23430.6 539.815 31
 -1 -7 3 22227.4 507.783 34
 1 7 -3 24109.2 727.242 8
 1 -7 -3 24343.1 902.352 16
 1 7 -3 25304.2 784.896 12
 1 7 -3 24880.4 831.325 11
 -1 7 3 24094.6 639.335 12
 -1 -7 3 24201 720.059 14
 1 -7 -3 24964.4 665.425 68
 -1 7 3 23244.6 669.578 26
 1 -7 -3 22717.5 690.831 24
 -1 -7 3 22843.5 524.146 48
 -1 7 3 24246.6 506.656 49
 1 -7 -3 24263.2 538.649 122
 1 -7 -3 24158.4 537.528 123
 1 -7 -3 24491.2 542.471 125
 1 -7 -3 22900.3 812.426 28
 -1 7 3 24178.1 628.558 27
 1 7 -3 23741.9 737.208 27
 1 -7 -2 221518 2736.73 88
 1 -7 -2 220357 2715.84 85
 -1 7 2 225703 2740.94 87
 -1 7 2 214904 2461.01 105
 1 7 -2 226687 2810.9 105
 -1 7 2 213190 2651.03 20
 1 -7 -2 211185 3145.39 16
 1 -7 -2 217675 3161.05 21
 1 7 -2 219881 2585.23 18
 -1 7 2 208256 2541.56 98
 -1 7 2 212171 2665.83 101
 -1 -7 2 208338 2384.66 31
 1 -7 -2 214370 2413.53 31
 -1 7 2 205649 2308.78 30
 -1 7 2 217265 2521.89 27
 1 7 -2 220327 2757.53 27
 1 -7 -2 208551 3006.52 28
 -1 -7 2 228901 3266.77 7
 1 7 -2 222511 2835.43 97
 -1 7 2 216109 2637.8 97
 1 -7 -2 213984 2762.46 94
 1 -7 -2 211665 2834.19 93
 -1 7 2 218520 2557.67 12
 1 7 -2 226024 2977.22 11
 1 7 -2 228415 2821.4 12
 -1 -7 2 216823 2731.35 14
 -1 7 2 214045 2653.04 26
 1 -7 -2 220075 2718.77 90
 -1 7 2 213300 2679.36 89
 -1 7 2 218916 2711.38 91
 1 -7 -1 30027.7 725.9 88
 -1 7 1 31058.6 715.683 87
 -1 -7 1 29835.2 651.23 88
 1 7 -1 30403.1 647.288 87
 -1 -7 1 29128.6 635.414 85
 1 7 -1 29806.8 744.401 105
 1 7 -1 31497.3 810.349 26
 -1 7 1 29437.1 712.304 26
 1 -7 -1 29633.4 898.623 102
 1 7 -1 30492.3 667.084 18
 1 -7 -1 30975.6 940.151 21
 1 -7 -1 30228.4 954.185 16
 1 -7 -1 30528.5 619.792 31
 -1 -7 1 29766.5 597.554 31
 1 -7 -1 29771 910.458 28
 -1 7 1 29940.6 631.098 27
 1 7 -1 31268.5 759.069 27
 -1 -7 1 32463.3 1021.1 7
 -1 -7 1 27232.4 676.146 93
 1 7 -1 32013.5 820.038 97
 -1 -7 1 28563.2 657.697 94
 -1 7 1 30935.3 722.533 97
 1 -7 -1 30059.6 751.938 94
 1 -7 -1 29191.7 772.535 93
 1 7 -1 30149.4 766.726 8
 1 7 -1 30766.1 772.627 12
 -1 -7 1 30112.3 740.145 14
 1 -7 -1 32307.6 687.005 14
 -1 7 1 29750.8 646.539 12
 -1 -7 1 28995.3 635.772 90
 1 7 -1 28604.1 616.939 91
 -1 7 1 30782.3 715.278 89
 1 -7 -1 30773.5 730.374 90
 1 7 -1 28183 610.2 89
 1 -7 0 11620.4 472.038 86
 -1 -7 0 11914.2 418.492 85
 -1 7 0 12504.8 400.114 87
 1 7 0 12950.6 445.917 87
 -1 -7 0 12098.9 430.309 88
 1 -7 0 12760.7 425.565 88
 1 7 0 12855.7 457.199 105
 1 7 0 11670.5 392.383 84
 1 7 0 12231.8 484.489 26
 -1 7 0 12795.8 447.62 26
 1 -7 0 12437.1 544.813 21
 -1 -7 0 13161.6 550.983 102
 -1 -7 0 12299.8 514.141 100
 -1 7 0 12512.1 470.772 101
 -1 7 0 11997.8 461.232 20
 1 7 0 12342.9 399.204 18
 -1 -7 0 12129.7 364.338 31
 1 7 0 12459 328.11 32
 1 -7 0 12397.7 571.616 28
 1 7 0 12332.2 454.237 27
 -1 -7 0 12553.2 632.495 7
 -1 -7 0 11502.4 458.211 93
 1 -7 0 11730.6 447.961 93
 -1 7 0 12555.4 438.721 97
 1 -7 0 12239.5 428.018 94
 1 7 0 13017.5 492.609 97
 -1 -7 0 12242.4 450.411 94
 -1 7 0 12014 379.648 12
 1 7 0 11781.5 445.819 8
 1 7 0 12610.5 466.131 12
 1 -7 0 13348.1 454.751 14
 -1 -7 0 11811.4 429.11 14
 -1 7 0 10528.7 386.61 92
 1 -7 0 12503.1 419.554 90
 -1 7 0 12250.3 392.595 89
 -1 -7 0 12162.3 424.352 90
 1 7 0 12244.6 427.49 89
 1 7 0 12498.5 422.947 91
 -1 -7 -1 176247 2265.69 85
 -1 -7 -1 174681 2288.1 88
 1 7 1 175765 2305.22 87
 1 7 1 172059 2222.1 105
 1 7 1 164708 2151.41 84
 -1 -7 -1 192045 2918.8 7
 1 7 1 172748 2126.57 18
 -1 -7 -1 162960 2302.74 21
 -1 -7 -1 168918 2441.69 16
 1 7 1 174083 2248.86 27
 -1 -7 -1 174332 2361.02 28
 1 7 1 175837 1932.97 32
 1 -7 1 168392 2059.61 31
 -1 -7 -1 172067 2026.85 31
 -1 -7 -1 173799 2429.2 24
 -1 7 -1 173322 2204.81 26
 1 7 1 172233 2318.92 26
 1 7 1 175626 2326.52 97
 -1 7 -1 177290 2204.05 97
 -1 -7 -1 172738 2337.36 94
 -1 -7 -1 164814 2371.52 93
 1 7 1 176525 2274.91 12
 -1 7 -1 170268 2046.53 12
 1 7 1 163480 2176.94 8
 1 -7 1 185128 2319.12 14
 -1 -7 -1 177654 2143.31 14
 1 7 1 178770 2287.8 89
 -1 -7 -1 179304 2281.66 90
 1 7 1 176386 2263.68 91
 1 7 1 170610 2259.76 101
 -1 7 -1 178952 2307.23 101
 -1 -7 -1 178496 2524.17 102
 1 -7 2 2122 149.139 60
 1 -7 2 2462.68 158.169 63
 1 -7 2 2523.06 155.953 53
 1 -7 2 2587.67 166.111 52
 1 7 2 2485.93 208.37 105
 -1 -7 -2 2538.97 257.365 102
 -1 7 -2 2471.17 213.3 101
 1 7 2 2390.13 197.923 101
 -1 -7 -2 2805.06 258.707 100
 -1 7 -2 2696.07 206.536 97
 -1 -7 -2 2262.22 224.838 94
 -1 -7 -2 2090.87 224.457 93
 1 7 2 2525.97 220.158 97
 -1 -7 -2 2346.74 216.93 90
 1 7 2 2372.94 214.226 91
 1 7 2 2497.77 224.815 89
 -1 -7 -2 2216.28 212.475 88
 1 7 2 2510.06 228.04 87
 -1 -7 -2 2295.53 214.105 85
 -1 -7 -2 2291.29 162.392 83
 1 7 2 2233.6 194.761 84
 1 7 2 2079.73 181.36 20
 -1 -7 -2 2535.09 252.939 21
 1 7 2 2599.79 197.056 18
 -1 -7 -2 2375.43 233.204 24
 -1 7 -2 2595.41 204.508 26
 1 7 2 2354.21 213.104 26
 1 -7 2 2536.38 222.92 14
 -1 7 -2 2826.99 238.597 11
 -1 -7 -2 2682.07 270.049 16
 1 7 2 2141.7 173.418 8
 1 7 2 2709.49 222.629 12
 -1 -7 -2 2617.01 249.631 15
 -1 -7 -2 2462.79 236.308 28
 1 7 2 2835.19 225.281 27
 1 -7 2 2634.09 162.934 34
 1 7 2 2700.04 160.768 32
 -1 -7 -2 2275.33 164.737 31
 1 -7 2 2677.19 326.106 7
 -1 -7 -2 2775.19 344.267 7
 1 -7 2 2456.66 157.418 48
 -1 -7 -3 19923.9 717.451 15
 -1 -7 -3 20878.8 795.888 16
 -1 7 -3 20732.9 689.047 11
 1 -7 3 21495.8 685.381 14
 1 7 3 19887.9 634.791 12
 1 -7 3 22120.7 913.995 7
 -1 -7 -3 20253.7 507.878 135
 -1 -7 -3 21030.9 519.693 133
 -1 -7 -3 20672.9 553.545 74
 1 7 3 20435.6 463.947 72
 1 -7 3 20159.3 478.401 76
 -1 -7 -3 20341.5 521.718 31
 1 -7 3 21456.5 490.151 34
 1 7 3 22463.3 502.982 32
 -1 -7 -3 20698.5 769.587 21
 1 7 3 19622.5 555.487 20
 1 7 3 20824 603.992 18
 1 7 3 20472.2 497.478 129
 -1 -7 -3 18866 468.919 126
 -1 -7 -3 21173.6 520.314 123
 1 7 3 19340.5 481.524 119
 -1 -7 -3 20824.1 514.307 121
 -1 -7 -3 21032 517.256 122
 1 7 3 19916.7 490.156 118
 1 7 3 20308.7 494.421 116
 -1 -7 -3 20945.3 538.724 109
 1 -7 3 20494.8 477.061 112
 -1 -7 -3 21078.1 516.278 111
 1 7 3 20912.8 632.053 105
 1 7 3 21005.3 494.135 107
 -1 -7 -3 20323.2 728.537 100
 -1 -7 -3 20648 773.905 102
 1 7 3 19508.2 564.997 101
 -1 7 -3 20572.9 633.675 101
 -1 -7 -3 20174 758.653 93
 -1 7 -3 19393.9 574.4 97
 1 7 3 21245.4 668.758 97
 -1 -7 -3 20077.9 727.738 94
 -1 -7 -3 21328.6 704.679 90
 1 7 3 21163.6 696.119 89
 1 7 3 20530.6 674.87 91
 1 -7 3 20736.3 529.281 40
 -1 -7 -3 19824.2 487.076 43
 -1 -7 -3 20047.2 699.246 88
 -1 -7 -3 20683.3 697.183 85
 1 7 3 20580.8 698.993 87
 1 7 3 19813.8 631.568 84
 -1 -7 -3 20679.6 525.391 83
 1 7 3 19574.7 463.179 80
 -1 7 -3 19882.4 585.22 26
 -1 -7 -3 21003.5 711.977 24
 1 7 3 19778.7 459.302 66
 1 -7 3 19307.9 499.983 67
 1 -7 3 19894.6 566.477 68
 -1 -7 -3 20841.4 597.792 68
 1 -7 3 18735.5 539 71
 1 -7 3 20133.1 480.781 53
 1 -7 3 20447.7 484.548 52
 -1 -7 -3 20783.8 534.932 62
 1 -7 3 19962.2 486.484 63
 -1 -7 -3 21022.3 556.994 61
 1 -7 3 20469.5 487.875 60
 1 -7 3 19447.6 583.369 61
 -1 -7 -3 20128.7 715.97 28
 1 7 3 20938.3 647.504 27
 1 7 3 19459.9 449.173 30
 1 -7 3 21049.4 493.009 48
 -1 -7 -3 20222.5 506.458 47
 1 -7 4 8311.91 292.776 134
 1 -7 4 7932.45 317.596 136
 -1 -7 -4 9026.87 378.714 74
 1 7 4 8929.45 310.698 72
 1 -7 4 8631.34 301.464 76
 1 7 4 10555.6 361.028 32
 -1 -7 -4 8404.69 339.159 31
 1 7 4 8518.55 401.581 18
 -1 -7 -4 9283.21 550.386 21
 1 7 4 8177.49 335.513 20
 1 7 4 8809.82 328.262 129
 1 7 4 8126 296.35 130
 -1 -7 -4 8255.91 300.134 126
 1 7 4 8735.78 327.1 119
 1 7 4 8256.43 321.65 115
 1 7 4 8931.82 333.272 116
 1 7 4 8716.4 326.978 118
 -1 -7 -4 8894.12 362.748 109
 1 7 4 8765.46 324.258 107
 1 7 4 8926.83 433.17 105
 -1 -7 -4 8751.51 529.086 102
 -1 -7 -4 8835.54 495.676 100
 1 7 4 8546.52 359.868 101
 -1 7 -4 8758.76 409.501 101
 1 7 4 8968.71 319.038 49
 1 -7 4 8092.94 370.906 50
 1 7 4 9029.36 462.753 89
 1 7 4 9100.65 463.282 91
 -1 -7 -4 8631.43 312.721 43
 1 -7 4 8364.12 332.653 41
 1 -7 4 8645.1 338.816 40
 1 7 4 9304.89 486.785 87
 1 7 4 9040.43 321.969 80
 -1 -7 -4 9054.57 350.587 83
 -1 -7 -4 8731.92 549.984 16
 -1 -7 -4 8801.76 482.709 15
 -1 7 -4 8544.5 458.378 11
 1 -7 4 9505.49 468.119 14
 1 7 4 9024.17 445.27 12
 1 -7 4 8689.41 340.603 67
 1 7 4 8248.17 300.896 69
 1 -7 4 8839.45 360.076 68
 -1 -7 -4 9053.21 410.261 68
 1 -7 4 8597.66 380.605 71
 1 7 4 8877.77 310.197 66
 1 -7 4 8568.96 316.991 53
 1 -7 4 8507.69 303.666 52
 1 -7 4 8166.1 293.955 57
 1 -7 4 7664.92 322.511 54
 -1 -7 -4 8786.25 365.743 61
 -1 -7 -4 8555.69 346.808 62
 1 -7 4 8997.42 320.637 60
 1 7 4 8944.82 443.099 27
 1 7 4 8757.41 294.227 30
 -1 -7 -4 8508.87 493.474 28
 -1 -7 -4 9112.5 475.02 24
 -1 -7 -5 73072.5 1764.01 16
 1 7 5 76035.1 1474.18 12
 -1 -7 -5 75558.4 1556.54 15
 -1 7 -5 66820.7 1431.72 11
 1 -7 5 71154 1067.19 134
 -1 -7 -5 75328.2 1216.6 133
 -1 -7 -5 75397.1 1205.12 135
 1 -7 5 69868.3 1082.34 136
 1 7 5 75049.3 1119.39 72
 1 -7 5 70136.5 1032.23 76
 -1 -7 -5 74550.9 1279.61 74
 -1 -7 -5 73981.2 1189.78 31
 1 7 5 82321 1183.64 32
 -1 -7 -5 70683.5 1718.77 21
 1 7 5 73036.5 1368.03 18
 1 7 5 74470.1 1161.52 129
 -1 -7 -5 77066.3 1221.69 122
 -1 -7 -5 77263.2 1219.5 123
 -1 -7 -5 76462.6 1216.92 125
 1 7 5 75429.7 1096.95 124
 -1 -7 -5 76183.8 1214.8 121
 1 7 5 75056.5 1163.54 119
 1 7 5 75380.6 1164.57 116
 1 7 5 75085.8 1156.17 118
 1 7 5 71907.7 1150.8 115
 -1 -7 -5 76539.5 1210.83 111
 1 -7 5 71337.3 1094.83 112
 1 -7 5 71604 1029.22 110
 1 7 5 75007.7 1444.63 105
 -1 -7 -5 71373.7 1683.07 102
 -1 7 -5 71373 1295.78 101
 -1 -7 -5 71622.5 1555.2 100
 -1 -7 -5 72379.7 1687.52 93
 1 7 5 77083.8 1479.23 97
 -1 -7 -5 72480 1615.21 94
 1 7 5 75651.8 1527.09 91
 -1 -7 -5 76915.1 1587.03 90
 1 7 5 74734.4 1524.93 89
 1 -7 5 70130.4 1153.09 41
 1 -7 5 70921.7 1136.47 40
 1 7 5 78554 1596.62 87
 -1 -7 -5 78358.3 1590.37 85
 -1 -7 -5 75545.6 1595.93 88
 -1 -7 -5 74234 1198.41 83
 1 7 5 73253.3 1079.2 81
 1 7 5 73823.7 1131.38 80
 -1 -7 -5 71604.2 1484.32 24
 1 7 5 77357.1 1476.32 26
 1 7 5 73554.5 1104.53 69
 1 -7 5 70203.3 1172.16 67
 1 7 5 74678.5 1115.24 66
 -1 -7 -5 75946 1376.15 68
 1 -7 5 72109 1270.08 71
 1 -7 5 69635.6 1116.74 54
 1 -7 5 73469.8 1106.38 53
 1 -7 5 71803.8 1058.56 52
 1 -7 5 68748.3 1055.74 57
 -1 -7 -5 73540 1210.11 62
 1 -7 5 74281.2 1154.5 63
 -1 -7 -5 74340.8 1249.59 61
 1 7 5 77068.3 1473.02 27
 1 7 5 74402.6 1055.64 30
 -1 -7 -5 71528.6 1617.34 28
 1 -7 5 71504.5 1105.61 48
 1 -7 5 71587 1227.04 50
 -1 -7 -5 76967.4 1214.97 47
 1 -7 6 34397.4 824.558 71
 1 7 6 35351.2 715.247 66
 -1 -7 -6 36726.4 926.229 68
 1 7 6 35718.4 713.649 69
 1 -7 6 33804.7 756.514 67
 -1 -7 -6 36595.8 792.235 122
 -1 -7 -6 35672.2 784.092 125
 -1 -7 -6 36430.8 791.872 123
 1 7 6 36318.4 696.443 124
 -1 -7 -6 35924.6 783.235 121
 -1 -7 -6 35582.2 782.036 62
 -1 -7 -6 35282.1 812.313 61
 1 7 6 33445.1 652.542 58
 1 -7 6 34667.4 735.405 63
 1 -7 6 36246.7 709.44 112
 1 -7 6 33842.7 646.459 110
 -1 -7 -6 37260.3 837.607 109
 -1 -7 -6 36060.9 785.044 111
 1 7 6 34486.1 954.256 105
 1 7 6 34381 711.329 107
 -1 -7 -6 33816 1033.9 100
 -1 7 -6 32114.1 810.667 98
 1 7 6 36258.5 981.949 97
 -1 -7 -6 33232.4 1126.49 93
 -1 -7 -6 35443.4 1113.32 94
 1 7 6 33279 981.43 91
 -1 -7 -6 35309.3 1058.03 90
 1 -7 6 32898.2 696.996 40
 1 -7 6 32617.3 722.098 41
 -1 -7 -6 34609.5 1196.39 21
 -1 -7 -6 35475 1071.14 88
 -1 -7 -6 34857.4 1047.43 85
 -1 -7 -6 35363.5 765.523 83
 1 7 6 36017.1 690.486 81
 1 7 6 35102.5 726.486 80
 1 -7 6 34797 737.132 79
 1 7 6 38124.5 756.547 32
 -1 -7 -6 35188.5 760.553 31
 -1 -7 -6 34741.4 843.702 74
 1 7 6 35158.5 706.289 72
 -1 -7 -6 34114.2 965.859 24
 1 7 6 37099.6 984.327 26
 -1 -7 -6 34556.7 1019.7 15
 -1 -7 -6 34786.7 1219.72 16
 -1 7 -6 33188.8 838.069 13
 1 7 6 34080.2 963.719 12
 1 -7 6 34122.9 674.943 57
 1 7 6 32245 620.967 55
 1 -7 6 32488.4 620.772 52
 1 -7 6 34277.8 684.996 53
 1 -7 6 34015 685.426 54
 -1 -7 -6 34193.6 1116.59 28
 1 7 6 35045.5 651.285 30
 1 7 6 35007 971.752 27
 1 -7 6 34165.6 655.761 136
 -1 -7 -6 36120.9 784.777 135
 1 -7 6 36252.8 695.318 134
 -1 -7 -6 34466.3 776.018 133
 1 -7 6 33550.5 686.822 48
 1 -7 6 34353.9 665.471 46
 1 -7 6 35129.2 754.231 50
 -1 -7 -6 34576.7 769.959 47
 1 7 6 35824.7 710.264 49
 1 -7 7 11867.2 335.606 136
 1 -7 7 11875.8 370.292 134
 1 7 7 11542.9 383.67 72
 -1 -7 -7 11703.2 405.963 31
 1 7 7 12342 406.623 32
 -1 -7 -7 11813.2 427.81 121
 1 7 7 12260.5 404.972 115
 1 7 7 11959.9 397.722 118
 1 7 7 12189 402.578 116
 1 -7 7 11810.6 372.029 112
 1 -7 7 11573.8 355.375 110
 -1 -7 -7 12941.2 477.951 109
 -1 -7 -7 11557.4 423.766 111
 1 7 7 11733.8 385.382 107
 1 7 7 11994.3 545.645 105
 -1 -7 -7 11130.6 573.782 100
 1 7 7 11508.2 538.899 97
 -1 -7 -7 11864.2 669.205 102
 1 -7 7 12196.7 372.958 46
 1 -7 7 11452.6 358.849 48
 1 7 7 12234.7 385.216 49
 1 -7 7 11954.2 371.159 50
 -1 -7 -7 12253.9 718.293 21
 1 -7 7 10677.5 377.285 41
 1 -7 7 11424.8 367.405 40
 -1 -7 -7 11831.7 431.473 123
 -1 -7 -7 12268.4 438.139 125
 -1 -7 -7 12237.8 438.772 122
 1 7 7 12533.4 379.005 124
 -1 -7 -7 11744.6 405.088 83
 1 7 7 12492.5 370.592 81
 1 7 7 11839.4 396.604 80
 1 -7 7 11770.2 402.47 79
 1 7 7 11657.3 326.648 30
 -1 -7 -7 11992.3 664.158 28
 1 7 7 11999.6 550.733 27
 1 7 7 12098 400.685 129
 1 7 7 12290 551.519 26
 -1 -7 -7 11466.2 558.182 15
 -1 -7 -7 11188.7 701.44 16
 1 -7 7 11868.5 358.285 54
 1 7 7 11484.5 339.92 55
 1 -7 7 11660.3 361.883 57
 1 -7 7 11585 360.185 53
 1 7 7 11454.8 355.105 58
 -1 -7 -7 11748.9 419.828 62
 -1 -7 -7 12092.6 448.486 61
 1 -7 7 11740.1 403.492 63
 1 -7 7 11956.1 404.09 67
 1 -7 7 12040 445.73 71
 1 7 7 11841.1 391.513 66
 1 7 7 12369.9 391.25 69
 -1 -7 -7 12041.8 522.168 68
 1 7 8 1132.53 120.212 115
 1 7 8 952.217 110.612 118
 1 7 8 1098.94 118.036 116
 1 7 8 1068.83 115.91 107
 -1 -7 -8 1154.46 223.532 102
 1 -7 8 1052.73 103.108 48
 1 7 8 1042.13 110.968 49
 1 -7 8 1147.46 118.27 46
 1 7 8 1348.83 117.431 124
 -1 -7 -8 1087.58 134.949 125
 -1 -7 -8 1103.56 133.547 123
 -1 -7 -8 982.253 130.792 122
 1 -7 8 -3.2338 36.1012 41
 1 -7 8 170.762 54.6041 40
 -1 -7 -8 971.01 111.369 83
 1 -7 8 1163.72 129.686 79
 1 7 8 1177.94 106.795 81
 1 7 8 1056.15 117.065 72
 -1 -7 -8 956.426 143.206 74
 1 7 8 927.395 95.0248 55
 1 -7 8 1031.44 99.5975 54
 1 -7 8 1193.1 112.702 57
 -1 -7 -8 1004.34 114.272 31
 1 7 8 1058.18 119.213 32
 1 7 8 1136.74 119.688 129
 1 7 8 859.068 152.177 27
 1 7 8 1485.84 182.45 26
 -1 -7 -8 1079.53 219.866 28
 -1 -7 -8 1155.59 136.347 121
 -1 -7 -8 1044.58 120.892 62
 -1 -7 -8 1062.85 137.115 61
 1 7 8 983.583 103.847 58
 1 -7 8 987.789 119.506 63
 1 -7 8 1115.72 112.634 134
 -1 -7 -8 1169.21 175.394 68
 1 -7 8 1173.99 135.187 71
 1 7 8 1112.57 115.874 69
 1 7 8 1244.67 124.969 66
 1 -7 8 1029.89 107.45 112
 -1 -7 -8 1139.52 146.817 109
 1 -7 8 1147.06 111.324 110
 -1 -7 -8 1009.06 127.46 111
 1 7 9 2040.68 129.922 132
 1 -7 9 1946.35 129.637 134
 1 7 9 1899.8 137.414 72
 -1 -7 -9 2033.34 183.366 74
 1 7 9 1957.51 139.538 32
 1 7 9 2034.68 129.915 107
 -1 -7 -9 2017.13 166.195 123
 -1 -7 -9 2207.1 171.027 122
 -1 -7 -9 2056.18 165.377 125
 -1 -7 -9 2191.72 171.359 111
 1 -7 9 1987.04 124.595 110
 -1 -7 -9 2077.87 169.53 109
 -1 -7 -9 1861.84 146.352 61
 -1 -7 -9 1838.83 160.202 120
 -1 -7 -9 2247.83 174.661 121
 1 -7 9 1850.26 121.791 46
 1 7 9 1988.82 124.649 49
 1 7 9 2014.57 130.106 115
 1 7 9 1954.7 127.229 118
 1 7 9 2051.47 131.023 116
 1 7 9 2086.64 130.617 129
 1 7 9 1744.54 106.26 55
 1 -7 9 1898.55 123.425 57
 1 7 9 2056.73 128.517 69
 1 7 9 1892.11 135.118 66
 -1 -7 -9 2246.56 213.077 68
 1 7 10 22973.6 415.677 66
 -1 -7 -10 23425.8 478.811 109
 1 7 10 23103.9 414.463 72
 1 -8 -10 3832.81 190.501 125
 1 -8 -10 4001.52 198.573 122
 -1 8 10 3390.46 123.359 124
 1 -8 -10 4624.71 248.158 38
 -1 8 10 2780.72 98.1131 41
 1 -8 -10 3483.13 182.032 120
 1 -8 -10 4186.29 200.211 121
 -1 8 10 3094.85 111.056 81
 -1 8 10 3925.92 141.859 107
 1 -8 -10 3990.37 198.695 74
 -1 8 10 3867 138.797 72
 -1 8 10 3656.21 134.216 49
 -1 8 10 3750.67 129.85 132
 -1 8 10 2768.33 94.6326 117
 -1 8 10 3553.21 127.412 115
 -1 8 10 3384.44 124.935 116
 1 -8 -10 3987.11 237.097 68
 -1 8 10 3681.73 139.782 69
 -1 8 10 3804.6 134.961 66
 1 -8 -10 4218.09 210.863 128
 -1 8 10 3620.98 125.19 129
 1 -8 -10 3756.34 173.629 109
 1 -8 -9 6893.98 289.709 123
 -1 8 9 7282.82 232.488 124
 1 -8 -9 7637.99 302.313 122
 1 -8 -9 7452.32 295.951 125
 -1 -8 9 7218.21 256.213 40
 1 -8 -9 8008.4 307.375 121
 1 -8 -9 7232.47 295.105 120
 -1 8 9 7273.49 242.55 107
 -1 8 9 7311.18 229.983 81
 1 -8 -9 7638.4 323.007 74
 -1 8 9 7296.11 232.316 72
 1 -8 -9 7840.5 375.198 38
 -1 8 9 6902.97 221.733 32
 -1 8 9 7065.62 227.058 66
 1 -8 -9 8208.73 377.697 68
 -1 8 9 7203.21 237.882 49
 -1 -8 9 7124.53 218.358 48
 -1 8 9 7486.9 243.365 118
 -1 8 9 7457.42 244.493 115
 -1 8 9 7319.94 241.162 116
 1 -8 -9 7187.26 292.155 111
 1 -8 -9 7319.41 296.164 109
 1 -8 -9 7837.68 318.133 128
 -1 8 9 7196.94 237.977 129
 1 -8 -9 7893.91 340.601 131
 -1 8 9 7609.98 246.582 132
 -1 -8 8 2081.49 132.81 52
 -1 8 8 2291.77 163.259 132
 -1 -8 8 2212.78 154.122 48
 -1 8 8 2227.65 150.901 72
 -1 -8 8 1775.52 128.532 76
 1 -8 -8 2203.46 201.357 74
 1 -8 -8 2466.53 236.95 38
 -1 8 8 2065.2 145.097 32
 1 -8 -8 2232.49 184.179 120
 1 -8 -8 2278.33 182.378 121
 -1 -8 8 2337.39 187.775 41
 -1 -8 8 2288.7 185.482 40
 -1 8 8 2229.04 154.07 81
 1 -8 -8 2140.3 149.294 83
 -1 8 8 2311.83 165.095 115
 -1 8 8 2104.63 157.578 116
 -1 8 8 2485.76 168.535 118
 -1 8 8 2165.2 149.578 66
 -1 8 8 2147.19 156.409 69
 1 -8 -8 2351.62 187.704 122
 1 -8 -8 2337.39 187.203 123
 1 -8 -8 2359.33 185.505 125
 -1 8 8 2380.17 159.84 124
 1 -8 -8 2701.64 219.813 131
 -1 8 8 2220.77 161.263 129
 1 -8 -8 1989.19 289.592 28
 -1 8 8 2184.22 145.625 30
 1 -8 -8 2117.94 144.478 62
 -1 -8 8 2154.06 155.561 63
 1 -8 -8 2461.58 165.631 61
 1 -8 -8 2122.56 178.018 111
 -1 -8 8 2345.82 150.128 112
 1 -8 -8 2278.22 190.668 109
 1 -8 -7 11158.4 411.43 121
 -1 -8 7 10954.4 371.753 63
 1 -8 -7 10492.1 378.841 61
 1 -8 -7 10550.3 364.775 62
 -1 -8 7 10420 347.997 112
 1 -8 -7 11037.7 425.709 109
 1 -8 -7 10777.6 405.612 111
 -1 8 7 10680.6 370.2 107
 1 -8 -7 10330.7 602.145 102
 -1 8 7 10741 360.467 49
 -1 -8 7 10044.4 353.131 48
 1 -8 -7 10772.1 443.629 74
 -1 8 7 10336.2 339.117 72
 -1 -8 7 10011.6 353.192 76
 -1 -8 7 11094.6 434.944 41
 -1 -8 7 10059.1 412.831 40
 1 -8 -7 10718.9 369.835 83
 -1 8 7 10745.7 366.755 80
 -1 8 7 10733.2 355.921 81
 -1 8 7 10259 317.994 82
 -1 8 7 10313.8 336.145 32
 1 -8 -7 10588.3 355.163 31
 1 -8 -7 10624.8 486.817 38
 1 -8 -7 9598.66 707.214 21
 -1 8 7 10819 360.829 69
 -1 8 7 10525 338.886 66
 -1 -8 7 10344.1 376.326 71
 1 -8 -7 11186.4 449.184 131
 -1 -8 7 10498.4 328.508 53
 -1 -8 7 11018.4 351.28 52
 -1 8 7 9798.37 456.888 27
 1 -8 -7 10855.9 658.018 28
 -1 8 7 10935.4 350.722 30
 1 -8 -7 11188.3 412.503 125
 1 -8 -7 10181.2 397.106 123
 1 -8 -7 10606.7 404.267 122
 -1 8 7 10477.5 501.648 26
 1 -8 -6 19867.1 994.833 16
 -1 -8 6 20183.3 743.743 14
 -1 8 6 19927.9 533.712 129
 1 -8 -6 20940.4 620.616 131
 1 -8 -6 19333.9 562.243 122
 1 -8 -6 20175.7 572.346 125
 1 -8 -6 20496.8 573.764 121
 -1 8 6 20226.7 537.453 115
 -1 8 6 20212.9 533.863 118
 -1 8 6 21029.6 547.015 116
 -1 -8 6 19462.8 505.307 112
 1 -8 -6 20763 602.652 109
 -1 8 6 20503.3 528.634 107
 1 -8 -6 21239.8 870.389 102
 -1 8 6 18216.9 598.442 101
 -1 8 6 20643.6 722.857 97
 1 8 -6 19178.8 692.881 97
 -1 8 6 18841.5 713.645 89
 -1 8 6 18225.9 733.4 92
 -1 -8 6 20585 622.547 41
 -1 -8 6 19722.5 612.578 40
 -1 8 6 19919.5 484.791 72
 -1 -8 6 19424.6 540.747 76
 1 -8 -6 24538.4 862.284 73
 -1 8 6 20316.6 743.949 87
 -1 8 6 20144.2 515.016 80
 1 -8 -6 20338 547.858 83
 1 -8 -6 19910.8 524.412 31
 -1 8 6 20190.5 492.26 32
 -1 8 6 18664.6 434.694 36
 1 -8 -6 19802.6 668.111 38
 1 -8 -6 19339.6 991.199 21
 -1 8 6 20633.9 721.194 26
 -1 -8 6 20126.9 530.568 67
 -1 8 6 20280.6 489.264 66
 1 -8 -6 20010.3 690.883 68
 -1 8 6 20210.4 510.104 69
 -1 -8 6 19916 580.065 71
 -1 -8 6 19808.7 492.704 53
 -1 -8 6 19508.8 514.061 52
 -1 -8 6 19643.2 520.409 63
 1 -8 -6 20094.8 540.588 62
 1 -8 -6 20032.8 553.665 61
 -1 8 6 20352.8 506.466 30
 1 -8 -6 19033.6 873.012 28
 -1 8 6 19446.2 658.03 27
 -1 8 6 19706.2 514.02 49
 -1 8 5 78555.1 1455.73 12
 1 -8 -5 79444 2033.31 16
 -1 -8 5 82109.2 1613.44 14
 1 8 -5 79432.2 1705.15 11
 -1 8 5 82151.3 1234 129
 1 -8 -5 82175.2 1349.63 131
 1 -8 -5 82061.2 1281.39 122
 1 -8 -5 81904.6 1281.85 125
 -1 8 5 80858.5 1174.22 124
 1 -8 -5 81280.5 1278.84 123
 1 -8 -5 82940.9 1281.66 121
 -1 8 5 83303.3 1241.99 115
 -1 8 5 81519.4 1231.28 116
 -1 8 5 81339.6 1224.42 118
 1 -8 -5 81421.9 1274.19 111
 -1 8 5 82423.5 1211.92 107
 -1 8 5 77799.3 1393.66 101
 1 -8 -5 75221.8 1754.12 102
 -1 8 5 81017.9 1516.36 97
 1 -8 -5 78965.5 1698.33 94
 1 -8 -5 76796 1744.99 93
 1 8 -5 77362.8 1553.66 97
 1 -8 -5 79766.7 1645.69 90
 -1 8 5 77984.3 1565.32 89
 -1 -8 5 85671.5 1403.02 41
 -1 -8 5 79235.5 1379.11 40
 -1 8 5 78861.6 1125.47 72
 -1 -8 5 78083.3 1271.88 76
 1 -8 -5 78957.6 1645.71 88
 -1 8 5 79757.5 1580.75 87
 1 -8 -5 79665.3 1251.18 83
 -1 8 5 80353.3 1172.88 80
 -1 -8 5 78471.6 1156.17 34
 -1 8 5 83072.2 1149.71 32
 1 -8 -5 79594.6 1226.2 31
 1 -8 -5 80083.8 1455.81 38
 -1 8 5 77577 1354.67 20
 1 -8 -5 79383.2 2053.43 21
 -1 8 5 81726.4 1536.07 26
 -1 -8 5 81794.9 1346.44 71
 1 -8 -5 82362.3 1509.06 68
 -1 8 5 81119.7 1178.84 69
 -1 -8 5 78132.7 1213.22 67
 -1 8 5 81707.6 1143.56 66
 -1 -8 5 77785.8 1215.52 52
 -1 -8 5 75166.4 1151.79 53
 1 -8 -5 77758.3 1259.27 61
 -1 -8 5 77240.8 1195.94 63
 -1 -8 5 77473.2 1132.98 60
 1 -8 -5 81197.3 1251.55 62
 -1 8 5 79460.3 1424.02 27
 1 -8 -5 78772.6 1861.02 28
 -1 8 5 80524.5 1167.19 30
 -1 -8 5 79270.4 1229.65 48
 -1 8 5 82119.7 1199.72 49
 -1 8 4 28934.2 782.384 12
 1 8 -4 28364.6 845.339 12
 1 8 -4 29659.9 972.542 11
 -1 -8 4 30033.2 884.875 14
 -1 8 4 29600.1 641.18 129
 1 -8 -4 29385.9 718.905 131
 -1 -8 4 28290 645.385 126
 1 -8 -4 29416.5 668.803 123
 1 -8 -4 30276.8 673.021 122
 -1 8 4 29992.3 609.708 124
 1 -8 -4 29451.1 668.631 125
 1 -8 -4 29383.7 663.979 121
 -1 8 4 29566.4 643.38 115
 -1 8 4 30202.3 640.614 118
 -1 8 4 29935.8 644.095 116
 -1 -8 4 27421.4 614.583 112
 1 -8 -4 29091.1 705.242 109
 1 -8 -4 29499.1 665.437 111
 1 8 -4 28887.9 843.287 105
 -1 8 4 29824 624.869 107
 -1 8 4 28465.8 781.076 101
 -1 8 4 30706.7 841.951 97
 1 -8 -4 29862.5 940.759 94
 1 8 -4 27940.7 860.885 97
 1 -8 -4 28352.6 962.585 93
 1 -8 -4 30304.3 911.674 90
 -1 8 4 28988.4 856.817 89
 1 -8 -4 28795.1 607.139 43
 1 -8 -4 29562.8 745.364 74
 -1 8 4 28047.3 558.035 72
 -1 -8 4 27545.2 685.741 76
 1 -8 -4 29428.7 905.191 88
 -1 8 4 29228.8 858.381 87
 1 -8 -4 28930 667.444 83
 -1 8 4 29331.6 595.161 80
 1 -8 -4 29330.1 801.62 38
 1 -8 -4 29486.8 660.961 31
 -1 -8 4 28219.9 616.536 34
 -1 8 4 31417 596.389 32
 1 -8 -4 28675.2 1143.4 21
 1 -8 -4 28667.8 1147.07 16
 -1 8 4 27369.3 747.282 20
 -1 8 4 29839 832.174 26
 1 -8 -4 29634.5 830.149 68
 -1 8 4 29001.4 573.493 66
 -1 -8 4 28728.1 716.386 71
 -1 8 4 29417.2 607.434 69
 -1 -8 4 26219.7 616.57 67
 -1 -8 4 27176.6 609.781 53
 -1 -8 4 27576.9 649.388 52
 -1 -8 4 26309.4 613.903 63
 -1 -8 4 27474.8 596.561 60
 1 -8 -4 29743.4 674.796 62
 1 -8 -4 28913.3 684.445 61
 -1 -8 4 29332.9 735.496 61
 -1 8 4 29823.4 768.792 27
 1 8 -4 27925.5 810.287 27
 1 -8 -4 29467.2 1059.76 28
 -1 -8 4 28849.7 649.272 48
 -1 -8 4 25969.5 650.552 50
 -1 8 4 29941.5 622.379 49
 1 -8 -3 892.284 228.325 16
 1 8 -3 2056.15 217.437 12
 -1 -8 3 972.047 160.841 14
 -1 8 3 936.15 137.59 12
 1 8 -3 923.808 176.157 11
 -1 8 3 1016.07 114.882 129
 1 -8 -3 1186.55 142.002 131
 1 -8 -3 827.614 97.9178 126
 -1 -8 3 950.078 117.649 126
 1 -8 -3 1065.93 119.527 125
 1 -8 -3 1063.35 121.452 122
 1 -8 -3 955.941 115.746 123
 1 -8 -3 936.99 113.579 121
 -1 8 3 1027.69 115.467 118
 -1 8 3 1099.41 120.34 115
 -1 8 3 1049.37 117.392 116
 1 -8 -3 1054.22 131.343 109
 1 -8 -3 1098.73 120.484 111
 -1 -8 3 795.138 101.219 112
 1 8 -3 957.81 157.787 105
 -1 8 3 1132.95 114.98 107
 -1 8 3 1294.48 141.492 98
 -1 8 3 962.039 148.272 101
 1 -8 -3 1016.02 180.304 93
 -1 8 3 1161.82 164.487 97
 1 -8 -3 1080.91 171.8 94
 1 8 -3 1062.59 173.028 97
 1 -8 -3 1093.91 166.175 90
 -1 8 3 1063.75 166.911 89
 1 -8 -3 805.014 107.79 43
 -1 -8 3 1289.61 132.318 43
 -1 -8 3 919.576 131.769 76
 1 -8 -3 757.569 130.761 74
 -1 8 3 1032.78 162.646 87
 1 -8 -3 1099.17 170.161 88
 1 -8 -3 869.254 118.252 83
 1 -8 -3 972.297 123.342 31
 -1 -8 3 894.569 111.678 34
 -1 8 3 1047.18 149.629 20
 1 -8 -3 895.217 229.963 21
 -1 8 3 968.436 153.599 26
 -1 8 3 866.785 94.6163 66
 1 -8 -3 840.739 158.476 68
 -1 -8 3 937.23 120.688 52
 -1 -8 3 960.066 137.947 61
 1 -8 -3 887.229 124.646 61
 -1 -8 3 1019.51 127.206 62
 1 -8 -3 1078.05 127.022 62
 1 -8 -3 1036.39 108.476 60
 1 8 -3 784.816 141.368 27
 -1 8 3 1276.5 123.564 30
 1 -8 -3 802.238 196.516 28
 -1 8 3 1260.61 149.596 27
 -1 -8 3 887.745 113.098 48
 -1 8 3 1026.79 111.623 49
 -1 -8 2 22992.3 711.207 14
 1 8 -2 23268 705.538 12
 -1 8 2 22320 613.513 12
 -1 8 2 22127.9 503.312 129
 1 -8 -2 21799.1 506.738 126
 -1 -8 2 21681.2 539.624 126
 1 -8 -2 22611.7 521.592 125
 1 -8 -2 22204.4 516.163 122
 1 -8 -2 22149.7 518.921 123
 1 -8 -2 22622.9 519.551 121
 -1 8 2 22533.1 503.847 118
 -1 8 2 22727.5 509.074 116
 -1 8 2 23240.2 514.263 115
 1 -8 -2 21972.6 512.687 111
 -1 -8 2 20870.8 498.175 112
 1 -8 -2 22956.7 594.167 109
 -1 8 2 21619.2 478.565 107
 1 8 -2 22246.6 670.412 105
 -1 8 2 22574.1 627.095 98
 1 -8 -2 21994.4 855.126 102
 -1 8 2 22904.8 689.106 101
 -1 8 2 22767.6 675.348 97
 1 -8 -2 21643.9 753.978 93
 1 8 -2 23240 746.839 97
 1 -8 -2 21216.4 710.555 94
 -1 8 2 23055.6 683.858 89
 1 -8 -2 23241.7 711.961 90
 1 -8 -2 21818.2 526.07 43
 -1 -8 2 21077.7 529.779 43
 1 -8 -2 22595.2 630.162 74
 -1 -8 2 24293.4 629.169 76
 1 -8 -2 21936.7 695.118 88
 -1 8 2 22989.7 682.478 87
 -1 -8 2 21113 508.762 83
 1 -8 -2 22550.9 566.594 31
 -1 -8 2 22359.3 540.719 33
 1 8 -2 21810.6 473.636 32
 -1 -8 2 21978.6 555.491 31
 1 -8 -2 22759.5 902.872 21
 -1 8 2 23154.5 685.551 20
 1 -8 -2 22849.3 932.687 16
 -1 8 2 22720.5 680.901 26
 1 8 -2 22170.2 728.491 26
 1 -8 -2 22109.5 681.239 68
 -1 -8 2 22669.1 569.677 52
 -1 -8 2 20764.3 510.06 53
 -1 -8 2 22093 557.307 62
 1 -8 -2 22026.6 569.963 62
 -1 -8 2 22895.8 604.876 61
 1 -8 -2 22470.1 589.08 61
 1 -8 -2 22120.7 512.508 60
 1 -8 -2 22419.8 884.467 28
 1 8 -2 22139 667.537 27
 -1 8 2 21638.7 500.22 30
 -1 8 2 22020.5 483.396 49
 -1 -8 2 23227.7 545.675 48
 1 -8 -1 159687 1939.9 126
 1 -8 -1 164656 1899.56 125
 1 -8 -1 163713 1895.84 123
 1 -8 -1 167314 1904.56 122
 1 -8 -1 165311 1897.24 121
 1 -8 -1 161571 1934.5 60
 1 -8 -1 166255 2092.83 61
 -1 -8 1 165852 2019.31 62
 1 -8 -1 149760 1839.07 63
 -1 -8 1 165501 2091.32 61
 -1 -8 1 153498 1873.86 112
 1 -8 -1 164065 1890.55 111
 1 -8 -1 165033 2083.1 109
 1 8 -1 165400 2219.47 105
 1 -8 -1 161891 2671.37 102
 -1 8 1 164146 2213.62 98
 1 -8 -1 162825 2275.24 94
 1 -8 -1 156062 2326.27 93
 -1 8 1 167512 2236.74 97
 1 8 -1 168134 2366.57 97
 1 -8 -1 166152 2245.26 90
 -1 8 1 162052 2159.81 89
 1 -8 -1 161207 1975.6 43
 -1 -8 1 161838 1979.56 43
 1 -8 -1 165470 2266.41 68
 1 -8 -1 152837 2410.64 86
 -1 8 1 163129 2172.33 87
 1 -8 -1 164399 2246.08 88
 -1 -8 1 162325 1954.79 83
 1 -8 -1 160522 2012.94 83
 -1 8 1 166715 2294.67 20
 1 -8 -1 161134 2589.24 21
 -1 -8 1 163348 2017.84 31
 -1 -8 1 166866 1985.88 34
 -1 -8 1 160143 1961.68 33
 1 -8 -1 164411 2043.6 31
 1 8 -1 163399 1861.91 32
 1 8 -1 171656 2374.42 26
 -1 8 1 165389 2238.5 26
 1 -8 -1 165933 2175.29 74
 1 -8 -1 163911 1887.27 53
 -1 -8 1 176486 2068.98 52
 -1 -8 1 173632 2305.85 14
 1 8 -1 166187 2273.67 12
 1 8 -1 162513 2331.74 8
 -1 8 1 164067 2085.11 12
 1 8 -1 163547 2220.19 27
 1 -8 -1 166875 2676.6 28
 1 -8 -1 184250 1972.19 48
 -1 -8 1 172511 1963.98 48
 -1 -8 0 77085.5 1153.9 126
 1 -8 0 74919.2 1129.07 126
 1 -8 0 77602.2 1355.99 68
 1 -8 0 75974.9 1587.65 28
 1 8 0 76828.2 1329.93 27
 -1 -8 0 78480.1 1228.75 61
 -1 -8 0 77453.3 1181.11 62
 1 -8 0 70855.6 1048.77 63
 1 -8 0 75486.7 1110.07 60
 1 -8 0 75852.5 1201.74 62
 -1 -8 0 73360 1033.7 112
 1 -8 0 80217.9 1058.74 112
 1 -8 0 74584.3 1211.02 109
 1 8 0 75831.3 1305.64 105
 1 8 0 76574.5 1402.34 101
 -1 -8 0 77555.1 1601.54 102
 -1 8 0 79164.7 1409.44 101
 -1 8 0 76079.7 1303.67 97
 1 8 0 78704.3 1432.74 97
 1 -8 0 73183.8 1281.64 94
 1 -8 0 69949.1 1311.76 93
 -1 -8 0 73299.7 1324.63 94
 -1 -8 0 71704.3 1367.24 93
 1 -8 0 73141.2 1254.87 90
 1 8 0 72991.8 1240.76 91
 -1 -8 0 77284.2 1303.15 90
 1 8 0 73482.6 1246.66 89
 1 -8 0 75085.3 1143.57 43
 -1 -8 0 75104.7 1139.25 43
 1 8 0 72370 1245.79 87
 1 -8 0 75083.1 1272.76 88
 -1 -8 0 75034.9 1299.36 88
 1 -8 0 67361.3 1375.17 86
 -1 -8 0 74884.3 1286.28 85
 1 -8 0 75859.9 1171.26 83
 -1 -8 0 76707.5 1145.59 83
 -1 8 0 77113.2 1398.16 20
 -1 -8 0 74394.2 1109.84 33
 -1 -8 0 77591.7 1143.69 34
 1 -8 0 82338.4 1158.8 34
 1 8 0 76528.9 1050.57 32
 -1 -8 0 75407.7 1169.24 31
 -1 8 0 75494.4 1316.92 26
 1 8 0 78292.3 1424.44 26
 1 8 0 77181 1358.79 12
 1 8 0 72362.5 1355.99 8
 -1 -8 0 78655.1 1329.61 14
 1 -8 0 75278.3 1074.46 53
 -1 -8 0 80919.3 1197.96 52
 1 -8 0 84346.2 1194.14 52
 1 -8 0 75462.9 1294.66 74
 -1 -8 0 80890.3 1839.61 7
 1 -8 0 83740.2 1135.84 48
 1 8 1 53859 1103.45 12
 1 -8 1 58094.6 1156.39 14
 1 8 1 48868.2 1036.5 8
 -1 -8 -1 53123.2 861.505 133
 -1 -8 -1 53423.5 857.228 135
 1 -8 1 54032.6 1060.43 74
 1 8 1 52193.1 805.464 72
 -1 -8 -1 55436.9 984.71 74
 -1 -8 -1 52776 866.485 33
 -1 -8 -1 55184.9 907.556 34
 1 -8 1 51960.2 965.232 31
 -1 -8 -1 53327.2 947.134 31
 1 8 1 55856.8 849.963 32
 -1 -8 -1 49798.1 1177.89 16
 -1 8 -1 54519.9 1139.4 20
 1 8 1 54162.6 1104.52 20
 1 8 1 53015.6 835.896 129
 -1 -8 -1 52033.5 899.968 126
 1 -8 1 53892.8 917.382 126
 -1 -8 -1 53723.9 862.366 123
 -1 -8 -1 51827 853.552 125
 -1 -8 -1 53953.6 860.909 122
 -1 -8 -1 51834.5 849.727 121
 1 8 1 51558.3 831.905 119
 1 8 1 52856.7 835.98 116
 1 8 1 50846.3 822.225 115
 1 8 1 52589.6 831.287 118
 -1 -8 -1 56953.2 946.271 109
 1 -8 1 53848.5 843.568 112
 -1 -8 -1 54126.2 859.212 111
 1 8 1 53728.2 848.445 107
 1 8 1 52762.6 1055.61 105
 1 8 1 55176.7 1124.61 101
 -1 8 -1 55729.6 1151.68 101
 -1 -8 -1 55550.5 1334.09 102
 1 8 1 53901.5 1142.73 97
 -1 -8 -1 49724.8 1180.1 93
 -1 -8 -1 51524.1 1141.27 94
 -1 8 -1 53794.5 1044.08 97
 1 8 1 53599.1 1086.35 89
 1 8 1 53157.7 1085.26 91
 -1 -8 -1 54963.3 1117.19 90
 -1 -8 -1 52806.4 905.083 43
 -1 -8 -1 52515.1 1112.04 88
 1 8 1 54968.7 1130.1 87
 -1 -8 -1 53452.8 1106.99 85
 1 8 1 49954.8 1012.43 84
 -1 -8 -1 52958.5 925.325 83
 1 -8 1 51931.2 928.901 83
 -1 -8 -1 53023.2 1244.09 24
 1 8 1 54710.7 1152.34 26
 -1 8 -1 53501.5 1051.89 26
 1 -8 1 52460.4 1060.03 68
 -1 -8 -1 58023.9 968.777 52
 1 -8 1 52293.6 860.602 53
 -1 -8 -1 54852.8 994.917 61
 1 -8 1 53380.3 981.076 62
 1 -8 1 50397.6 852.499 63
 -1 -8 -1 52583.2 947.283 62
 1 -8 1 52744.2 1011.63 61
 1 8 1 53435.8 1085.12 27
 1 -8 1 57856.8 908.077 48
 -1 -8 -1 51627.8 843.973 47
 1 -8 2 453.685 111.264 14
 -1 -8 -2 639.936 166.166 16
 1 8 2 403.369 103.211 12
 -1 -8 -2 397.891 81.9885 133
 -1 -8 -2 460.226 87.0152 135
 1 8 2 626.939 86.1594 72
 -1 -8 -2 475.155 99.3908 74
 1 -8 2 435.321 106.024 74
 -1 -8 -2 439.269 78.8385 34
 1 8 2 453.966 83.3129 32
 1 8 2 405.476 92.5415 18
 1 8 2 433.299 101.295 20
 -1 -8 -2 453.658 83.6729 126
 1 8 2 487.474 82.2665 129
 -1 -8 -2 460.06 83.9644 125
 -1 -8 -2 545.017 89.1467 123
 -1 -8 -2 454.272 82.9108 121
 1 8 2 529.163 86.4586 119
 -1 -8 -2 486.622 84.4913 122
 1 8 2 426.047 78.461 115
 1 8 2 416.765 77.591 116
 1 8 2 400.014 78.4954 118
 -1 -8 -2 406.156 82.0557 111
 1 -8 2 520.631 85.4641 112
 -1 -8 -2 428.306 91.4172 109
 1 8 2 468.93 112.142 105
 1 8 2 536.421 86.1749 107
 -1 8 -2 770.346 138.726 101
 -1 -8 -2 958.998 193.33 102
 1 8 2 898.378 136.549 101
 -1 8 -2 499.63 104.408 97
 1 8 2 409.718 115.799 97
 -1 -8 -2 412.57 118.752 94
 -1 -8 -2 485.041 118.437 90
 1 8 2 467.841 113.87 91
 -1 -8 -2 428.096 127.483 93
 -1 -8 -2 670.988 98.7193 43
 1 8 2 416.554 101.283 89
 1 8 2 447.409 117.031 87
 -1 -8 -2 422.859 114.332 88
 -1 -8 -2 458.096 94.0299 83
 -1 -8 -2 377.633 106.582 85
 1 8 2 411.877 70.8785 80
 -1 8 -2 461.501 105.673 26
 1 8 2 958.847 158.204 26
 -1 -8 -2 559.344 134.785 24
 1 -8 2 462.338 111.275 68
 1 -8 2 417.691 81.2991 53
 1 -8 2 607.541 96.5594 52
 1 -8 2 566.651 110.265 62
 1 -8 2 508.225 89.489 63
 1 -8 2 422.232 82.7762 60
 1 -8 2 319.207 100.004 61
 -1 -8 -2 773.025 166.807 28
 1 8 2 1318.23 170.338 27
 1 -8 2 866.041 106.83 48
 -1 -8 -2 410.503 78.5743 47
 -1 -8 -3 109687 1992.89 15
 1 8 3 111132 1806.25 12
 1 -8 3 116369 1893.4 14
 -1 -8 -3 112723 1538.13 133
 -1 -8 -3 111849 1523.43 135
 -1 -8 -3 110288 1642.24 74
 1 8 3 111012 1424 72
 -1 -8 -3 110035 1565.31 31
 1 8 3 129020 1549.12 32
 1 8 3 108990 1651.46 18
 -1 -8 -3 112948 2199.68 16
 1 8 3 103741 1612.8 20
 1 8 3 111624 1483.99 129
 -1 -8 -3 105950 1459.41 126
 -1 -8 -3 112021 1530.03 122
 -1 -8 -3 111624 1528.98 123
 -1 -8 -3 110777 1527.93 125
 1 8 3 109193 1473.67 119
 -1 -8 -3 112740 1530.32 121
 1 8 3 111137 1483.03 116
 1 8 3 110743 1476.68 118
 1 8 3 105862 1460.67 115
 -1 -8 -3 112529 1593.73 109
 -1 -8 -3 112869 1526.62 111
 1 -8 3 111339 1458.45 112
 1 8 3 113417 1477.44 107
 1 8 3 115389 1784.51 105
 -1 8 -3 111647 1780.38 101
 -1 -8 -3 110521 2019.14 100
 1 8 3 107730 1658.46 101
 -1 -8 -3 110071 2154.1 102
 -1 -8 -3 106173 2038.54 93
 1 8 3 116937 1855.67 97
 -1 -8 -3 108966 1976.88 94
 -1 -8 -3 112537 1930.8 90
 1 8 3 111742 1862.62 89
 1 8 3 112748 1873 91
 -1 -8 -3 109104 1487.91 43
 -1 -8 -3 110370 1938.28 88
 -1 -8 -3 111440 1915.36 85
 1 8 3 116308 1932.99 87
 1 8 3 109608 1427.14 80
 -1 -8 -3 106679 1547.9 83
 -1 -8 -3 110454 1961.06 24
 -1 8 -3 106222 1626.42 26
 1 8 3 111646 1815.18 26
 1 8 3 109122 1422.98 66
 1 -8 3 106367 1597.09 68
 -1 -8 -3 116282 1769.63 68
 1 -8 3 104358 1507.3 67
 1 -8 3 90374.1 1468.68 54
 1 -8 3 96758 1348.61 57
 1 -8 3 111050 1478.29 52
 1 -8 3 107571 1475.63 63
 -1 -8 -3 109763 1579.7 62
 -1 -8 -3 107736 1620 61
 1 -8 3 112209 1491.58 60
 1 -8 3 107325 1688.08 61
 1 8 3 104924 1402.4 30
 -1 -8 -3 104977 2014.04 28
 1 8 3 115860 1816.97 27
 -1 -8 -3 110448 1519.64 47
 1 -8 3 113491 1495.98 48
 -1 -8 -4 139642 2357.39 15
 -1 8 -4 136435 2135.33 11
 -1 -8 -4 145286 2709.46 16
 1 8 4 141578 2173.69 12
 -1 -8 -4 143397 1876.95 135
 1 -8 4 128780 1732.23 136
 1 -8 4 134618 1651.24 134
 -1 -8 -4 142508 1884.82 133
 -1 -8 -4 139562 1988.66 74
 1 8 4 143211 1747.27 72
 1 8 4 168612 1896.94 32
 -1 -8 -4 138520 1887.13 31
 -1 -8 -4 151059 2671.67 21
 1 8 4 135137 1994.43 18
 1 8 4 143991 1817.63 129
 -1 -8 -4 134505 1741.29 126
 -1 -8 -4 147230 1891.37 123
 -1 -8 -4 145691 1884.76 122
 -1 -8 -4 143272 1882.76 125
 1 8 4 141888 1813.17 119
 -1 -8 -4 145737 1881.41 121
 1 8 4 141388 1802.33 118
 1 8 4 141191 1813.79 115
 1 8 4 142307 1814.94 116
 -1 -8 -4 146450 1882.92 111
 1 -8 4 140475 1776.06 112
 -1 -8 -4 143821 1946.75 109
 1 8 4 147488 1808.64 107
 1 8 4 144811 2142.1 105
 -1 -8 -4 135587 2370.31 100
 -1 8 -4 142232 2074.46 101
 1 8 4 131545 1894.03 101
 -1 -8 -4 137705 2547.82 102
 -1 -8 -4 133828 2451.27 93
 -1 -8 -4 139432 2401.55 94
 -1 -8 -4 142649 2333 90
 1 8 4 141490 2253.07 89
 1 8 4 141447 2239.08 91
 1 -8 4 145315 1857.56 40
 -1 -8 -4 143192 1787.13 43
 -1 -8 -4 144279 2357.33 88
 -1 -8 -4 146144 2341.86 85
 1 8 4 141191 2253.54 87
 1 8 4 141526 1761.14 80
 -1 -8 -4 139891 1884.25 83
 -1 -8 -4 140608 2300.7 24
 1 -8 4 133891 1947.36 71
 1 8 4 141500 1752.45 66
 1 -8 4 136246 1850.94 67
 -1 -8 -4 149125 2162 68
 1 -8 4 137005 1744.29 52
 1 -8 4 141591 1782.4 53
 1 -8 4 126973 1760.64 54
 1 -8 4 130630 1667.81 57
 1 -8 4 137460 1801.6 63
 1 -8 4 143762 1802.52 60
 -1 -8 -4 138694 1902.3 62
 -1 -8 -4 140245 1962.9 61
 -1 -8 -4 133835 2452.87 28
 1 8 4 138508 1702.31 30
 1 8 4 146828 2174.92 27
 -1 -8 -4 141640 1866.94 47
 1 -8 4 133451 1951.09 50
 1 8 4 148253 1800.8 49
 1 -8 5 8133.81 291.752 134
 1 -8 5 8117.48 296.025 136
 1 8 5 8218.34 317.998 72
 -1 -8 -5 8771.58 412.202 74
 1 8 5 9381.64 349.91 32
 -1 -8 -5 8702.89 371.236 31
 -1 -8 -5 8159.17 607.842 21
 -1 8 -5 9082.06 422.281 20
 1 8 5 9404.34 360.654 129
 1 8 5 9145.82 325.099 124
 1 8 5 9176.33 354.271 119
 1 8 5 9072.26 350.723 118
 1 8 5 9570.8 362.227 116
 1 8 5 9380.71 357.323 115
 -1 -8 -5 8741.73 392.151 109
 1 8 5 8900.6 451.87 105
 1 8 5 9136.44 345.486 107
 -1 -8 -5 8702.83 592.881 102
 -1 -8 -5 8901.55 531.65 100
 -1 8 -5 9047.52 419.144 101
 1 -8 5 9658.78 347.094 48
 1 -8 5 8215.71 373.179 50
 1 8 5 8614.23 484.609 91
 1 8 5 9179.6 498.903 89
 -1 -8 -5 9388.24 329.701 43
 1 -8 5 8876.09 347.557 40
 1 8 5 9014.39 497.578 87
 1 8 5 9803.37 352.655 80
 -1 -8 -5 8820.33 372.811 83
 1 8 5 8547.52 312.263 81
 -1 -8 -5 8355.47 627.493 16
 -1 -8 -5 8659.9 514.646 15
 1 8 5 8470.1 457.136 12
 1 -8 5 8545.27 397.414 71
 1 -8 5 8102.99 355.647 67
 1 8 5 8800.98 328.506 66
 -1 -8 -5 8983.96 467.223 68
 1 8 5 8458.17 324.064 69
 1 -8 5 9317.58 323.016 52
 1 -8 5 8386.59 322.941 54
 1 -8 5 9094.13 339.05 53
 1 -8 5 8057.22 289.633 57
 -1 -8 -5 8639.12 394.426 61
 -1 -8 -5 8412.14 371.165 62
 1 8 5 8374.07 454.662 27
 -1 -8 -5 8182.96 558.331 28
 1 8 5 8543.08 301.238 30
 -1 -8 -5 8239.92 481.103 24
 1 8 5 8824.85 464.243 26
 -1 -8 -6 28873.4 1177.01 16
 -1 -8 -6 27023.2 909.382 15
 1 -8 6 28410 570.074 134
 -1 -8 -6 30247.6 713.667 135
 -1 -8 -6 29048.2 771.662 74
 1 8 6 29003.5 619.407 72
 1 8 6 31640.3 660.874 32
 -1 -8 -6 28580.6 678.97 31
 -1 -8 -6 30351.8 715.278 121
 1 8 6 28955 653.292 115
 1 8 6 30484.9 668.965 116
 1 8 6 29978.5 661.689 118
 1 -8 6 29517.3 627.212 112
 -1 -8 -6 30933.9 719.73 111
 1 8 6 27596.8 824.451 105
 -1 -8 -6 27646.9 941.74 100
 -1 8 -6 25867.9 706.683 98
 -1 -8 -6 28223.6 1082.83 102
 1 8 6 29165.2 861.901 97
 -1 -8 -6 28418.5 1146.58 21
 1 -8 6 28611.4 624.081 40
 -1 -8 -6 29851.2 696.295 83
 1 8 6 29187 638.184 80
 1 8 6 28933.1 598.739 81
 1 -8 6 28898.8 618.602 53
 1 -8 6 28203.8 559.747 57
 1 -8 6 28045.5 580.401 54
 1 -8 6 28662.4 565.316 52
 -1 -8 -6 28290.5 723.322 61
 1 -8 6 28592.8 652.401 63
 -1 -8 -6 28412.1 694.043 62
 -1 -8 -6 29660.1 862.062 68
 1 -8 6 28345.6 677.13 67
 1 -8 6 29274.9 745.408 71
 1 8 6 29841.4 629.111 66
 1 8 6 29555.5 625.509 69
 1 8 6 30084.3 660.708 129
 1 -8 6 29292.3 658.692 50
 1 -8 6 28379.7 613.714 48
 1 8 6 28940 853.09 26
 -1 -8 -6 28064.1 875.936 24
 1 8 6 29929.9 866.718 27
 -1 -8 -6 26147.9 1020.21 28
 1 8 6 27787.5 559.866 30
 -1 -8 -6 30929.1 727.566 125
 -1 -8 -6 31174.6 727.257 123
 -1 -8 -6 30555.7 721.36 122
 1 8 6 30435.5 616.438 124
 1 8 7 29280.6 788.613 26
 1 8 7 29276.7 545.012 49
 1 -8 7 28459.1 524.779 48
 1 -8 7 29993.5 651.487 71
 -1 -8 -7 32446.5 839.696 68
 1 8 7 30083.4 562.276 66
 1 8 7 30411.8 555.489 69
 1 -8 7 28638.4 571.649 67
 -1 -8 -7 31411.6 671.2 123
 -1 -8 -7 30264.9 661.324 125
 -1 -8 -7 30215.1 657.305 122
 1 8 7 29256 521.641 124
 1 8 7 28060 783.374 27
 -1 -8 -7 28685.9 1026.91 28
 1 8 7 29712.8 562.868 107
 1 8 7 29850.1 514.054 81
 -1 -8 -7 28770.4 602.526 83
 1 8 7 29007.5 572.697 80
 1 8 7 29461.8 552.367 72
 1 8 7 30646.7 574.535 32
 -1 -8 -7 29301 605.757 31
 1 -8 7 29745.6 546.519 112
 -1 -8 -7 31053.2 705.299 109
 -1 -8 -7 31429.7 665.056 111
 1 -8 7 29736.1 595.594 63
 -1 -8 -7 28954.3 616.736 62
 -1 -8 -7 29725.9 665.049 61
 1 -8 7 30504.1 511.714 134
 1 8 7 29380.8 568.541 118
 1 -8 7 28180 516.84 53
 1 -8 7 28120.6 470.197 54
 1 -8 7 29094.7 486.792 57
 -1 -8 -7 30920.5 663.025 121
 1 8 8 35022.4 605.721 49
 -1 -8 -8 35469.9 729.356 123
 -1 -8 -8 37570.8 745.661 122
 1 8 8 33700.6 563.964 124
 -1 -8 -8 35856.2 733.344 125
 1 8 8 17336.5 441.361 81
 1 8 8 35929.1 645.323 80
 -1 -8 -8 35044.3 641.468 83
 1 8 8 34029.7 618.378 72
 1 8 8 35778.7 622.768 107
 1 -8 8 30324 539.396 134
 -1 -8 -8 34664.3 704.899 61
 -1 -8 -8 34105.9 652.909 62
 1 -8 8 37013 651.238 63
 1 8 8 34894.3 631.134 32
 -1 -8 -8 14856.4 557.875 38
 -1 -8 -8 33453.9 629.137 31
 1 8 8 34707.5 622.279 66
 -1 -8 -8 38491.2 896.328 68
 1 -8 8 38755.5 675.036 71
 1 8 8 35432.9 609.597 69
 1 8 8 34883.1 627.975 129
 -1 -8 -8 37016.5 739.684 121
 1 -8 8 35822.1 605.553 112
 -1 -8 -8 35946.1 728.801 111
 -1 -8 -8 36915.9 769.302 109
 1 8 8 35658.7 630.971 118
 1 8 8 35184.6 632.493 116
 1 8 8 36003.2 636.121 115
 1 8 9 34475.1 527.786 49
 -1 -8 -9 39095.4 748.431 131
 1 8 9 36021.8 553.295 129
 1 8 9 35149.7 574.053 32
 1 8 9 35824.7 575.581 72
 -1 -8 -9 38246 744.13 74
 1 8 9 35650.1 574.226 66
 1 8 9 34393.2 527.685 69
 -1 -8 -9 42337.2 826.958 68
 1 8 9 34870.3 547.267 107
 -1 -8 -9 34637.5 599.708 61
 -1 -8 -9 36679.3 684.988 111
 -1 -8 -9 37724.4 707.369 109
 1 8 9 36878 559.663 132
 -1 -8 -9 38991.5 698.826 121
 -1 -8 -9 36202.1 684.137 120
 1 8 9 37401.1 563.997 115
 1 8 9 35363.8 554.44 116
 1 8 9 36655 555.734 118
 -1 -8 -9 37658.9 695.417 123
 -1 -8 -9 37847.1 690.287 125
 -1 -8 -9 39234.6 705.752 122
 1 8 10 738.872 50.1257 41
 -1 -8 -10 940.373 93.5748 68
 1 8 10 885.873 57.6906 66
 -1 -8 -10 719.317 80.3487 128
 -1 -8 -10 862.033 88.6265 131
 -1 -8 -10 865.341 88.1599 74
 1 8 10 883.983 57.2754 72
 -1 9 9 135.203 42.6506 124
 1 -9 -9 167.546 71.8904 125
 -1 9 9 175.734 42.5197 81
 -1 9 9 230.35 51.9941 116
 -1 9 9 223.185 49.8276 115
 1 -9 -9 195.046 77.3576 74
 -1 9 9 177.933 39.3028 72
 -1 9 9 127.78 39.53 66
 -1 9 9 259.777 52.6909 132
 -1 -9 9 169.162 42.3637 48
 1 -9 -9 265.835 77.8113 121
 1 -9 -9 196.216 73.1702 120
 1 -9 -9 326.577 79.6225 122
 1 -9 -9 237.758 75.0307 109
 -1 9 9 270.47 52.3048 129
 1 -9 -9 200.212 84.6985 131
 1 -9 -9 139.229 78.0937 128
 -1 9 8 12581.7 336.575 49
 -1 -9 8 12956.5 338.982 48
 1 -9 -8 13550.1 469.91 131
 1 -9 -8 11973.9 469.922 38
 1 -9 -8 14004.7 429.361 122
 1 -9 -8 13070 412.955 123
 -1 9 8 12851.4 332.942 124
 1 -9 -8 13054.7 413.606 125
 1 -9 -8 12013.7 332.604 83
 -1 9 8 12750.3 329.067 81
 -1 9 8 12887 347.165 107
 -1 9 8 11995.3 294.407 32
 -1 9 8 13263.8 342.95 69
 -1 9 8 12461.9 308.157 66
 -1 9 8 11828.8 299.289 30
 -1 9 8 12227.1 305.8 72
 1 -9 -8 13465.6 460.759 74
 1 -9 -8 12651.3 404.758 111
 -1 -9 8 13241.3 330.376 112
 1 -9 -8 13563.3 434.959 109
 1 -9 -8 12770.1 347.515 61
 -1 -9 8 13573.5 340.858 63
 1 -9 -8 12027 320.39 62
 1 -9 -8 13000 415.346 120
 1 -9 -8 12929.6 411.143 121
 -1 -9 7 32557.7 606.472 112
 1 -9 -7 32529.6 707.349 111
 1 -9 -7 32242.6 735.442 109
 -1 9 7 32616.2 620.825 107
 1 -9 -7 32824.6 708.314 121
 1 -9 -7 32076.5 708.143 120
 -1 -9 7 32519 629.403 48
 -1 9 7 31474 604.001 49
 -1 9 7 32792.3 636.123 129
 1 -9 -7 32863.1 779.919 131
 1 -9 -7 33333.1 868.671 38
 -1 -9 7 31334.4 694.226 40
 -1 9 7 31221.5 558.53 66
 -1 9 7 32851.5 608.853 69
 1 -9 -7 31668.4 863.78 68
 -1 9 7 30931.5 538.24 82
 -1 9 7 33002.6 608.616 81
 1 -9 -7 31779.2 642.513 83
 -1 9 7 30914.5 552.577 72
 1 -9 -7 31259.8 767.408 74
 1 -9 -7 31019.4 609.213 31
 -1 9 7 30721.9 544.291 32
 -1 9 7 32997.1 640.916 115
 -1 9 7 32082.8 633.102 116
 -1 9 7 33069.6 636.566 118
 -1 9 7 30815.3 823.493 26
 -1 9 7 31645.9 581.592 30
 1 -9 -7 30716.6 1128.02 28
 -1 -9 7 31019.5 563.936 53
 -1 -9 7 31982.7 589.086 52
 -1 9 7 32935.8 638.39 132
 1 -9 -7 31678.9 652.086 61
 1 -9 -7 32223.2 638.324 62
 -1 -9 7 33397.2 633.378 63
 1 -9 -7 33876.7 721.152 122
 1 -9 -7 32275.9 707.857 123
 1 -9 -7 32553.1 706.911 125
 -1 -9 6 37352.8 698.001 52
 -1 -9 6 37565.4 664.417 53
 -1 9 6 38883.3 699.174 107
 1 -9 -6 34555.8 1142.02 102
 -1 9 6 39511.3 695.61 49
 1 -9 -6 36961.8 1408.01 21
 1 -9 -6 37770.7 849.315 131
 -1 9 6 38005.3 709.044 129
 -1 -9 6 36765.4 803.737 40
 1 -9 -6 39219.9 970.377 38
 -1 -9 6 38636.6 769.513 71
 -1 9 6 37791.9 631.157 66
 1 -9 -6 38457.3 985.384 68
 -1 9 6 38888 683.84 69
 -1 -9 6 37827.6 704.568 67
 -1 9 6 38061.8 644.575 82
 -1 9 6 37670.3 662.67 80
 1 -9 -6 39339.1 757.474 83
 -1 -9 6 36722.7 712.34 76
 -1 9 6 37044.6 617.676 72
 -1 9 6 37402.9 617.209 32
 1 -9 -6 38274.1 724.442 31
 -1 9 6 36976.1 935.381 26
 -1 9 6 38622 672.455 30
 1 -9 -6 35762 1257.05 28
 1 -9 -6 37559.3 753.1 61
 -1 -9 6 37586.2 705.579 63
 1 -9 -6 38641.6 746.301 62
 -1 9 6 39487.8 718.101 118
 -1 9 6 39067.7 720.587 115
 -1 9 6 39045 721.168 116
 -1 9 6 38868.6 711.356 132
 -1 9 6 37902.6 675.662 124
 -1 9 5 3560.03 216.866 129
 1 -9 -5 3774.25 274.582 131
 1 -9 -5 3682.55 237.044 125
 1 -9 -5 3740.95 240.225 122
 -1 9 5 3741.8 210.082 124
 1 -9 -5 3705.33 239.048 123
 1 -9 -5 3811.27 239.3 121
 -1 9 5 3891.93 225.423 118
 -1 9 5 3445.61 215.603 115
 -1 9 5 3647.64 220.276 116
 -1 -9 5 3270.72 205.984 112
 1 -9 -5 3822.28 239.211 111
 -1 9 5 3661.1 212.447 107
 -1 9 5 3328.11 260.427 101
 1 9 -5 3031.13 263.376 97
 -1 9 5 3630.23 294.971 97
 1 -9 -5 3344.61 263.64 74
 -1 -9 5 3370.38 229.349 76
 -1 9 5 3319.01 178.871 72
 -1 -9 5 3766.22 271.735 40
 1 -9 -5 3203.29 293.649 38
 1 -9 -5 3524.86 225.631 31
 -1 9 5 3498.14 184.108 32
 1 -9 -5 3098.32 425.047 16
 1 -9 -5 3448.81 444.557 21
 -1 9 5 3216.37 239.969 20
 -1 9 5 3343.47 198.872 81
 -1 9 5 3531.36 196.492 80
 1 -9 -5 3352.25 225.217 83
 1 9 -5 3112 264.289 26
 -1 9 5 3534.26 295.301 26
 -1 -9 5 3255.98 214.228 67
 -1 -9 5 3849.09 260.924 71
 -1 9 5 3313.11 183.241 66
 -1 9 5 3606.85 207.169 69
 1 -9 -5 3003.41 293.459 68
 -1 -9 5 3538.86 208.951 53
 -1 -9 5 3510.31 223.724 52
 -1 -9 5 3243.7 212.408 63
 1 -9 -5 3387.25 227.702 62
 1 -9 -5 3972.63 250.729 61
 -1 -9 5 3252.04 194.808 60
 -1 9 5 3348.12 199.371 30
 1 -9 -5 4306.9 453.112 28
 -1 9 5 3682.43 211.559 49
 -1 -9 5 3413.38 218.729 48
 -1 -9 4 11535.4 557.35 14
 1 -9 -4 11765.8 473.434 131
 -1 9 4 11506.1 385.778 129
 -1 -9 4 11993 415.634 126
 1 -9 -4 11380.4 406.669 123
 1 -9 -4 11401.4 406.659 125
 -1 9 4 11787.3 370.657 124
 1 -9 -4 11763.7 411.927 122
 1 -9 -4 11210.4 401.59 121
 -1 9 4 11396.4 384.509 116
 -1 9 4 11621.5 386.575 115
 -1 9 4 11198.1 380.23 118
 1 -9 -4 12119.3 461.18 109
 1 -9 -4 11673.3 407.801 111
 -1 -9 4 11217.2 379.353 112
 -1 9 4 12043.7 379.919 107
 -1 9 4 10973.7 481.233 101
 1 -9 -4 9661.78 574.063 93
 -1 9 4 12103.5 531.104 97
 1 -9 -4 10759.1 569.348 94
 1 9 -4 11740.8 526.686 97
 -1 9 4 10681.3 511.439 89
 1 -9 -4 10963.3 557.06 90
 -1 9 4 10062.4 521.569 92
 1 -9 -4 10643.4 468.222 74
 -1 -9 4 11820 440.407 76
 1 -9 -4 11364.2 571.445 88
 1 -9 -4 10210.2 631.946 86
 -1 9 4 11225.4 529.859 87
 -1 9 4 11477.7 368.763 81
 -1 9 4 11634.2 345.898 80
 1 -9 -4 11012.5 412.721 83
 1 -9 -4 11427.3 413.098 31
 -1 -9 4 11355.5 385.67 34
 -1 9 4 10931.4 468.679 20
 1 -9 -4 12067 779.217 21
 1 -9 -4 11656.3 773.923 16
 -1 9 4 12168 532.776 26
 1 9 -4 11449.4 516.585 26
 -1 -9 4 11134.7 399.427 67
 1 -9 -4 11460 542.99 68
 -1 9 4 11961.4 375.117 69
 -1 9 4 11517.1 339.844 66
 -1 -9 4 11461.8 452.432 71
 -1 -9 4 11416.5 383.702 53
 -1 -9 4 11517.4 448.278 61
 -1 -9 4 11315.7 378.122 60
 1 -9 -4 11223.7 419.124 62
 1 -9 -4 11080.7 429.882 61
 1 -9 -4 11250.1 353.044 60
 1 -9 -4 10818.1 696.779 28
 -1 -9 4 10029.9 390.538 50
 -1 -9 4 11390.5 401.638 48
 -1 9 4 11640.4 373.241 49
 -1 -9 3 95517.8 1745.34 14
 -1 -9 3 93820.3 1393.74 126
 1 -9 -3 91835.2 1293.08 126
 -1 9 3 95130.4 1325.56 129
 1 -9 -3 97413.5 1542 131
 1 -9 -3 98591.2 1385.23 122
 1 -9 -3 95879.4 1373.59 125
 1 -9 -3 95612.9 1372.85 123
 1 -9 -3 95957.5 1368.07 121
 -1 9 3 95591.7 1322.96 118
 -1 9 3 95539.1 1327.78 116
 -1 9 3 99206.2 1338.57 115
 -1 -9 3 95380.6 1344.15 112
 1 -9 -3 97440.6 1512.41 109
 1 -9 -3 95283.2 1362.81 111
 -1 9 3 96431.8 1296.89 107
 -1 9 3 95165.6 1634.04 101
 1 -9 -3 91636.4 2041.06 102
 1 9 -3 91835.7 1696.64 101
 1 -9 -3 86350 1805.74 93
 -1 9 3 98600.6 1667.76 97
 1 9 -3 96100.9 1690.6 97
 1 -9 -3 89432.2 1746.77 94
 -1 9 3 80734.2 1626.16 92
 1 -9 -3 92948.5 1723.93 90
 -1 9 3 92493.7 1640.44 89
 1 -9 -3 93863.8 1353.18 43
 1 -9 -3 94178 1581.37 74
 -1 -9 3 100368 1514.24 76
 -1 9 3 94543 1672.17 87
 1 -9 -3 91279.8 1721.72 88
 1 -9 -3 83256 1874.86 86
 1 -9 -3 93384.3 1427.13 83
 -1 -9 3 96995.2 1378.51 34
 1 -9 -3 95182.6 1432.52 31
 -1 9 3 93896.4 1592.82 20
 1 -9 -3 99899.2 2183.15 21
 1 -9 -3 99020.3 2264.44 16
 -1 9 3 100018 1680.41 26
 1 9 -3 96086.3 1692.67 26
 1 -9 -3 95270.6 1708.36 68
 -1 -9 3 92252.9 1482.15 71
 -1 9 3 95994.9 1295.41 69
 -1 -9 3 98962.5 1445.42 52
 -1 -9 3 93139.7 1430.4 62
 -1 -9 3 87791.4 1343.73 63
 1 -9 -3 97014.3 1327.99 60
 -1 -9 3 98176 1528.1 61
 -1 -9 3 90978.8 1339.9 60
 1 -9 -3 95216.3 1473.99 61
 1 -9 -3 96839.2 1453.42 62
 1 -9 -3 93083.1 2116.56 28
 -1 9 3 96432.9 1316.28 30
 -1 -9 3 99019.1 1394.9 48
 -1 9 3 99099.4 1306.75 49
 1 9 -2 6291.01 357.83 12
 -1 -9 2 7508.11 424.132 14
 1 -9 -2 6769.93 286.759 126
 -1 9 2 6815.58 270.117 129
 -1 -9 2 6757.92 308.289 126
 1 -9 -2 6944.3 288.496 122
 1 -9 -2 7017.48 290.154 123
 1 -9 -2 6672.94 284.816 125
 1 -9 -2 6881.98 288.321 121
 -1 9 2 7073.02 275.655 118
 -1 9 2 6835.04 271.791 116
 -1 9 2 7075.25 274.748 115
 -1 -9 2 6957.55 287.096 112
 1 -9 -2 7103.4 349.916 109
 1 -9 -2 6995.06 287.841 111
 -1 9 2 6651.8 257.218 107
 -1 9 2 6377.64 339.896 98
 1 9 -2 6768.67 405.377 101
 -1 9 2 6765.72 385.219 101
 1 -9 -2 7131.55 530.024 102
 1 -9 -2 6275.25 417.947 93
 -1 9 2 6748.24 379.988 97
 1 9 -2 7265.54 414.083 97
 1 -9 -2 7174.77 421.93 94
 1 -9 -2 7007.78 403.273 90
 -1 9 2 5948.13 365.624 92
 -1 9 2 6485.91 364.879 89
 1 -9 -2 7312.09 309.897 43
 -1 -9 2 6995.2 316.568 43
 1 9 -2 6266.48 343.015 27
 1 -9 -2 7185.26 528.529 28
 -1 9 2 7216.27 287.304 30
 1 -9 -2 5895.54 438.651 86
 1 -9 -2 6781.58 399.628 88
 -1 9 2 6793.45 375.287 87
 -1 -9 2 6657.61 293.4 83
 -1 -9 2 6478.6 317.302 31
 1 -9 -2 6874.26 326.564 31
 -1 9 2 7480.6 402.6 20
 1 -9 -2 6610.69 485.464 21
 -1 -9 2 7182.61 307.351 48
 -1 9 2 6913.07 265.042 49
 1 9 -2 6326.33 386.84 26
 -1 9 2 6668.43 376.097 26
 -1 -9 2 6452.18 317.501 62
 -1 -9 2 6442.65 293.528 63
 -1 -9 2 6865.77 347.464 61
 1 -9 -2 7038.1 349.118 61
 1 -9 -2 7188.13 339.052 62
 1 -9 -2 6701.36 286.822 60
 -1 -9 2 6712.39 295.494 53
 1 -9 -2 7079.41 268.472 53
 -1 -9 2 7601.45 337.727 52
 1 -9 -2 7167.05 384.856 74
 1 -9 -2 7270.67 413.241 68
 1 -9 -1 11027.7 490.682 68
 -1 -9 1 10781.6 401.816 62
 1 -9 -1 10216.5 425.447 61
 1 -9 -1 10371.4 362.591 60
 1 -9 -1 9441.87 316.106 63
 -1 -9 1 10201 421.125 61
 1 -9 -1 10280.1 423.65 109
 -1 -9 1 10034.7 337.297 112
 1 9 -1 9922.44 424.036 105
 -1 9 1 10229.1 453.427 98
 1 9 -1 10594.1 502.726 97
 -1 9 1 10649.5 461.439 97
 1 -9 -1 9678.15 466.088 94
 1 -9 -1 9115.25 477.641 93
 1 -9 -1 10049.4 457.391 90
 1 -9 -1 9557.37 526.135 86
 1 -9 -1 10276.8 463.93 88
 -1 -9 1 10536.2 386.062 43
 1 9 -1 9978.37 452.384 12
 -1 -9 1 10414.3 480.495 14
 -1 -9 1 10374.8 373.31 83
 1 -9 -1 10848 405.319 83
 -1 9 1 10289 481.342 20
 1 9 -1 10710.4 317.443 32
 -1 -9 1 10984.5 409.641 31
 -1 -9 1 10503.9 378.193 34
 1 -9 -1 10518.2 600.07 28
 1 9 -1 10218.9 438.182 27
 -1 9 1 10559.7 346.97 30
 -1 -9 1 11121 376.367 48
 1 -9 -1 10645.2 463.019 74
 1 -9 -1 10759.5 346.113 53
 -1 -9 1 11450.8 415.983 52
 -1 -9 1 10138.5 357.432 53
 1 9 -1 10421.1 494.235 26
 -1 9 1 11955.9 493.487 26
 1 -9 -1 10297.6 364.202 126
 -1 -9 1 10872.5 391.295 126
 1 -9 0 24871.8 733.847 68
 1 9 0 24587.5 706.554 27
 1 -9 0 23834.5 543.672 63
 1 -9 0 24289.3 654.413 62
 1 -9 0 25325.5 592.558 60
 -1 -9 0 26221.6 654.289 62
 -1 -9 0 25879.5 681.75 61
 1 -9 0 24380.3 670.764 109
 1 -9 0 25716.2 532.681 112
 -1 -9 0 24206.3 528.231 112
 1 9 0 23910.8 679.676 105
 1 9 0 25053 775.819 101
 -1 9 0 26000.5 788.999 101
 -1 9 0 24783.1 737.582 98
 1 9 0 25536.1 781.276 97
 -1 9 0 24873.5 710.233 97
 -1 -9 0 25080.7 613.888 43
 -1 -9 0 25227.2 616.33 83
 1 -9 0 24213.4 630.171 83
 1 9 0 25181.9 766.869 20
 1 -9 0 24091.4 648.419 31
 -1 -9 0 25755.8 612.726 34
 1 9 0 25733.3 530.073 32
 -1 -9 0 24654.2 635.822 31
 -1 9 0 25003.8 716.408 26
 1 9 0 25468.4 786.612 26
 1 9 0 25046.1 734.491 12
 -1 -9 0 28055.3 673.537 52
 1 -9 0 25202.5 567.021 53
 -1 -9 0 23753.7 560.764 53
 1 -9 0 24155.5 591.613 126
 -1 -9 0 24856.7 610.763 126
 1 -9 0 25011.2 724.964 74
 1 -9 0 28244.5 616.119 48
 1 9 1 106570 1728.84 12
 -1 -9 -1 101808 1397.33 133
 -1 -9 -1 104955 1398.27 135
 1 -9 1 105654 1664.78 74
 -1 -9 -1 111008 1608.88 74
 1 9 1 104857 1325.11 72
 -1 -9 -1 112589 1499.29 34
 -1 -9 -1 106908 1562.29 31
 1 9 1 113283 1403.76 32
 1 9 1 103141 1725.74 20
 -1 9 -1 107346 1791.18 20
 1 -9 1 107852 1504.73 126
 1 9 1 101317 1337.89 129
 -1 -9 -1 104388 1480.43 126
 -1 -9 -1 106043 1405.55 123
 -1 -9 -1 103815 1402.01 125
 -1 -9 -1 106447 1409.49 122
 -1 -9 -1 104141 1398.45 121
 1 9 1 101721 1344.58 119
 1 9 1 102134 1338.93 115
 1 9 1 103220 1343.56 116
 1 9 1 100777 1336.6 118
 -1 -9 -1 107661 1527.52 109
 -1 -9 -1 105353 1397.22 111
 1 -9 1 106047 1378.85 112
 1 9 1 106351 1667.86 105
 1 9 1 107329 1380.14 107
 1 9 1 106558 1750.15 101
 -1 9 -1 107043 1783.05 101
 -1 -9 -1 107678 2116.34 102
 -1 9 -1 103286 1623.43 97
 -1 -9 -1 94476.3 1808.02 93
 1 9 1 109399 1809.31 97
 -1 -9 -1 97334.1 1754.63 94
 1 9 1 100987 1654.92 91
 -1 -9 -1 103528 1737.48 90
 -1 -9 -1 103864 1489.29 43
 -1 -9 -1 102721 1726.47 85
 -1 -9 -1 103668 1752.21 88
 -1 -9 -1 106172 1525.03 83
 1 -9 1 101375 1516.24 83
 -1 9 -1 103996 1636.51 26
 1 9 1 105174 1788.94 26
 1 -9 1 100537 1461.75 67
 1 -9 1 103703 1644.77 68
 1 -9 1 119902 1557.04 52
 1 -9 1 106909 1433.59 53
 -1 -9 -1 101591 1390.64 53
 -1 -9 -1 110625 1631.96 61
 1 -9 1 100802 1397.4 63
 -1 -9 -1 108053 1571.26 62
 1 -9 1 101718 1628.24 61
 1 -9 1 103575 1579.88 62
 1 9 1 108321 1708.99 27
 -1 -9 -1 101284 1385.01 47
 1 -9 1 116364 1498.05 48
 1 9 2 92427.5 1612.59 12
 -1 -9 -2 91078.5 1312.67 135
 -1 -9 -2 89433.4 1317.31 133
 1 9 2 91507.5 1222.22 72
 -1 -9 -2 91938 1484.78 74
 1 9 2 99709.1 1292.11 32
 -1 -9 -2 98462.2 1351.13 34
 -1 9 -2 91699 1625.31 20
 1 9 2 87029 1511.35 20
 1 9 2 89097.2 1257.77 129
 1 -9 2 90570.6 1371 126
 -1 -9 -2 88854.7 1326.4 126
 -1 -9 -2 92078.4 1319.02 123
 -1 -9 -2 91196.2 1316.9 125
 -1 -9 -2 92457.3 1319.31 122
 -1 -9 -2 92370.5 1316.27 121
 1 9 2 90352.1 1268.6 119
 1 9 2 89103.3 1256.35 115
 1 9 2 90401.8 1264.88 116
 1 9 2 90166.5 1259.16 118
 1 -9 2 91434.1 1263.55 112
 -1 -9 -2 90912.5 1414.33 109
 -1 -9 -2 92072.9 1312.32 111
 1 9 2 90929.4 1533.82 105
 1 9 2 94731.1 1282.85 107
 -1 9 -2 91266.2 1621.73 101
 1 9 2 88295.4 1539.33 101
 -1 -9 -2 91237.7 1988.25 102
 1 9 2 92822.6 1650.86 97
 -1 -9 -2 84594.9 1697.33 94
 -1 -9 -2 82033.2 1739.7 93
 -1 -9 -2 89090.4 1657.43 90
 1 9 2 89000.4 1601.81 89
 1 9 2 88763.8 1599.89 91
 -1 -9 -2 91749.8 1354.89 43
 -1 -9 -2 89645.9 1673.62 88
 -1 -9 -2 87736.5 1641.46 85
 1 9 2 89202 1608.92 87
 -1 -9 -2 90415.7 1393.54 83
 -1 9 -2 85939.6 1447.53 26
 1 9 2 93964 1663.57 26
 1 -9 2 85686 1425.92 68
 -1 -9 -2 98324.6 1565.52 68
 1 9 2 90252.9 1240.34 66
 1 -9 2 91372.3 1309.59 53
 -1 -9 -2 87157.2 1224.71 53
 1 -9 2 89612.3 1512.57 61
 -1 -9 -2 89474.2 1423.97 62
 1 -9 2 86608.7 1446.22 62
 1 -9 2 92090.1 1334.38 60
 -1 -9 -2 89180.3 1470.76 61
 1 -9 2 88838.7 1294.41 63
 1 9 2 88383.9 1257.07 30
 1 9 2 94764.8 1593.11 27
 -1 -9 -2 88147.1 1299.84 47
 1 -9 2 97447.5 1346.4 48
 1 9 3 17844.3 650.453 12
 -1 -9 -3 17405.1 510.331 133
 -1 -9 -3 18088.1 513.491 135
 -1 -9 -3 17528.2 593.904 74
 1 9 3 17844.5 448.757 72
 1 9 3 20669.7 515.594 32
 -1 -9 -3 17796.3 551.455 31
 -1 9 -3 17804.5 638.409 20
 1 9 3 16067.1 543.755 20
 1 9 3 17597.7 479.462 129
 -1 -9 -3 16749.3 481.704 126
 -1 -9 -3 17835.5 513.226 125
 -1 -9 -3 18574.4 520.644 122
 -1 -9 -3 18505 521.557 123
 1 9 3 17971.8 486.657 119
 -1 -9 -3 18373.9 515.7 121
 1 9 3 17893.6 483.623 118
 1 9 3 17794.2 483.616 115
 1 9 3 18225.4 489.251 116
 1 -9 3 17551.6 469.27 112
 -1 -9 -3 18469.8 570.138 109
 -1 -9 -3 18766 521.817 111
 1 9 3 18502.1 630.337 105
 1 9 3 18492.8 485.504 107
 -1 -9 -3 16719.1 760.736 100
 1 9 3 16965.3 578.52 101
 -1 -9 -3 17818.4 850.767 102
 -1 9 -3 17381.3 629.586 101
 -1 -9 -3 17012.4 759.449 93
 -1 -9 -3 16934.3 726.064 94
 1 9 3 18845.7 680.683 97
 -1 -9 -3 17106 693.194 90
 1 9 3 17748.2 672.552 91
 1 9 3 17097.6 659.244 89
 -1 -9 -3 18122.8 507.204 43
 -1 -9 -3 17567.5 704.903 88
 -1 -9 -3 17616.1 699.132 85
 1 9 3 17660.3 674.232 87
 1 9 3 17682.5 447.862 80
 1 9 3 19111.7 681.009 26
 -1 -9 -3 17564.2 734.001 24
 1 9 3 18235 463.694 66
 -1 -9 -3 20018.6 672.577 68
 1 -9 3 17129.9 517.621 67
 1 -9 3 16352 514.185 68
 1 -9 3 18437.6 503.136 52
 1 -9 3 15585.1 476.2 54
 1 -9 3 17954.2 505.547 60
 1 -9 3 17813 499.03 63
 1 -9 3 17456.3 602.67 61
 -1 -9 -3 17861.2 556.744 62
 1 9 3 18100.1 642.265 27
 1 9 3 17853.9 460.162 30
 1 -9 3 16574.7 564.632 50
 1 9 3 18898 492.286 49
 -1 -9 -3 17750.1 508.284 47
 1 -9 3 18459.1 500.588 48
 1 9 4 9445.14 475.226 12
 -1 -9 -4 9117.51 376.338 133
 -1 -9 -4 9810.68 384.485 135
 1 9 4 9394.82 325.148 72
 -1 -9 -4 9167.31 433.589 74
 1 9 4 10154.5 350.655 32
 -1 -9 -4 9717.94 399.692 31
 -1 9 -4 8632.96 431.003 20
 -1 -9 -4 9762.18 384.559 123
 1 9 4 8967.6 322.033 124
 -1 -9 -4 9749.51 384.93 122
 -1 -9 -4 9816.53 387.758 125
 1 9 4 9488.73 353.36 119
 -1 -9 -4 9564.84 380.237 121
 1 9 4 9481.89 350.71 115
 1 9 4 9468.48 351.422 116
 1 9 4 9395.69 350.525 118
 1 -9 4 9462.58 342.963 112
 -1 -9 -4 9620.6 414.199 109
 -1 -9 -4 9629.7 379.88 111
 1 9 4 9668.88 350.697 107
 1 9 4 8994.31 445.564 105
 -1 -9 -4 8347.6 598.905 102
 -1 9 -4 9341.79 454.752 98
 -1 9 -4 8830.45 430.478 101
 -1 -9 -4 8888.38 547.806 100
 1 9 4 9693.51 490.082 97
 -1 -9 -4 8597.95 558.788 93
 -1 -9 -4 9018.7 540.607 94
 1 9 4 8734.84 471.285 89
 1 9 4 9018.73 483.671 91
 -1 -9 -4 9386.55 527.811 90
 -1 -9 -4 9083.38 518.114 85
 -1 -9 -4 8749 518.12 88
 1 9 4 9287.71 494.14 87
 -1 -9 -4 9041.46 383.711 83
 1 9 4 9077.36 324.67 80
 -1 -9 -4 8979.24 409.967 61
 -1 -9 -4 9158.74 396.126 62
 1 -9 4 9744.11 364.133 60
 1 -9 4 9720.15 368.047 63
 1 -9 4 8973.98 374.492 67
 1 -9 4 9177.43 416.402 71
 1 9 4 9104.16 332.326 69
 1 9 4 9793.41 336.97 66
 -1 -9 -4 11091.6 521.118 68
 -1 -9 -4 9456.44 352.356 43
 -1 -9 -4 9206.23 373.418 47
 1 9 4 10049.7 353.608 49
 1 -9 4 9564.37 351.201 48
 1 -9 4 8723.8 399.496 50
 -1 -9 -4 9223.14 393.821 131
 1 9 4 9601.35 351.809 129
 -1 -9 -4 9043.78 333.283 126
 1 -9 4 8931.06 330.824 54
 1 -9 4 9868.31 348.626 52
 1 -9 4 9091.01 346.811 53
 -1 -9 -4 9380.04 529.972 24
 1 9 4 8981.73 315.839 30
 1 9 4 9565.84 468.701 27
 -1 -9 -4 9058.9 596.999 28
 -1 -9 -5 1757.01 170.464 121
 -1 -9 -5 1764.38 169.48 111
 -1 -9 -5 2017.61 193.986 109
 1 -9 5 1847.42 154.652 112
 1 9 5 1737.07 198.093 105
 1 9 5 1961.77 158.894 107
 -1 -9 -5 1722.51 247.877 100
 -1 -9 -5 1803.86 293.465 102
 1 9 5 1835.25 150.857 49
 1 -9 5 1857.17 176.062 50
 -1 9 -5 1734.74 181.499 20
 -1 -9 -5 1555.71 187.741 74
 1 9 5 1802.52 143.801 72
 -1 -9 -5 1939.68 180.719 31
 1 9 5 1879.02 155.931 32
 1 9 5 1822.93 144.19 124
 -1 -9 -5 1722.37 170.683 125
 -1 -9 -5 1865.66 175.621 123
 -1 -9 -5 2022.53 183.002 122
 -1 -9 -5 1845.41 147.685 43
 1 9 5 1733.83 141.634 81
 1 9 5 1753.74 145.661 80
 -1 -9 -5 1638.7 166.585 83
 1 -9 5 1924.29 159.325 53
 1 -9 5 1737.97 141.406 52
 1 -9 5 1707.83 135.281 54
 1 -9 5 2005.2 180.682 67
 1 -9 5 1799.99 189.649 71
 -1 -9 -5 1949.35 238.154 68
 1 9 5 1759.57 145.666 66
 -1 -9 -5 1487.44 261.794 28
 1 9 5 1811.52 136.992 30
 1 9 5 1812.65 209.709 27
 1 9 5 1839.66 156.831 129
 -1 -9 -5 2078.33 196.416 131
 1 9 5 2005.96 164.52 116
 1 9 5 1933.39 161.684 118
 1 9 5 1950.09 162.236 115
 -1 -9 -5 1798.83 187.963 61
 -1 -9 -5 1829.69 178.263 62
 -1 -9 -5 1555.89 216.965 24
 1 9 6 32106.7 600.813 115
 1 9 6 31948.6 593.077 118
 1 9 6 31854.7 599.244 116
 1 9 6 31633.5 584.227 107
 -1 -9 -6 28055.6 1050.79 102
 1 -9 6 27139.7 523.451 50
 1 -9 6 32242.9 574.569 48
 -1 -9 -6 30423.5 744.631 74
 1 9 6 31324.3 548.663 72
 1 9 6 32385.1 574.163 32
 -1 -9 -6 31645.7 651.435 31
 -1 -9 -6 31409.2 665.502 121
 1 9 6 32046.1 572.749 80
 -1 -9 -6 31905.1 656.31 83
 1 9 6 31956.3 537.865 81
 -1 -9 -6 31920.7 676.593 125
 1 9 6 32133.3 546.823 124
 1 -9 6 31273.2 570.033 53
 -1 -9 -6 34469.4 872.993 68
 1 -9 6 31788.7 691.852 71
 1 -9 6 30834.1 627.629 67
 1 9 6 31903.3 559.194 66
 1 9 6 31969.8 567.895 69
 1 9 6 31497.9 811.917 26
 1 9 6 30051.5 484.955 30
 -1 -9 -6 28957.9 1043.87 28
 1 9 6 31240.1 792.201 27
 1 -9 6 31156.5 609.098 63
 -1 -9 -6 32090.5 670.202 62
 -1 -9 -6 31152.7 695.361 61
 -1 -9 -6 32508.9 725.04 109
 1 -9 6 30103.2 559.114 112
 -1 -9 -6 30817.7 700.872 131
 1 9 6 31960.1 600.415 129
 -1 -9 -7 10846.6 435.256 74
 1 9 7 10519.2 311.868 72
 -1 -9 -7 9993.16 347.712 31
 1 9 7 10584.8 319.515 32
 -1 -9 -7 10959.8 390.29 121
 1 9 7 10558.7 291.958 81
 1 9 7 10656.1 324.551 80
 -1 -9 -7 10512.1 359.442 83
 1 -9 7 10060.2 301.647 53
 -1 -9 -7 11992.1 495.01 68
 1 -9 7 11197.2 371.847 71
 1 9 7 10493.4 315.073 66
 1 9 7 10524.6 313.812 69
 1 9 7 10250.1 313.917 49
 1 -9 7 10696 316.801 48
 -1 -9 -7 11534.2 402.535 122
 -1 -9 -7 10605.6 385.251 125
 -1 -9 -7 10922 390.67 123
 1 9 7 10068.3 294.752 124
 -1 -9 -7 10496.8 405.931 131
 1 -9 7 10706.4 321.847 112
 -1 -9 -7 11044.3 389.354 111
 1 -9 7 11070.3 349.946 63
 -1 -9 -7 10644.2 388.42 61
 -1 -9 -7 10449.4 364.205 62
 1 9 8 9705.58 237.086 124
 -1 -9 -8 11516.8 366.05 122
 -1 -9 -8 11800.3 369.642 125
 -1 -9 -8 11387.1 366.231 123
 1 9 8 10684.1 289.02 132
 1 9 8 10342.7 274.13 72
 1 -9 8 12048.1 295.562 71
 1 9 8 9974.91 273.842 32
 -1 -9 -8 9979.73 291.761 83
 1 9 8 10473.1 287.66 80
 -1 -9 -8 11057.5 378.793 131
 1 9 8 10800.2 291.388 129
 -1 -9 -8 12478.6 438.894 68
 1 9 8 10539.9 277.782 66
 1 9 8 10347.2 268.771 69
 -1 -9 -8 10417.7 330.2 61
 -1 -9 -8 10392.2 301.294 62
 1 -9 8 11416.4 298.361 63
 -1 -9 -8 11002.6 357.075 111
 -1 -9 -8 11948.9 387.176 109
 1 9 8 10439.1 273.67 49
 1 9 8 10569.1 289.044 116
 1 9 8 10884.7 291.093 118
 1 9 8 10814.4 292.509 115
 -1 -9 -8 10986.1 362.684 120
 -1 -9 -8 11447 363.813 121
 1 9 8 10507 283.196 107
 -1 -9 -9 54.6875 47.9691 120
 -1 -9 -9 106.862 55.212 122
 -1 -9 -9 78.3183 50.1398 121
 -1 -9 -9 114.94 59.7276 128
 -1 -9 -9 71.714 53.1243 131
 1 9 9 77.3742 28.8089 129
 1 9 9 113.91 35.3593 72
 1 9 9 93.3567 30.4623 132
 1 9 9 81.4104 30.2115 107
 -1 -9 -9 43.0089 47.9719 125
 -1 -9 -9 117.625 57.9814 109
 1 9 9 65.744 24.7045 49
 1 9 9 74.3957 29.7755 115
 1 9 9 49.0461 31.0504 116
 1 9 9 66.3759 25.099 69
 1 9 9 61.2878 31.3558 66
 -1 -9 -9 112.024 62.684 68
 -1 10 8 32.6842 37.7643 132
 -1 10 8 43.9996 39.732 107
 -1 10 8 62.6638 39.382 81
 1 -10 -8 44.1974 77.892 131
 -1 10 8 13.4327 38.6366 129
 1 -10 -8 123.695 71.5797 128
 1 -10 -8 48.8567 63.5075 121
 1 -10 -8 -9.89357 59.1298 120
 1 -10 -8 82.5129 62.6758 122
 -1 10 8 70.0572 41.3109 69
 -1 10 8 110.347 30.3802 66
 1 -10 -8 50.215 88.0201 68
 -1 10 8 26.7223 39.8527 49
 -1 -10 8 36.275 39.4964 112
 1 -10 -8 151.042 71.6872 109
 -1 10 8 62.936 40.02 124
 1 -10 -8 32.4337 58.4053 125
 1 -10 -8 47.5458 40.4753 61
 -1 10 8 44.4743 38.2557 115
 -1 10 8 27.1 38.974 116
 -1 10 7 2821.06 155.473 132
 -1 10 7 2462.7 110.839 72
 -1 10 7 3024.86 156.459 107
 -1 10 7 2700.95 146.125 81
 1 -10 -7 2940.58 176.046 83
 1 -10 -7 3040.59 199.043 128
 1 -10 -7 2850.55 219.095 131
 -1 10 7 2641.55 151.522 129
 1 -10 -7 2653.87 167.297 61
 1 -10 -7 2632.46 162.518 62
 -1 -10 7 2819.18 160.88 63
 -1 10 7 2766.13 155.889 118
 -1 10 7 2738.07 155.26 115
 -1 10 7 2588.48 150.98 116
 -1 -10 7 2854.24 147.064 52
 -1 10 7 2773.49 149.065 49
 -1 10 7 2661.67 138.631 30
 -1 -10 7 3317.92 165.538 112
 1 -10 -7 2764.97 202.878 109
 1 -10 -7 2691.86 243.721 68
 -1 10 7 2447.53 118.221 66
 -1 10 7 2729.32 147.847 69
 1 -10 -6 155.986 72.5748 111
 -1 10 6 62.3844 49.9244 107
 -1 10 6 73.6012 74.66 26
 -1 -10 6 138.389 62.5744 48
 -1 10 6 105.364 51.3305 49
 1 -10 -6 175.641 72.6956 123
 -1 10 6 350.489 71.1068 124
 1 -10 -6 320.946 86.4538 125
 -1 10 6 94.5307 53.9919 132
 1 -10 -6 146.43 96.9469 74
 -1 10 6 100.384 49.2643 82
 1 -10 -6 173.351 69.727 83
 1 -10 -6 296.835 81.6022 120
 1 -10 -6 290.786 82.42 122
 1 -10 -6 318.529 83.1163 121
 -1 -10 6 114.95 69.2688 71
 1 -10 -6 292.148 134.324 68
 -1 10 6 172.767 49.9096 66
 -1 10 6 84.6073 53.2192 69
 -1 -10 6 3.15344 24.1813 67
 1 -10 -6 258.194 74.0302 31
 -1 10 6 122.841 55.2976 30
 -1 10 6 44.5174 51.002 115
 -1 10 6 86.4852 51.0964 116
 -1 10 6 148.617 59.3507 118
 -1 -10 6 155.274 58.4908 53
 -1 -10 6 153.94 61.4756 52
 -1 -10 6 287.03 76.9272 63
 1 -10 -6 82.6943 66.672 61
 1 -10 -6 125.62 67.898 62
 1 -10 -6 60.7237 66.0733 128
 -1 10 6 69.4816 54.3728 129
 1 -10 -6 79.1861 91.6891 131
 -1 -10 5 1241.46 126.854 112
 1 -10 -5 1398.33 144.059 111
 1 -10 -5 1285.84 159.986 109
 -1 10 5 1324.09 123.625 107
 -1 10 5 1432.82 181.736 26
 -1 10 5 1257.34 120.316 49
 -1 -10 5 1464.39 139.837 48
 1 10 -5 1131.04 156.14 20
 1 -10 -5 1378.02 146.59 122
 1 -10 -5 1354.79 142.418 123
 1 -10 -5 1620.31 155.221 125
 -1 10 5 1435.7 128.888 124
 -1 10 5 1343.27 126.081 132
 1 -10 -5 1287.87 174.667 74
 1 -10 -5 1393.26 143.879 31
 -1 10 5 1186.56 101.475 36
 1 -10 -5 1307.28 144.778 83
 -1 10 5 1297.91 123.957 81
 1 -10 -5 1500.04 151.844 120
 1 -10 -5 1541.65 152.129 121
 -1 -10 5 1283.95 137.797 67
 -1 10 5 1329.34 124.673 69
 -1 -10 5 1159.08 143.994 71
 1 -10 -5 1183.75 199.15 68
 -1 10 5 1229.98 103.775 66
 -1 10 5 1561.71 130.769 30
 1 -10 -5 1492.11 286.82 28
 -1 10 5 1310.48 127.353 115
 -1 10 5 1372.99 127.387 118
 -1 10 5 1400.33 131.158 116
 -1 -10 5 1467.12 133.806 53
 -1 -10 5 1315.9 134.706 52
 -1 -10 5 1278.82 123.312 60
 1 -10 -5 1275.63 142.888 62
 1 -10 -5 1691.92 166.893 61
 -1 -10 5 1271.74 131.787 63
 -1 10 5 1468 132.01 129
 1 -10 -5 1374.97 147.775 128
 1 -10 -5 1389.79 183.027 131
 -1 10 4 53875.3 750.801 115
 -1 10 4 51637.7 731.058 118
 -1 10 4 51704.1 737.968 116
 -1 -10 4 52026 763.737 112
 1 -10 -4 50582.1 793.963 111
 1 -10 -4 50821.4 932.866 109
 -1 10 4 51412.1 703.845 107
 1 10 -4 48908.3 1019.4 101
 -1 10 4 48434.7 959.063 101
 1 -10 -4 44901.9 1347.75 102
 -1 10 4 52866.8 715.142 49
 -1 -10 4 54246.1 823.873 48
 -1 10 4 48320 915.118 20
 -1 10 4 52547 727.315 124
 1 -10 -4 51898 810.976 123
 1 -10 -4 51646.1 813.409 122
 1 -10 -4 51144.2 806.992 125
 -1 10 4 52441 737.201 132
 1 -10 -4 50388.6 1012.85 74
 1 -10 -4 51135.3 839.039 31
 -1 10 4 52258.8 724.909 81
 1 -10 -4 50994.5 855.104 83
 1 -10 -4 51688.6 809.154 121
 1 -10 -4 50720.1 814.773 120
 1 -10 -4 51380.8 893.115 61
 -1 -10 4 51699.3 760.754 60
 1 -10 -4 51232 711.889 60
 1 -10 -4 50789.1 854.961 62
 -1 10 4 50726.8 612.417 66
 -1 -10 4 50386 798.909 67
 -1 -10 4 51573 892.863 71
 1 -10 -4 51293.7 1131.18 68
 -1 10 4 53791 728.273 69
 -1 10 4 51844.2 738.507 129
 1 -10 -4 51342.9 813.182 128
 1 -10 -4 3764.92 285.527 131
 -1 -10 4 49296.7 753.626 53
 -1 10 4 53739.1 1053.85 26
 1 10 -4 48013.5 947.96 26
 1 -10 -4 51961.6 1494.77 28
 1 -10 -3 6465.85 289.092 128
 -1 -10 3 6224.74 302.951 126
 -1 10 3 6184.27 258.344 129
 1 -10 -3 6166.5 266.267 126
 -1 10 3 6276.59 261.556 116
 -1 10 3 6332.88 262.043 118
 -1 10 3 6374.79 261.995 115
 1 -10 -3 6652.27 353.145 109
 -1 -10 3 6241.64 277.313 112
 1 -10 -3 6221.43 281.357 111
 -1 10 3 6616.71 256.624 107
 -1 10 3 5553.54 347.529 101
 1 10 -3 6361.86 389.025 101
 1 10 -3 5910.22 356.753 97
 -1 10 3 6266.68 372.914 97
 -1 10 3 6378.39 360.187 20
 1 -10 -3 5944.87 277.997 125
 1 -10 -3 6440.79 289.378 122
 -1 10 3 6466.58 265.14 124
 1 -10 -3 5935.75 280.403 123
 -1 10 3 6222.63 257.248 132
 1 -10 -3 6680.58 386.367 74
 -1 -10 3 6621.71 298.964 34
 1 -10 -3 6494.16 319.65 31
 -1 -10 3 6533.64 339.551 61
 1 -10 -3 6607.33 281.733 60
 1 -10 -3 6044.34 313.45 62
 -1 -10 3 6267.11 287.528 63
 -1 -10 3 6160.99 284.392 60
 1 -10 -3 6604.68 340.251 61
 -1 -10 3 6311.56 332.651 71
 1 -10 -3 6795.55 422.539 68
 -1 -10 3 5927.46 290.861 67
 -1 10 3 6619.89 266.028 69
 -1 -10 3 5548.36 292.212 50
 -1 -10 3 6013.08 293.882 48
 -1 10 3 6432.26 255.81 49
 -1 10 3 7195.41 393.124 26
 1 10 -3 6329.72 370.895 26
 -1 -10 3 6978.9 325.29 52
 -1 -10 3 6193.44 282.452 53
 1 -10 -3 6178.96 287.037 120
 1 -10 -3 6746.22 295.311 121
 1 -10 -3 6765.98 532.956 28
 -1 10 3 6550.13 274.895 30
 1 -10 -2 40828.4 777.814 120
 1 -10 -2 41676.6 774.385 121
 -1 10 2 39290.1 693.947 116
 -1 10 2 41487.8 701.929 115
 -1 10 2 40727.9 702.065 118
 1 -10 -2 42765 940.504 109
 -1 -10 2 41209.2 766.197 112
 1 -10 -2 41380.8 770.209 111
 -1 -10 2 46455.2 901.203 52
 -1 -10 2 41101.9 792.107 53
 1 -10 -2 42959.5 738.548 53
 -1 10 2 35466.3 854.709 98
 -1 10 2 42244.5 1017.43 101
 1 10 -2 40839 1040.41 101
 -1 10 2 42264.2 986.048 97
 1 10 -2 39326.6 984.703 97
 -1 10 2 41220.8 987.765 20
 -1 10 2 39272.5 871.635 19
 1 -10 -2 42162.9 778.913 122
 1 -10 -2 41282.4 773.875 123
 1 -10 -2 41169.5 772.206 125
 -1 10 2 39854.8 692.403 132
 1 -10 -2 43928.4 889.995 83
 1 -10 -2 42402.8 890.981 31
 -1 10 2 43037.4 734.914 69
 1 -10 -2 43055 1049.82 68
 1 10 -2 41731.7 1008.91 26
 -1 10 2 43169.8 1002.24 26
 1 -10 -2 41752.8 785.598 126
 -1 10 2 39163.4 690.718 129
 -1 -10 2 45006.5 831.858 48
 -1 10 2 42870 714.932 49
 -1 -10 2 39965.6 798.568 63
 1 -10 -2 41451.6 891.362 62
 -1 -10 2 42772.8 873.499 62
 1 -10 -2 42863.7 931.662 61
 -1 -10 2 43671.7 938.783 61
 -1 -10 2 41220.5 810.947 60
 1 -10 -2 43581.5 811.416 60
 1 -10 -2 41615.6 994.775 74
 -1 10 2 43536.1 776.548 30
 -1 10 1 4602.97 302.902 98
 1 10 -1 4747.02 335.877 101
 1 10 -1 4381.3 318.04 97
 -1 10 1 4307.88 298.778 97
 1 10 -1 4441.49 328.497 20
 -1 10 1 4651.85 325.968 20
 1 -10 -1 5184.37 334.804 74
 -1 -10 1 4765.23 281.904 31
 -1 -10 1 5180.25 269.872 34
 -1 -10 1 4676.45 263.023 43
 -1 -10 1 4586.41 255.256 83
 1 -10 -1 4804.47 281.007 83
 -1 10 1 5069.61 240.46 30
 1 -10 -1 5217.25 342.822 68
 1 -10 -1 4652.14 296.024 109
 -1 -10 1 4852 230.912 112
 -1 -10 1 5408.26 294.163 52
 -1 -10 1 5005.78 253.414 53
 1 -10 -1 4958.02 236.702 53
 -1 -10 1 5311.18 260.434 48
 -1 10 1 4531.54 304.316 26
 1 10 -1 4379.24 319.341 26
 1 -10 -1 4393.84 243.856 126
 -1 -10 1 4962.15 272.893 126
 -1 -10 1 5458.05 315.583 61
 -1 -10 1 4587.85 247.668 63
 -1 -10 1 4972.78 284.757 62
 1 -10 -1 4955.21 255.353 60
 1 -10 -1 4809.67 222.65 63
 1 -10 -1 4778.12 288.736 62
 1 10 0 11453.9 517.91 97
 -1 10 0 11072.5 459.803 97
 1 10 0 11205.2 506.847 20
 1 -10 0 11017.4 470.3 74
 -1 -10 0 12435.6 422.11 34
 -1 -10 0 11042.3 432.919 31
 -1 -10 0 11476.3 415.453 43
 1 -10 0 11211 430.325 83
 -1 -10 0 11192.9 414.204 83
 -1 10 0 10993 353.979 30
 1 -10 0 11026.2 468.855 68
 1 -10 0 10668.3 385.979 67
 1 10 0 11174 507.604 26
 -1 10 0 10876.5 464.586 26
 1 -10 0 10875.1 351.331 63
 1 -10 0 11523.7 458.007 62
 -1 -10 0 11228.4 436.616 62
 -1 -10 0 11819.4 471.244 61
 1 -10 0 11477.1 396.766 60
 -1 -10 0 11151.6 378.99 63
 1 -10 0 11499.1 373.347 53
 -1 -10 0 11228.8 378.54 53
 1 -10 0 11837.2 348.266 112
 1 -10 0 11389.7 453.669 109
 -1 10 0 10879.6 483.469 98
 -1 10 0 10866.6 500.808 101
 1 10 0 11501.4 518.39 101
 1 -10 0 11229.3 397.343 126
 -1 -10 0 11099.5 407.067 126
 1 -10 1 8692.22 417.855 61
 -1 -10 -1 9218.19 397.752 62
 -1 -10 -1 8220.39 397.466 61
 1 -10 1 8049.92 386.021 62
 1 -10 1 9313.23 356.505 60
 1 -10 1 8166.51 313.841 63
 -1 -10 -1 8509.48 367.329 109
 1 -10 1 8868.8 311.5 112
 -1 -10 -1 7853.07 295.661 111
 1 10 1 8855.72 296.723 107
 1 10 1 6801.18 354.442 98
 -1 10 -1 9318.66 459.679 101
 1 10 1 8616.24 436.397 101
 -1 10 -1 8029.02 422.686 98
 1 10 1 8248.43 440.119 97
 -1 10 -1 8151.17 434.339 20
 1 10 1 8497.21 425.807 20
 -1 -10 -1 8798.07 386.68 74
 1 -10 1 7531.83 368.642 74
 -1 -10 -1 8154.73 377.687 31
 1 10 1 9528.59 313.17 32
 -1 -10 -1 8421.99 354.204 43
 -1 -10 -1 8248.68 363.015 83
 -1 -10 -1 8248.8 305.932 121
 -1 -10 -1 8056.01 302.776 122
 -1 -10 -1 8276.35 305.816 123
 -1 -10 -1 7925.48 302.237 125
 1 -10 1 9794.5 361.323 48
 1 10 1 8526.23 302.352 49
 1 10 1 8179.85 441.443 26
 -1 10 -1 8141.89 382.899 26
 1 10 1 8331.62 400.15 27
 -1 -10 -1 8057.43 307.265 53
 1 -10 1 8882.26 329.975 53
 -1 -10 -1 8700.26 351.232 126
 1 -10 1 7945.14 339.306 67
 1 -10 1 8088.59 379.188 68
 1 -10 1 7541.45 367.949 71
 1 10 1 8420.51 290.187 66
 1 10 2 8997.96 308.446 129
 -1 -10 -2 9771.85 364.561 126
 1 10 2 9181.37 310.322 118
 1 10 2 8831.66 305.802 116
 1 10 2 9066.78 309.69 115
 -1 -10 -2 9366.94 401.47 109
 1 -10 2 9882.91 335.357 112
 -1 -10 -2 9523.27 345.16 111
 1 10 2 9447.33 320.951 107
 -1 10 -2 9688.65 466.894 101
 -1 -10 -2 9316.99 614.816 102
 1 10 2 8977.08 430.015 101
 1 10 2 9557.39 475.92 97
 1 10 2 8711.32 413.362 20
 -1 10 -2 9726.3 468.643 20
 -1 -10 -2 10092.1 435.611 74
 1 10 2 9223.68 291.236 72
 1 10 2 11155.2 346.485 32
 -1 -10 -2 9464.04 371.928 43
 -1 -10 -2 9263.25 387.15 83
 -1 -10 -2 9685.62 350.963 121
 -1 -10 -2 9738.45 350.706 122
 -1 -10 -2 9322.93 346.316 125
 -1 -10 -2 9564.69 348.535 123
 1 10 2 9479.3 435.522 27
 1 10 2 9515.77 332.002 30
 1 10 2 9764.86 332.683 49
 1 -10 2 10302.6 371.347 48
 -1 -10 -2 9406.63 408.069 62
 1 -10 2 9330.67 434.32 61
 1 -10 2 9622.95 367.111 60
 1 -10 2 9323.93 345.043 63
 -1 -10 -2 9456.46 426.755 61
 1 -10 2 9417.16 346.531 53
 1 -10 2 8226.13 331.837 54
 -1 -10 -2 9272.91 312.928 53
 1 10 2 9212.47 464.975 26
 1 -10 2 8510.03 358.652 68
 -1 -10 -2 9592.21 413.494 68
 1 10 2 9483.47 313.471 66
 1 10 3 56178.4 767.884 129
 -1 -10 -3 55397.8 808.597 126
 1 10 3 57494.4 774.39 115
 1 10 3 56750.2 767.713 116
 1 10 3 56206.3 761.976 118
 -1 -10 -3 55650.5 957.978 109
 1 -10 3 57471.4 789.426 112
 -1 -10 -3 58085.1 854.026 111
 1 10 3 56888.4 766.801 107
 -1 -10 -3 53993 1485.03 102
 -1 10 -3 54766.3 1061.31 98
 1 10 3 49626.7 918.128 101
 -1 10 -3 54739.6 1041.43 101
 1 10 3 57219.6 1123.03 97
 -1 10 -3 54475.9 1050.72 20
 -1 -10 -3 56191 1026.45 74
 1 10 3 56059.7 699.141 72
 1 10 3 65029.8 816.864 32
 -1 -10 -3 57274.4 955.377 31
 -1 -10 -3 57037 857.297 43
 1 10 3 53762.7 666.418 80
 1 -10 3 56257.9 818.493 63
 1 -10 3 54911.5 1016.58 61
 -1 -10 -3 54368.1 788.891 60
 1 -10 3 57749.6 858.064 60
 -1 -10 -3 56497.8 845.416 121
 1 10 3 58277.7 785.637 49
 1 -10 3 52346.6 939.199 50
 1 -10 3 61827.9 865.982 48
 1 10 3 57756.6 1135.55 26
 -1 -10 -3 57223.6 853.636 122
 -1 -10 -3 57573.4 859.44 125
 -1 -10 -3 58019.5 859.007 123
 1 -10 3 55995.1 816.379 53
 1 -10 3 50533.6 722.446 54
 -1 -10 -3 61054.3 1071.63 68
 1 10 3 55566.4 762.416 69
 1 -10 3 54430 870.784 67
 1 10 3 57925.6 746.097 66
 1 10 3 55948.3 1039.16 27
 1 10 3 55216.5 745.697 30
 -1 -10 -4 18331.7 497.269 125
 1 10 4 17858.7 419.222 124
 -1 -10 -4 17993.9 489.173 123
 -1 -10 -4 18439.4 494.943 122
 1 -10 4 18752.9 450.569 112
 -1 -10 -4 16918.7 532.965 109
 -1 -10 -4 18248.8 489.727 111
 1 10 4 18355.4 437.624 107
 -1 -10 -4 15890.8 816.145 102
 1 10 4 17642 615.22 26
 -1 10 -4 16082.8 539.272 20
 -1 -10 -4 17775.1 455.505 43
 -1 -10 -4 17578.5 514.303 83
 1 10 4 17370.2 409.344 81
 1 10 4 16909.8 384.49 80
 1 10 4 17198.6 425.913 118
 1 10 4 17425 434.133 115
 1 10 4 17536.5 434.795 116
 -1 -10 -4 18037.3 524.047 31
 1 10 4 18644.4 422.974 32
 -1 -10 -4 17068.7 548.961 61
 -1 -10 -4 18072.8 531.072 62
 1 -10 4 18318.1 470.599 63
 -1 -10 -4 17554 414.928 60
 1 10 4 17826.4 428.649 69
 1 10 4 18131.1 413.868 66
 1 -10 4 17269.6 535.033 71
 -1 -10 -4 20517.5 644.118 68
 1 -10 4 17059.7 486.127 67
 1 10 4 17476.6 388.915 72
 -1 -10 -4 17667.6 586.521 74
 1 -10 4 16887.1 496.921 50
 1 -10 4 19002 468.386 48
 1 10 4 18348.3 438.707 49
 1 10 4 17257.4 572.477 27
 1 10 4 17852.9 408.209 30
 1 10 4 17591.5 434.035 129
 -1 -10 -4 16971.8 421.013 126
 -1 -10 -4 18528 494.822 121
 1 10 5 33843.3 637.279 49
 1 -10 5 33362.8 654.054 48
 1 -10 5 31867.5 649.348 50
 1 10 5 32539.1 639.01 129
 1 10 5 31756.2 587.175 72
 -1 -10 -5 32050.2 819.285 74
 -1 -10 -5 32897 733.466 31
 1 10 5 32590.4 603.15 32
 1 -10 5 33208.6 643.724 112
 -1 -10 -5 32174.8 769.892 109
 -1 -10 -5 33228.4 715.766 111
 1 10 5 33380 611.599 81
 1 10 5 31835.1 593.028 80
 -1 -10 -5 32448.9 727.814 83
 -1 -10 -5 33651.3 725.056 123
 -1 -10 -5 33656 726.006 125
 1 10 5 33393.5 616.663 124
 -1 -10 -5 35443.6 742.011 122
 1 10 5 33513.9 640.01 107
 1 10 5 33282.7 612.643 66
 1 -10 5 32713.7 746.937 71
 -1 -10 -5 38437.2 909.81 68
 1 -10 5 31318.4 689.988 67
 -1 -10 -5 33099.1 744.206 62
 -1 -10 -5 31873.2 767.452 61
 -1 -10 -5 34256.9 727.801 121
 1 10 5 31868.6 580.458 30
 1 10 5 31725.2 796.792 27
 1 10 5 32748.1 642.057 116
 1 10 5 33069.3 644.621 115
 1 10 5 33183 643.525 118
 1 -10 5 32887.9 655.378 53
 1 10 6 1249.11 105.137 124
 1 10 6 1286.76 115.35 129
 -1 -10 -6 1167.61 143.753 109
 -1 -10 -6 1180.27 160.665 74
 1 10 6 1327.49 104.733 72
 1 10 6 1143.71 101.453 32
 -1 -10 -6 1180.63 130.119 31
 1 -10 6 1435.4 122.059 53
 -1 -10 -6 1318.8 136.156 83
 1 10 6 1239.12 103.433 81
 1 10 6 1370.15 111.268 80
 1 10 6 1347.8 115.487 49
 1 10 6 1262.08 112.313 107
 1 -10 6 1331.45 140.517 71
 -1 -10 -6 1558.56 186.127 68
 1 -10 6 1219.82 124.105 67
 1 10 6 1213.99 106.146 66
 1 10 6 1345.69 115.711 118
 1 10 6 1255.73 115.112 116
 1 10 6 1331.58 116.977 115
 -1 -10 -6 1209.67 135.329 62
 -1 -10 -6 1411.22 152.419 61
 1 -10 6 1310.63 127.922 63
 1 10 7 11996 290.83 80
 1 10 7 11830.4 260.293 81
 -1 -10 -7 12989.4 357.118 83
 -1 -10 -7 12918.2 426.267 74
 1 10 7 11690.2 275.227 72
 -1 -10 -7 13226.3 389.821 121
 -1 -10 -7 12830.1 389.425 120
 1 10 7 12311.6 294.716 69
 -1 -10 -7 13453.4 419.918 68
 1 10 7 11816.4 284.955 66
 1 -10 7 13107.9 325.917 71
 1 10 7 12097.4 309.863 129
 1 10 7 12460.4 308.347 107
 -1 -10 -7 13060.8 387.727 125
 -1 -10 -7 13250.5 390.256 122
 1 10 7 11785.1 272.7 124
 -1 -10 -7 12790.8 383.996 123
 1 -10 7 12573.7 327.736 63
 -1 -10 -7 12391.3 374.054 61
 -1 -10 -7 12612.6 353.673 62
 1 10 7 12610.8 312.09 132
 -1 -10 -7 12776.9 380.845 111
 1 -10 7 12522.8 311.719 112
 1 10 7 12295.7 309.682 118
 1 10 7 12850 316.058 115
 1 10 7 12253.6 311.648 116
 -1 -10 -8 16121.5 368.567 111
 -1 -10 -8 13239.8 292.471 61
 1 10 8 14216.3 252.562 66
 1 10 8 14459.1 251.967 69
 1 10 8 12408 230.997 72
 -1 -10 -8 16979.8 396.787 74
 -1 -10 -8 16267 372.7 123
 -1 -10 -8 16432.8 373.594 125
 -1 -10 -8 17286.4 383.364 122
 -1 -10 -8 15828.7 366.771 128
 1 10 8 14785.3 263.276 49
 -1 -10 -8 15907.4 372.084 120
 -1 -10 -8 17095.8 380.564 121
 -1 11 7 45245.8 589.186 81
 -1 11 7 44599.7 599.503 115
 -1 11 7 45243.9 603.148 116
 1 -11 -7 45983.8 812.93 74
 1 -11 -7 36479.5 590.997 62
 -1 -11 7 45731.8 605.32 63
 1 -11 -7 39633.7 612.18 61
 1 -11 -7 51800.7 837.422 68
 -1 11 7 46918.3 595.289 69
 -1 11 7 43723.2 594.461 132
 -1 11 7 45176.3 584.699 107
 1 -11 -7 50091.8 766.002 122
 1 -11 -7 47488.8 742.387 125
 1 -11 -7 47091 743.039 120
 1 -11 -7 49662.3 755.246 121
 -1 11 7 45954.2 601.99 129
 1 -11 -7 39425.5 666.692 128
 -1 11 7 45770.1 589.314 49
 1 -11 -6 734.862 101.928 122
 1 -11 -6 753.951 102.4 125
 -1 11 6 739.683 78.4982 124
 -1 11 6 672.626 76.0117 129
 -1 11 6 632.593 72.6964 132
 1 -11 -6 681.335 130.237 74
 -1 11 6 673.743 71.5193 107
 -1 11 6 703.437 69.8342 82
 -1 -11 6 723.445 85.3728 48
 -1 11 6 676.244 73.5351 49
 1 -11 -6 610.825 113.994 109
 -1 -11 6 694.734 83.0152 112
 -1 -11 6 667.986 79.3771 53
 1 -11 -6 778.789 99.3714 62
 1 -11 -6 710.501 99.6146 61
 -1 -11 6 624.086 84.13 63
 1 -11 -6 686.564 140.331 68
 -1 11 6 640.049 72.1197 69
 1 -11 -6 692.049 99.8918 120
 1 -11 -6 798.628 104.809 121
 -1 11 6 721.416 74.4921 30
 -1 11 6 749.012 77.3413 115
 -1 11 6 652.39 75.5332 116
 -1 11 6 728.638 76.8551 118
 -1 11 5 9845.17 286.231 124
 1 -11 -5 8769.01 321.844 125
 1 -11 -5 8532.33 317.37 123
 1 -11 -5 9294.33 330.164 122
 -1 11 5 9378.03 275.827 129
 -1 11 5 9046.84 272.78 132
 1 -11 -5 8558.56 401.194 74
 -1 11 5 9051.82 261.726 107
 -1 11 5 9682.71 286.958 81
 1 -11 -5 9148.02 342.23 83
 -1 11 5 9017.78 268.349 82
 -1 -11 5 10042.6 322.828 48
 -1 11 5 9087.6 266.334 49
 -1 -11 5 9613.03 302.191 112
 1 -11 -5 8814.64 319.268 111
 1 -11 -5 9296.37 388.582 109
 -1 -11 5 10331.8 314.641 53
 1 -11 -5 9733.79 350.55 62
 1 -11 -5 9304.15 349.872 61
 -1 11 5 9688.05 280.116 118
 -1 11 5 9057.29 273.794 116
 -1 11 5 9165.72 274.236 115
 -1 -11 5 9141.68 303.03 67
 1 -11 -5 9344.96 445.131 68
 -1 -11 5 9505.57 319.887 71
 -1 11 5 9363.42 275.579 69
 1 -11 -5 9027.55 326.825 121
 1 -11 -5 9354.47 333.651 120
 -1 11 5 9538.24 282.318 30
 -1 11 4 225.576 58.9413 129
 -1 11 4 160.219 54.6417 132
 1 -11 -4 196.491 109.63 74
 -1 11 4 144.365 49.4236 107
 1 -11 -4 214.216 80.0841 83
 -1 11 4 191.642 61.6376 81
 -1 -11 4 285.218 79.1802 48
 -1 11 4 186.532 53.3706 49
 -1 -11 4 263.26 68.5487 112
 1 -11 -4 141.124 62.8936 111
 1 -11 -4 262.081 103.291 109
 1 -11 -4 506.153 98.3898 31
 -1 -11 4 428.141 79.0766 60
 1 -11 -4 156.655 76.6972 62
 1 -11 -4 142.272 75.2372 61
 -1 -11 4 343.711 78.0295 63
 -1 11 4 154.922 57.2348 124
 1 -11 -4 132.376 64.7915 123
 1 -11 -4 125.846 62.2134 125
 -1 11 4 161.224 53.806 115
 -1 11 4 188.375 56.6054 118
 -1 11 4 138.879 50.5388 116
 -1 -11 4 122.274 69.2798 67
 -1 11 4 193.162 61.0018 69
 -1 -11 4 236.53 81.761 71
 1 -11 -4 172.043 58.3313 67
 1 -11 -4 150.195 120.266 68
 1 -11 -4 128.594 64.8167 120
 1 -11 -4 209.078 73.6115 122
 1 -11 -4 157.526 66.8343 121
 -1 11 3 1269.56 103.489 118
 -1 11 3 1369.64 106.359 115
 -1 11 3 1221.96 101.526 116
 1 -11 -3 1618.23 186.145 109
 -1 -11 3 1448.98 128.212 112
 1 -11 -3 270.15 65.3144 111
 -1 11 3 1257.19 102.245 129
 -1 11 3 1248.77 100.992 132
 -1 11 3 1329.12 117.348 81
 -1 11 3 1319.03 106.584 49
 -1 -11 3 1481.75 139.969 48
 -1 -11 3 1450.64 143.664 67
 -1 -11 3 1365.1 156.627 71
 -1 11 3 1549.65 120.057 69
 1 -11 -3 1270.83 120.099 67
 1 -11 -3 1682.91 209.587 68
 1 -11 -3 1588.57 138.782 125
 1 -11 -3 887.791 105.516 122
 -1 11 3 1327.9 116.866 124
 1 -11 -3 292.406 66.3589 123
 1 -11 -3 1296.86 125.885 60
 -1 -11 3 1526.3 154.968 61
 -1 -11 3 1320.75 131.672 63
 -1 -11 3 1421.58 135.089 60
 1 -11 -3 1530.84 162.213 62
 1 -11 -3 1508.76 167.41 61
 -1 11 3 1174.71 96.5228 107
 1 11 -3 1336.96 154.776 26
 -1 11 3 1172.38 156.686 26
 1 -11 -3 1486.15 193.349 74
 1 -11 -3 1469.77 134.305 120
 1 -11 -3 1346.62 129.378 121
 -1 11 3 1795.37 136.31 30
 -1 -11 3 1359.88 143.716 52
 -1 -11 3 1441.23 134.587 53
 1 -11 -2 8254.94 361.298 83
 -1 11 2 9004.07 282.763 69
 1 -11 -2 8732.16 424.167 68
 -1 -11 2 8247.6 336.267 67
 -1 -11 2 8261.93 369.571 71
 1 -11 -2 8152.61 308.137 67
 1 -11 -2 8637.44 424.067 74
 1 -11 -2 8210.18 391.834 109
 -1 -11 2 9537.97 315.053 112
 -1 -11 2 10024.5 348.036 48
 -1 11 2 8442.37 253.709 49
 -1 -11 2 9305.11 335.891 53
 1 11 -2 8532.53 399.397 26
 -1 11 2 8167.76 388.811 26
 1 -11 -2 9089.21 332.961 60
 -1 -11 2 8015.24 346.236 62
 -1 -11 2 8736.21 327.375 63
 -1 -11 2 8755.54 335.959 60
 -1 -11 2 8586.56 378.2 61
 1 -11 -2 8538.32 395.995 61
 -1 11 2 9089.09 290.862 124
 -1 11 2 8947.24 303.561 30
 1 -11 -1 20066.8 627.028 74
 -1 -11 1 21351 476.743 112
 -1 -11 1 21908.1 568.052 126
 -1 11 1 20914.6 442.63 69
 1 -11 -1 20183 519.716 67
 1 11 -1 19248.3 403.326 66
 1 -11 -1 21397.4 633.162 68
 1 -11 -1 22702.9 505.228 53
 -1 -11 1 22484 533.918 53
 -1 11 1 21327.8 485.659 30
 -1 11 1 20485.9 653.892 20
 1 11 -1 20516.9 665.623 20
 -1 11 1 20812.2 625.187 26
 1 11 -1 21167.6 659.18 26
 1 -11 -1 21070.4 460.173 63
 -1 -11 1 21905.5 592.571 62
 -1 -11 1 20788.6 519.622 63
 1 -11 -1 21666.3 620.067 62
 1 -11 -1 22638.2 549.544 60
 -1 -11 1 21957.8 553.832 60
 -1 -11 1 23208.3 640.829 61
 -1 -11 0 18342.5 499.819 83
[truncated: 2,044,149 more chars]
