# Supplementary material for: Application of a quantum crystallographic protocol to YLID, the world's most common crystal structure
Source: Sci Rep. 2025 Apr 29;15:15045. doi: 10.1038/s41598-025-95269-3 (PMC12041244; doi:10.1038/s41598-025-95269-3)
Supplement: Supplementary file 3 — Supplementary Information 3. [file 41598_2025_95269_MOESM3_ESM.zip]

Archive with 2 entries (2 files):
- Ylid_HP.cif
- Ylid_HP.pdf
