# Supplementary material for: Application of a quantum crystallographic protocol to YLID, the world's most common crystal structure
Source: Sci Rep. 2025 Apr 29;15:15045. doi: 10.1038/s41598-025-95269-3 (PMC12041244; doi:10.1038/s41598-025-95269-3)
Supplement: Supplementary file 3 — Supplementary Information 3. [file 41598_2025_95269_MOESM3_ESM.zip › Ylid_HP.cif]

data_Ylid_0p00001
_audit_creation_date               2023-12-13
_audit_creation_method
;
Olex2 1.5
(compiled 2022.04.07 svn.rca3783a0 for OlexSys, GUI svn.r6498)
;
_shelx_SHELXL_version_number       '2014/7'
_audit_contact_author_address      ?
_audit_contact_author_email        ?
_audit_contact_author_name         ''
_audit_contact_author_phone        ?
_publ_contact_author_id_orcid      ?
_publ_section_references
;
Dolomanov, O.V., Bourhis, L.J., Gildea, R.J, Howard, J.A.K. & Puschmann, H.
 (2009), J. Appl. Cryst. 42, 339-341.

Sheldrick, G.M. (2015). Acta Cryst. A71, 3-8.

Sheldrick, G.M. (2015). Acta Cryst. C71, 3-8.
;
_chemical_name_common              ?
_chemical_name_systematic          ?
_chemical_formula_moiety           'C11 H10 O2 S'
_chemical_formula_sum              'C11 H10 O2 S'
_chemical_formula_weight           206.25
_chemical_absolute_configuration   unk
_chemical_melting_point            ?
_chemical_oxdiff_formula           C10S1O2H10
loop_
  _atom_type_symbol
  _atom_type_description
  _atom_type_scat_dispersion_real
  _atom_type_scat_dispersion_imag
  _atom_type_scat_source
 'C' 'C' -0.0004 0.0007 'International Tables Vol C Tables 4.2.6.8 and 6.1.1.4'
 'H' 'H' 0.0000 0.0000 'International Tables Vol C Tables 4.2.6.8 and 6.1.1.4'
 'O' 'O' 0.0008 0.0027 'International Tables Vol C Tables 4.2.6.8 and 6.1.1.4'
 'S' 'S' 0.0506 0.0588 'International Tables Vol C Tables 4.2.6.8 and 6.1.1.4'

_shelx_space_group_comment
;
The symmetry employed for this shelxl refinement is uniquely defined
by the following loop, which should always be used as a source of
symmetry information in preference to the above space-group names.
They are only intended as comments.
;
_space_group_crystal_system        'orthorhombic'
_space_group_IT_number             19
_space_group_name_H-M_alt          'P 21 21 21'
_space_group_name_Hall             'P 2ac 2ab'
loop_
  _space_group_symop_operation_xyz
 'x, y, z'
 '-x+1/2, -y, z+1/2'
 '-x, y+1/2, -z+1/2'
 'x+1/2, -y+1/2, -z'

_cell_length_a                     5.96405(4)
_cell_length_b                     9.03834(6)
_cell_length_c                     18.39323(13)
_cell_angle_alpha                  90
_cell_angle_beta                   90
_cell_angle_gamma                  90
_cell_volume                       991.490(12)
_cell_formula_units_Z              4
_cell_measurement_reflns_used      6726
_cell_measurement_temperature      293(2)
_cell_measurement_theta_max        23.5920
_cell_measurement_theta_min        2.1890
_shelx_estimated_absorpt_T_max     0.994
_shelx_estimated_absorpt_T_min     0.986
_exptl_absorpt_coefficient_mu      0.114
_exptl_absorpt_correction_T_max    1.00000
_exptl_absorpt_correction_T_min    0.83621
_exptl_absorpt_correction_type     multi-scan
_exptl_absorpt_process_details
;
CrysAlisPro 1.171.40.53 (Rigaku Oxford Diffraction, 2019)
Empirical absorption correction using spherical harmonics,
 implemented in SCALE3 ABSPACK scaling algorithm.
;
_exptl_absorpt_special_details     ?
_exptl_crystal_colour              'clear colourless'
_exptl_crystal_colour_lustre       clear
_exptl_crystal_colour_primary      colourless
_exptl_crystal_density_diffrn      1.382
_exptl_crystal_density_meas        ?
_exptl_crystal_density_method      ?
_exptl_crystal_description         plate
_exptl_crystal_F_000               432
_exptl_crystal_size_max            0.12
_exptl_crystal_size_mid            0.08
_exptl_crystal_size_min            0.05
_exptl_transmission_factor_max     ?
_exptl_transmission_factor_min     ?
_diffrn_reflns_av_R_equivalents    0.0220
_diffrn_reflns_av_unetI/netI       0.0192
_diffrn_reflns_Laue_measured_fraction_full  0.993
_diffrn_reflns_Laue_measured_fraction_max  0.751
_diffrn_reflns_limit_h_max         8
_diffrn_reflns_limit_h_min         -8
_diffrn_reflns_limit_k_max         12
_diffrn_reflns_limit_k_min         -12
_diffrn_reflns_limit_l_max         24
_diffrn_reflns_limit_l_min         -25
_diffrn_reflns_number              8190
_diffrn_reflns_point_group_measured_fraction_full  0.994
_diffrn_reflns_point_group_measured_fraction_max  0.715
_diffrn_reflns_theta_full          17.179
_diffrn_reflns_theta_max           23.726
_diffrn_reflns_theta_min           1.739
_diffrn_ambient_temperature        293
_diffrn_detector                   'CCD plate'
_diffrn_detector_area_resol_mean   5.8140
_diffrn_measured_fraction_theta_full  0.993
_diffrn_measured_fraction_theta_max  0.751
_diffrn_measurement_details
;
List of Runs (angles in degrees, time in seconds):

  # Type    Start    End  Width  t~exp~   \w     \q     \k     \f   Frames
--------------------------------------------------------------------------
  1  \f    -20.00 150.00   0.50    1.00  57.05   0.00-134.76    --   340
;
_diffrn_measurement_device         'abstract diffractometer'
_diffrn_measurement_device_type   
 'dectris-CrysAlisPro-abstract goniometer imported dectris images'
_diffrn_measurement_method         '\f scans'
_diffrn_orient_matrix_type        
 'CrysAlisPro convention (1999,Acta A55,543-557)'
_diffrn_orient_matrix_UB_11        0.0549774000
_diffrn_orient_matrix_UB_12        0.0385631000
_diffrn_orient_matrix_UB_13        0.0062796000
_diffrn_orient_matrix_UB_21        -0.0587175000
_diffrn_orient_matrix_UB_22        0.0379896000
_diffrn_orient_matrix_UB_23        -0.0022870000
_diffrn_orient_matrix_UB_31        -0.0185213000
_diffrn_orient_matrix_UB_32        -0.0059809000
_diffrn_orient_matrix_UB_33        0.0259128000
_diffrn_radiation_monochromator    synchrotron
_diffrn_radiation_probe            x-ray
_diffrn_radiation_type             synchrotron
_diffrn_radiation_wavelength       0.49225
_diffrn_source                     synchrotron
_reflns_Friedel_coverage           0.663
_reflns_Friedel_fraction_full      0.996
_reflns_Friedel_fraction_max       0.667
_reflns_number_gt                  3198
_reflns_number_total               3249
_reflns_special_details
;
 Reflections were merged by SHELXL according to the crystal
 class for the calculation of statistics and refinement.
 
 _reflns_Friedel_fraction is defined as the number of unique
 Friedel pairs measured divided by the number that would be
 possible theoretically, ignoring centric projections and
 systematic absences.
;
_reflns_threshold_expression       'I > 2\s(I)'
_computing_cell_refinement         'CrysAlisPro 1.171.40.53 (Rigaku OD, 2019)'
_computing_data_collection         'CrysAlisPro 1.171.40.53 (Rigaku OD, 2019)'
_computing_data_reduction          'CrysAlisPro 1.171.40.53 (Rigaku OD, 2019)'
_computing_molecular_graphics      'Olex2 1.5 (Dolomanov et al., 2009)'
_computing_publication_material    'Olex2 1.5 (Dolomanov et al., 2009)'
_computing_structure_refinement    'SHELXL 2014/7 (Sheldrick, 2015)'
_computing_structure_solution      'SHELXT 2014/4 (Sheldrick, 2014)'
_refine_diff_density_max           0.254
_refine_diff_density_min           -0.193
_refine_diff_density_rms           0.046
_refine_ls_abs_structure_details
;
 Flack x determined using 1272 quotients [(I+)-(I-)]/[(I+)+(I-)]
 (Parsons, Flack and Wagner, Acta Cryst. B69 (2013) 249-259).
;
_refine_ls_abs_structure_Flack     -0.06(7)
_refine_ls_extinction_coef         0.61(3)
_refine_ls_extinction_expression  
 'Fc^*^=kFc[1+0.001xFc^2^\l^3^/sin(2\q)]^-1/4^'
_refine_ls_extinction_method       'SHELXL-2014/7 (Sheldrick 2014'
_refine_ls_goodness_of_fit_ref     1.033
_refine_ls_hydrogen_treatment      constr
_refine_ls_matrix_type             full
_refine_ls_number_parameters       130
_refine_ls_number_reflns           3249
_refine_ls_number_restraints       0
_refine_ls_R_factor_all            0.0308
_refine_ls_R_factor_gt             0.0306
_refine_ls_restrained_S_all        1.033
_refine_ls_shift/su_max            0.000
_refine_ls_shift/su_mean           0.000
_refine_ls_structure_factor_coef   Fsqd
_refine_ls_weighting_details      
 'w=1/[\s^2^(Fo^2^)+(0.0634P)^2^+0.0448P] where P=(Fo^2^+2Fc^2^)/3'
_refine_ls_weighting_scheme        calc
_refine_ls_wR_factor_gt            0.0862
_refine_ls_wR_factor_ref           0.0868
_refine_special_details            ?
_olex2_refinement_description
;
1. Fixed Uiso
 At 1.2 times of:
  All C(H) groups
 At 1.5 times of:
  All C(H,H,H) groups
2.a Aromatic/amide H refined with riding coordinates:
 C5(H5), C4(H4), C6(H6), C7(H7)
2.b Idealised Me refined as rotating group:
 C10(H10A,H10B,H10C), C11(H11A,H11B,H11C)
;
_atom_sites_solution_hydrogens     geom
_atom_sites_solution_primary       dual
_atom_sites_solution_secondary     ?
loop_
  _atom_site_label
  _atom_site_type_symbol
  _atom_site_fract_x
  _atom_site_fract_y
  _atom_site_fract_z
  _atom_site_U_iso_or_equiv
  _atom_site_adp_type
  _atom_site_occupancy
  _atom_site_site_symmetry_order
  _atom_site_calc_flag
  _atom_site_refinement_flags_posn
  _atom_site_refinement_flags_adp
  _atom_site_refinement_flags_occupancy
  _atom_site_disorder_assembly
  _atom_site_disorder_group
 S1 S 0.19029(6) 0.68160(4) 0.74042(2) 0.03904(12) Uani 1 1 d . . . . .
 O2 O 0.1577(2) 0.41066(14) 0.62935(7) 0.0533(3) Uani 1 1 d . . . . .
 O1 O 0.6643(2) 0.80257(14) 0.67708(7) 0.0511(3) Uani 1 1 d . . . . .
 C1 C 0.3639(2) 0.62404(15) 0.67237(7) 0.0372(2) Uani 1 1 d . . . . .
 C9 C 0.3104(2) 0.50114(15) 0.62536(7) 0.0381(2) Uani 1 1 d . . . . .
 C5 C 0.8509(3) 0.5495(2) 0.47727(9) 0.0582(5) Uani 1 1 d . . . . .
 H5 H 0.9726 0.5643 0.4465 0.070 Uiso 1 1 calc R U . . .
 C10 C 0.3508(4) 0.6757(2) 0.82276(9) 0.0611(5) Uani 1 1 d . . . . .
 H10A H 0.3743 0.5746 0.8368 0.092 Uiso 1 1 calc R U . . .
 H10B H 0.2710 0.7265 0.8606 0.092 Uiso 1 1 calc R U . . .
 H10C H 0.4931 0.7228 0.8150 0.092 Uiso 1 1 calc R U . . .
 C2 C 0.5669(2) 0.69524(15) 0.64977(7) 0.0371(2) Uani 1 1 d . . . . .
 C3 C 0.6419(2) 0.61448(15) 0.58255(7) 0.0383(3) Uani 1 1 d . . . . .
 C4 C 0.8236(3) 0.6408(2) 0.53808(9) 0.0497(3) Uani 1 1 d . . . . .
 H4 H 0.9244 0.7166 0.5481 0.060 Uiso 1 1 calc R U . . .
 C6 C 0.7012(4) 0.4386(2) 0.46241(9) 0.0599(5) Uani 1 1 d . . . . .
 H6 H 0.7238 0.3793 0.4217 0.072 Uiso 1 1 calc R U . . .
 C11 C 0.1650(3) 0.87723(17) 0.72898(9) 0.0497(3) Uani 1 1 d . . . . .
 H11A H 0.3117 0.9210 0.7278 0.075 Uiso 1 1 calc R U . . .
 H11B H 0.0813 0.9180 0.7688 0.075 Uiso 1 1 calc R U . . .
 H11C H 0.0886 0.8979 0.6842 0.075 Uiso 1 1 calc R U . . .
 C8 C 0.4901(2) 0.50180(15) 0.56791(7) 0.0399(3) Uani 1 1 d . . . . .
 C7 C 0.5136(3) 0.41202(17) 0.50733(8) 0.0514(4) Uani 1 1 d . . . . .
 H7 H 0.4106 0.3378 0.4968 0.062 Uiso 1 1 calc R U . . .

loop_
  _atom_site_aniso_label
  _atom_site_aniso_U_11
  _atom_site_aniso_U_22
  _atom_site_aniso_U_33
  _atom_site_aniso_U_23
  _atom_site_aniso_U_13
  _atom_site_aniso_U_12
 S1 0.04386(18) 0.03306(18) 0.04019(17) -0.00374(10) 0.00843(10) -0.00496(12)
 O2 0.0643(7) 0.0430(6) 0.0525(6) -0.0086(4) 0.0083(5) -0.0156(6)
 O1 0.0478(6) 0.0488(6) 0.0567(6) -0.0120(5) 0.0020(4) -0.0110(5)
 C1 0.0422(6) 0.0332(6) 0.0363(6) -0.0040(4) 0.0045(4) -0.0018(5)
 C9 0.0481(6) 0.0314(5) 0.0349(5) -0.0011(4) 0.0018(5) -0.0002(6)
 C5 0.0698(11) 0.0562(10) 0.0487(8) 0.0049(7) 0.0225(7) 0.0121(9)
 C10 0.0907(13) 0.0543(9) 0.0383(7) -0.0021(6) -0.0051(7) 0.0054(10)
 C2 0.0380(5) 0.0340(6) 0.0392(6) -0.0013(4) 0.0002(4) 0.0010(5)
 C3 0.0423(6) 0.0366(6) 0.0360(5) 0.0022(4) 0.0044(4) 0.0061(5)
 C4 0.0483(7) 0.0525(8) 0.0483(7) 0.0033(6) 0.0108(6) 0.0042(7)
 C6 0.0929(13) 0.0481(8) 0.0389(7) -0.0009(5) 0.0181(8) 0.0132(10)
 C11 0.0528(8) 0.0352(7) 0.0610(9) -0.0003(5) 0.0121(6) 0.0070(6)
 C8 0.0534(8) 0.0321(6) 0.0340(5) 0.0005(4) 0.0042(5) 0.0049(5)
 C7 0.0772(11) 0.0377(7) 0.0393(7) -0.0045(5) 0.0078(6) 0.0011(7)

_geom_special_details
;
 All esds (except the esd in the dihedral angle between two l.s. planes)
 are estimated using the full covariance matrix.  The cell esds are taken
 into account individually in the estimation of esds in distances, angles
 and torsion angles; correlations between esds in cell parameters are only
 used when they are defined by crystal symmetry.  An approximate (isotropic)
 treatment of cell esds is used for estimating esds involving l.s. planes.
;
loop_
  _geom_bond_atom_site_label_1
  _geom_bond_atom_site_label_2
  _geom_bond_distance
  _geom_bond_site_symmetry_2
  _geom_bond_publ_flag
 S1 C1 1.7055(13) . ?
 S1 C10 1.7926(19) . ?
 S1 C11 1.7870(16) . ?
 O2 C9 1.2262(18) . ?
 O1 C2 1.2372(17) . ?
 C1 C9 1.4433(18) . ?
 C1 C2 1.4331(18) . ?
 C9 C8 1.5052(19) . ?
 C5 H5 0.9300 . ?
 C5 C4 1.400(3) . ?
 C5 C6 1.370(3) . ?
 C10 H10A 0.9600 . ?
 C10 H10B 0.9600 . ?
 C10 H10C 0.9600 . ?
 C2 C3 1.5037(19) . ?
 C3 C4 1.378(2) . ?
 C3 C8 1.389(2) . ?
 C4 H4 0.9300 . ?
 C6 H6 0.9300 . ?
 C6 C7 1.412(3) . ?
 C11 H11A 0.9600 . ?
 C11 H11B 0.9600 . ?
 C11 H11C 0.9600 . ?
 C8 C7 1.385(2) . ?
 C7 H7 0.9300 . ?

loop_
  _geom_angle_atom_site_label_1
  _geom_angle_atom_site_label_2
  _geom_angle_atom_site_label_3
  _geom_angle
  _geom_angle_site_symmetry_1
  _geom_angle_site_symmetry_3
  _geom_angle_publ_flag
 C1 S1 C10 106.66(9) . . ?
 C1 S1 C11 105.46(7) . . ?
 C11 S1 C10 100.02(9) . . ?
 C9 C1 S1 122.70(10) . . ?
 C2 C1 S1 126.08(10) . . ?
 C2 C1 C9 111.01(11) . . ?
 O2 C9 C1 129.91(12) . . ?
 O2 C9 C8 125.00(12) . . ?
 C1 C9 C8 105.08(11) . . ?
 C4 C5 H5 119.5 . . ?
 C6 C5 H5 119.5 . . ?
 C6 C5 C4 121.00(15) . . ?
 S1 C10 H10A 109.5 . . ?
 S1 C10 H10B 109.5 . . ?
 S1 C10 H10C 109.5 . . ?
 H10A C10 H10B 109.5 . . ?
 H10A C10 H10C 109.5 . . ?
 H10B C10 H10C 109.5 . . ?
 O1 C2 C1 129.12(13) . . ?
 O1 C2 C3 125.09(13) . . ?
 C1 C2 C3 105.78(12) . . ?
 C4 C3 C2 129.64(14) . . ?
 C4 C3 C8 121.59(14) . . ?
 C8 C3 C2 108.75(11) . . ?
 C5 C4 H4 121.2 . . ?
 C3 C4 C5 117.66(17) . . ?
 C3 C4 H4 121.2 . . ?
 C5 C6 H6 119.2 . . ?
 C5 C6 C7 121.62(15) . . ?
 C7 C6 H6 119.2 . . ?
 S1 C11 H11A 109.5 . . ?
 S1 C11 H11B 109.5 . . ?
 S1 C11 H11C 109.5 . . ?
 H11A C11 H11B 109.5 . . ?
 H11A C11 H11C 109.5 . . ?
 H11B C11 H11C 109.5 . . ?
 C3 C8 C9 109.33(12) . . ?
 C7 C8 C9 129.35(14) . . ?
 C7 C8 C3 121.31(14) . . ?
 C6 C7 H7 121.6 . . ?
 C8 C7 C6 116.82(16) . . ?
 C8 C7 H7 121.6 . . ?

loop_
  _geom_torsion_atom_site_label_1
  _geom_torsion_atom_site_label_2
  _geom_torsion_atom_site_label_3
  _geom_torsion_atom_site_label_4
  _geom_torsion
  _geom_torsion_site_symmetry_1
  _geom_torsion_site_symmetry_2
  _geom_torsion_site_symmetry_3
  _geom_torsion_site_symmetry_4
  _geom_torsion_publ_flag
 S1 C1 C9 O2 -8.8(2) . . . . ?
 S1 C1 C9 C8 172.56(10) . . . . ?
 S1 C1 C2 O1 5.8(2) . . . . ?
 S1 C1 C2 C3 -172.90(10) . . . . ?
 O2 C9 C8 C3 -176.63(14) . . . . ?
 O2 C9 C8 C7 4.7(3) . . . . ?
 O1 C2 C3 C4 -0.8(2) . . . . ?
 O1 C2 C3 C8 -179.29(14) . . . . ?
 C1 C9 C8 C3 2.09(15) . . . . ?
 C1 C9 C8 C7 -176.57(16) . . . . ?
 C1 C2 C3 C4 177.92(15) . . . . ?
 C1 C2 C3 C8 -0.53(15) . . . . ?
 C9 C1 C2 O1 -179.40(15) . . . . ?
 C9 C1 C2 C3 1.92(16) . . . . ?
 C9 C8 C7 C6 179.90(16) . . . . ?
 C5 C6 C7 C8 -1.1(3) . . . . ?
 C10 S1 C1 C9 123.61(13) . . . . ?
 C10 S1 C1 C2 -62.14(15) . . . . ?
 C2 C1 C9 O2 176.17(15) . . . . ?
 C2 C1 C9 C8 -2.46(16) . . . . ?
 C2 C3 C4 C5 -178.43(15) . . . . ?
 C2 C3 C8 C9 -0.97(15) . . . . ?
 C2 C3 C8 C7 177.81(14) . . . . ?
 C3 C8 C7 C6 1.4(2) . . . . ?
 C4 C5 C6 C7 0.2(3) . . . . ?
 C4 C3 C8 C9 -179.57(14) . . . . ?
 C4 C3 C8 C7 -0.8(2) . . . . ?
 C6 C5 C4 C3 0.4(3) . . . . ?
 C11 S1 C1 C9 -130.65(13) . . . . ?
 C11 S1 C1 C2 43.59(15) . . . . ?
 C8 C3 C4 C5 -0.2(2) . . . . ?

_shelx_res_file
;
    ylid2_amb.res created by SHELXL-2014/7

TITL ylid2_amb_a.res in P2(1)2(1)2(1)
REM Old TITL ylid2_amb in P2(1)2(1)2(1)
REM SHELXT solution in P2(1)2(1)2(1)
REM R1 0.114, Rweak 0.039, Alpha 0.000, Orientation as input
REM Flack x = 0.025 ( 0.131 ) from Parsons' quotients
REM Formula found by SHELXT: C11 O2 S
CELL 0.49225 5.964053 9.038341 18.393228 90 90 90
ZERR 4 0.000037 0.000063 0.000127 0 0 0
LATT -1
SYMM 0.5-X,-Y,0.5+Z
SYMM -X,0.5+Y,0.5-Z
SYMM 0.5+X,0.5-Y,-Z
SFAC C H O S
DISP C -0.0004 0.0007 6.1773
DISP H 0 0 0.6072
DISP O 0.0008 0.0027 13.7193
DISP S 0.0506 0.0588 181.9159
UNIT 44 40 8 4

L.S. 40
PLAN  1
SIZE 0.12 0.08 0.05
CONF
BOND $H
LIST 4
MORE -1
fmap 2
acta
OMIT -1 1 22
OMIT -1 1 2
REM <olex2.extras>
REM <HklSrc "%.\\ylid2_amb.hkl">
REM </olex2.extras>

WGHT    0.063400    0.044800
EXTI    0.610791
FVAR       1.69922
S1    4    0.190288    0.681598    0.740415    11.00000    0.04386    0.03306 =
         0.04019   -0.00374    0.00843   -0.00496
O2    3    0.157711    0.410656    0.629350    11.00000    0.06426    0.04297 =
         0.05254   -0.00857    0.00831   -0.01562
O1    3    0.664308    0.802569    0.677076    11.00000    0.04779    0.04875 =
         0.05667   -0.01203    0.00197   -0.01103
C1    1    0.363868    0.624045    0.672368    11.00000    0.04224    0.03321 =
         0.03626   -0.00400    0.00448   -0.00180
C9    1    0.310411    0.501143    0.625360    11.00000    0.04812    0.03141 =
         0.03488   -0.00110    0.00184   -0.00016
C5    1    0.850932    0.549468    0.477273    11.00000    0.06982    0.05618 =
         0.04865    0.00495    0.02253    0.01210
AFIX  43
H5    2    0.972593    0.564290    0.446495    11.00000   -1.20000
AFIX   0
C10   1    0.350831    0.675685    0.822759    11.00000    0.09074    0.05430 =
         0.03828   -0.00213   -0.00512    0.00542
AFIX 137
H10A  2    0.374343    0.574557    0.836778    11.00000   -1.50000
H10B  2    0.271043    0.726511    0.860588    11.00000   -1.50000
H10C  2    0.493082    0.722822    0.815008    11.00000   -1.50000
AFIX   0
C2    1    0.566950    0.695235    0.649767    11.00000    0.03799    0.03398 =
         0.03919   -0.00133    0.00016    0.00102
C3    1    0.641931    0.614483    0.582550    11.00000    0.04234    0.03657 =
         0.03602    0.00215    0.00439    0.00608
C4    1    0.823570    0.640797    0.538076    11.00000    0.04830    0.05247 =
         0.04833    0.00331    0.01085    0.00424
AFIX  43
H4    2    0.924413    0.716575    0.548114    11.00000   -1.20000
AFIX   0
C6    1    0.701221    0.438570    0.462405    11.00000    0.09292    0.04807 =
         0.03885   -0.00087    0.01810    0.01320
AFIX  43
H6    2    0.723759    0.379322    0.421718    11.00000   -1.20000
AFIX   0
C11   1    0.165039    0.877229    0.728975    11.00000    0.05278    0.03519 =
         0.06104   -0.00025    0.01210    0.00701
AFIX 137
H11A  2    0.311679    0.920963    0.727786    11.00000   -1.50000
H11B  2    0.081321    0.917953    0.768809    11.00000   -1.50000
H11C  2    0.088554    0.897865    0.684184    11.00000   -1.50000
AFIX   0
C8    1    0.490142    0.501797    0.567912    11.00000    0.05344    0.03212 =
         0.03401    0.00053    0.00415    0.00487
C7    1    0.513564    0.412017    0.507333    11.00000    0.07720    0.03765 =
         0.03926   -0.00453    0.00782    0.00109
AFIX  43
H7    2    0.410583    0.337803    0.496769    11.00000   -1.20000
AFIX   0
HKLF 4

REM  ylid2_amb_a.res in P2(1)2(1)2(1)
REM R1 =  0.0306 for    3198 Fo > 4sig(Fo)  and  0.0308 for all    3249 data
REM    130 parameters refined using      0 restraints

END

WGHT      0.0634      0.0448

REM Highest difference peak  0.254,  deepest hole -0.193,  1-sigma level  0.046
Q1    1   0.3376  0.5624  0.6534  11.00000  0.05    0.25
;
_shelx_res_checksum                65046
_shelx_hkl_file
;
   0   0  10 4496.01   32.04
   0   0  11    0.02    0.09
   0   0  11    0.03    0.09
   0   0  12 1742.55   12.93
   0   0  12 1793.94   12.97
   0   0  13    0.01    0.09
   0   0  13   -0.05    0.10
   0   0  14 1130.86    8.38
   0   0  14 1106.13    8.36
   0   0  15    0.02    0.10
   0   0  15    0.01    0.10
   0   0  16  627.49    4.97
   0   0  16  653.75    5.00
   0   1   0    0.02    0.15
   0   1   1 1655.25   11.66
   0   1  -1 1697.61   11.62
   0  -1  -2 3971.34   29.14
   0   1   2 4187.78   29.15
   0   1   3 2848.12   20.78
   0  -1  -3 2904.75   20.75
   0   1   4 1147.89    8.31
   0  -1  -4 1024.94    8.28
   0   1   5 1561.35   11.65
   0   1   6 2981.07   21.61
   0  -1   7 2422.91   18.01
   0   1   7 2499.33   18.20
   0   1  -8  589.80    4.64
   0   1   8  602.97    4.97
   0  -1   8  592.86    4.69
   0  -1   9  157.45    1.59
   0   1  -9  167.96    1.58
   0  -1  10   48.49    0.69
   0   1 -10   45.45    0.65
   0   1  10   47.57    0.84
   0   1  10   45.90    0.84
   0   1  11  625.27    5.04
   0   1 -11  583.36    4.57
   0   1 -12 1115.63    8.37
   0  -1  12 1136.10    8.41
   0   1  12 1114.70    8.77
   0   1  13 1345.66   10.13
   0   1  13 1323.12   10.17
   0   1  14   68.80    1.14
   0   1  14   68.95    1.08
   0   1  15 1789.90   13.57
   0   1  15 1806.00   13.56
   0   1  16   61.37    1.04
   0   1  16   66.47    1.06
   0   1  17  161.31    1.87
   0   1  17  157.84    1.81
   0   1  18  503.62    4.50
   0   1  18  532.91    4.47
   0   1  19  340.43    2.65
   0   1  19  199.35    2.37
   0   1  20    2.45    0.19
   0   1  20    1.57    0.18
   0   1  21  152.80    1.11
   0   1  21   22.04    0.61
   0  -2   0   29.56    0.73
   0   2   0   29.98    0.72
   0  -2  -1 2727.70   20.97
   0   2   1 2678.32   20.95
   0  -2   2 9999.00   49.63
   0  -2  -2 9503.79   49.76
   0  -2  -3   39.72    0.85
   0   2   3   37.32    0.85
   0  -2   3   39.16    0.80
   0   2  -4  822.21    6.72
   0   2   4  824.52    6.95
   0   2   5 2616.75   20.60
   0   2  -5 2937.18   20.35
   0  -2   5 2600.71   20.32
   0  -2  -5 2963.54   20.62
   0   2   6  124.36    1.72
   0  -2  -6  127.27    1.75
   0  -2   7  168.53    1.94
   0  -2  -7  166.89    2.11
   0   2  -8   99.10    1.32
   0   2   8  100.04    1.50
   0  -2   9   21.10    0.58
   0   2  -9   21.23    0.57
   0   2   9   20.24    0.65
   0  -2  10  683.13    5.65
   0  -2  11 2631.96   19.27
   0   2 -11 2633.40   19.22
   0   2  11 2609.64   19.84
   0  -2  12 2122.59   15.35
   0   2 -12 2101.45   15.31
   0   2  13 1157.76    9.35
   0   2 -13 1136.41    8.79
   0  -2  13 1132.63    8.82
   0   2  14  791.60    6.76
   0   2  14  767.58    6.69
   0  -2  14  769.97    6.12
   0   2 -14  776.42    6.12
   0   2  15  300.21    3.24
   0   2  15  302.70    3.16
   0   2  16    1.02    0.21
   0   2  16    0.81    0.22
   0   2 -16    0.85    0.12
   0  -2  16    1.04    0.12
   0   2  17   26.20    0.72
   0   2  17   25.54    0.79
   0   2  18    2.11    0.31
   0   2  18    3.22    0.29
   0   2  19  381.41    3.82
   0   2  19  400.09    3.92
   0   2  20  175.04    2.17
   0   2  20  200.64    2.37
   0   2  21   27.00    0.72
   0   2  21   28.50    0.75
   0   2  22   14.52    0.50
   0   2  23  106.10    1.35
   0   2  23   96.13    1.36
   0   3   0    0.36    0.22
   0  -3   0    0.04    0.17
   0   3  -1  721.67    6.41
   0   3   1  730.94    6.40
   0   3   2  298.55    3.35
   0   3  -2  290.65    3.22
   0  -3   2  288.90    3.26
   0  -3  -2  298.17    3.31
   0   3   3  200.46    2.63
   0  -3  -3  204.63    2.63
   0   3  -3  195.27    2.50
   0  -3   3  190.58    2.49
   0   3   4 1103.88    9.38
   0   3  -4 1086.03    9.17
   0  -3  -5    4.90    0.42
   0   3   5    4.35    0.38
   0  -3  -6  797.25    6.99
   0   3   6  745.81    6.97
   0   3   7 1993.43   15.55
   0  -3  -7 2079.85   15.48
   0  -3  -8  211.98    2.73
   0   3  -8  204.20    2.48
   0  -3  -9  273.10    3.34
   0  -3   9  265.43    3.01
   0  -3  10 2172.84   15.99
   0   3  10 2118.78   16.44
   0   3 -11  448.22    4.20
   0  -3  11  445.39    4.24
   0   3 -12  419.10    3.97
   0  -3  12  427.18    3.92
   0   3 -13    4.33    0.31
   0   3  13    4.72    0.43
   0   3  13    4.53    0.40
   0  -3  13    4.07    0.31
   0   3  14 1449.25   11.91
   0  -3  14 1427.44   11.27
   0   3  15   90.64    1.73
   0   3  15   94.26    1.70
   0  -3  15   94.94    1.37
   0   3 -15   92.06    1.38
   0   3  16  123.49    2.04
   0   3 -16  118.28    1.54
   0   3  16  115.83    1.91
   0  -3  16  127.55    1.61
   0   3  17   98.12    1.74
   0  -3  17   98.99    1.39
   0   3  17   87.03    1.75
   0   3 -17   86.26    1.25
   0   3  18   70.78    1.48
   0  -3  18   66.09    0.98
   0   3  19    2.10    0.30
   0  -3  19    1.96    0.18
   0   3  19    2.13    0.31
   0   3 -19    1.40    0.14
   0   3  20  412.40    4.30
   0   3  20  405.20    4.28
   0   3  21  125.90    2.00
   0   3  21  108.06    1.92
   0   3  22  179.78    2.58
   0   3  22  179.25    2.52
   0   3  23    2.99    0.33
   0   3  23    3.21    0.33
   0  -4   0 4365.08   32.77
   0  -4   1 4937.29   37.89
   0   4  -1 4738.39   37.82
   0  -4   2  497.74    5.12
   0   4  -2  479.49    5.05
   0   4   3 1549.66   12.92
   0   4  -3 1544.48   12.82
   0  -4  -3 1581.17   13.00
   0  -4   4  961.65    8.65
   0   4   4  949.99    8.89
   0  -4  -4  996.21    8.90
   0   4  -4  991.98    8.68
   0  -4  -5 1112.13    9.97
   0  -4   5 1153.27    9.81
   0  -4   6    2.01    0.33
   0  -4  -6    1.98    0.34
   0   4   6    2.55    0.40
   0  -4  -7 2240.28   17.90
   0   4   7 2265.98   18.07
   0  -4   8  131.43    2.13
   0  -4  -8  132.43    2.30
   0   4   8  130.24    2.35
   0   4  -8  124.64    2.05
   0  -4   9 4306.28   30.69
   0   4  -9 4241.07   30.76
   0   4   9 3919.91   30.97
   0  -4  -9 3846.82   30.98
   0   4  10    2.63    0.40
   0  -4 -10    2.92    0.39
   0  -4  10    2.97    0.35
   0   4 -10    3.18    0.35
   0  -4 -11  353.80    4.49
   0   4 -11  353.33    3.91
   0  -4  11  360.77    3.98
   0   4  12  418.98    4.80
   0   4 -12  415.41    4.31
   0  -4  13  240.03    3.11
   0   4 -13  252.54    3.08
   0   4  14  104.69    2.05
   0   4 -14  101.11    1.76
   0  -4  14  106.99    1.76
   0   4  15   30.51    1.06
   0  -4  15   33.47    0.92
   0   4  15   31.10    1.07
   0   4 -15   31.70    0.89
   0   4  16   82.01    1.76
   0   4  16   81.62    1.78
   0   4 -16   80.16    1.41
   0   4  17  395.76    4.53
   0   4  17  365.88    4.33
   0   4 -17  405.41    3.95
   0  -4  17  363.12    3.73
   0   4  18   -0.03    0.24
   0   4  18   -0.07    0.20
   0  -4  18    0.00    0.16
   0   4 -18    0.04    0.16
   0   4  19   10.42    0.63
   0   4  19   10.51    0.64
   0  -4  20    0.03    0.13
   0   4  20   -0.09    0.25
   0   4  20    0.01    0.22
   0   4 -20    0.02    0.12
   0   4  21   81.94    1.79
   0   4 -21   79.28    1.08
   0   4  21   87.64    1.81
   0  -4  21   90.22    1.14
   0   4  22   81.10    1.71
   0   4  22   72.96    1.60
   0   4  23    4.24    0.38
   0   4  23    5.05    0.45
   0   5   0    0.10    0.27
   0  -5   0    4.74    0.54
   0   5   1  980.54    9.13
   0  -5   1  978.54    9.24
   0   5  -2  266.92    3.77
   0  -5   2  271.91    3.76
   0   5   2  262.77    3.70
   0  -5   3  147.34    2.64
   0   5  -3  144.82    2.58
   0   5   3  149.00    2.68
   0  -5  -3  143.47    2.63
   0   5  -4  376.83    4.66
   0   5   4  382.59    4.70
   0  -5   4  385.28    4.69
   0  -5   5   64.44    1.64
   0  -5  -5   66.87    1.71
   0  -5   6  108.55    2.14
   0   5   6  103.85    2.18
   0   5  -6  103.56    2.12
   0   5  -7   94.01    1.92
   0   5   7   94.47    2.09
   0  -5  -8  839.52    8.10
   0  -5   8  822.03    7.81
   0   5   9   35.60    1.27
   0  -5   9   33.51    1.10
   0  -5  -9   36.50    1.27
   0  -5  10 1446.71   12.59
   0   5  10 1471.18   13.09
   0   5 -11  597.63    6.23
   0  -5  11  613.24    6.18
   0   5  11  584.48    6.51
   0  -5 -11  623.26    6.64
   0  -5  12 2176.70   17.79
   0   5  12 2065.83   18.16
   0   5 -13   84.07    1.70
   0   5  13   81.95    1.93
   0  -5  13   84.15    1.76
   0   5  14   84.64    2.05
   0   5 -14   91.23    1.77
   0   5 -15  321.66    3.81
   0   5  15  311.54    4.30
   0   5 -16  112.57    2.02
   0  -5  16  111.77    1.95
   0   5  17   70.35    1.77
   0   5  17   70.81    1.79
   0   5  18   23.34    1.03
   0   5  18   20.70    0.97
   0   5 -18   21.22    0.75
   0  -5  18   23.37    0.83
   0   5 -19   29.41    0.86
   0   5  19   31.24    1.17
   0   5  19   30.79    1.16
   0   5  20   49.74    1.52
   0  -5  20   53.24    1.15
   0  -5  21   80.15    1.31
   0   5 -21   71.49    1.25
   0   5  21   77.43    1.80
   0   5  21   73.99    1.84
   0   5 -22  201.92    2.26
   0   5  22  202.10    3.10
   0   5  22  206.90    3.25
   0   5  23    2.81    0.41
   0   5  23    0.81    0.34
   0   6   0 1501.72   13.13
   0  -6   0 1394.12   12.98
   0  -6  -1  384.55    5.11
   0   6   1  401.16    5.25
   0  -6   1  376.52    4.91
   0   6  -1  401.59    5.22
   0  -6   2 2469.29   20.14
   0   6  -2 2400.33   20.11
   0   6   2 2424.30   20.15
   0  -6  -2 2426.09   20.30
   0  -6  -3 1476.64   13.13
   0   6  -3 1343.46   12.68
   0   6   3 1359.51   12.65
   0  -6   3 1449.76   12.87
   0  -6   4  236.52    3.72
   0   6   4  209.30    3.58
   0  -6  -4  227.91    3.76
   0   6  -4  204.00    3.48
   0   6  -5  296.63    4.25
   0  -6   5  301.23    4.35
   0   6   5  298.93    4.36
   0  -6  -5  306.44    4.44
   0   6   6 1017.69   10.22
   0   6  -6 1032.11   10.07
   0  -6  -6 1093.39   10.52
   0  -6   6 1074.26   10.22
   0   6  -7 1412.15   12.71
   0   6   7 1473.43   13.29
   0  -6  -8    6.19    0.64
   0  -6   8    7.18    0.64
   0   6  -8    7.78    0.63
   0   6   8    7.98    0.72
   0   6   9 1122.21   10.67
   0  -6   9 1048.42   10.33
   0   6  -9 1011.48    9.80
   0  -6  -9 1126.26   10.62
   0  -6 -10 1146.38   10.94
   0   6  10 1138.54   11.00
   0  -6  10 1151.45   10.54
   0   6 -11  162.50    2.90
   0   6  11  159.12    3.10
   0  -6 -11  160.36    3.08
   0  -6  11  163.02    2.87
   0   6 -12  459.80    5.35
   0  -6  12  453.18    5.32
   0  -6 -12  452.37    5.65
   0  -6  13  155.48    2.74
   0   6 -13  144.40    2.58
   0  -6 -13  163.30    3.16
   0   6  13  139.35    2.88
   0  -6  14  326.64    4.09
   0   6 -14  324.03    4.11
   0   6  14  315.73    4.59
   0   6 -15    1.09    0.31
   0   6  15    1.22    0.37
   0  -6  15    1.27    0.32
   0   6 -16  173.46    2.74
   0   6  16  171.84    3.25
   0  -6  17    0.54    0.28
   0   6 -17    0.68    0.29
   0   6  17    0.59    0.32
   0   6  18    7.35    0.64
   0   6 -18    6.38    0.52
   0   6  18    6.42    0.63
   0  -6  18    6.77    0.52
   0   6  19   43.88    1.55
   0  -6  19   41.39    1.17
   0   6  19   42.85    1.48
   0   6 -19   39.43    1.15
   0  -6  20    0.91    0.26
   0   6  20    0.90    0.34
   0   6  20    0.71    0.33
   0   6 -20    0.66    0.24
   0   6 -21   49.94    1.24
   0  -6  21   46.04    1.12
   0   6  21   49.79    1.60
   0   6  21   49.41    1.55
   0   6 -22   41.71    1.10
   0   6  22   43.14    1.46
   0   6  23   18.97    0.94
   0   6  23   17.26    0.94
   0  -7   0   -0.01    0.38
   0   7   0    0.19    0.38
   0   7   1   85.16    2.34
   0   7  -1   89.09    2.34
   0  -7  -1   92.24    2.44
   0  -7  -2  476.94    6.33
   0   7   2  463.94    6.04
   0   7  -3   22.58    1.15
   0  -7   3   22.19    1.16
   0  -7  -3   24.18    1.23
   0   7   3   21.19    1.14
   0  -7   4  291.01    4.31
   0  -7  -4  282.13    4.49
   0   7   5   80.10    2.25
   0  -7  -5   85.86    2.32
   0   7  -5   80.08    2.17
   0   7  -6  344.31    4.93
   0  -7   6  343.65    4.95
   0   7   7  229.88    3.97
   0   7  -7  227.79    3.77
   0   7   8  197.83    3.64
   0   7  -8  200.08    3.43
   0  -7  -8  194.80    3.54
   0  -7   8  208.81    3.57
   0   7  -9  353.36    4.80
   0   7   9  360.54    5.27
   0  -7   9  370.60    5.13
   0   7 -10  186.64    3.22
   0  -7 -10  199.39    3.68
   0   7  10  191.97    3.61
   0  -7  10  188.10    3.44
   0   7 -11  421.31    5.59
   0   7  11  494.49    6.41
   0   7 -12  157.09    2.96
   0   7  12  153.73    3.21
   0  -7  12  153.30    2.84
   0   7 -13  236.69    3.82
   0  -7 -13  238.99    4.17
   0   7  13  236.21    4.12
   0  -7  13  224.39    3.58
   0  -7  14   82.63    2.02
   0   7  14   85.50    2.37
   0   7 -14   79.11    2.09
   0  -7  15   20.32    0.99
   0   7 -15   20.03    0.97
   0   7  15   20.38    1.11
   0  -7  16   10.01    0.72
   0   7  16    9.42    0.80
   0   7  17   77.52    2.18
   0   7 -17   74.36    1.79
   0   7 -18    3.42    0.44
   0   7  18    2.78    0.55
   0   7  19   37.87    1.49
   0   7  19   37.71    1.57
   0   7  20    0.10    0.33
   0  -7  20    0.11    0.27
   0   7 -20    0.14    0.24
   0   7  20   -0.07    0.34
   0   7 -21   85.89    1.78
   0   7  21   79.88    2.21
   0   7  22  102.78    2.44
   0   7  22  102.11    2.48
   0   7  23  147.10    2.89
   0   7  23  155.31    3.06
   0   8   0  437.41    6.56
   0  -8   0  574.46    7.18
   0  -8   1  480.19    6.57
   0  -8  -1  468.00    6.44
   0   8  -2  707.03    8.32
   0   8   2  716.07    8.71
   0   8   3   61.82    2.10
   0  -8  -3   64.71    2.15
   0   8  -3   59.26    1.98
   0   8   4  908.10   10.11
   0  -8  -4  993.64   10.55
   0  -8  -5   13.36    1.01
   0   8   5   13.27    1.00
   0  -8   5   13.03    0.96
   0   8   6    9.12    0.87
   0  -8   6   10.68    0.91
   0   8   7   12.91    0.97
   0   8  -7   13.00    0.94
   0  -8   7   14.48    0.99
   0  -8  -8  519.75    6.80
   0   8   8  519.17    6.90
   0  -8  -9  154.77    3.46
   0  -8   9  159.07    3.25
   0   8  -9  146.96    3.00
   0   8   9  146.91    3.27
   0  -8  10  356.67    5.13
   0  -8 -10  354.74    5.48
   0   8 -10  348.80    5.04
   0   8 -11    0.07    0.31
   0  -8 -11   -0.02    0.31
   0   8  11    0.05    0.37
   0  -8  11   -0.01    0.33
   0   8  12  164.04    3.58
   0   8 -12  181.64    3.51
   0  -8 -12  182.95    3.86
   0  -8  12  169.14    3.29
   0   8  13   14.13    1.04
   0  -8  13   15.31    0.97
   0   8 -13   16.77    1.00
   0  -8 -13   13.44    1.04
   0   8  14  282.06    4.77
   0   8 -14  294.94    4.55
   0   8  15  109.02    2.82
   0  -8  15  112.25    2.51
   0   8 -16    3.38    0.50
   0   8  16    2.41    0.62
   0  -8  16    4.07    0.54
   0   8 -17   30.44    1.25
   0  -8  17   28.04    1.23
   0   8  17   30.88    1.50
   0   8 -18   27.74    1.17
   0   8  18   28.83    1.47
   0   8  19    2.26    0.53
   0  -8  19    3.36    0.49
   0   8 -19    2.61    0.43
   0   8  20  108.71    2.79
   0   8 -20  105.75    2.31
   0   8  20  102.28    2.62
   0   8  21    0.27    0.40
   0   8  21    0.30    0.35
   0   8 -21    0.27    0.30
   0   8  22    0.04    0.34
   0   8  22   -0.15    0.36
   0  -9   0    0.28    0.41
   0   9   0   -0.06    0.31
   0   9  -1  188.23    3.96
   0   9   1  184.53    4.03
   0  -9  -1  199.99    4.09
   0  -9   1  193.06    4.07
   0   9   2  508.30    7.26
   0   9  -2  483.97    6.94
   0  -9   3  173.98    3.94
   0   9   3  155.35    3.68
   0  -9   4  235.71    4.53
   0   9  -4  207.97    4.29
   0   9   4  210.00    4.31
   0  -9  -4  241.77    4.65
   0   9   5    3.07    0.64
   0   9  -5    3.42    0.63
   0  -9  -5    4.25    0.74
   0  -9   5    2.97    0.61
   0   9   6   19.82    1.35
   0  -9  -6   22.59    1.47
   0   9  -6   18.89    1.17
   0   9  -7   68.17    2.19
   0  -9  -7   74.15    2.46
   0   9   7   71.98    2.51
   0  -9   7   73.13    2.37
   0  -9   8  242.77    4.41
   0  -9  -8  233.67    4.56
   0   9   8  236.92    4.68
   0  -9   9    0.11    0.38
   0   9   9    0.47    0.38
   0  -9  -9    0.21    0.43
   0   9  -9    0.17    0.36
   0  -9 -10  128.06    3.35
   0   9 -10  116.26    2.88
   0   9  10  124.82    3.31
   0   9  11   42.12    1.92
   0  -9 -11   44.71    1.97
   0  -9  11   47.81    1.87
   0  -9  12   97.07    2.63
   0  -9 -12   92.51    2.87
   0   9 -12   94.12    2.61
   0  -9 -13  142.76    3.49
   0   9  13  142.90    3.56
   0  -9  13  149.62    3.18
   0   9 -13  138.86    3.10
   0  -9  14   46.09    1.72
   0   9  14   40.23    1.84
   0  -9 -14   41.69    1.86
   0   9 -14   43.37    1.71
   0   9  15   52.89    2.09
   0   9 -15   55.73    1.90
   0  -9  15   59.46    1.90
   0   9 -16   87.74    2.32
   0  -9  16   90.65    2.36
   0   9  16   89.31    2.74
   0   9 -17    8.44    0.79
   0  -9  17    8.58    0.81
   0  -9  18    5.47    0.66
   0   9  18    5.67    0.81
   0   9 -18    5.75    0.62
   0   9  19   10.13    0.94
   0   9 -19   11.28    0.80
   0   9 -20   18.74    1.02
   0   9  21   38.38    1.67
   0   9  21   42.05    1.83
   0   9  22   88.74    2.56
   0   9  22   90.20    2.58
   0  10   0  825.86   10.32
   0 -10   0  894.46   10.55
   0  10  -1  302.80    5.52
   0 -10  -1  306.77    5.78
   0 -10  -2  178.32    4.19
   0  10   2  159.15    3.88
   0 -10   2  166.50    3.93
   0  10  -2  146.56    3.79
   0  10  -3  755.83    9.68
   0  10   3  746.00    9.74
   0  10   4   75.56    2.69
   0  10  -4   77.77    2.69
   0 -10   4   84.91    2.80
   0  10   5  421.68    6.86
   0 -10  -5  465.91    7.10
   0  10  -5  421.99    6.48
   0 -10   5  453.23    6.98
   0  10   6   23.80    1.54
   0 -10   6   24.43    1.51
   0 -10  -6   23.62    1.50
   0  10  -6   22.64    1.37
   0  10   7  213.10    4.73
   0 -10   7  226.29    4.52
   0 -10  -7  224.20    4.80
   0  10  -8   62.49    2.18
   0 -10   8   69.81    2.40
   0 -10  -8   65.49    2.48
   0  10   8   66.08    2.54
   0 -10  -9  237.79    4.89
   0  10   9  230.24    4.88
   0  10  10   13.89    1.23
   0 -10  10   14.70    1.11
   0  10 -10   13.10    1.02
   0 -10 -10   14.94    1.28
   0 -10 -11   91.77    3.00
   0  10  11   88.59    2.92
   0  10 -11   89.70    2.58
   0 -10  11   91.93    2.68
   0 -10 -12   73.65    2.67
   0 -10  12   74.85    2.35
   0  10 -12   76.63    2.50
   0  10  13   25.39    1.56
   0 -10 -13   27.09    1.62
   0  10 -13   23.68    1.37
   0  10  14   58.93    2.37
   0 -10  14   59.87    2.09
   0  10  15   42.50    2.00
   0  10 -15   42.30    1.65
   0  10  16  101.18    3.11
   0  10 -16  120.03    3.08
   0  10  17    2.76    0.68
   0 -10  17    2.28    0.56
   0  10 -18    0.13    0.34
   0 -10  18   -0.02    0.39
   0  10  18    0.06    0.44
   0  10  19   30.01    1.63
   0  10 -19   30.81    1.34
   0  11   0    0.35    0.51
   0 -11   0   -0.03    0.55
   0  11   1  102.29    3.34
   0  11  -1  103.27    3.31
   0  11   2   98.82    3.20
   0  11  -2  103.35    3.30
   0  11  -3   88.76    3.03
   0 -11   3   94.86    3.13
   0  11   3   87.13    3.04
   0 -11   4   11.49    1.14
   0 -11  -4   10.23    1.10
   0  11   4   11.13    1.16
   0  11  -4   10.56    1.06
   0  11   5   13.70    1.29
   0  11  -5   12.54    1.14
   0 -11  -5   11.33    1.10
   0 -11  -6    0.43    0.47
   0  11  -6    0.22    0.48
   0 -11   6    0.32    0.35
   0  11  -7    6.21    0.82
   0 -11   7    6.95    0.86
   0 -11  -7    6.44    0.90
   0  11   7    6.75    0.92
   0  11  -8   61.08    2.24
   0 -11  -8   62.76    2.59
   0 -11   8   65.23    2.43
   0  11   8   59.47    2.54
   0  11  -9    8.26    0.87
   0 -11   9    7.34    0.89
   0 -11  -9    8.68    1.08
   0  11   9    7.79    1.02
   0 -11 -10  326.66    6.19
   0 -11  10  328.16    5.71
   0  11 -11    3.46    0.67
   0 -11  11    4.13    0.74
   0 -11  12  172.62    4.13
   0  11 -12  181.86    4.14
   0  11 -13   16.83    1.23
   0 -11  13   18.86    1.31
   0  11 -14   11.56    1.06
   0 -11  14   13.00    1.11
   0 -11  15   14.40    1.17
   0  11 -15   12.10    1.02
   0  11 -16    0.11    0.63
   0 -11  16    0.25    0.43
   0  11 -17    5.71    0.71
   0 -11  17    5.81    0.73
   0  11 -18  109.51    2.87
   0 -12  17    3.37    0.63
   1   0   0    0.20    0.20
  -1   0   0    0.02    0.19
   1   0   1 1723.94   12.14
  -1   0  -1 1856.89   12.17
   1   0  -2  714.40    5.69
  -1   0  -2  722.50    5.91
   1   0  -3 3638.36   25.17
   1   0   3 3623.78   25.42
  -1   0   4   50.43    0.72
   1   0  -4   52.09    0.73
  -1   0  -4   50.18    0.92
   1   0   5 3249.83   19.06
  -1   0  -5 2868.84   18.97
  -1   0  -6   28.95    0.70
   1   0   6   32.14    0.77
  -1   0  -7 5244.86   36.87
   1   0   7 4961.03   36.81
  -1   0  -8  775.62    6.59
   1   0   8  814.91    6.71
   1   0   9 1849.52   14.19
  -1   0  -9 1886.44   14.26
   1   0  10 7613.49   54.84
  -1   0 -10 7678.83   54.80
   1   0  11  309.79    3.42
  -1   0 -12 1275.58   10.15
  -1   0 -13  325.92    3.35
   1   0  13  315.66    3.53
  -1   0 -14  112.08    1.65
  -1   0 -15  320.76    3.35
   1   0  15  326.21    3.55
   1   0  16  334.01    3.68
  -1   0 -16  349.58    3.63
   1   0  17  118.91    1.81
   1   0  18  658.52    5.92
   1   0  19  244.40    2.88
   1   0  20  177.38    2.23
   1   0  22   56.31    1.04
   1   0  22   54.72    1.05
   1  -1  23    3.82    0.26
   1  -1  23    2.92    0.26
   1  -1  22    2.30    0.26
   1  -1  20   31.51    0.82
   1  -1  19   44.32    0.96
   1  -1  18  122.70    1.79
   1  -1  17   88.43    1.44
   1  -1  16 1269.75   10.23
  -1   1  15  426.50    3.44
  -1   1  15  417.66    3.41
  -1   1  14   58.94    0.79
  -1   1  14   56.00    0.77
  -1   1  13 1271.64    9.45
  -1   1  13 1294.33    9.47
  -1  -1 -12  127.64    1.89
  -1   1  12  142.86    1.56
  -1   1  11 1256.05    9.68
   1  -1  11 1278.23   10.32
  -1   1  10  642.61    5.22
  -1  -1 -10  648.97    5.75
   1  -1  10  653.29    5.80
  -1   1   9 1026.06    7.68
   1  -1   9 1029.30    8.21
   1  -1   8 1985.73   15.00
  -1   1   8 1951.23   14.50
  -1   1   7 2970.86   22.09
   1  -1   7 3152.58   22.56
   1   1  -6 1885.45   13.11
  -1  -1  -6 1855.73   13.83
  -1  -1  -5 3023.46   22.18
   1  -1   5 3059.76   22.32
  -1   1   4 4025.87   30.52
  -1  -1  -4 4780.84   31.01
   1  -1   4 4666.05   30.91
   1   1  -4 3945.61   30.30
  -1   1   3 7782.84   34.43
   1  -1   3 8457.99   34.86
  -1   1   2 2402.32   21.05
   1   1  -2 2443.82   20.93
  -1  -1  -1 4282.46   30.41
   1  -1   1 4307.11   30.64
  -1  -1   0  316.27    3.00
  -1   1   0  322.08    3.08
  -1   1  -1 4670.53   31.09
  -1  -1   1 4584.69   30.87
  -1  -1   2 7451.42   20.26
   1  -1  -2 7158.20   20.38
   1   1   3 7359.79   49.23
  -1   1  -3 8822.37   49.70
  -1  -1   4 4716.73   33.65
   1   1   4 4733.92   34.20
  -1   1  -5 2964.88   22.17
   1  -1  -5 3022.76   21.76
   1  -1  -6 1775.21   13.41
   1   1   6 1785.55   13.80
   1  -1  -7 3108.88   23.71
  -1   1  -7 3301.93   24.10
  -1   1  -8 1937.90   15.11
   1  -1  -8 2014.14   14.66
   1   1   9 1049.93    8.60
  -1   1  -9 1044.66    8.42
  -1   1 -10  644.52    5.77
   1   1  10  646.96    5.83
   1  -1 -11 1224.84    9.44
   1   1  11 1319.52   10.31
   1   1  12  128.50    1.94
   1   1  13 1236.83   10.08
  -1   1 -13 1217.98    9.87
  -1   1 -14   48.55    1.01
   1   1  15  392.62    4.02
  -1   1 -16 1285.31   10.02
   1   1  16 1218.37   10.31
   1   1  17   87.05    1.58
   1   1  17   87.76    1.57
  -1   1 -18  115.48    1.65
   1   1  19   52.08    1.14
   1   1  19   46.99    1.10
   1   1  20   34.02    0.96
   1   1  20   33.56    0.89
   1   1  21   71.11    1.35
   1   1  21   64.15    1.30
   1   1  22   44.97    1.01
   1   1  22   38.48    0.96
   1   1  23    1.09    0.23
   1   1  23    4.32    0.33
   1  -2  23   64.27    1.02
   1  -2  22  147.24    1.90
   1  -2  21   69.58    1.12
  -1   2  21   70.00    0.85
  -1   2  21   68.95    0.86
  -1   2  20   91.21    1.16
   1  -2  20   89.30    1.45
   1  -2  19   65.01    1.28
  -1   2  19   62.39    0.98
  -1   2  18    9.08    0.39
  -1   2  18   10.37    0.41
   1  -2  18    9.09    0.47
   1  -2  17  562.88    5.27
  -1   2  17  563.33    4.80
   1  -2  16   89.69    1.60
  -1   2  16   81.21    1.39
   1  -2  15  469.10    4.67
  -1   2  15  434.45    4.15
  -1   2  14  577.04    5.02
   1  -2  14  534.85    5.16
   1  -2  13   94.65    1.58
  -1   2  12  748.29    6.45
   1  -2  12  778.33    6.77
   1  -2  11   65.32    1.32
   1   2 -11   66.71    0.83
  -1   2  11   65.98    1.18
   1   2 -10    7.46    0.27
   1   2 -10    7.93    0.29
   1  -2  10    7.55    0.44
  -1   2  10    6.70    0.37
   1   2  -9  134.73    1.48
  -1   2   9  129.47    1.80
   1   2  -8 2990.35   22.34
   1  -2   8 3031.93   22.90
  -1   2   8 2999.10   22.76
   1   2  -7  724.82    5.87
  -1   2   7  706.93    6.13
   1   2  -6   56.86    0.95
  -1   2   6   53.52    1.10
   1  -2   5 5482.85   36.86
  -1   2   5 5241.96   36.73
   1   2  -4 4198.32   34.37
  -1   2   4 4958.92   34.99
  -1   2   3  452.65    4.56
   1   2  -3  466.58    4.39
   1   2  -2 5316.06   45.28
  -1   2   2 6317.53   45.66
  -1   2   1 2283.61   17.48
   1  -2   1 2387.33   17.73
  -1   2   0  207.16    2.47
   1  -2   0  193.41    2.42
   1  -2  -1 2479.55   18.60
  -1   2  -2 7457.07   47.24
   1   2   2 7133.04   47.33
  -1   2  -3  452.00    4.33
   1  -2  -3  455.42    4.26
   1  -2  -4 5548.21   42.21
  -1   2  -4 5574.86   42.26
   1  -2  -5 4995.54   36.50
  -1   2  -5 5045.50   36.71
   1   2   6   56.36    1.19
   1  -2  -6   59.26    1.11
  -1   2  -7  745.64    6.54
   1   2   7  717.11    6.68
   1  -2  -8 3244.01   23.79
   1   2   8 3159.56   24.09
  -1   2  -8 3204.77   23.89
   1  -2  -9  149.71    1.96
  -1   2  -9  150.42    2.14
  -1   2 -10    7.63    0.47
   1  -2 -10    8.58    0.42
  -1   2 -11   60.60    1.30
   1   2  11   61.00    1.34
   1  -2 -12  734.93    6.34
   1   2  12  761.85    6.85
  -1   2 -13   91.40    1.55
   1   2  13   90.68    1.75
   1   2  13   86.68    1.69
  -1   2 -14  508.26    4.78
   1   2  15  438.77    4.61
   1   2  15  409.50    4.49
   1   2  16   96.43    1.76
   1   2  16   99.86    1.76
   1   2  17  539.58    5.47
  -1   2 -17  531.65    5.02
  -1   2 -18    8.57    0.45
  -1   2 -19   52.49    1.10
   1   2  19   59.58    1.40
   1   2  20   93.43    1.71
  -1   2 -20   94.10    1.44
  -1   2 -21   66.55    1.11
   1   2  21   69.94    1.48
   1   2  22  203.24    2.61
   1   2  22  209.30    2.75
   1   2  23   82.56    1.55
   1   2  23   76.37    1.49
  -1   3  23   25.53    0.63
   1  -3  22   55.95    1.09
  -1   3  22   54.56    1.02
  -1   3  22   52.68    1.01
   1  -3  21   33.45    0.85
  -1   3  21   32.27    0.83
  -1   3  20   40.19    0.93
   1  -3  20   35.15    0.90
   1  -3  19  241.57    2.96
  -1   3  19  249.19    2.85
  -1   3  18   47.59    1.08
  -1   3  18   49.08    1.10
   1  -3  16  215.10    2.80
  -1   3  16  234.10    2.79
  -1   3  15   27.85    0.86
   1  -3  15   28.22    0.85
   1   3 -14 1300.73    9.55
  -1   3  14 1274.00   10.41
   1  -3  14 1237.78   10.40
   1   3 -14 1220.70    9.57
   1   3 -13  163.88    1.85
   1  -3  12 1860.77   14.85
   1   3 -12 1837.37   14.01
   1   3 -11   52.88    0.98
  -1   3  11   52.21    1.21
   1  -3  11   49.23    1.21
   1   3 -10  620.68    5.47
   1  -3  10  614.71    5.90
  -1   3  10  633.13    5.91
   1  -3   9  566.54    5.54
  -1   3   9  565.12    5.54
   1   3  -8   99.65    1.51
  -1   3   8  101.99    1.76
   1  -3   8   97.17    1.78
   1  -3   7 1643.84   13.72
   1   3  -7 1626.91   13.23
   1  -3   6   88.47    1.63
  -1   3   6   85.52    1.66
   1  -3   5  528.12    5.18
   1   3  -5  503.57    4.89
   1   3  -4 2894.74   21.83
  -1   3   3 2025.39   15.76
   1  -3   3 1900.72   15.67
   1  -3   2 5331.44   38.12
  -1   3   2 5451.09   38.26
  -1   3   1  312.19    3.55
   1  -3   1  314.83    3.56
   1   3  -1  321.15    3.50
   1   3   0 3485.14   27.51
  -1   3   0 3965.66   27.92
   1   3   1  290.84    3.37
  -1  -3   2 4883.11   37.44
   1  -3  -2 5281.13   37.65
   1   3   2 5350.76   37.74
  -1   3  -2 4981.47   37.66
   1   3   3 2159.49   16.96
  -1   3  -3 2199.12   17.12
   1  -3  -3 2206.79   16.99
  -1  -3   4 3273.87   25.35
   1   3   4 3301.85   25.79
  -1   3  -4 3340.37   25.70
  -1   3  -5  522.75    5.24
  -1  -3   5  520.00    5.01
   1  -3  -5  558.13    5.37
   1   3   5  547.37    5.46
   1   3   6   97.32    1.86
   1   3   6  100.56    1.80
   1   3   7 1861.01   14.99
   1   3   7 1979.91   14.95
  -1  -3   7 1887.50   14.35
  -1   3  -7 1794.90   14.67
   1  -3  -7 1750.05   14.66
   1   3   8   96.13    1.86
   1   3   8   92.88    1.79
  -1   3  -8   92.90    1.75
   1   3   9  564.33    5.73
  -1   3  -9  554.49    5.53
   1  -3 -10  623.46    6.02
  -1   3 -10  644.10    6.04
  -1   3 -11   51.92    1.23
   1   3  11   50.37    1.31
   1   3  12 1862.27   15.52
  -1   3 -12 1873.26   15.24
  -1   3 -13  168.45    2.43
   1   3  13  161.32    2.54
   1   3  13  157.48    2.59
   1  -3 -13  167.57    2.33
   1   3  14 1242.73   11.18
   1   3  14 1190.60   11.26
  -1   3 -15   26.00    0.85
   1   3  15   25.41    0.97
  -1   3 -16  217.22    2.78
   1   3  16  220.78    3.17
   1   3  17  377.24    4.32
   1   3  17  378.13    4.39
  -1   3 -18   42.21    1.05
   1   3  19  241.72    3.35
   1   3  19  251.56    3.35
   1   3  20   39.98    1.20
   1   3  20   40.16    1.20
  -1   3 -21   30.42    0.80
   1   3  21   31.64    1.06
   1   3  22   48.22    1.33
  -1   3 -22   45.37    0.91
   1   3  23   23.52    0.94
   1   3  23   26.18    0.93
  -1   4  22   33.97    1.01
  -1   4  22   33.49    0.96
  -1   4  21   48.61    1.37
   1  -4  21   53.21    1.17
  -1   4  21   50.18    1.20
  -1   4  20   22.67    0.87
  -1   4  20   23.70    0.83
  -1   4  19  354.20    3.94
   1  -4  19  334.79    3.82
   1  -4  18   28.09    0.93
   1   4 -18   28.20    0.55
   1   4 -17  424.45    3.71
   1  -4  17  410.76    4.45
  -1   4  16  168.05    2.53
   1  -4  16  154.53    2.47
   1  -4  15  153.64    2.44
  -1   4  15  147.65    2.42
  -1   4  14  158.70    2.59
   1  -4  14  163.97    2.59
   1  -4  13  809.05    7.65
   1   4 -12  120.88    1.83
  -1   4  12  123.56    2.24
   1  -4  12  119.05    2.13
   1  -4  11  127.56    2.21
  -1   4  11  127.98    2.37
  -1   4  10  115.24    2.18
   1   4 -10  109.39    1.84
   1   4  -9 1078.67    9.14
   1  -4   9 1059.29    9.47
  -1   4   8   45.18    1.33
   1   4  -8   44.20    1.13
   1  -4   8   42.41    1.23
   1  -4   7  207.21    2.96
   1   4  -7  209.90    2.80
  -1   4   7  213.63    3.12
  -1   4   6 1481.93   12.55
   1   4  -6 1431.80   12.25
   1   4  -5  328.39    3.91
  -1   4   5  339.03    4.10
   1  -4   4 2556.45   20.16
   1  -4   3 1208.97   10.25
  -1   4   3 1163.65   10.11
   1  -4   2 1726.55   14.20
   1   4  -2 1732.41   13.96
  -1   4   2 1715.16   14.13
  -1  -4  -2 1680.65   14.14
  -1   4   1  554.50    5.63
   1  -4   1  568.06    5.80
  -1  -4   0   16.28    0.77
  -1   4   0   14.94    0.71
   1   4   0   15.84    0.74
   1   4   1  571.72    5.90
  -1  -4   1  575.67    5.95
   1  -4  -2 1697.32   14.33
   1   4   2 1686.25   14.28
   1   4   3 1220.50   10.74
  -1  -4   3 1234.99   10.54
   1  -4  -3 1195.89   10.57
  -1   4  -3 1195.87   10.57
  -1  -4   4 2468.07   19.07
   1  -4  -4 2405.15   19.12
  -1   4  -4 2441.09   19.21
  -1  -4   5  348.82    3.94
   1  -4  -5  347.39    4.13
  -1  -4   6 1470.13   12.24
  -1   4  -6 1490.96   12.65
  -1   4  -7  209.31    3.02
   1   4   7  202.18    3.19
   1  -4  -7  205.41    3.01
  -1  -4   8   45.76    1.16
   1   4   8   44.50    1.35
  -1   4  -8   40.55    1.20
   1  -4  -8   41.70    1.25
   1   4   9 1056.43    9.53
  -1  -4   9  975.50    8.80
   1  -4  -9 1136.98    9.64
   1   4   9 1099.80    9.76
  -1   4  -9  970.26    9.18
  -1  -4  10  113.14    1.83
   1  -4 -10  112.43    2.13
   1  -4 -11  142.10    2.40
  -1   4 -11  143.74    2.48
  -1  -4  11  142.21    2.06
   1   4  11  136.13    2.45
   1   4  11  149.24    2.64
   1   4  12  105.95    2.21
  -1  -4  12  117.81    1.80
   1   4  12   96.09    2.06
  -1   4 -12  113.33    2.11
   1  -4 -12  125.64    2.19
  -1   4 -13  859.48    7.93
   1   4  13  851.76    8.20
   1   4  14  160.39    2.73
  -1   4 -14  168.53    2.54
   1   4  14  162.87    2.85
   1  -4 -15  147.08    2.44
   1   4  15  141.84    2.60
   1   4  15  149.33    2.61
  -1   4 -15  144.25    2.28
   1   4  16  159.40    2.84
   1   4  16  162.18    2.79
  -1   4 -16  162.56    2.56
   1   4  17  407.98    4.86
  -1   4 -17  408.90    4.48
  -1   4 -18   27.83    0.94
   1   4  19  338.25    4.41
  -1   4 -19  337.17    3.82
   1   4  20   22.33    0.97
   1   4  20   25.09    1.06
   1   4  21   49.20    1.42
   1   4  21   33.46    1.17
   1   4  22   34.38    1.18
   1   4  22   29.92    1.07
   1   4  23  101.77    2.02
   1   4  23  109.49    2.14
  -1   5  22    3.46    0.42
  -1   5  22    3.54    0.40
   1  -5  22    4.31    0.40
   1   5 -21   35.89    0.62
   1  -5  21   38.99    1.09
  -1   5  21   36.57    1.19
  -1   5  21   39.53    1.22
  -1   5  20   39.59    1.22
   1   5 -20   39.89    0.75
   1   5 -19   36.63    0.83
   1  -5  19   35.62    1.11
   1  -5  18   48.53    1.35
  -1   5  18   50.68    1.45
   1  -5  17  158.95    2.61
   1   5 -17  156.13    2.16
   1   5 -16  153.21    2.18
  -1   5  16  152.43    2.70
  -1   5  15  653.49    6.74
   1  -5  15  670.18    6.63
   1  -5  14  406.16    4.76
  -1   5  14  418.49    5.05
   1  -5  13  138.16    2.52
   1   5 -13  140.52    2.15
  -1   5  12  513.60    5.93
   1  -5  12  527.13    5.73
   1   5 -11  780.86    7.34
  -1   5  11  793.74    7.94
  -1   5  10  491.85    5.76
   1   5 -10  494.13    5.23
   1   5  -9  257.18    3.41
   1  -5   9  254.05    3.68
  -1   5   8  144.78    2.73
   1   5  -8  145.35    2.46
  -1   5   7  530.12    6.11
   1  -5   7  527.77    5.96
  -1   5   6 1554.67   13.62
   1  -5   6 1592.42   13.49
   1  -5   5 1800.93   15.11
   1   5  -5 1828.68   14.87
  -1  -5  -4 2312.18   18.33
   1  -5   4 2222.84   18.07
   1   5  -3 1503.22   12.84
   1  -5   3 1591.36   13.33
   1   5  -2 1762.33   14.65
   1  -5   2 1738.86   14.76
  -1   5   1 1573.11   13.85
   1  -5   1 1573.28   13.77
  -1  -5  -1 1612.72   13.80
  -1   5   0 4920.83   36.71
   1  -5   0 5010.53   37.11
   1  -5  -1 1588.00   13.99
  -1   5  -1 1591.68   13.82
   1   5   2 1689.68   14.70
  -1   5  -2 1693.38   14.44
  -1  -5   3 1524.66   12.92
   1  -5  -3 1513.79   13.25
   1  -5  -4 2121.11   17.80
   1   5   4 2160.15   17.90
  -1  -5   5 1669.56   14.52
   1  -5  -5 1764.81   15.00
  -1   5  -5 1820.31   14.84
   1   5   5 1679.33   14.85
  -1  -5   6 1588.74   13.49
   1   5   6 1615.58   14.08
  -1   5  -6 1627.87   13.96
  -1   5  -7  538.48    6.01
  -1  -5   7  557.12    5.77
   1   5   7  554.05    6.33
   1  -5  -7  530.44    6.12
   1  -5  -8  153.93    2.82
   1   5   8  152.24    2.84
  -1  -5   8  146.13    2.47
  -1  -5   9  249.36    3.29
   1  -5  -9  252.00    3.66
   1   5   9  247.55    3.87
   1  -5 -10  492.84    5.75
  -1   5 -10  496.30    5.51
   1   5  10  491.16    5.90
   1  -5 -11  817.82    8.08
   1   5  11  807.28    8.28
  -1   5 -12  494.37    5.68
   1   5  12  496.24    5.94
   1   5  12  497.69    6.00
   1   5  13  147.28    2.81
   1   5  13  145.39    2.77
  -1   5 -13  140.55    2.53
   1  -5 -14  438.70    5.15
  -1  -5  14  430.81    4.46
   1   5  14  418.33    5.29
   1   5  14  409.69    5.20
  -1   5 -14  414.07    4.98
  -1   5 -15  658.48    6.63
   1   5  15  644.84    7.10
   1  -5 -15  660.48    6.78
  -1   5 -16  146.34    2.47
   1   5  16  147.50    2.85
   1   5  16  144.54    2.74
   1   5  17  156.40    2.87
   1   5  17  157.43    2.94
  -1   5 -18   45.14    1.32
  -1   5 -19   31.46    1.07
   1   5  19   33.27    1.29
   1   5  19   32.79    1.26
  -1   5 -20   41.78    1.17
   1   5  20   39.99    1.39
   1   5  20   43.42    1.45
  -1   5 -21   32.83    0.96
   1   5  21   36.76    1.31
   1   5  21   37.06    1.35
  -1   5 -22    3.01    0.35
   1   5  22    4.45    0.54
   1   5  22    3.83    0.49
   1   5  23   26.19    1.08
   1   5  23   27.45    1.12
  -1   6  22   73.32    1.79
  -1   6  21   91.84    2.07
   1   6 -21   92.63    1.50
   1  -6  21   87.58    1.87
   1   6 -21   92.04    1.46
   1  -6  20   80.01    1.79
   1   6 -20   76.18    1.46
  -1   6  19  141.11    2.71
   1  -6  18  140.85    2.52
   1   6 -18  147.08    2.26
  -1   6  18  147.46    2.79
   1  -6  17   41.40    1.37
  -1   6  17   39.07    1.40
   1   6 -17   40.32    1.15
   1  -6  16   30.26    1.17
   1   6 -16   31.36    1.07
  -1   6  16   27.79    1.19
  -1   6  15  131.59    2.77
   1  -6  15  140.88    2.62
  -1   6  14  189.33    3.44
   1   6 -14  187.44    2.87
   1  -6  14  191.88    3.18
   1   6 -13  273.52    3.71
   1  -6  13  279.56    4.01
  -1   6  12  346.13    4.89
   1  -6  11  277.05    3.99
  -1   6  11  289.47    4.38
   1   6 -11  288.79    3.90
   1  -6  10  129.22    2.55
   1   6 -10  132.47    2.51
   1  -6   9  192.67    3.33
   1   6  -9  201.54    3.20
  -1   6   8  834.48    8.80
   1  -6   8  814.90    8.37
   1   6  -7  597.05    6.53
   1  -6   7  594.32    6.70
  -1   6   6   93.77    2.32
   1   6  -6   89.64    2.16
   1  -6   6   99.50    2.34
  -1  -6  -6  100.99    2.46
   1  -6   5  716.67    7.67
  -1   6   5  689.81    7.67
  -1  -6  -5  697.48    7.72
   1  -6   4  215.64    3.55
   1   6  -4  205.45    3.36
  -1  -6  -4  206.41    3.56
  -1   6   3  646.26    7.39
   1   6  -3  709.36    7.49
   1   6  -2  294.84    4.22
   1  -6   2  309.19    4.41
  -1   6   2  303.32    4.41
   1  -6   1  356.60    4.86
  -1   6   1  341.96    4.76
   1   6  -1  353.73    4.77
  -1  -6   0  714.81    7.68
  -1   6   0  716.42    7.70
   1  -6   0  708.95    7.78
   1   6   0  709.10    7.63
  -1  -6   1  355.09    4.78
   1  -6  -1  351.22    4.82
  -1   6  -1  339.66    4.49
  -1  -6   2  309.98    4.32
  -1   6  -2  301.18    4.23
   1   6   2  314.85    4.59
   1  -6  -3  695.06    7.67
  -1  -6   3  699.29    7.39
   1   6   3  684.19    7.56
   1   6   4  211.35    3.66
   1  -6  -4  211.90    3.62
  -1  -6   4  213.12    3.42
  -1   6  -4  204.56    3.40
   1  -6  -5  636.53    7.14
   1   6   5  623.40    7.41
  -1  -6   6  100.39    2.18
   1  -6  -6   94.94    2.33
  -1   6  -6   94.83    2.23
   1  -6  -7  638.20    7.36
  -1  -6   7  649.06    6.83
  -1   6  -7  636.53    7.11
  -1  -6   8  844.31    8.22
   1  -6  -8  841.99    8.75
   1   6   8  801.20    8.69
  -1   6  -8  799.68    8.31
  -1  -6   9  205.16    3.21
   1  -6  -9  201.42    3.50
   1  -6 -10  128.46    2.80
   1   6  10  123.98    2.78
  -1   6 -10  130.56    2.58
  -1   6 -11  286.04    4.10
   1   6  11  293.18    4.52
   1  -6 -11  296.58    4.37
  -1  -6  11  286.16    3.79
  -1  -6  12  343.90    4.26
  -1   6 -12  340.84    4.55
   1   6  12  338.23    4.96
  -1  -6  13  305.65    3.92
  -1   6 -13  271.38    3.95
   1  -6 -13  316.60    4.60
   1   6  13  272.66    4.45
   1   6  13  276.96    4.32
   1   6  14  200.66    3.63
  -1   6 -14  189.76    3.19
   1   6  14  186.15    3.43
  -1  -6  14  205.11    2.97
   1  -6 -14  188.81    3.19
   1   6  15  124.90    2.83
  -1  -6  15  155.83    2.44
  -1   6 -15  137.95    2.62
   1   6  15  138.07    2.94
   1  -6 -15  143.34    2.79
   1   6  16   27.74    1.30
   1   6  16   28.93    1.27
   1  -6 -16   31.47    1.27
  -1   6 -16   29.13    1.16
   1   6  17   39.80    1.51
   1  -6 -17   47.31    1.54
  -1   6 -18  148.62    2.59
   1   6  19  134.20    2.79
   1   6  19  130.98    2.74
   1   6  20   79.28    2.10
   1   6  20   77.76    2.17
  -1   6 -21   88.64    1.86
   1   6  22   76.82    2.02
   1   6  22   75.15    2.02
   1   6  23    7.93    0.69
   1   6  23    7.17    0.66
  -1   7  22   17.81    0.99
   1   7 -21   43.17    1.24
  -1   7  21   46.24    1.53
   1  -7  21   42.18    1.40
   1  -7  20   56.89    1.63
   1   7 -20   52.41    1.37
   1   7 -19  115.74    2.09
  -1   7  19  118.05    2.61
   1  -7  19  110.68    2.33
  -1   7  18   44.59    1.58
   1  -7  18   48.35    1.53
   1   7 -17  278.03    3.74
   1  -7  17  288.91    4.22
  -1   7  17  288.97    4.44
   1  -7  16   68.04    1.88
  -1   7  16   65.20    1.96
   1   7 -16   65.82    1.68
   1  -7  15   57.99    1.75
   1   7 -15   56.44    1.57
  -1   7  15   53.64    1.83
  -1   7  14    0.69    0.35
   1   7 -14    0.81    0.28
   1  -7  14    0.77    0.34
   1   7 -13  157.59    2.80
   1  -7  13  154.77    2.96
   1   7 -12   19.66    0.97
   1  -7  12   22.02    1.12
  -1   7  11  148.42    3.23
   1   7 -11  156.54    2.93
   1  -7  10   16.63    1.00
  -1   7  10   17.35    1.07
   1   7 -10   16.51    0.93
   1   7  -9  419.65    5.48
   1  -7   9  450.40    5.86
   1   7  -8  163.48    3.17
  -1   7   8  171.55    3.48
   1  -7   7 1175.15   11.70
  -1   7   7 1177.86   11.75
   1  -7   6   78.99    2.16
  -1   7   6   77.73    2.31
   1   7  -6   77.80    2.09
   1  -7   5  916.40    9.56
   1   7  -5  928.44    9.47
  -1   7   5  910.91    9.88
   1   7  -4   25.26    1.20
  -1   7   4   26.63    1.32
  -1  -7  -4   29.73    1.42
   1  -7   4   26.85    1.28
  -1   7   3  449.90    6.07
  -1  -7  -3  485.08    6.24
  -1  -7  -2  132.46    3.00
  -1   7   2  130.10    2.91
   1   7  -2  135.07    2.87
   1   7  -1  859.25    9.18
   1  -7   1  852.48    9.27
   1   7   0   15.09    0.98
   1  -7   0   15.81    1.04
  -1  -7   0   15.91    1.00
  -1  -7   1  827.66    8.83
  -1   7  -1  812.22    8.87
  -1  -7   2  137.79    2.89
  -1   7  -2  128.45    2.73
  -1   7  -3  444.05    5.76
   1  -7  -3  444.02    5.85
  -1   7  -4   25.75    1.23
   1   7   4   25.66    1.29
   1  -7  -4   26.50    1.30
  -1  -7   4   28.26    1.26
  -1  -7   5  941.87    9.46
  -1   7  -5  919.73    9.41
   1   7   5  861.88    9.62
   1  -7  -5  856.50    9.87
  -1   7  -6   84.14    2.34
   1  -7  -6   75.98    2.30
   1  -7  -7 1070.50   11.10
   1   7   7 1076.89   11.35
  -1   7  -8  182.57    3.50
   1  -7  -8  183.38    3.56
  -1  -7   8  182.57    3.26
   1  -7  -9  449.54    5.98
  -1  -7   9  445.62    5.48
  -1  -7  10   17.66    0.95
   1   7  10   14.81    1.03
   1  -7 -10   16.79    1.06
   1   7  11  148.66    3.21
  -1   7 -11  148.14    2.96
  -1  -7  11  149.95    2.77
   1   7  12   19.98    1.17
  -1   7 -12   20.93    1.13
  -1  -7  12   21.03    0.99
   1   7  13  154.42    3.25
  -1  -7  13  138.79    2.63
  -1   7 -14    1.00    0.34
   1  -7 -14    0.90    0.37
   1   7  14    0.73    0.38
   1   7  15   55.29    1.85
   1   7  15   56.60    1.91
  -1   7 -15   55.97    1.74
  -1   7 -16   66.89    1.87
   1   7  16   64.87    2.08
   1   7  16   67.35    2.11
   1  -7 -16   67.06    2.02
   1   7  17  272.48    4.56
   1   7  17  301.86    4.82
   1  -7 -17  262.28    4.36
  -1  -7  17  321.04    4.00
  -1   7 -17  275.39    4.08
  -1   7 -18   42.73    1.43
  -1   7 -19  106.02    2.26
   1   7  19  112.31    2.70
   1   7  19  104.10    2.62
   1   7  20   54.16    1.83
  -1   7 -20   52.43    1.51
  -1   7 -21   43.44    1.38
   1   7  22   17.09    1.10
  -1   7 -22   16.88    0.87
   1   7  23    9.48    0.80
   1   7  23    8.87    0.79
  -1   8  22   41.40    1.53
  -1   8  21    5.48    0.65
  -1   8  20  112.05    2.58
   1   8 -20  111.81    2.19
   1   8 -19   11.71    0.74
  -1   8  19   11.85    0.91
   1  -8  19   10.84    0.80
  -1   8  18   25.63    1.30
  -1   8  17   37.31    1.59
   1  -8  17   37.49    1.42
   1   8 -16   14.98    0.91
   1  -8  16   16.03    0.99
  -1   8  16   16.37    1.09
  -1   8  15   51.53    1.87
   1  -8  15   53.20    1.79
   1   8 -15   50.48    1.58
   1  -8  14  131.50    2.91
  -1   8  14  128.62    3.04
   1  -8  13   64.29    2.06
   1   8 -13   60.34    1.82
   1   8 -12   75.05    2.07
  -1   8  12   77.67    2.39
   1  -8  12   80.50    2.29
  -1   8  11  144.69    3.35
  -1   8  10  376.01    5.83
   1  -8  10  380.06    5.50
   1   8 -10  389.81    5.42
   1   8  -9   78.61    2.21
   1  -8   9   75.37    2.29
   1   8  -8  109.63    2.69
  -1   8   8  108.93    2.88
   1  -8   8  102.98    2.71
  -1   8   7  202.85    4.27
  -1  -8  -7  238.33    4.37
  -1  -8  -6  352.82    5.59
   1  -8   6  348.94    5.34
  -1   8   6  345.71    5.49
   1   8  -6  341.24    5.13
   1  -8   5  393.45    5.82
  -1  -8  -5  392.25    5.81
   1  -8   4  562.42    7.41
   1   8  -4  556.03    6.98
   1  -8   3   84.99    2.57
  -1   8   3   82.24    2.43
  -1  -8  -3   86.73    2.53
   1   8  -3   82.93    2.37
   1  -8   2  120.86    3.01
  -1   8   2  124.68    2.98
  -1   8   1   59.43    2.03
   1   8  -1   57.12    1.93
   1  -8   1   61.86    2.11
   1   8   0   30.70    1.44
  -1   8   0   27.35    1.47
   1  -8   0   27.42    1.28
  -1   8  -1   56.37    1.91
   1   8   1   58.39    2.03
   1   8   2  119.58    2.90
  -1  -8   2  116.21    2.81
  -1  -8   3   85.42    2.41
   1   8   3   82.63    2.45
   1  -8  -3   83.42    2.48
  -1   8  -4  476.86    6.35
   1   8   4  452.86    6.97
   1   8   5  380.60    5.85
  -1  -8   5  382.50    5.45
   1  -8  -6  328.75    5.24
  -1   8  -6  331.33    5.13
   1  -8  -7  226.88    4.26
  -1   8  -7  220.50    4.09
  -1  -8   7  226.84    3.94
  -1   8  -8  105.79    2.72
   1  -8  -8  108.22    2.88
  -1  -8   8  110.04    2.60
  -1  -8   9   76.61    2.14
   1   8   9   72.49    2.35
   1   8  10  353.37    5.56
  -1  -8  10  380.00    5.17
  -1  -8  11  142.19    2.86
   1   8  11  136.97    3.27
  -1  -8  12   81.44    2.10
   1  -8 -12   84.74    2.55
   1   8  12   82.36    2.55
  -1  -8  13   62.02    1.83
  -1   8 -13   61.37    1.92
  -1  -8  14  139.42    2.83
   1  -8 -14  136.05    3.13
   1   8  14  131.03    3.24
  -1   8 -15   50.19    1.70
   1  -8 -15   51.68    1.90
   1   8  15   51.45    1.98
  -1  -8  15   50.76    1.64
   1   8  16   17.61    1.17
  -1  -8  16   19.82    0.98
   1  -8 -16   18.76    1.18
   1   8  16   16.15    1.08
  -1  -8  17   43.25    1.40
   1   8  17   39.13    1.79
  -1   8 -17   35.40    1.42
   1  -8 -17   43.07    1.70
   1   8  17   38.16    1.67
   1   8  18   22.89    1.30
   1   8  18   22.36    1.28
  -1   8 -18   24.55    1.19
   1   8  19   10.38    0.91
   1   8  19   10.66    0.89
   1   8  20  117.81    2.93
  -1   8 -20  114.97    2.46
   1   8  21    6.47    0.73
   1   8  21    6.08    0.73
  -1   8 -21    6.07    0.58
   1   8  22   43.89    1.74
   1   8  22   40.92    1.67
   1   8  23   13.13    0.99
   1   8  23   15.79    1.09
  -1   9  21   11.76    0.92
  -1   9  20   16.19    1.04
   1   9 -19   48.02    1.59
  -1   9  19   50.14    1.89
   1  -9  19   51.04    1.77
  -1   9  18   46.42    1.85
   1   9 -18   41.92    1.43
   1  -9  18   45.89    1.71
   1   9 -17   37.61    1.48
  -1   9  17   37.85    1.69
   1  -9  17   39.85    1.63
   1  -9  16    8.08    0.81
   1   9 -16    8.95    0.77
  -1   9  16    7.96    0.85
   1  -9  15   12.16    0.97
  -1   9  15   12.77    1.06
   1   9 -15   12.11    0.88
  -1   9  14   32.03    1.62
   1   9 -13   88.60    2.41
   1  -9  13   99.37    2.66
   1   9 -12  345.35    5.03
  -1   9  12  338.33    5.58
  -1   9  11   44.54    1.91
   1  -9  11   42.22    1.74
   1   9 -11   45.58    1.78
  -1   9  10   37.12    1.74
   1  -9  10   30.29    1.37
   1   9  -9   29.78    1.47
   1  -9   9   40.08    1.57
   1  -9   8   71.88    2.14
  -1   9   8   84.77    2.62
   1  -9   7  194.12    3.72
  -1  -9  -7  262.86    4.85
  -1   9   7  230.91    4.48
   1   9  -7  163.99    3.81
  -1  -9  -6  568.21    7.56
   1   9  -6  558.20    7.28
   1  -9   5  555.37    7.62
   1   9  -5  589.76    7.59
   1  -9   4  332.04    5.65
  -1   9   4  349.41    5.69
   1   9  -4  338.12    5.33
   1  -9   3  230.88    4.53
   1   9  -3  216.46    4.31
  -1   9   3  218.14    4.35
  -1   9   2  509.97    7.09
   1   9  -2  489.30    6.95
  -1  -9  -1  247.05    4.78
   1  -9   1  225.45    4.49
   1   9  -1  228.26    4.35
  -1   9   1  206.66    4.23
  -1  -9   0   59.16    2.16
   1  -9   0   51.37    2.16
   1   9   0   57.37    2.13
  -1   9   0   56.75    2.14
   1   9   1  237.42    4.49
  -1  -9   1  229.49    4.42
   1  -9  -1  244.12    4.77
  -1   9  -2  506.59    7.05
   1  -9  -2  552.63    7.60
   1   9   3  212.30    4.23
  -1   9  -3  205.49    4.06
   1  -9  -3  231.76    4.72
  -1  -9   3  226.76    4.27
  -1  -9   4  361.51    5.55
   1  -9  -4  353.00    5.75
   1   9   4  350.61    5.67
   1  -9  -5  608.32    7.94
  -1   9  -5  587.27    7.64
   1  -9  -6  532.08    7.53
  -1   9  -6  512.31    7.14
   1   9   6  525.80    7.34
  -1  -9   7  255.95    4.53
   1  -9  -7  245.87    4.81
  -1   9  -7  245.99    4.60
  -1  -9   8   95.88    2.59
   1  -9  -8   91.73    2.91
  -1   9  -9   43.22    1.93
   1   9   9   44.92    1.95
  -1  -9  10   35.15    1.57
   1  -9 -10   38.52    1.80
   1   9  10   37.99    1.79
   1   9  11   39.76    1.85
   1  -9 -11   47.38    2.02
  -1   9 -11   41.84    1.80
  -1  -9  11   45.83    1.73
   1   9  12  331.72    5.75
  -1  -9  12  360.08    5.25
  -1   9 -13  100.39    2.62
   1   9  13   93.04    2.83
   1  -9 -13  100.23    2.82
   1   9  14   29.94    1.57
  -1  -9  14   37.18    1.53
   1  -9 -14   34.55    1.66
  -1   9 -14   32.50    1.49
  -1  -9  15   12.42    0.91
   1  -9 -15   12.11    1.04
   1   9  15   11.83    1.04
  -1   9 -15   12.81    0.96
  -1   9 -16    7.23    0.75
   1   9  16    7.87    0.86
   1  -9 -16    8.08    0.88
   1   9  16    6.66    0.82
  -1  -9  16    9.01    0.76
   1   9  17   38.90    1.82
  -1  -9  17   39.95    1.44
  -1   9 -17   35.64    1.50
   1  -9 -17   40.81    1.77
   1   9  17   35.12    1.71
   1   9  18   42.05    1.88
   1   9  18   42.63    1.89
   1  -9 -18   48.35    1.94
  -1  -9  18   47.79    1.56
  -1   9 -18   39.67    1.60
   1   9  19   44.01    1.95
   1   9  19   48.32    2.00
  -1   9 -19   46.78    1.73
   1   9  20   17.76    1.20
  -1   9 -20   18.63    1.07
   1   9  20   17.30    1.22
   1   9  21   12.14    1.03
   1   9  21   12.33    1.09
   1   9  22    5.14    0.72
   1   9  22    4.99    0.69
  -1  10  21   30.89    1.51
  -1  10  20    5.00    0.74
   1 -10  19   35.43    1.52
   1  10 -19   38.85    1.60
  -1  10  18   30.52    1.60
   1  10 -18   30.61    1.36
   1 -10  18   32.50    1.51
   1 -10  17    8.17    0.79
   1  10 -17    8.06    0.77
   1  10 -16   17.35    1.14
   1 -10  16   16.21    1.14
  -1  10  15   75.21    2.56
   1  10 -15   70.18    2.15
  -1  10  14   10.63    1.03
   1  10 -14   10.54    0.86
   1 -10  14   12.18    1.04
   1  10 -13   91.09    2.41
  -1  10  13   95.11    2.92
   1  10 -12  117.28    2.91
  -1  10  12  117.36    3.29
   1 -10  12  123.84    3.26
   1  10 -11  145.69    3.33
   1 -10  11  156.66    3.71
  -1  10  10  129.85    3.49
   1 -10   9  115.30    3.18
   1  10  -9  110.39    2.96
   1 -10   8   48.55    2.08
   1  10  -8   50.24    1.99
  -1  10   8   47.15    2.11
  -1  10   7  188.44    4.29
   1 -10   7  195.64    4.31
  -1  10   6   50.41    2.19
  -1 -10  -6   56.28    2.37
  -1 -10  -5   17.71    1.35
   1 -10   5   15.98    1.32
   1  10  -5   17.18    1.22
   1 -10   4  131.83    3.59
   1  10  -4  126.80    3.42
  -1  10   4  119.94    3.33
  -1  10   3  158.96    3.84
   1 -10   3  165.88    4.16
   1  10  -3  157.11    3.75
  -1  10   2   26.71    1.59
  -1 -10  -2   30.70    1.70
   1  10  -1   36.73    1.84
  -1  10   1   32.66    1.71
   1 -10   1   33.80    1.89
  -1 -10  -1   36.68    1.87
   1 -10   0  194.86    4.42
   1  10   0  190.12    4.23
  -1  10   0  182.39    4.07
  -1 -10   0  200.13    4.47
  -1  10  -1   30.28    1.60
  -1 -10   1   35.70    1.81
   1 -10  -1   30.05    1.69
   1  10   1   30.56    1.71
   1  10   2   29.14    1.62
  -1  10  -2   25.28    1.46
  -1 -10   2   28.39    1.60
   1 -10  -2   27.33    1.64
  -1 -10   3  174.82    3.95
   1  10   3  163.11    3.92
   1 -10  -3  167.00    4.06
   1 -10  -4  129.75    3.58
   1  10   4  125.63    3.42
  -1 -10   4  129.38    3.38
  -1  10  -5   16.92    1.24
   1  10   5   15.31    1.21
  -1 -10   5   17.49    1.23
   1 -10  -5   17.99    1.38
   1 -10  -6   58.52    2.45
   1  10   6   52.32    2.32
  -1 -10   6   56.05    2.14
  -1  10  -6   52.37    2.11
   1  10   7  199.01    4.51
  -1  10  -7  203.48    4.39
   1 -10  -7  208.69    4.58
  -1 -10   7  204.26    4.19
   1 -10  -8   52.64    2.24
   1  10   8   52.64    2.29
  -1 -10   8   56.38    2.11
  -1  10  -8   50.54    2.08
  -1  10  -9  118.75    3.22
   1 -10  -9  114.41    3.31
  -1 -10   9  115.61    3.04
   1  10   9  118.06    3.43
  -1  10 -10  143.51    3.60
  -1 -10  10  144.91    3.38
   1  10  10  137.39    3.76
   1  10  11  153.49    3.93
  -1 -10  11  153.47    3.48
   1 -10 -12  122.32    3.42
  -1  10 -12  131.28    3.52
   1  10  12  118.91    3.40
  -1 -10  12  130.59    3.23
   1  10  13   96.62    3.02
   1 -10 -13  107.86    3.15
  -1  10 -13   91.93    2.71
  -1 -10  13  109.76    2.88
  -1 -10  14   10.27    0.92
  -1  10 -14   11.31    0.98
   1 -10 -15   79.18    2.73
  -1  10 -15   76.45    2.36
   1  10  15   70.70    2.60
   1 -10 -16   17.05    1.29
  -1 -10  16   16.65    1.05
  -1  10 -16   13.94    1.03
   1  10  16   14.47    1.19
  -1  10 -17    7.52    0.78
   1  10  17    6.10    0.86
  -1 -10  17    6.54    0.73
   1  10  17    5.91    0.81
   1 -10 -17    7.34    0.89
   1 -10 -18   37.11    1.81
  -1 -10  18   34.87    1.43
  -1  10 -18   32.52    1.52
  -1  10 -19   35.12    1.56
  -1  10 -20    5.67    0.70
   1  11 -18   15.71    1.05
   1 -11  18   16.03    1.14
   1 -11  17   27.17    1.48
   1  11 -17   23.38    1.31
   1  11 -16   34.18    1.62
   1 -11  16   38.00    1.75
   1 -11  15   57.44    2.19
   1  11 -15   52.46    2.00
   1  11 -14   51.98    1.92
   1 -11  14   54.57    2.16
   1  11 -13    4.21    0.64
   1 -11  13    4.36    0.71
   1 -11  12    0.76    0.49
   1  11 -12    0.71    0.50
   1  11 -11   16.94    1.19
   1 -11  11   17.04    1.25
  -1  11  10  149.49    3.93
   1  11 -10  154.06    3.65
   1 -11  10  152.53    3.78
   1 -11   9   14.60    1.24
   1  11  -9   13.28    1.14
   1  11  -8  224.34    4.65
  -1  11   8  220.20    4.86
   1 -11   8  234.24    4.97
  -1  11   7   10.48    1.10
  -1 -11  -7   12.50    1.32
   1  11  -7   11.87    1.11
   1 -11   7   11.82    1.13
  -1  11   6  147.86    3.92
   1  11  -6  146.35    3.77
   1 -11   6  153.10    4.04
   1 -11   5   18.04    1.36
   1  11  -5   17.32    1.31
  -1 -11  -5   20.54    1.51
   1 -11   4  116.83    3.43
  -1  11   4  119.93    3.51
   1  11  -4  114.43    3.41
  -1  11   3   91.01    3.08
   1 -11   3   87.75    2.97
   1  11  -3   88.94    2.99
  -1  11   2  170.51    4.16
  -1 -11  -2  182.75    4.68
   1 -11   2  174.03    4.33
   1  11  -2  175.20    4.35
   1  11  -1   51.29    2.31
  -1 -11  -1   50.50    2.31
   1 -11   1   43.80    2.21
   1 -11   0  731.34    9.88
   1  11   0  724.23    9.64
   1 -11  -1   49.74    2.32
   1  11   1   45.89    2.18
  -1  11  -1   44.33    2.14
  -1  11  -2  176.36    4.18
   1  11   2  174.10    4.22
  -1 -11   3  100.21    3.28
   1  11   3   96.61    3.23
   1 -11  -3   98.13    3.31
  -1  11  -4  125.00    3.52
   1  11   4  119.02    3.67
  -1 -11   5   18.38    1.36
   1  11   5   16.63    1.34
   1 -11  -5   18.32    1.49
  -1  11  -5   16.42    1.35
  -1  11  -6  160.35    4.12
  -1 -11   6  158.39    3.92
   1 -11  -6  161.58    4.34
   1  11   7   10.70    1.16
  -1 -11   7   13.06    1.14
   1 -11  -7   12.10    1.21
  -1  11  -8  222.95    4.81
   1 -11  -8  238.05    5.23
   1  11   8  222.00    5.01
   1 -11  -9   15.30    1.37
  -1 -11   9   15.02    1.24
  -1  11  -9   13.47    1.20
  -1  11 -10  164.12    4.13
  -1 -11  10  174.84    4.07
  -1 -11  11   18.98    1.32
  -1  11 -11   14.89    1.17
  -1  11 -12    0.72    0.71
  -1 -11  12    0.74    0.46
  -1  11 -13    3.64    0.72
  -1 -11  13    4.58    0.72
  -1 -11  14   62.85    2.27
  -1 -11  15   62.38    2.11
  -1  11 -15   52.31    2.12
  -1 -11  16   37.76    1.61
  -1  11 -16   32.40    1.63
  -1  11 -17   23.68    1.35
  -1  11 -18   13.17    1.08
  -1  11 -19   11.23    0.98
   1  12 -17   24.52    1.51
   1  12 -16    6.40    0.81
   1  12 -15   29.30    1.54
   1  12 -14   12.42    1.10
   1  12 -13   15.88    1.19
  -1 -12   8   20.93    1.51
  -1 -12   9   22.05    1.51
  -1 -12  10   13.63    1.23
  -1 -12  11   11.96    1.16
  -1 -12  12    8.64    0.99
  -1 -12  13   17.56    1.30
  -1 -12  14   12.61    1.06
  -1 -12  15   25.11    1.60
  -1 -12  16    7.82    0.85
  -2   0   0 6474.21   46.51
   2   0   0 6371.09   46.57
  -2   0   1 1006.82    8.47
  -2   0  -1 1007.00    8.62
   2   0   2 4523.85   33.13
  -2   0  -2 4479.06   33.34
   2   0   3 6316.45   44.95
  -2   0  -3 6270.89   45.00
  -2   0   3 6179.67   44.71
  -2   0  -4  818.95    7.13
  -2   0   4  764.59    6.79
   2   0  -4  810.23    6.90
   2   0   4  784.68    7.01
   2   0  -5   26.77    0.74
  -2   0   5   24.76    0.71
  -2   0  -5   26.19    0.85
   2   0   5   25.24    0.83
  -2   0   6 1056.91    8.72
   2   0  -6 1077.34    8.63
   2   0   6 1059.21    9.12
   2   0  -7  596.12    5.17
   2   0   7  616.42    5.80
   2   0   8 1469.06   11.78
  -2   0  -8 1469.83   11.72
  -2   0  -9  123.30    2.07
   2   0   9  128.88    2.13
  -2   0 -10 1254.25   10.73
  -2   0  10 1278.75    9.72
   2   0 -10 1273.82    9.74
  -2   0  11  118.07    1.41
   2   0 -11  122.32    1.49
   2   0  11  119.03    2.08
   2   0  12   38.72    1.17
  -2   0 -12   35.32    1.10
  -2   0 -13  966.27    8.49
   2   0  13  952.78    8.65
  -2   0 -14 1865.91   15.66
   2   0  14 2103.03   16.15
  -2   0 -15  197.51    2.81
   2   0  15  193.84    2.92
  -2   0 -16   11.23    0.63
   2   0  16   13.72    0.71
  -2   0 -17  207.01    2.94
   2   0  17  236.39    3.24
  -2   0 -18  236.71    3.12
   2   0  19  321.82    3.90
  -2   0 -19  302.19    3.71
  -2   0 -20   41.89    1.15
   2   0  20   40.32    1.19
  -2   0 -21  244.96    3.16
   2   0  21  258.55    3.34
   2   0  22    9.57    0.60
   2   0  23    5.03    0.47
   2   0  24   54.73    1.42
   2  -1  23   18.74    0.74
   2  -1  22    4.30    0.44
   2  -1  21  120.01    2.09
   2  -1  20  111.27    2.12
   2  -1  19  174.88    2.69
  -2  -1 -18   55.05    1.34
   2  -1  17  633.68    6.44
  -2  -1 -17  659.62    6.44
   2  -1  16   63.25    1.55
  -2  -1 -15  578.69    5.66
   2  -1  15  551.22    5.61
  -2  -1 -14   63.70    1.47
  -2   1  14   61.15    1.02
  -2   1  13  168.67    1.96
   2  -1  13  172.69    2.59
   2   1 -12 1007.43    7.62
   2  -1  12 1018.74    9.03
  -2  -1 -11    1.07    0.28
  -2   1  11    0.77    0.19
   2  -1  11    1.33    0.30
   2   1 -11    0.88    0.13
  -2  -1 -10  491.41    5.18
   2   1 -10  466.90    4.28
  -2   1   9  860.60    7.11
   2  -1   9  847.06    7.81
  -2  -1  -8  689.57    6.52
  -2   1   8  686.60    5.86
   2  -1   7 2615.91   18.56
   2   1  -7 2565.71   17.68
   2  -1   6 3534.20   27.00
  -2   1   6 3551.26   26.52
   2   1  -6 3563.25   26.41
  -2  -1  -5 1728.63   13.84
   2   1  -5 1726.47   13.41
   2  -1   4 1779.04   13.69
  -2  -1  -4 1806.64   13.65
  -2  -1  -3  344.71    3.79
   2  -1   3  355.51    3.89
   2  -1   2 4542.09   33.67
  -2   1   2 4479.33   33.59
   2   1  -2 4470.02   33.38
  -2  -1  -1  329.45    3.62
   2   1  -1  326.53    3.52
   2   1   0 1385.74   11.49
  -2   1   0 1397.42   11.59
   2   1   1  344.29    3.74
  -2   1  -1  329.73    3.78
   2  -1  -1  335.79    3.68
  -2  -1   1  345.76    3.60
   2  -1  -2 4518.85   33.78
  -2  -1   2 4495.56   33.68
  -2   1  -3  344.35    3.90
   2  -1  -3  351.64    3.74
  -2  -1   4 1679.61   13.14
  -2   1  -4 1686.98   13.57
   2  -1  -4 1683.64   13.45
   2   1   5 1735.61   13.72
  -2   1  -5 1758.96   13.75
   2  -1  -6 3767.76   27.22
   2   1   6 3821.03   27.91
  -2   1  -6 3752.15   27.69
   2  -1  -7 2391.86   19.06
   2   1   7 2750.29   19.81
   2   1   8  722.41    7.00
  -2  -1   8  730.15    6.06
  -2   1  -8  737.60    6.89
   2   1   9  821.37    7.52
   2  -1  -9  817.66    6.78
  -2   1 -10  499.43    5.35
  -2  -1  10  498.51    4.26
   2   1  11    1.36    0.32
  -2  -1  11    1.31    0.14
   2  -1 -11    1.41    0.21
  -2   1 -11    1.35    0.29
   2   1  12 1019.46    9.26
  -2   1 -12 1006.15    9.03
  -2   1 -13  168.95    2.58
   2   1  13  169.04    2.66
   2  -1 -13  169.37    1.90
   2   1  14   75.43    1.71
   2  -1 -14   79.44    1.12
   2  -1 -15  579.72    4.72
   2   1  15  592.76    6.11
  -2   1 -16   57.62    1.41
   2  -1 -16   56.37    0.82
   2   1  17  630.39    6.28
  -2   1 -17  596.89    6.10
   2   1  18   62.07    1.51
  -2   1 -18   47.82    1.12
   2   1  19  185.99    2.89
  -2   1 -20  112.81    1.95
   2   1  20  116.28    2.21
   2   1  21  116.18    2.20
  -2   1 -21  111.95    1.93
   2   1  22    6.41    0.54
  -2   1 -22    5.26    0.41
   2   1  23   22.26    0.87
   2   1  23   22.52    0.94
   2   1  24   11.27    0.64
   2   1  24   12.42    0.65
   2  -2  23   51.33    1.27
   2  -2  22   87.69    1.75
  -2   2  20   76.12    0.91
  -2   2  20   64.65    0.86
  -2   2  19  196.68    2.03
  -2   2  19  199.37    2.04
   2  -2  18    7.49    0.53
  -2   2  18    8.52    0.37
   2  -2  17  214.24    3.11
  -2   2  17  233.40    2.47
   2  -2  16  301.79    3.80
   2  -2  15  247.05    3.39
  -2  -2 -14  425.80    4.81
  -2   2  14  417.19    4.23
  -2  -2 -13  628.04    6.47
  -2   2  13  649.81    5.89
   2   2 -12 1354.55    9.62
   2  -2  12 1260.53   10.90
   2   2 -11   66.16    1.06
   2   2 -11   60.79    0.97
   2  -2  11   67.81    1.66
  -2   2  11   65.89    1.32
  -2  -2 -11   62.60    1.52
   2   2 -10   59.46    1.02
   2   2 -10   60.03    1.03
  -2  -2 -10   55.35    1.39
   2  -2  10   59.36    1.46
  -2   2  10   57.52    1.27
   2   2  -9  407.47    3.81
   2  -2   9  409.15    4.63
  -2   2   9  407.98    4.23
  -2   2   8  675.16    6.17
   2   2  -8  674.72    5.85
   2  -2   8  662.34    6.63
  -2  -2  -8  657.87    6.57
   2   2  -7   32.57    0.83
  -2   2   7   35.06    0.98
  -2  -2  -7   33.77    1.06
   2  -2   7   33.04    1.08
   2  -2   6 1102.49    9.60
  -2   2   6 1111.07    9.32
  -2   2   5 4104.18   30.24
  -2  -2  -5 4128.33   30.33
  -2  -2  -4 2669.74   20.20
  -2   2   4 2667.55   20.13
   2  -2   3 2041.48   16.17
   2   2  -3 2012.29   15.75
   2  -2   2  991.27    8.90
   2   2  -2 1020.86    8.58
  -2   2   2 1012.04    8.73
  -2  -2  -2  986.66    8.63
  -2   2   1  973.43    8.50
   2   2  -1  954.77    8.23
  -2  -2   0  952.75    8.22
   2   2   0  942.93    8.30
  -2   2  -1  909.93    8.39
  -2  -2   1  943.49    8.06
   2  -2  -2  936.44    8.20
   2  -2  -3 2048.30   16.19
  -2   2  -3 2040.63   16.41
  -2  -2   3 2051.40   15.95
   2   2   4 2697.28   19.92
   2  -2  -4 2628.62   19.65
  -2   2  -5 3979.61   29.78
  -2  -2   5 4041.43   29.17
   2  -2  -6 1071.60    9.35
  -2   2  -6 1156.69    9.86
  -2   2  -7   35.43    1.13
   2  -2  -7   38.31    0.99
   2   2   7   38.33    1.16
   2   2   8  634.07    6.39
   2  -2  -8  661.17    6.03
  -2   2  -9  370.07    4.47
   2   2   9  390.12    4.48
   2   2  10   51.14    1.47
   2  -2 -10   54.73    1.25
  -2   2 -10   54.20    1.39
   2   2  11   66.14    1.65
  -2   2 -11   64.03    1.50
   2  -2 -11   65.47    1.34
   2   2  12 1235.17   10.88
   2  -2 -12 1241.58    9.96
   2  -2 -13  699.44    6.06
   2   2  13  681.41    6.93
   2   2  14  425.73    5.17
  -2   2 -14  414.87    4.84
   2   2  15  267.04    3.65
  -2   2 -15  249.13    3.31
  -2   2 -16  274.82    3.66
   2   2  16  286.47    3.90
   2   2  17  221.86    3.36
   2  -2 -17  226.72    2.48
   2   2  18    9.08    0.65
  -2   2 -18    9.00    0.57
   2   2  19  189.33    3.07
   2   2  20  108.44    2.14
   2   2  20   97.71    2.05
  -2   2 -21   12.51    0.63
   2   2  21   14.39    0.77
   2   2  21   12.54    0.73
   2   2  22   91.55    1.97
   2   2  22  100.79    2.01
   2   2  23   53.50    1.46
   2   2  23   54.50    1.41
   2   2  24   66.19    1.60
   2   2  24   67.85    1.56
   2  -3  23    7.48    0.50
  -2   3  22   34.69    0.73
   2  -3  22   35.84    1.14
  -2   3  21   53.67    0.96
   2  -3  21   60.90    1.43
  -2   3  20   90.13    1.49
   2  -3  20   92.49    1.92
   2  -3  19  186.91    2.92
  -2   3  19  210.74    2.55
   2  -3  18   67.73    1.63
  -2   3  18   68.80    1.39
   2  -3  17  261.96    4.06
  -2   3  17  166.56    2.52
   2   3 -16   91.57    1.04
   2   3 -16   93.31    1.01
   2  -3  15   29.01    1.09
   2   3 -15   31.67    0.63
  -2   3  15   29.78    0.93
   2   3 -15   31.33    0.62
   2   3 -14  380.14    3.48
  -2   3  14  381.61    4.05
   2   3 -13  268.68    2.73
  -2   3  13  264.38    3.25
   2   3 -12  251.79    2.76
   2   3 -12  266.74    2.94
  -2   3  12  277.71    3.36
   2  -3  12  293.41    3.82
  -2   3  11  364.94    4.12
   2  -3  11  355.22    4.34
   2   3 -10  427.10    4.14
   2  -3  10  414.91    4.88
   2   3 -10  422.28    4.19
  -2   3  10  432.05    4.58
  -2   3   9 1005.45    8.77
   2   3  -9  943.16    8.15
   2  -3   9  966.96    9.04
   2   3  -9 1027.43    8.30
   2   3  -8  494.47    4.75
   2   3  -8  497.56    4.84
   2  -3   8  483.69    5.38
   2   3  -7 4458.17   31.83
  -2   3   7 4152.80   32.19
   2   3  -7 4143.42   31.87
   2  -3   7 4535.40   32.67
   2   3  -6 2839.21   21.38
  -2   3   6 2963.22   21.79
  -2   3   5  865.16    8.20
   2   3  -5  889.31    7.86
   2  -3   4 1386.47   11.87
   2   3  -4 1392.53   11.38
  -2   3   4 1372.36   11.61
   2  -3   3  422.35    4.79
   2   3  -3  430.68    4.52
  -2   3   3  427.39    4.71
   2  -3   2   35.05    1.13
  -2   3   2   31.65    1.07
   2   3  -2   33.54    1.01
  -2   3   1   99.61    1.96
   2   3  -1  104.36    1.90
  -2   3   0 4154.07   32.52
   2   3   0 4392.63   32.17
   2  -3  -1  103.83    2.02
  -2   3  -1   86.59    1.90
   2  -3  -2   37.32    1.15
  -2   3  -2   34.61    1.16
   2  -3  -3  452.79    5.02
   2   3   3  448.57    5.00
  -2   3  -3  456.99    5.07
  -2   3  -4 1401.29   11.84
   2   3   4 1382.10   11.81
  -2   3  -5  886.50    8.31
   2   3   5  877.12    8.34
   2  -3  -6 2926.36   23.11
  -2   3  -6 3122.09   23.49
   2   3   7 4684.59   35.27
   2  -3  -7 4619.15   34.88
   2  -3  -8  506.34    5.24
   2   3   8  499.22    5.59
  -2   3  -9  969.78    9.02
   2   3   9  986.79    9.23
   2  -3  -9  983.55    8.81
  -2   3 -10  449.86    5.12
   2  -3 -10  467.95    4.79
   2   3  11  356.60    4.58
   2  -3 -11  374.08    4.14
   2   3  12  272.02    3.89
  -2   3 -12  266.87    3.73
   2  -3 -12  270.56    3.34
   2  -3 -13  268.98    3.29
   2   3  13  263.78    3.76
   2  -3 -14  406.40    4.29
  -2   3 -14  395.81    4.67
   2  -3 -15   36.06    1.00
   2   3  15   30.17    1.18
   2  -3 -16  108.47    1.79
   2   3  16  102.54    2.26
   2   3  17  170.26    2.92
   2   3  17  171.76    2.99
   2  -3 -17  174.36    2.31
   2   3  18   66.23    1.80
  -2   3 -18   67.43    1.62
  -2   3 -19  188.68    2.78
   2   3  19  183.25    3.11
   2   3  20   85.90    1.93
   2   3  20   91.27    2.10
  -2   3 -21   55.51    1.38
   2   3  21   57.64    1.60
   2   3  22   31.88    1.23
  -2   3 -22   30.07    0.98
   2   3  23    8.84    0.65
  -2   3 -23    7.51    0.50
   2   3  23    7.35    0.63
   2   3  24   87.93    1.94
  -2   3 -24   79.66    1.58
   2  -4  22   94.38    1.96
  -2   4  22   93.01    1.69
   2  -4  21    2.30    0.37
  -2   4  21    2.05    0.31
   2  -4  20   51.07    1.38
  -2   4  20   51.57    1.27
  -2   4  19  107.40    1.90
   2  -4  19   96.47    2.00
   2   4 -18  168.81    1.66
   2  -4  18  173.37    2.77
  -2   4  17   97.62    1.82
   2   4 -17   84.25    1.11
   2  -4  16   81.85    2.00
  -2   4  16   84.12    1.79
   2  -4  15  294.31    4.07
   2   4 -15  280.93    3.00
   2   4 -15  314.83    3.21
  -2   4  15  301.73    3.76
  -2   4  14   65.56    1.60
   2   4 -14   66.08    1.29
   2   4 -13  189.79    2.50
   2  -4  13  192.90    3.16
   2   4 -13  190.22    2.48
   2  -4  12  729.39    7.48
   2   4 -12  709.88    6.48
  -2   4  11  380.79    4.58
   2   4 -11  378.01    4.08
   2   4 -11  371.34    3.95
  -2   4  10  697.61    6.90
   2   4 -10  685.34    6.25
   2   4  -9 1048.64    8.98
   2   4  -9 1020.70    9.11
   2  -4   8  571.66    6.32
  -2   4   7 2029.04   16.66
   2  -4   7 1922.47   16.61
   2   4  -7 1957.12   15.79
   2   4  -7 2068.69   16.04
   2  -4   6 1383.86   12.18
   2   4  -6 1386.13   11.54
   2   4  -5 1753.74   15.01
   2  -4   5 1710.64   15.54
   2   4  -4  730.39    7.17
   2  -4   4  735.30    7.60
   2  -4   3 1556.52   13.55
   2   4  -3 1554.48   13.10
   2   4  -2  144.27    2.45
   2  -4   2  147.92    2.72
  -2   4   2  148.73    2.60
   2   4  -2  152.20    2.53
  -2   4   1  882.87    9.18
   2   4  -1  892.52    8.90
   2   4   0  772.52    7.49
   2  -4   0  732.98    7.46
   2   4   0  788.60    7.49
  -2   4   0  748.65    7.59
   2  -4  -1 1015.53    9.39
   2   4   1 1043.41    9.46
   2   4   1 1004.82    9.44
  -2   4  -1 1039.97    9.65
   2  -4  -2  139.35    2.48
  -2   4  -2  143.98    2.59
   2  -4  -3 1524.42   12.96
  -2   4  -3 1584.89   13.11
  -2   4  -4  751.15    7.50
   2   4   4  763.27    7.56
   2  -4  -5 1712.53   14.68
  -2   4  -5 1719.84   14.77
   2  -4  -6 1404.39   12.33
   2   4   7 1862.98   16.09
  -2   4  -7 1898.96   16.15
   2  -4  -8  547.87    6.02
   2   4   8  550.43    6.22
  -2   4  -8  553.19    6.20
   2  -4  -9 1072.80    9.63
   2   4   9 1039.48    9.96
   2   4  10  672.87    7.22
   2   4  10  674.90    7.15
   2  -4 -10  683.50    6.83
   2   4  11  371.32    4.95
   2  -4 -11  389.67    4.55
  -2   4 -11  381.85    4.78
   2   4  11  381.49    4.89
   2   4  12  709.57    7.58
  -2   4 -12  706.63    7.40
   2   4  12  731.74    7.70
   2   4  13  185.73    3.22
   2   4  13  188.58    3.25
  -2   4 -14   59.08    1.67
   2   4  14   55.83    1.69
  -2   4 -15  286.10    4.01
   2  -4 -15  315.41    3.88
   2   4  16   83.40    2.14
   2   4  16   85.17    2.09
  -2   4 -16   82.40    1.92
   2  -4 -16   90.26    1.86
   2   4  17   92.64    2.25
  -2   4 -17   90.32    2.04
   2   4  18  180.38    3.18
   2   4  18  182.66    3.14
   2  -4 -18  188.68    2.66
   2  -4 -19  111.31    1.94
  -2   4 -19   96.63    2.02
   2   4  19  109.96    2.43
   2   4  19   95.57    2.20
   2   4  20   53.73    1.66
  -2   4 -20   51.57    1.41
   2   4  21    2.27    0.44
  -2   4 -21    1.90    0.33
   2   4  21    2.28    0.44
   2   4  22  104.51    2.28
   2   4  22  108.35    2.29
   2   4  23   14.03    0.82
  -2   4 -23   11.53    0.62
   2   4  23   13.10    0.83
   2   4  24   19.85    0.98
   2   4  24   20.98    0.98
  -2   5  22   36.85    1.15
   2  -5  22   37.82    1.24
  -2   5  21   66.07    1.59
   2  -5  21   66.25    1.68
  -2   5  20   41.36    1.26
   2   5 -20   38.84    0.71
  -2   5  19   89.56    1.93
   2  -5  19   87.82    1.99
   2  -5  18  134.66    2.58
   2   5 -18  136.79    1.83
   2   5 -17  106.36    1.65
   2  -5  17  102.07    2.19
   2   5 -17  102.81    1.60
   2   5 -16  120.54    1.91
   2   5 -16  126.23    1.91
   2  -5  16  126.69    2.53
  -2   5  15  139.11    2.62
   2   5 -15  139.32    2.20
   2   5 -15  134.25    2.02
   2   5 -14  103.81    1.81
   2  -5  14   99.81    2.17
  -2   5  13  100.29    2.27
   2   5 -13   99.47    1.86
   2  -5  12    7.44    0.60
   2   5 -12    8.03    0.53
  -2   5  12    6.59    0.69
   2   5 -11  586.63    6.03
   2   5 -11  599.84    6.03
   2  -5  10  973.97    9.02
   2   5 -10  813.08    8.16
  -2   5  10 1007.04    9.38
   2   5 -10  881.73    8.23
  -2   5   9  648.63    7.16
   2  -5   9  639.39    6.91
   2   5  -9  630.80    6.49
   2  -5   8 1150.09   10.32
   2   5  -8 1046.12    9.65
  -2   5   7  297.76    4.22
   2   5  -7  293.06    3.78
   2   5  -6  523.86    5.70
  -2   5   6  548.41    6.27
   2   5  -5 1323.44   11.71
   2  -5   5 1275.93   11.95
  -2   5   4  478.90    5.93
   2   5  -4  469.02    5.48
  -2   5   3 2162.78   17.86
   2  -5   3 2089.47   17.74
   2  -5   2  449.08    5.55
  -2   5   2  444.92    5.36
   2  -5   1  149.06    2.76
   2   5  -1  138.51    2.54
   2  -5   0 1097.05   10.48
   2   5   0 1025.36   10.25
   2   5   1  139.05    2.60
   2   5   1  147.19    2.73
   2  -5  -1  146.36    2.83
   2   5   2  463.44    5.54
   2  -5  -2  479.46    5.76
  -2   5  -2  465.08    5.66
   2   5   3 2203.84   18.12
   2   5   3 2246.90   18.26
   2   5   4  433.14    5.39
   2  -5  -4  439.90    5.51
  -2   5  -4  447.09    5.50
   2  -5  -5 1355.25   12.32
  -2   5  -5 1334.07   12.22
   2   5   6  524.67    6.27
   2   5   6  524.29    6.24
   2  -5  -7  273.51    3.97
  -2   5  -7  284.42    4.18
   2   5   7  278.47    4.15
   2   5   7  274.58    4.11
   2   5   8 1134.61   10.76
   2  -5  -8 1153.54   10.64
  -2   5  -8 1162.37   10.88
   2  -5  -9  666.58    7.05
   2   5   9  609.54    7.07
  -2   5  -9  646.34    7.12
   2   5   9  608.85    7.13
   2   5  10  959.71    9.75
   2   5  10  956.74    9.52
  -2   5 -10  957.28    9.49
   2  -5 -11  586.14    6.55
  -2   5 -11  565.10    6.58
   2   5  12    7.18    0.66
   2  -5 -12    7.17    0.60
  -2   5 -12    7.37    0.67
   2   5  12    6.81    0.69
   2   5  13   93.48    2.33
   2  -5 -13   94.38    2.15
  -2   5 -13   94.56    2.20
   2   5  13   91.33    2.28
   2   5  14  102.71    2.54
  -2   5 -14  101.34    2.23
   2   5  14   98.71    2.29
   2  -5 -15  145.82    2.65
  -2   5 -15  135.14    2.64
   2   5  16  128.24    2.79
  -2   5 -16  129.14    2.62
  -2   5 -17  103.01    2.25
   2   5  17   98.45    2.40
   2   5  18  154.59    3.09
   2  -5 -18  151.00    2.60
   2   5  19   91.25    2.24
   2   5  19   88.44    2.34
   2   5  20   43.12    1.59
   2  -5 -20   39.47    1.24
  -2   5 -20   43.73    1.34
   2   5  21   60.58    1.82
   2   5  21   74.05    2.06
  -2   5 -22   35.00    1.21
   2   5  22   36.79    1.48
   2   5  23    5.55    0.62
  -2   5 -23    5.10    0.49
   2   5  23    6.35    0.64
   2   5  24    5.26    0.61
   2   5  24    6.66    0.64
  -2   6  22   17.15    0.86
   2  -6  22   16.71    0.88
   2   6 -21   29.62    0.72
   2   6 -21   30.74    0.77
   2  -6  20   29.80    1.21
   2   6 -20   32.79    0.88
  -2   6  19   10.59    0.75
   2   6 -19   12.17    0.56
   2  -6  19   12.10    0.81
   2   6 -19   10.81    0.55
  -2   6  18   18.73    1.00
   2   6 -18   19.51    0.77
   2  -6  18   17.69    0.95
   2  -6  17   82.18    2.08
   2   6 -17   82.50    1.52
  -2   6  17   87.38    2.15
   2   6 -16  252.48    3.24
   2   6 -16  233.08    3.03
  -2   6  15  341.01    4.75
   2  -6  15  321.60    4.73
  -2   6  14  329.91    4.83
   2   6 -14  340.66    4.07
   2  -6  14  338.64    4.85
   2   6 -14  347.83    4.25
   2   6 -13  233.61    3.33
  -2   6  13  228.59    3.79
   2  -6  13  234.54    3.86
   2  -6  12  290.80    4.46
  -2   6  12  296.96    4.46
   2   6 -12  292.44    3.92
   2   6 -11   52.91    1.47
  -2   6  11   52.75    1.77
   2  -6  11   51.68    1.71
   2   6 -10  564.64    6.20
  -2   6  10  559.40    6.77
  -2   6   9  161.75    3.14
   2  -6   9  149.76    2.99
  -2   6   8 1016.63   10.16
   2  -6   8  989.48    9.95
  -2   6   7  561.60    6.94
   2  -6   7  565.82    6.79
  -2   6   6  312.36    4.82
   2   6  -6  317.66    4.33
   2  -6   5  985.29    9.90
  -2   6   5  980.40    9.77
  -2   6   4  951.79    9.92
   2   6  -4  982.98    9.56
   2  -6   3  472.09    6.17
  -2   6   3  473.93    6.16
   2   6  -2  667.87    7.40
  -2   6   2  685.41    7.74
   2  -6   1  308.81    4.66
   2   6  -1  311.58    4.46
  -2   6   0  504.16    6.19
   2   6   0  481.47    6.01
   2   6   1  340.14    4.91
  -2   6  -2 1009.80   10.51
   2  -6  -2  624.07    7.81
   2   6   3  500.64    6.23
   2  -6  -3  489.91    6.21
  -2   6  -4  955.38    9.86
   2  -6  -4  977.58    9.96
   2  -6  -5  924.69    9.71
   2   6   5  954.33    9.93
   2  -6  -6  329.47    4.71
  -2   6  -6  320.10    4.66
   2  -6  -7  571.66    6.93
   2   6   7  562.32    6.91
  -2   6  -7  573.75    6.84
   2  -6  -8 1016.24   10.23
  -2   6  -8  980.44   10.15
  -2   6  -9  153.03    3.06
   2  -6  -9  157.22    3.11
   2   6  10  520.03    6.56
   2   6  10  550.67    6.86
   2  -6 -11   47.58    1.61
  -2   6 -11   48.12    1.67
   2   6  12  302.04    4.71
   2  -6 -12  306.48    4.55
   2   6  12  290.06    4.60
   2   6  13  210.67    3.92
   2   6  13  221.71    4.05
   2   6  14  325.16    4.93
   2   6  14  317.59    4.87
   2  -6 -15  353.27    4.88
  -2   6 -15  322.02    4.64
   2   6  16  272.34    4.43
   2  -6 -16  279.51    4.08
   2   6  16  245.43    4.30
  -2   6 -16  232.57    3.90
   2   6  17   83.01    2.30
   2   6  17   83.69    2.31
  -2   6 -17   78.97    2.04
   2   6  18   19.55    1.15
   2  -6 -18   18.39    0.91
  -2   6 -18   15.29    0.93
   2   6  18   18.02    1.10
   2  -6 -19   12.46    0.80
  -2   6 -19   12.48    0.81
   2   6  19   12.79    0.91
   2   6  19   12.64    0.95
  -2   6 -20   28.55    1.21
   2   6  20   29.88    1.36
   2   6  20   27.94    1.38
  -2   6 -21   32.18    1.19
   2   6  21   31.49    1.35
   2   6  21   34.48    1.49
   2   6  22   15.96    1.03
   2   6  22   16.11    1.03
   2   6  23   46.51    1.69
   2   6  23   54.41    1.84
  -2   7  21   17.76    1.00
   2  -7  21   15.38    0.91
  -2   7  20   19.19    1.05
   2   7 -20   19.06    0.76
   2  -7  20   17.75    0.95
  -2   7  19  105.18    2.54
   2   7 -19  103.75    1.90
  -2   7  18   19.28    1.12
   2   7 -18   19.06    0.78
   2   7 -18   20.94    0.86
  -2   7  17   59.95    1.94
   2   7 -17   58.86    1.42
   2  -7  17   63.76    1.94
   2   7 -17   57.46    1.45
   2   7 -16   64.78    1.65
   2   7 -16   64.61    1.59
   2  -7  16   63.56    1.99
  -2   7  15   53.24    1.82
   2   7 -15   49.75    1.42
   2   7 -15   53.49    1.56
   2  -7  15   50.56    1.79
  -2   7  14   64.62    2.05
   2   7 -14   61.02    1.71
   2  -7  14   61.49    1.98
  -2   7  13   17.57    1.12
   2  -7  13   16.86    1.08
   2   7 -13   15.65    0.92
  -2   7  12  194.59    3.80
   2   7 -12  189.32    3.30
  -2   7  11  119.13    2.91
   2   7 -10  424.31    5.35
  -2   7  10  436.53    5.96
  -2   7   9  400.87    5.64
   2   7  -9  408.45    5.22
   2   7  -8  582.50    6.78
   2   7  -7   67.68    1.78
   2  -7   7   82.13    2.36
   2   7  -6    3.00    0.51
   2  -7   6    2.97    0.60
  -2   7   5   12.00    0.99
   2   7  -5   12.14    0.87
   2  -7   5   11.22    0.92
   2   7  -4   43.54    1.62
   2  -7   4   44.16    1.75
   2   7  -3   63.37    1.91
   2  -7   3   67.33    2.16
  -2   7   3   70.93    2.21
  -2   7   2  806.25    9.23
   2   7  -2  823.39    8.80
   2  -7   1  409.74    5.86
   2   7  -1  401.73    5.56
   2   7   0  492.85    6.40
  -2   7   0  505.92    6.85
  -2   7  -1  414.95    6.10
   2   7   1  416.46    5.77
  -2   7  -2  822.55    8.99
   2  -7  -2  795.85    9.01
   2  -7  -3   69.70    2.20
  -2   7  -3   63.49    2.08
   2   7   4   40.86    1.63
   2  -7  -4   41.14    1.67
   2   7   5   10.19    0.86
   2  -7  -5   10.71    0.89
  -2   7  -6    3.59    0.59
   2   7   6    3.72    0.61
   2  -7  -6    3.79    0.58
   2   7   7   81.33    2.36
  -2   7  -7   86.02    2.33
   2   7   8  581.92    7.37
  -2   7  -8  598.58    7.23
   2   7   8  597.05    7.44
   2   7   9  391.58    5.70
   2  -7  -9  401.63    5.71
   2   7  10  417.28    6.03
   2   7  10  447.44    6.27
   2  -7 -11  115.19    2.84
   2   7  12  190.69    3.78
   2   7  12  181.40    3.56
   2  -7 -12  192.89    3.56
   2   7  13   14.70    1.10
  -2   7 -13   12.70    1.01
   2  -7 -13   15.09    0.96
   2   7  13   13.74    1.04
  -2   7 -14   58.90    1.89
   2   7  14   62.47    2.15
   2   7  14   59.58    2.11
   2  -7 -15   47.20    1.79
  -2   7 -15   49.34    1.75
   2   7  16   67.12    2.17
   2  -7 -16   68.32    2.02
  -2   7 -16   66.02    1.95
   2   7  16   64.62    2.17
   2   7  17   58.09    2.06
   2  -7 -17   65.62    2.07
   2   7  17   60.83    2.10
   2  -7 -18   22.41    1.10
   2   7  18   21.03    1.25
  -2   7 -18   19.74    1.06
   2   7  18   20.17    1.17
   2  -7 -19  101.64    2.39
   2   7  19   93.30    2.58
   2   7  19  100.24    2.68
   2   7  20   20.93    1.24
   2  -7 -20   23.11    1.13
   2   7  21   17.41    1.15
   2  -7 -21   17.91    0.97
  -2   7 -21   16.74    0.94
   2   7  21   16.97    1.15
  -2   7 -22   10.17    0.76
   2   7  22   10.69    0.91
   2   7  22   10.55    0.90
   2   7  23   20.42    1.19
   2   7  23   19.07    1.19
  -2   8  21   14.72    1.00
  -2   8  20    0.24    0.43
   2  -8  20    0.39    0.35
   2   8 -19   40.31    1.31
   2   8 -19   41.54    1.25
   2  -8  19   39.70    1.57
  -2   8  18   66.69    2.13
   2  -8  18   65.49    2.02
   2   8 -18   63.86    1.64
   2   8 -18   62.24    1.62
   2   8 -17  198.14    2.98
  -2   8  17  202.73    3.88
   2  -8  17  202.73    3.72
  -2   8  16   41.70    1.74
   2   8 -16   41.95    1.40
   2  -8  16   40.56    1.67
   2   8 -15  150.62    2.93
  -2   8  15  156.06    3.53
  -2   8  14  106.87    2.86
   2  -8  14   96.55    2.62
   2   8 -13    0.81    0.40
  -2   8  13    1.21    0.46
   2  -8  13    1.03    0.44
  -2   8  12  126.62    3.08
   2   8 -12  134.34    2.89
   2  -8  12  124.85    2.98
  -2   8  11   92.53    2.59
   2  -8  11   89.72    2.56
   2  -8  10  162.72    3.50
  -2   8  10  157.00    3.52
   2  -8   9  101.22    2.76
  -2   8   9   99.76    2.72
   2  -8   8    2.77    0.55
  -2   8   8    2.72    0.56
  -2   8   7   73.69    2.35
   2  -8   7   69.40    2.27
   2  -8   6  351.93    5.50
  -2   8   6  353.21    5.61
   2   8  -5  111.85    2.80
   2  -8   5  119.30    2.99
   2   8  -4  526.70    6.88
   2  -8   4  531.38    7.23
  -2   8   3  602.55    7.79
   2   8  -3  554.33    7.20
   2  -8   2  203.99    4.14
  -2   8   2  187.98    4.00
  -2   8   1  376.66    5.81
   2  -8   1  368.94    5.81
   2   8  -1  369.25    5.69
  -2   8   0  193.87    4.00
   2  -8   0  191.37    3.94
   2  -8  -1  383.45    5.83
   2   8   1  368.84    5.64
  -2   8  -1  365.62    5.97
   2  -8  -2  211.91    4.22
  -2   8  -2  203.96    4.15
  -2   8  -3  499.70    7.11
   2   8   3  521.03    6.87
  -2   8  -4  542.39    7.16
   2  -8  -4  541.23    7.21
   2   8   5  118.17    2.96
   2  -8  -5  124.17    3.12
   2   8   6  328.60    5.43
  -2   8  -6  351.33    5.52
  -2   8  -7   72.56    2.32
   2  -8  -7   73.91    2.41
   2  -8  -8    1.96    0.45
  -2   8  -8    1.91    0.50
   2   8   8    2.50    0.58
   2  -8  -9  101.03    2.81
   2   8   9  102.90    2.90
   2   8  10  153.90    3.53
   2   8  10  156.51    3.50
  -2   8 -11   34.67    1.58
   2  -8 -11  101.12    2.78
  -2   8 -12  117.58    2.97
   2   8  12  118.12    3.01
   2  -8 -12  123.02    2.97
   2   8  13    1.27    0.49
   2   8  13    1.55    0.50
   2  -8 -13    1.35    0.42
   2   8  14   85.31    2.54
   2   8  14   86.84    2.76
   2   8  15  150.32    3.59
   2   8  15  149.01    3.59
  -2   8 -15  143.79    3.22
   2   8  16   38.35    1.76
   2  -8 -16   45.12    1.85
   2   8  16   42.92    1.87
  -2   8 -16   42.35    1.70
  -2   8 -17  183.14    3.67
   2   8  17  188.94    4.01
  -2   8 -18   61.93    2.02
   2  -8 -18   70.48    2.14
   2   8  19   41.09    1.79
   2   8  19   38.76    1.76
  -2   8 -19   39.14    1.56
   2  -8 -19   43.06    1.64
   2   8  20    0.17    0.41
  -2   8 -20    0.66    0.38
   2   8  20    0.33    0.44
   2  -8 -21   14.98    0.97
  -2   8 -21   13.23    0.94
   2   8  22   15.12    1.11
   2   8  22   15.21    1.11
   2   8  23    3.51    0.63
   2   8  23    2.28    0.46
  -2   9  21   11.83    1.07
  -2   9  20    3.26    0.63
   2  -9  20    2.95    0.55
   2  -9  19   17.03    1.10
  -2   9  19   17.53    1.19
   2   9 -19   18.33    0.98
   2   9 -19   15.95    0.92
   2   9 -18   29.06    1.14
   2  -9  18   34.24    1.55
  -2   9  18   32.57    1.61
   2   9 -18   33.25    1.25
  -2   9  17   85.31    2.64
   2   9 -17   84.98    2.05
   2  -9  17   86.03    2.44
  -2   9  16    5.72    0.85
   2  -9  16    5.02    0.68
   2   9 -16    5.01    0.60
   2  -9  15   34.23    1.66
  -2   9  15   36.40    1.78
   2   9 -15   33.81    1.40
  -2   9  14   97.47    2.93
   2  -9  14   97.55    2.71
   2   9 -14   92.59    2.42
  -2   9  13   62.72    2.26
   2   9 -13   65.03    2.01
   2  -9  13   64.73    2.29
   2  -9  12  166.23    3.71
   2   9 -12  171.36    3.46
  -2   9  11   10.17    0.97
   2   9 -11   10.46    0.89
  -2   9  10  124.47    3.22
   2  -9  10  124.86    3.19
   2   9 -10  123.70    2.88
  -2   9   9  190.48    4.02
   2  -9   9  184.22    3.99
   2  -9   8   76.81    2.50
  -2   9   8   75.78    2.52
   2   9  -8   68.51    2.24
   2   9  -7   48.95    1.92
  -2   9   7   76.00    2.48
   2  -9   6   87.33    2.75
  -2   9   6   90.36    2.79
  -2   9   5   97.67    2.91
   2  -9   5   96.61    2.92
   2   9  -5  102.70    2.77
   2  -9   4   90.24    2.77
   2   9  -4   85.23    2.60
  -2   9   3  239.12    4.87
   2   9  -3  225.62    4.37
   2  -9   2  173.99    3.96
  -2   9   2  168.22    3.98
   2   9  -2  164.90    3.70
   2  -9   1  185.25    3.99
  -2   9   1  187.23    4.16
   2  -9   0  217.56    4.37
   2   9   0  193.11    4.13
   2  -9  -1  187.48    4.15
  -2   9  -1  194.42    4.18
  -2   9  -2  183.63    4.09
   2  -9  -2  184.94    4.08
   2  -9  -3  237.73    4.69
  -2   9  -3  242.89    4.82
   2   9   4   78.77    2.68
  -2   9  -4   82.61    2.65
  -2   9  -5  100.84    2.92
   2  -9  -5  103.33    3.02
   2   9   5   94.51    2.96
   2   9   6   83.86    2.81
   2  -9  -6   81.48    2.64
  -2   9  -7   76.99    2.51
   2  -9  -7   77.08    2.60
  -2   9  -8   76.22    2.48
   2  -9  -8   74.96    2.62
   2   9   8   73.63    2.60
   2   9   9  184.74    4.20
   2  -9  -9  194.40    4.34
   2   9  10  128.73    3.47
   2   9  10  124.68    3.40
  -2   9 -11    8.21    0.86
   2  -9 -11    9.01    0.91
   2   9  12  148.50    3.82
   2   9  12  161.72    3.87
   2  -9 -12  169.71    3.83
  -2   9 -12  154.33    3.46
  -2   9 -13   64.09    2.25
   2   9  13   65.16    2.45
   2   9  13   65.27    2.51
   2   9  14   89.32    2.85
   2   9  14   89.98    2.88
  -2   9 -14   91.35    2.66
   2  -9 -15   31.98    1.59
   2   9  15   31.34    1.70
  -2   9 -15   31.02    1.52
   2   9  15   28.62    1.55
   2   9  16    4.57    0.74
   2  -9 -16    4.79    0.73
  -2   9 -16    5.28    0.74
   2   9  16    4.58    0.80
   2   9  17   84.95    2.80
   2  -9 -17   89.49    2.61
  -2   9 -17   83.67    2.51
   2  -9 -18   34.69    1.62
  -2   9 -18   30.96    1.48
   2   9  19   16.83    1.25
   2  -9 -19   16.45    1.15
  -2   9 -19   16.95    1.10
   2   9  19   15.85    1.23
   2   9  20    3.46    0.74
  -2   9 -20    3.01    0.56
   2  -9 -20    3.55    0.62
   2   9  20    2.13    0.60
   2  -9 -21   14.93    1.03
  -2   9 -21   11.70    0.94
  -2  10  20   14.91    1.16
  -2  10  19   15.07    1.18
   2 -10  19   15.34    1.08
  -2  10  18   17.05    1.25
   2 -10  18   15.71    1.12
   2  10 -18   16.70    0.97
  -2  10  17   16.39    1.28
   2  10 -17   17.74    1.02
   2 -10  16  124.12    3.24
   2  10 -16  121.81    2.77
   2 -10  15   43.18    1.89
  -2  10  15   45.85    2.10
   2  10 -15   43.77    1.68
  -2  10  14   66.33    2.55
   2  10 -14   63.62    2.11
   2 -10  13   75.05    2.54
  -2  10  13   69.21    2.56
   2  10 -13   76.46    2.37
   2 -10  12   20.38    1.36
   2  10 -12   20.70    1.25
   2 -10  11   40.11    1.88
  -2  10  11   37.91    1.88
   2  10 -11   40.79    1.77
   2 -10  10   20.04    1.35
  -2  10  10   20.95    1.40
   2  10 -10   18.42    1.27
   2 -10   9   91.42    2.87
  -2  10   9   90.83    2.90
   2  10  -9   84.94    2.53
   2 -10   8   60.55    2.34
  -2  10   8   55.99    2.30
   2  10  -8   57.87    2.20
   2 -10   7   76.77    2.66
   2  10  -7   72.98    2.39
  -2  10   7   76.33    2.70
   2  10  -6  148.28    3.60
   2 -10   6  148.81    3.83
  -2  10   6  144.23    3.80
   2  10  -5  250.01    4.73
  -2  10   5  245.66    5.03
   2 -10   5  239.54    4.95
   2  10  -4  117.18    3.16
   2 -10   4  115.29    3.40
   2  10  -3  217.66    4.48
   2 -10   3  213.79    4.74
  -2  10   3  228.30    5.04
   2  10  -2  192.85    4.24
  -2  10   2  189.11    4.50
   2 -10   2  180.01    4.34
  -2  10   1  244.01    5.05
   2 -10   1  249.40    5.17
   2  10  -1  234.74    4.75
   2  10   0    0.90    0.53
   2 -10   0    1.11    0.53
  -2  10  -1  244.71    5.02
   2  10   1  235.11    4.95
  -2  10  -2  197.70    4.55
   2  10   2  189.55    4.31
   2 -10  -2  190.67    4.44
  -2  10  -3  230.91    4.88
   2 -10  -3  183.97    4.01
   2  10   4  114.22    3.33
   2 -10  -4  124.91    3.55
  -2  10  -5  225.91    4.52
   2 -10  -5  227.71    4.99
  -2  10  -6  162.13    4.05
   2  10   6  116.21    3.10
  -2  10  -7   80.10    2.76
   2 -10  -7   83.53    2.96
   2  10   8   44.90    1.93
   2 -10  -8   63.13    2.53
  -2  10  -9   90.65    2.83
   2 -10  -9   89.13    2.86
   2 -10 -10   20.00    1.43
   2  10  10   16.05    1.17
  -2  10 -10   20.65    1.34
   2 -10 -11   40.58    1.97
  -2  10 -11   40.37    1.84
   2 -10 -12   24.26    1.58
   2  10  12   20.33    1.45
   2  10  12   19.70    1.42
  -2  10 -12   21.29    1.36
   2 -10 -13   81.77    2.80
  -2  10 -13   73.50    2.47
   2  10  13   76.04    2.95
   2 -10 -14   65.35    2.41
  -2  10 -14   62.36    2.30
   2 -10 -15   46.34    2.14
   2 -10 -16  132.71    3.66
  -2  10 -16  107.95    3.07
   2 -10 -17   17.91    1.23
  -2  10 -17   16.54    1.22
   2 -10 -18   16.67    1.19
   2 -10 -19   16.97    1.24
  -2  10 -19   14.20    1.09
   2 -10 -20   17.82    1.29
  -2  10 -20   12.87    1.03
   2 -11  17    1.16    0.54
   2  11 -17    1.45    0.46
   2 -11  16   34.14    1.70
   2  11 -16   35.93    1.56
   2 -11  15    9.33    0.88
   2 -11  14    3.63    0.69
   2  11 -14    3.54    0.62
   2 -11  13    6.69    0.91
   2  11 -13    8.03    0.87
   2 -11  12    8.95    1.02
   2 -11  11   40.93    2.04
   2  11 -11   43.33    1.91
   2 -11  10  106.18    3.29
   2  11 -10  105.21    3.07
   2 -11   9   84.17    2.96
   2  11  -9   82.56    2.74
   2 -11   8   26.57    1.70
   2  11  -8   29.59    1.67
  -2  11   7   71.81    2.78
   2 -11   7   72.52    2.77
   2  11  -7   71.94    2.54
  -2  11   6   12.77    1.28
   2  11  -6   11.07    1.06
  -2  11   5   81.18    3.04
   2 -11   5   83.06    2.99
   2  11  -5   75.64    2.69
  -2  11   4   25.41    1.75
   2  11  -4   23.04    1.48
   2 -11   4   24.00    1.70
   2  11  -3  107.95    3.24
  -2  11   3  108.86    3.50
   2 -11   3  103.03    3.38
  -2  11   2    0.32    0.54
   2  11  -2    0.26    0.46
  -2  11   1  147.07    4.08
   2 -11   1  140.70    3.94
   2  11   0  116.66    3.43
  -2  11   0  121.20    3.66
   2 -11   0  127.28    3.77
   2  11   1  141.90    3.85
  -2  11  -1  148.43    4.08
  -2  11  -2    0.51    0.57
   2  11   2    0.72    0.55
  -2  11  -3  109.81    3.51
   2  11   3   97.66    3.26
   2 -11  -3  105.90    3.48
  -2  11  -4   22.15    1.56
   2  11   4   21.26    1.56
   2 -11  -4   25.13    1.75
  -2  11  -5   70.83    2.63
   2 -11  -5   81.94    3.05
  -2  11  -6   11.09    1.17
  -2  11  -7   81.73    3.14
   2 -11  -7   69.04    2.71
  -2  11  -8   27.05    1.68
  -2  11  -9   80.45    2.80
  -2  11 -10  111.71    3.45
  -2  11 -12    8.84    1.00
  -2  11 -13    7.26    0.92
  -2  11 -14    3.02    0.66
  -2  11 -15   10.84    1.06
   2  12 -16    3.76    0.65
  -3   0   0    0.10    0.28
   3   0   0    0.05    0.22
  -3   0   1  973.84    8.75
  -3   0  -1  948.03    8.76
  -3   0  -2  449.31    5.07
   3   0  -2  474.92    5.14
   3   0  -3  744.92    7.01
  -3   0   3  721.13    6.99
  -3   0  -4    0.15    0.30
  -3   0   4    0.15    0.25
   3   0   4    0.20    0.24
   3   0  -4    0.13    0.20
  -3   0  -5 6546.89   49.11
  -3   0   5 6509.26   48.67
   3   0  -5 6511.69   48.74
  -3   0  -6    0.60    0.26
  -3   0   6    0.45    0.24
   3   0  -6    0.37    0.24
   3   0  -7 2753.05   21.56
  -3   0  -7 2913.78   22.46
  -3   0   7 2753.71   21.54
   3   0   7 2939.63   22.65
   3   0   8    0.67    0.31
   3   0  -8    0.73    0.23
  -3   0   8    0.82    0.22
  -3   0   9 3157.77   24.71
  -3   0  -9 3524.07   25.86
   3   0   9 3551.78   26.10
   3   0  -9 3115.81   24.93
  -3   0 -10   88.18    2.00
  -3   0  10   84.83    1.53
   3   0  10   94.78    2.11
   3   0 -10   93.42    1.64
   3   0  11  303.09    4.21
  -3   0 -11  296.17    4.04
   3   0 -11  291.88    3.34
  -3   0  12  176.42    2.26
   3   0  12  187.15    3.20
   3   0 -12  187.29    2.30
  -3   0 -12  176.30    2.95
  -3   0 -13  229.46    3.45
   3   0  13  234.24    3.68
   3   0 -13  235.34    2.67
   3   0 -14   88.53    1.39
   3   0  14   89.38    2.19
  -3   0 -15   41.50    1.36
   3   0 -15   45.97    0.89
   3   0  15   42.49    1.47
  -3   0  16    0.92    0.17
   3   0  16    1.48    0.39
   3   0 -16    1.58    0.19
   3   0  17   20.90    1.08
  -3   0  17   15.32    0.37
  -3   0 -17   19.54    0.93
   3   0 -17   15.91    0.41
   3   0  18    0.02    0.29
  -3   0 -18    0.26    0.28
   3   0  19  156.61    2.90
  -3   0 -19  138.34    2.57
  -3   0 -20   85.92    2.01
   3   0  20  100.79    2.22
  -3   0 -21   96.27    2.03
   3   0  21  103.81    2.25
   3   0  22   22.16    1.03
  -3   0 -22   21.98    0.98
  -3   0 -23    2.37    0.38
   3   0  23    2.33    0.40
   3   0  24   39.57    1.32
  -3   0 -24   31.74    1.11
   3  -1  24   83.35    1.95
   3  -1  23  100.80    2.27
   3  -1  22  118.59    2.45
  -3  -1 -22  135.57    2.49
   3  -1  21   47.44    1.52
  -3  -1 -21   45.64    1.49
  -3  -1 -20  140.89    2.58
   3  -1  20  154.31    2.78
  -3  -1 -19  114.07    2.25
   3  -1  19  113.78    2.33
  -3   1  18   49.64    0.82
  -3  -1 -18   51.95    1.52
   3  -1  17   86.70    2.04
  -3  -1 -17   81.25    1.91
  -3  -1 -16  381.94    4.86
   3  -1  16  392.90    4.99
   3  -1  15    7.41    0.65
  -3  -1 -15    8.04    0.65
   3   1 -15    8.26    0.35
  -3   1  14  285.99    3.13
   3  -1  14  270.15    4.10
   3   1 -14  296.93    2.96
  -3  -1 -14  280.16    3.96
  -3   1  13   60.04    1.21
   3  -1  13   61.87    1.75
   3   1 -13   57.63    1.17
  -3  -1 -13   60.11    1.65
   3  -1  12  900.99    8.95
   3   1 -12  894.75    7.38
  -3  -1 -12  904.57    8.62
   3  -1  11  387.25    4.95
   3   1 -11  394.67    3.95
  -3   1  10  944.30    8.48
   3   1 -10  964.86    8.30
  -3  -1 -10  936.23    9.08
  -3  -1  -9  359.84    4.55
   3  -1   9  361.51    4.68
  -3   1   8  773.02    7.40
   3  -1   8  910.40    8.58
  -3  -1  -7  769.48    7.88
  -3   1   7  792.74    7.56
  -3  -1  -6  601.67    6.33
   3   1  -6  584.25    5.73
  -3   1   6  582.96    5.93
   3   1  -5  538.65    5.40
  -3   1   5  518.20    5.46
  -3  -1  -4   18.52    0.85
   3   1  -4   19.26    0.79
  -3   1   4   18.70    0.83
   3  -1   4   21.24    1.01
   3   1  -3  321.05    3.89
   3  -1   3  317.74    4.10
  -3  -1  -2  651.56    6.78
   3   1  -2  710.27    6.81
  -3  -1  -1 1537.53   12.74
  -3   1   1 1597.52   12.87
   3   1   0  113.79    2.14
  -3   1   0  123.10    2.30
   3  -1   0  122.22    2.24
  -3  -1   0  113.00    2.10
  -3  -1   1 1571.54   13.02
   3   1   1 1581.66   13.35
  -3   1  -1 1609.75   13.38
   3   1   2  694.12    7.04
   3  -1  -2  713.37    6.89
  -3  -1   2  704.37    6.73
  -3  -1   3  295.62    3.63
   3  -1  -3  305.23    3.79
  -3  -1   4   17.63    0.78
   3   1   4   20.21    0.95
  -3   1  -4   20.30    0.91
   3   1   5  523.26    5.80
  -3   1  -5  524.89    5.71
   3  -1  -5  513.36    5.42
   3   1   6  588.33    6.36
  -3   1  -6  604.22    6.27
   3  -1  -6  604.55    5.88
  -3  -1   7  809.38    7.30
   3   1   7  819.82    8.14
   3   1   8  759.46    7.76
  -3   1  -8  763.69    7.76
  -3  -1   8  783.53    6.94
   3  -1  -9  339.79    3.83
  -3  -1   9  333.39    3.75
   3   1  10  961.43    8.65
   3  -1 -10  935.64    7.51
  -3   1 -11  376.37    4.87
   3   1  11  376.48    4.87
  -3  -1  11  369.82    3.85
   3   1  12  854.07    8.39
  -3  -1  12  899.13    7.05
  -3   1 -13   66.18    1.74
   3   1  13   67.25    1.80
   3  -1 -13   66.33    1.29
  -3   1 -14  262.51    3.88
   3   1  14  273.16    4.01
   3  -1 -14  282.86    3.02
  -3  -1  14  256.14    2.69
  -3   1 -15    7.80    0.61
   3  -1 -15    6.86    0.44
   3  -1 -16  402.90    3.84
   3   1  16  392.45    5.10
   3  -1 -17   96.04    1.35
   3   1  17   91.26    2.23
   3   1  18   51.34    1.59
  -3   1 -18   50.28    1.49
  -3   1 -19   87.06    2.00
   3  -1 -19   95.82    1.07
   3   1  20  154.59    2.96
  -3   1 -20  147.99    2.70
   3   1  21   46.79    1.56
  -3   1 -21   43.68    1.35
  -3   1 -22  139.74    2.52
   3   1  22  146.08    2.83
   3   1  23   96.30    2.23
  -3   1 -23   85.30    1.88
   3   1  24   83.05    2.04
  -3   1 -24   74.28    1.69
   3  -2  23   22.06    0.96
   3  -2  22   87.76    1.96
  -3   2  21   16.74    0.41
   3  -2  21   20.48    0.98
  -3   2  20   72.88    1.15
   3  -2  20   93.10    2.08
   3  -2  19   78.52    1.96
  -3  -2 -19   75.42    1.90
  -3   2  18   67.66    1.39
  -3  -2 -18   92.68    2.07
  -3   2  17   18.32    0.69
   3  -2  17   19.69    0.99
  -3  -2 -17   19.75    0.99
  -3   2  16    5.51    0.44
   3  -2  16    5.18    0.57
   3   2 -16    5.57    0.31
  -3  -2 -16    5.52    0.55
   3   2 -16    5.79    0.28
   3   2 -15    1.92    0.20
  -3   2  15    1.62    0.28
   3   2 -15    1.51    0.19
   3  -2  15    1.66    0.40
  -3  -2 -15    1.65    0.35
  -3   2  14  664.78    6.12
   3  -2  14  656.13    7.11
   3   2 -13  129.76    1.96
  -3  -2 -13  132.48    2.56
  -3   2  13  142.57    2.24
   3  -2  13  138.71    2.75
  -3   2  12   89.08    1.80
   3  -2  12   82.93    2.04
  -3  -2 -11   60.61    1.68
   3   2 -11   62.27    1.28
  -3   2  11   63.57    1.44
   3  -2  11   62.48    1.73
   3   2 -10  896.80    7.91
  -3  -2 -10  902.34    8.94
  -3   2   9 1340.35   11.00
   3  -2   9 1330.80   11.73
  -3   2   8   41.53    1.22
   3   2  -8   42.79    1.17
   3  -2   8   43.13    1.43
  -3  -2  -8   40.50    1.35
   3  -2   7 1638.70   13.67
  -3  -2  -7 1638.01   13.54
   3   2  -6  371.23    4.16
  -3   2   6  367.03    4.38
  -3  -2  -6  369.19    4.57
   3   2  -5  573.83    5.82
  -3  -2  -5  578.93    6.20
  -3   2   5  575.91    6.08
   3   2  -4 2437.29   19.52
  -3  -2  -4 2435.61   19.68
   3  -2   4 2492.56   20.03
  -3  -2  -3  991.88    9.19
  -3   2   3  992.93    9.08
   3  -2   3  985.88    9.38
   3   2  -2  186.45    2.92
  -3   2   2  188.14    2.96
   3  -2   2  194.06    3.10
  -3  -2  -2  188.11    2.95
   3  -2   1  353.43    4.49
   3   2  -1  350.57    4.39
  -3  -2  -1  357.53    4.38
  -3  -2   0    0.71    0.31
   3  -2   0    0.47    0.25
   3   2   0    0.56    0.31
  -3   2   0    0.24    0.33
   3   2   1  337.30    4.30
  -3  -2   1  339.26    4.14
   3   2   2  190.80    3.04
   3  -2  -2  190.58    3.04
  -3  -2   2  198.58    2.83
   3   2   3  997.81    9.38
  -3   2  -3 1016.73    9.56
   3  -2  -3 1029.46    9.33
  -3   2  -4 2472.05   20.06
   3   2   4 2528.37   19.92
   3   2   5  573.41    6.41
   3  -2  -5  579.40    5.99
  -3   2  -5  573.90    6.46
  -3  -2   5  575.02    5.76
   3   2   6  383.44    4.86
  -3   2  -6  375.38    4.81
   3  -2  -6  377.52    4.36
   3  -2  -7 1629.19   13.62
  -3   2  -7 1621.51   14.01
  -3  -2   7 1626.35   13.21
   3   2   8   39.89    1.42
  -3   2  -8   39.87    1.34
   3  -2  -8   37.10    1.18
  -3  -2   8   39.43    1.04
   3   2   9 1337.07   12.02
  -3   2  -9 1325.02   11.77
   3  -2  -9 1291.01   11.13
  -3  -2   9 1304.45   10.80
   3   2  10  937.09    9.23
  -3  -2  10  921.79    7.94
  -3   2 -11   64.31    1.77
   3  -2 -11   63.10    1.42
   3   2  12   88.06    2.21
   3  -2 -12   87.81    1.64
  -3   2 -13  133.24    2.57
   3   2  13  133.93    2.65
   3   2  14  629.50    7.21
  -3   2 -14  627.92    6.98
   3  -2 -14  648.06    6.10
  -3   2 -15    1.27    0.35
   3  -2 -15    1.75    0.29
  -3   2 -16    6.30    0.56
   3   2  16    6.06    0.59
   3  -2 -16    6.00    0.43
  -3   2 -17   20.05    0.98
   3  -2 -17   23.15    0.77
   3   2  17   21.43    1.09
   3   2  18  100.59    2.36
   3  -2 -18  113.76    1.66
  -3   2 -19   76.16    1.90
   3   2  19   78.21    2.05
  -3   2 -20   83.30    1.85
   3   2  20   90.55    2.12
  -3   2 -21   18.59    0.90
   3   2  21   19.72    1.03
  -3   2 -22   83.86    1.93
   3   2  22   93.29    2.22
   3   2  23   23.34    1.10
  -3   2 -23   20.09    0.92
  -3   2 -24    6.73    0.53
   3  -3  23    1.77    0.39
   3  -3  22   15.54    0.86
  -3   3  21  113.89    1.80
  -3   3  20   97.23    1.68
   3  -3  20  110.79    2.43
   3  -3  19  141.72    2.68
  -3   3  19  122.91    2.05
   3   3 -18  104.37    1.13
  -3   3  18  116.80    1.94
   3   3 -18  100.63    1.10
   3  -3  18  113.57    2.34
   3  -3  17  271.66    3.86
  -3   3  17  261.32    3.16
   3  -3  16   18.92    0.98
   3   3 -16   18.11    0.59
   3   3 -16   20.55    0.62
  -3   3  16   20.39    0.82
   3   3 -15  336.97    3.42
  -3   3  15  326.26    3.96
   3  -3  15  325.59    4.51
   3   3 -14   68.98    1.30
  -3   3  14   65.90    1.64
  -3  -3 -14   64.84    1.84
   3  -3  13   63.45    1.80
   3   3 -13   57.19    1.27
   3   3 -13   61.73    1.23
  -3  -3 -13   58.85    1.72
  -3   3  13   64.03    1.54
   3   3 -12   89.74    1.63
  -3  -3 -12   88.96    2.24
   3  -3  12   86.05    2.12
  -3   3  12   85.75    1.86
  -3   3  11  406.51    4.68
  -3  -3 -11  408.79    5.14
   3  -3  11  415.53    5.20
   3   3 -10  646.85    6.22
  -3  -3 -10  624.84    6.93
  -3   3  10  642.63    6.60
   3   3  -9  251.34    3.21
   3  -3   9  258.28    3.89
  -3  -3  -9  252.05    3.76
  -3   3   9  257.69    3.60
  -3   3   8  252.34    3.63
   3  -3   8  251.39    3.82
   3   3  -8  252.67    3.35
   3  -3   7  333.33    4.46
   3   3  -7  317.17    3.78
   3  -3   6  543.63    6.22
   3   3  -6  541.51    5.63
   3  -3   5  484.86    5.71
   3   3  -5  469.63    5.14
  -3   3   5  472.50    5.44
   3  -3   4  358.16    4.70
   3   3  -4  377.84    4.48
  -3   3   4  354.62    4.59
  -3  -3  -4  369.99    4.68
   3  -3   3 1034.75    9.82
  -3   3   3 1041.33    9.76
  -3  -3  -3 1020.94    9.69
   3  -3   2 1118.32   10.49
   3   3  -2 1107.18   10.25
   3   3  -1  293.22    3.99
   3  -3   1  282.67    3.96
  -3  -3  -1  284.24    3.89
   3   3   0  571.80    6.15
  -3   3   0  563.24    6.19
  -3  -3   0  552.66    5.88
   3   3   1  272.81    3.92
  -3   3  -1  281.31    4.01
   3  -3  -1  285.40    3.96
  -3   3  -2 1096.43   10.22
   3  -3  -2 1132.57   10.04
   3  -3  -3 1007.65    9.51
  -3   3  -3 1002.76    9.58
  -3  -3   3  999.57    9.11
   3   3   4  364.13    4.70
   3  -3  -4  365.90    4.60
  -3   3  -4  378.87    4.87
  -3  -3   4  362.68    4.30
   3   3   5  494.14    5.76
   3  -3  -5  508.03    5.72
   3   3   6  548.21    6.35
   3  -3  -6  593.67    6.34
  -3   3  -6  586.16    6.77
  -3  -3   6  544.35    5.65
   3   3   7  325.05    4.40
  -3  -3   7  333.62    3.92
   3  -3  -8  270.66    3.74
   3   3   8  264.28    3.95
   3   3   9  245.39    3.78
   3  -3  -9  247.24    3.41
  -3   3  -9  244.01    3.83
   3  -3 -10  635.67    6.40
  -3   3 -10  620.09    7.10
  -3   3 -11  398.24    5.20
   3  -3 -11  404.27    4.69
   3   3  12   82.99    2.15
  -3   3 -12   87.80    2.20
   3   3  13   56.66    1.77
  -3   3 -13   56.04    1.68
   3   3  14   68.68    2.01
  -3   3 -14   64.42    1.80
   3  -3 -14   64.88    1.60
   3   3  15  296.21    4.67
  -3   3 -15  311.78    4.42
   3  -3 -16   22.84    0.85
   3   3  16   20.74    1.11
  -3   3 -16   21.13    1.05
   3   3  17  269.64    4.24
  -3   3 -17  271.83    3.95
   3   3  18   95.48    2.33
  -3   3 -18   98.42    2.19
   3  -3 -19  145.83    2.19
   3   3  19  140.84    3.00
  -3   3 -20  104.92    2.30
   3   3  20  100.86    2.50
   3   3  21  187.88    3.45
   3  -3 -21  192.29    2.36
  -3   3 -22   14.97    0.87
   3   3  22   17.38    0.97
  -3   3 -23    1.39    0.31
   3   3  23    1.54    0.43
   3   3  23    1.75    0.41
  -3   3 -24   -0.03    0.24
   3   3  24    0.18    0.32
   3   3  24    0.03    0.29
   3  -4  23   23.30    1.14
   3  -4  22   12.27    0.80
   3  -4  21   55.81    1.72
  -3   4  21   57.19    1.36
   3  -4  20   19.30    1.03
  -3   4  20   17.38    0.77
   3  -4  19   10.14    0.74
   3   4 -19    9.29    0.32
   3   4 -19    9.92    0.34
  -3   4  19   10.66    0.64
   3  -4  18    8.11    0.79
   3   4 -18    8.73    0.39
   3   4 -17   22.23    0.70
  -3   4  17   25.27    1.01
   3   4 -17   24.29    0.71
   3   4 -16  223.07    2.70
   3   4 -16  212.57    2.68
   3  -4  16  254.56    3.98
  -3   4  16  255.06    3.49
   3  -4  15   59.95    1.77
  -3   4  15   63.71    1.66
   3  -4  14   37.03    1.42
   3   4 -14   41.01    1.07
  -3   4  14   38.95    1.32
   3   4 -14   37.01    1.06
   3   4 -13  192.93    2.66
   3   4 -13  196.77    2.71
  -3   4  13  187.27    3.10
   3  -4  12  452.71    5.81
   3   4 -12  452.85    4.84
  -3   4  12  459.63    5.50
   3   4 -11  540.08    5.52
  -3   4  11  529.88    6.11
   3  -4  11  523.56    6.40
   3   4 -10  368.78    4.29
   3   4 -10  364.25    4.28
  -3   4  10  374.33    4.75
   3  -4   9 1342.25   12.30
   3   4  -9 1335.77   11.41
  -3   4   9 1325.14   11.98
   3  -4   8 1131.99   10.78
  -3   4   8 1063.64   10.36
   3   4  -8 1129.19    9.93
   3   4  -8 1077.97    9.76
   3  -4   7  103.21    2.42
  -3   4   7  109.02    2.37
   3  -4   6  362.65    5.00
  -3   4   6  379.42    4.95
   3   4  -6  374.31    4.61
  -3   4   5   39.81    1.44
   3   4  -5   53.41    1.51
   3   4  -4  311.89    4.16
  -3   4   4  305.06    4.34
   3  -4   3  301.62    4.35
  -3   4   3  311.11    4.48
   3  -4   2 1956.01   17.23
   3   4  -2 1997.36   16.80
  -3   4   1  244.26    3.83
   3   4  -1  246.49    3.68
  -3   4   0 3391.72   26.70
   3   4   0 3484.10   26.53
  -3   4  -1  242.08    3.83
   3   4   1  245.48    3.74
   3  -4  -2 2058.78   17.62
   3  -4  -3  325.70    4.50
  -3   4  -3  315.88    4.53
   3  -4  -4  308.80    4.39
  -3   4  -4  309.72    4.50
   3   4   4  297.24    4.37
   3   4   5   53.22    1.72
   3  -4  -5   50.60    1.57
  -3   4  -5   55.60    1.74
   3  -4  -6  350.49    4.64
  -3   4  -6  359.84    4.91
   3  -4  -7   97.21    2.11
  -3   4  -7  104.09    2.42
   3  -4  -8 1096.47   10.24
   3   4   8 1116.05   10.79
   3   4   9 1316.80   12.14
  -3   4  -9 1188.40   11.72
   3   4  10  369.88    5.25
  -3   4 -10  377.88    5.28
   3  -4 -10  368.88    4.78
   3   4  11  541.44    6.56
   3  -4 -11  518.55    6.01
   3   4  12  466.65    6.04
   3  -4 -12  473.62    5.49
   3   4  13  169.86    3.20
  -3   4 -13  179.77    3.41
  -3   4 -14   36.98    1.44
   3   4  14   35.63    1.42
   3  -4 -14   39.15    1.29
   3  -4 -15   65.99    1.63
   3   4  16  244.92    4.25
  -3   4 -16  231.13    3.89
   3   4  17   23.84    1.25
  -3   4 -17   23.51    1.09
   3  -4 -17   22.94    0.93
   3   4  18   10.50    0.87
  -3   4 -18    9.75    0.73
   3  -4 -18    9.33    0.59
   3  -4 -19   11.58    0.67
   3   4  19    9.79    0.86
  -3   4 -19    9.94    0.77
   3   4  19    9.26    0.79
   3   4  20   17.61    1.06
  -3   4 -20   16.13    0.96
   3  -4 -20   19.74    0.83
   3   4  20   18.27    1.06
   3   4  21   58.53    1.94
  -3   4 -21   51.07    1.55
   3   4  21   55.55    1.82
   3  -4 -21   62.46    1.35
  -3   4 -22   11.15    0.74
   3   4  22   11.43    0.89
   3  -4 -22   13.75    0.60
   3   4  22   14.08    0.92
  -3   4 -23   23.47    1.03
   3   4  23   24.31    1.25
   3   4  24    4.28    0.59
   3   4  24    4.44    0.54
   3  -5  22   13.19    0.82
   3  -5  21   30.45    1.24
  -3   5  21   34.67    1.18
   3   5 -20   75.84    1.19
   3   5 -20   76.15    1.13
   3   5 -19  167.74    2.01
  -3   5  19  173.46    2.84
  -3   5  18   32.18    1.21
   3   5 -17  159.34    2.14
  -3   5  17  163.58    2.75
   3   5 -16  101.62    1.78
   3  -5  16   97.13    2.42
  -3   5  16  103.26    2.25
   3  -5  15  590.89    6.76
   3   5 -15  603.68    5.62
   3  -5  14   68.23    2.04
   3   5 -14   69.79    1.58
   3   5 -14   71.62    1.64
   3   5 -13  574.74    5.90
   3   5 -13  563.76    5.93
   3  -5  12   18.11    1.08
  -3   5  12   17.61    0.97
   3   5 -12   19.46    0.86
   3   5 -12   19.10    0.87
   3  -5  11   27.68    1.36
  -3   5  11   25.73    1.15
   3  -5  10 1046.77   10.55
   3   5 -10 1031.20    9.43
   3   5  -9  395.89    4.88
   3   5  -9  369.90    4.60
   3  -5   8  312.25    4.80
   3   5  -8  299.10    4.11
   3   5  -8  306.31    4.04
  -3   5   8  303.05    4.41
   3   5  -7 1544.43   13.41
   3  -5   7 1528.93   14.60
   3  -5   6  482.73    6.32
  -3   5   6  472.72    5.88
   3   5  -6  480.95    5.71
   3   5  -6  485.20    5.66
  -3   5   5  674.02    7.61
   3  -5   5  696.79    7.99
   3   5  -5  718.49    7.55
   3   5  -5  695.72    7.46
   3  -5   4   12.84    0.89
   3   5  -4   13.31    0.83
  -3   5   4   13.31    0.87
   3   5  -4   12.06    0.80
   3   5  -3  492.78    5.92
   3   5  -3  497.92    5.90
   3  -5   2  479.47    6.22
  -3   5   2  498.46    6.23
   3   5  -2  491.70    5.97
  -3   5   1  123.31    2.76
   3   5  -1  127.74    2.66
  -3   5   0  421.42    5.61
   3   5   0  414.41    5.43
  -3   5  -1  129.62    2.84
   3   5   1  129.99    2.76
   3   5   2  502.70    6.19
   3  -5  -2  469.69    5.97
   3  -5  -3  446.25    5.79
  -3   5  -3  462.57    6.14
   3  -5  -4   11.58    0.78
  -3   5  -4   10.68    0.86
   3   5   4   11.84    0.87
   3  -5  -5  676.09    7.60
  -3   5  -5  668.77    7.90
   3  -5  -6  465.83    5.91
  -3   5  -6  460.95    6.21
   3  -5  -7 1599.63   14.65
  -3   5  -7 1652.32   14.88
   3   5   8  288.71    4.50
  -3   5  -8  292.27    4.50
  -3   5  -9  358.23    5.17
   3   5   9  367.31    5.42
  -3   5 -10 1010.73   10.23
   3  -5 -10  993.52   10.07
  -3   5 -11   29.74    1.32
   3  -5 -11   30.38    1.34
   3   5  11   31.13    1.49
  -3   5 -12   17.26    1.07
   3  -5 -12   17.65    0.96
   3   5  12   14.97    0.93
  -3   5 -13  591.70    7.34
   3   5  13  595.30    7.18
   3   5  13  600.68    7.45
   3  -5 -14   67.48    1.84
  -3   5 -14   68.00    2.09
   3   5  14   68.76    2.11
   3   5  14   67.10    2.14
   3   5  15  575.40    7.40
   3   5  15  592.47    7.20
  -3   5 -15  576.56    7.12
   3   5  16   99.66    2.65
   3  -5 -16  102.12    2.16
  -3   5 -16   97.26    2.46
   3   5  16  100.68    2.54
   3   5  17  165.09    3.37
   3  -5 -17  177.86    3.02
   3   5  18   30.06    1.42
   3   5  18   30.89    1.46
   3  -5 -18   32.89    1.19
   3   5  19  171.72    3.54
   3   5  19  164.34    3.33
   3   5  20   84.66    2.33
   3   5  20   83.93    2.40
   3   5  21   33.07    1.49
   3  -5 -21   35.48    1.11
   3   5  21   35.75    1.48
   3   5  22   15.49    1.06
  -3   5 -22   14.41    0.87
   3  -5 -22   18.17    0.82
   3   5  22   15.69    1.02
   3   5  23   48.36    1.80
   3   5  23   55.74    1.92
   3   5  24   15.38    1.03
   3   5  24   17.63    1.07
   3  -6  22    9.26    0.75
   3  -6  21   35.48    1.40
  -3   6  21   36.60    1.35
   3   6 -20   35.70    0.91
  -3   6  20   32.95    1.29
   3  -6  20   34.30    1.39
   3   6 -20   31.79    0.90
   3  -6  19   53.37    1.76
   3   6 -19   51.58    1.21
   3   6 -19   55.80    1.24
  -3   6  19   48.70    1.60
   3   6 -18   21.70    0.78
   3  -6  18   23.25    1.12
  -3   6  18   25.30    1.16
   3   6 -18   24.79    0.89
   3   6 -17   11.59    0.64
   3  -6  17    9.67    0.79
   3   6 -17   10.95    0.66
  -3   6  17   10.07    0.77
   3   6 -16   21.55    0.91
   3  -6  16   22.45    1.13
  -3   6  16   23.96    1.15
   3   6 -16   22.65    0.88
   3   6 -15   34.27    1.13
  -3   6  15   31.74    1.31
   3  -6  15   29.43    1.40
   3   6 -15   30.74    1.10
   3   6 -14   32.08    1.09
   3   6 -14   31.32    1.15
   3  -6  14   29.35    1.36
  -3   6  14   33.54    1.38
   3   6 -13   78.23    1.82
   3   6 -13   77.91    1.92
   3  -6  12  297.30    4.66
   3   6 -12  317.76    4.27
   3   6 -12  309.63    4.09
  -3   6  12  290.28    4.63
   3   6 -11  631.69    6.70
   3   6 -11  619.94    6.57
   3  -6  10  102.43    2.58
  -3   6  10  105.66    2.55
   3   6 -10  100.96    2.22
   3   6 -10  108.19    2.32
   3   6  -9   29.44    1.19
  -3   6   9   29.29    1.33
   3   6  -9   28.62    1.16
   3   6  -8   39.29    1.42
   3   6  -8   37.55    1.36
  -3   6   8   35.27    1.52
   3   6  -7  377.44    4.97
  -3   6   7  375.75    5.36
   3  -6   6   77.75    2.24
   3   6  -6   81.91    2.13
  -3   6   6   81.49    2.30
   3  -6   5 1684.28   15.73
   3   6  -5 1691.32   15.35
  -3   6   5 1833.15   16.08
   3   6  -5 1822.78   15.57
   3  -6   4  268.64    4.46
   3   6  -4  269.83    4.21
   3   6  -4  275.71    4.21
  -3   6   4  277.43    4.49
   3   6  -3  559.49    6.62
   3  -6   3  565.61    7.01
  -3   6   2  611.24    7.84
   3  -6   2  662.94    7.58
  -3   6   1  206.31    3.87
   3  -6   1  198.92    3.64
   3   6  -1  210.02    3.72
   3   6   0 2431.48   20.76
  -3   6   0 2326.00   20.88
  -3   6  -1  224.60    3.98
   3   6   1  226.07    3.89
   3   6   2  684.46    7.89
  -3   6  -2  708.85    8.08
   3   6   2  699.77    8.01
   3   6   3  589.64    7.25
  -3   6  -3  597.80    7.41
   3   6   3  612.93    7.32
   3  -6  -4  289.36    4.66
  -3   6  -4  278.77    4.65
   3   6   5 1826.87   16.55
   3  -6  -5 1865.94   16.58
  -3   6  -5 1744.13   16.49
   3   6   5 1792.19   16.39
   3   6   6   84.47    2.41
   3  -6  -6   86.52    2.42
   3   6   6   81.65    2.37
   3  -6  -7  366.72    5.30
   3   6   8   42.59    1.75
  -3   6  -8   39.07    1.63
   3  -6  -8   42.03    1.63
   3   6   8   40.37    1.73
   3   6   9   27.55    1.37
  -3   6  -9   27.71    1.38
   3   6   9   25.85    1.38
   3   6  10  103.09    2.77
  -3   6 -10   97.33    2.58
   3  -6 -10  105.20    2.56
   3   6  10   96.15    2.66
   3   6  11  600.57    7.10
   3   6  11  619.00    7.10
   3  -6 -11  618.30    6.61
   3  -6 -12  316.16    4.61
   3   6  12  316.03    5.06
   3   6  13   83.53    2.53
   3   6  13   83.38    2.42
   3   6  14   31.24    1.55
   3   6  14   30.12    1.47
  -3   6 -14   28.82    1.38
   3   6  15   29.64    1.44
   3  -6 -15   30.05    1.17
  -3   6 -15   30.60    1.44
   3   6  15   26.21    1.26
  -3   6 -16   20.48    1.26
   3  -6 -16   25.06    1.21
   3   6  16   23.71    1.29
   3   6  16   22.72    1.33
   3   6  17   11.18    0.97
  -3   6 -17   11.80    0.90
   3  -6 -17   11.93    0.84
   3   6  17   10.84    0.91
   3   6  18   24.30    1.37
   3  -6 -18   26.77    1.19
  -3   6 -18   26.30    1.30
   3   6  18   25.65    1.33
   3   6  19   49.85    1.91
   3  -6 -19   52.26    1.60
  -3   6 -19   51.67    1.79
   3   6  20   32.97    1.59
  -3   6 -20   31.72    1.38
   3  -6 -20   40.72    1.43
   3   6  20   39.32    1.71
   3   6  21   35.90    1.62
  -3   6 -21   35.02    1.37
   3   6  21   38.83    1.70
   3  -6 -21   41.05    1.33
   3   6  22    9.78    0.90
   3   6  22   10.77    0.88
  -3   6 -22    9.03    0.71
   3   6  23    8.02    0.83
  -3   6 -23    8.38    0.71
   3   6  23    8.72    0.84
   3   6  24    1.93    0.51
   3   6  24    1.95    0.50
   3  -7  21   15.05    0.99
  -3   7  20   55.75    1.79
   3  -7  20   60.65    1.99
   3   7 -19   34.45    1.07
   3   7 -19   35.93    1.09
  -3   7  19   38.26    1.49
   3  -7  18  132.45    3.09
   3   7 -18  133.19    2.40
  -3   7  18  132.52    2.82
   3   7 -18  125.62    2.22
   3  -7  17   63.16    2.06
  -3   7  17   67.41    2.04
   3   7 -16   31.54    1.17
  -3   7  16   28.92    1.36
   3   7 -16   28.36    1.07
   3  -7  15   20.75    1.20
   3   7 -15   18.28    0.93
   3   7 -15   21.72    0.99
  -3   7  14  116.07    2.79
   3   7 -14  112.26    2.32
   3   7 -14  108.99    2.28
  -3   7  13   55.02    1.94
   3   7 -13   49.92    1.67
   3  -7  13   52.08    1.90
   3   7 -13   51.43    1.55
  -3   7  12  160.39    3.34
   3  -7  12  157.51    3.38
   3   7 -12  156.43    2.91
  -3   7  11  103.55    2.70
   3  -7  11  106.41    2.73
   3   7 -11  102.23    2.47
   3   7 -11  107.09    2.45
  -3   7  10   13.06    0.98
   3  -7  10   12.61    0.97
  -3   7   9  382.09    5.59
   3  -7   9  368.76    5.54
   3   7  -9  364.66    5.01
  -3   7   8  105.34    2.72
   3  -7   8  100.79    2.69
   3   7  -8   93.06    2.42
   3   7  -8   96.61    2.29
  -3   7   7  189.79    3.83
   3  -7   7  189.14    3.84
   3   7  -7  186.98    3.44
  -3   7   6   46.88    1.84
   3  -7   6   47.10    1.87
  -3   7   5   41.90    1.78
   3   7  -5   42.86    1.62
   3  -7   5   38.90    1.75
   3   7  -5   43.09    1.65
  -3   7   4   34.58    1.62
   3  -7   3  612.45    7.90
   3   7  -3  648.12    7.71
   3  -7   2  195.47    3.94
   3   7  -2  197.49    3.88
   3   7  -2  199.32    3.77
  -3   7   2  193.06    3.92
   3  -7   1  350.54    5.46
   3   7  -1  303.44    5.47
   3   7  -1  338.23    5.15
  -3   7   1  296.22    5.04
   3  -7   0   20.95    1.29
   3   7   0   20.61    1.31
   3   7   0   19.77    1.19
  -3   7   0   19.66    1.23
   3   7   1  339.16    5.13
   3  -7  -1  329.44    5.34
  -3   7  -1  328.50    5.24
   3   7   2  160.65    3.40
   3   7   2  170.97    3.48
   3  -7  -3  661.86    8.07
  -3   7  -3  609.73    7.93
  -3   7  -4   32.02    1.54
   3  -7  -4   33.26    1.56
   3   7   4   34.63    1.61
   3   7   4   33.02    1.52
   3   7   5   44.46    1.81
   3   7   5   39.40    1.70
  -3   7  -5   38.94    1.71
   3   7   6   46.01    1.86
   3  -7  -6   50.39    1.92
  -3   7  -6   49.69    1.92
   3   7   6   53.00    2.00
   3  -7  -7  189.39    4.00
  -3   7  -7  189.38    3.95
   3   7   7  193.39    3.95
   3   7   7  195.29    3.90
   3   7   8  103.53    2.83
  -3   7  -8   98.75    2.80
   3  -7  -8  105.23    2.76
   3   7   8   99.62    2.75
   3   7   9  356.03    5.70
  -3   7  -9  368.56    5.66
   3   7   9  359.19    5.67
   3   7  10   11.79    1.03
   3  -7 -10   12.21    0.96
   3   7  10   10.27    0.90
   3  -7 -11  112.15    2.74
   3   7  11  107.75    2.98
   3  -7 -12  164.83    3.41
   3   7  12  154.90    3.44
   3   7  12  153.46    3.59
   3   7  13   53.38    2.00
   3   7  13   54.21    2.13
   3   7  14  109.03    3.01
  -3   7 -14  107.81    2.74
   3  -7 -15   19.70    1.18
   3   7  15   21.46    1.38
  -3   7 -15   19.94    1.19
   3   7  15   19.93    1.30
   3   7  16   33.47    1.65
  -3   7 -16   31.89    1.46
   3  -7 -16   31.59    1.43
   3   7  16   29.13    1.56
   3  -7 -17   68.58    2.02
   3   7  17   67.64    2.36
   3   7  18  123.47    3.28
   3   7  18  127.22    3.20
  -3   7 -18  124.03    3.00
   3  -7 -19   36.92    1.49
   3   7  19   36.90    1.65
  -3   7 -19   32.80    1.49
   3   7  19   33.24    1.69
   3   7  20   63.53    2.22
   3  -7 -20   67.92    1.99
   3   7  21   14.04    1.10
  -3   7 -21   14.64    0.98
   3   7  21   16.49    1.22
   3  -7 -21   16.38    0.94
   3   7  22   17.60    1.24
  -3   7 -22   20.24    1.12
   3   7  22   20.29    1.28
   3   7  23    6.51    0.79
   3   7  23    7.11    0.79
   3  -8  21    1.04    0.42
  -3   8  20    6.28    0.68
   3  -8  20    6.70    0.75
   3  -8  19   26.13    1.39
  -3   8  19   28.42    1.38
   3   8 -18    9.34    0.68
   3  -8  18    8.84    0.89
   3   8 -18    8.30    0.63
  -3   8  17   23.76    1.30
   3  -8  17   22.50    1.32
   3   8 -17   21.71    1.06
   3   8 -17   22.35    1.00
  -3   8  16   34.94    1.60
   3   8 -16   35.70    1.38
   3  -8  16   33.86    1.62
   3   8 -16   31.28    1.24
   3  -8  15   40.99    1.76
   3   8 -15   40.04    1.42
  -3   8  14   38.03    1.68
   3   8 -14   38.77    1.44
   3  -8  14   39.33    1.78
  -3   8  13   36.93    1.65
   3  -8  13   36.29    1.71
  -3   8  12   18.08    1.19
   3   8 -12   18.56    1.05
  -3   8  11   51.36    2.02
   3   8 -11   57.29    1.84
   3  -8  11   53.85    2.11
   3   8 -11   47.67    1.69
  -3   8  10   16.48    1.18
   3   8 -10   14.88    0.94
   3  -8  10   15.23    1.13
  -3   8   9  249.52    4.61
   3   8  -9  244.49    4.01
   3   8  -8  178.36    3.66
   3   8  -8  178.37    3.56
  -3   8   7  515.70    6.97
   3  -8   7  529.32    7.15
   3   8  -7  540.77    6.59
  -3   8   6   75.05    2.46
   3  -8   6   77.90    2.62
   3   8  -6   80.30    2.38
  -3   8   5   61.27    2.23
   3  -8   5   61.52    2.33
   3   8  -5   64.80    2.24
   3   8  -5   66.76    2.12
  -3   8   4  102.97    2.91
   3   8  -4  105.91    2.76
   3   8  -4  110.65    2.97
  -3   8   3  114.66    3.12
   3   8  -3  119.98    3.07
   3  -8   3  113.92    3.12
  -3   8   2   66.07    2.31
   3   8  -2   64.34    2.16
   3   8  -2   72.99    2.44
   3  -8   2   69.01    2.41
   3   8  -1  268.92    4.87
  -3   8   1  311.90    5.35
   3  -8   1  285.18    5.23
   3   8  -1  323.11    5.31
  -3   8   0  318.30    5.60
   3   8   0  305.07    5.08
   3   8   0  321.30    5.34
   3  -8  -1  308.59    5.43
   3   8   1  325.01    5.39
   3  -8  -2   72.56    2.48
   3   8   2   67.95    2.33
  -3   8  -2   70.15    2.37
   3  -8  -3  122.38    3.25
  -3   8  -3  117.89    3.13
   3   8   4  106.83    2.92
   3  -8  -4   99.59    2.89
  -3   8  -4  104.37    2.91
   3   8   5   56.24    2.18
  -3   8  -5   56.85    2.13
   3   8   6   84.92    2.71
   3   8   6   71.94    2.40
  -3   8  -6   77.00    2.53
   3  -8  -6   86.24    2.71
   3   8   7  538.30    7.71
   3   8   7  535.77    7.56
  -3   8  -7  541.89    7.44
   3  -8  -7  515.42    7.28
   3  -8  -8  191.13    4.04
   3   8   8  191.66    4.19
   3   8   8  182.40    4.15
   3   8   9  238.18    4.79
  -3   8  -9  237.46    4.62
   3  -8 -10   15.80    1.14
   3   8  10   14.72    1.16
  -3   8 -10   15.63    1.14
   3   8  10   15.69    1.18
   3  -8 -11   53.02    2.07
   3   8  11   54.89    2.16
  -3   8 -11   52.97    2.10
   3   8  11   50.69    2.12
   3   8  12   15.90    1.21
   3  -8 -12   18.22    1.23
  -3   8 -12   16.10    1.17
   3   8  12   17.61    1.30
   3   8  13   37.00    1.76
   3  -8 -13   32.96    1.57
  -3   8 -13   33.97    1.63
   3   8  13   35.96    1.83
   3   8  14   39.35    1.82
   3  -8 -14   40.75    1.78
  -3   8 -14   39.57    1.77
   3   8  14   37.42    1.86
   3   8  15   39.88    1.92
   3   8  15   42.61    1.94
   3  -8 -15   42.39    1.77
  -3   8 -15   39.75    1.76
   3   8  16   36.70    1.76
  -3   8 -16   34.90    1.60
   3  -8 -16   34.15    1.52
   3   8  16   34.17    1.81
   3   8  17   23.41    1.49
   3  -8 -17   23.24    1.29
  -3   8 -17   20.72    1.26
   3   8  17   21.94    1.42
   3   8  18    9.36    0.99
   3  -8 -18    9.76    0.87
  -3   8 -18    8.70    0.85
   3   8  18    8.24    0.94
   3   8  19   26.82    1.52
   3   8  19   26.51    1.55
  -3   8 -19   27.62    1.45
  -3   8 -20    6.46    0.77
   3  -8 -20    7.74    0.80
   3   8  20    6.29    0.81
   3   8  20    5.99    0.83
   3   8  21    0.80    0.46
  -3   8 -21    0.96    0.45
   3  -8 -21    1.04    0.39
   3  -9  20   15.47    1.13
  -3   9  20   13.94    1.04
  -3   9  19   48.75    1.93
   3  -9  19   48.19    1.92
  -3   9  18    7.96    0.87
   3   9 -18    8.00    0.66
   3   9 -18    8.02    0.72
   3  -9  17   24.68    1.46
  -3   9  17   23.89    1.39
   3   9 -17   21.82    1.11
   3   9 -17   22.43    1.07
  -3   9  16   30.43    1.56
   3   9 -16   29.95    1.34
   3  -9  16   35.10    1.74
   3   9 -16   32.09    1.30
  -3   9  15   99.66    2.89
   3   9 -15  101.26    2.45
   3  -9  15   98.59    2.92
   3   9 -15  106.43    2.59
  -3   9  14   86.07    2.75
   3  -9  14   78.35    2.60
   3   9 -14   81.11    2.17
  -3   9  13   28.22    1.71
   3   9 -13   23.52    1.18
   3  -9  13   25.17    1.50
   3   9 -13   25.19    1.28
   3   9 -12   93.46    2.48
  -3   9  12  103.55    3.22
   3  -9  12   85.21    2.82
   3   9 -12   74.43    2.21
   3   9 -11   39.22    1.62
   3   9 -11   41.36    1.66
   3  -9  11   39.98    1.91
   3   9 -10   19.68    1.21
   3  -9  10   20.19    1.38
   3   9 -10   19.00    1.19
  -3   9   9  163.45    4.77
   3  -9   9  109.46    3.23
   3   9  -8   68.32    2.21
   3  -9   8   66.95    2.48
   3  -9   7   11.02    1.06
   3   9  -7   10.13    0.91
   3   9  -6   24.33    1.37
  -3   9   6   27.66    1.74
   3   9  -6   22.83    1.32
   3  -9   6   24.44    1.55
  -3   9   5   26.33    1.73
   3  -9   5   22.87    1.51
  -3   9   4  120.65    3.43
   3   9  -4  113.92    3.00
   3   9  -4  118.82    3.18
   3  -9   4  114.49    3.34
  -3   9   3  107.37    3.15
   3   9  -3  105.23    2.93
   3   9  -3  103.12    2.84
   3  -9   3  109.65    3.25
  -3   9   2   66.72    2.45
   3   9  -2   63.84    2.32
   3   9  -2   59.42    2.20
   3  -9   2   71.48    2.64
  -3   9   1  126.48    3.41
   3  -9   1  129.48    3.60
  -3   9   0    6.40    0.88
   3   9   0    6.34    0.79
   3   9   0    5.87    0.81
   3   9   1  124.72    3.31
   3   9   1  125.72    3.36
   3  -9  -1  128.94    3.50
  -3   9  -2   69.53    2.50
   3   9   2   74.45    2.72
   3  -9  -2   67.84    2.49
   3   9   2   69.02    2.46
   3  -9  -3  112.23    3.30
   3   9   3  111.72    3.26
  -3   9  -3  108.58    3.19
   3   9   3  108.40    3.15
   3   9   4  119.05    3.37
   3   9   4  126.81    3.51
  -3   9  -4  116.04    3.28
   3  -9  -4  120.15    3.33
   3   9   5   23.04    1.48
   3   9   5   25.56    1.58
   3   9   6   25.30    1.56
   3  -9  -6   25.62    1.58
   3   9   6   22.41    1.47
  -3   9  -6   25.32    1.55
   3   9   7   11.27    1.12
   3  -9  -7   11.28    1.06
   3   9   7   10.62    1.10
  -3   9  -7   10.70    1.03
   3   9   8   66.99    2.62
   3  -9  -8   69.34    2.51
  -3   9  -8   68.58    2.46
   3   9   8   60.64    2.35
   3   9   9  110.87    3.34
   3   9   9  107.62    3.29
   3   9  10   20.98    1.45
   3  -9 -10   22.07    1.43
  -3   9 -10   21.90    1.46
   3   9  10   20.94    1.49
   3  -9 -11   33.19    1.55
   3   9  11   39.96    2.01
  -3   9 -11   36.73    1.82
   3   9  11   40.11    2.04
   3  -9 -12   91.80    2.85
   3   9  12   81.81    2.91
  -3   9 -12   91.52    2.83
   3   9  12   85.32    2.92
   3   9  13   22.08    1.53
   3  -9 -13   26.37    1.51
  -3   9 -13   22.44    1.44
   3   9  13   23.98    1.53
   3  -9 -14   87.82    2.76
  -3   9 -14   80.76    2.72
   3   9  14   82.64    2.90
   3   9  14   77.90    2.73
  -3   9 -15   95.80    2.87
   3  -9 -15   98.27    2.76
   3  -9 -17   25.37    1.51
  -3   9 -17   23.38    1.36
   3  -9 -18    8.17    0.86
  -3   9 -18    7.14    0.81
   3  -9 -19   56.06    2.11
  -3   9 -19   45.75    1.88
  -3   9 -20   13.77    1.06
   3  -9 -20   17.02    1.21
   3  -9 -21    1.32    0.46
  -3   9 -21    1.13    0.48
   3 -10  19    7.65    0.86
   3 -10  18    3.98    0.69
   3  10 -17   15.67    1.02
   3  10 -17   13.64    0.93
   3 -10  17   16.48    1.21
  -3  10  16    4.87    0.80
   3  10 -16    4.63    0.63
   3  10 -16    5.34    0.66
   3 -10  16    5.08    0.75
  -3  10  15   29.12    1.70
   3 -10  15   29.53    1.69
   3  10 -15   27.68    1.39
  -3  10  14   42.88    2.19
   3  10 -14   40.20    1.72
   3 -10  14   39.23    1.94
   3  10 -14   38.10    1.60
   3  10 -13    0.91    0.46
   3 -10  13    0.79    0.53
  -3  10  13    0.98    0.64
   3  10 -13    0.69    0.41
   3  10 -12   95.66    2.67
   3 -10  12   91.43    2.94
   3  10 -12   93.31    2.66
   3  10 -11   31.46    1.55
   3  10 -11   33.13    1.65
   3  10 -10  102.64    2.79
  -3  10  10  104.06    3.40
   3  10 -10  100.02    2.79
   3 -10  10   98.04    3.13
  -3  10   9   35.90    1.99
   3  10  -9   35.11    1.67
   3  10  -9   33.58    1.61
   3 -10   9   30.17    1.81
  -3  10   8   34.88    1.97
   3 -10   8   33.18    1.85
   3  10  -8   33.38    1.66
   3  10  -8   32.26    1.58
  -3  10   7   38.01    2.06
   3  10  -7   36.75    1.81
   3  10  -7   31.94    1.63
   3  10  -6  204.58    4.34
   3 -10   6  199.81    4.58
   3  10  -6  199.98    4.26
   3  10  -5   57.71    2.20
   3 -10   5   59.95    2.46
   3  10  -5   64.51    2.38
  -3  10   4  153.68    4.36
   3  10  -4  142.57    3.66
   3 -10   4  154.08    4.11
   3  10  -4  147.70    3.69
  -3  10   3   41.54    2.11
   3  10  -3   37.51    1.85
   3  10  -3   39.68    1.90
  -3  10   2  304.44    5.92
   3  10  -2  309.74    5.68
   3  10  -2  325.89    5.80
   3 -10   2  309.55    5.98
  -3  10   1   23.09    1.57
   3  10  -1   25.59    1.62
   3  10  -1   22.42    1.48
   3 -10   1   25.42    1.66
  -3  10   0  288.15    5.66
   3  10   0  297.12    5.63
   3  10   0  292.94    5.56
   3  10   1   23.16    1.47
  -3  10  -1   25.08    1.61
   3  10   1   25.07    1.63
  -3  10  -2  329.94    6.11
   3 -10  -2  330.45    6.15
   3  10   2  319.84    5.92
   3  10   2  315.77    5.91
  -3  10  -3   42.02    2.16
   3 -10  -3   39.61    2.02
   3  10   3   38.43    1.98
   3  10   3   36.23    1.92
   3 -10  -4  143.28    3.82
   3  10   4  132.85    3.63
  -3  10  -4  143.22    3.86
   3  10   5   55.47    2.40
   3  10   5   63.42    2.65
  -3  10  -5   63.23    2.50
   3 -10  -6  216.02    4.82
   3  10   6  212.07    4.87
  -3  10  -6  206.97    4.66
   3 -10  -7   35.86    1.92
  -3  10  -7   37.54    1.93
   3  10   7   33.38    1.79
   3  10   7   34.18    1.96
   3 -10  -8   33.56    1.89
  -3  10  -8   34.13    1.83
   3  10   8   30.07    1.72
   3  10   8   33.73    1.93
   3  10   9   33.48    1.93
  -3  10  -9   35.66    1.87
   3 -10 -10  106.13    3.29
  -3  10 -10  100.94    3.17
   3 -10 -11   31.25    1.80
  -3  10 -11   29.61    1.76
   3 -10 -12  104.51    3.31
   3 -10 -13    0.88    0.53
  -3  10 -13    0.72    0.55
   3 -10 -14   39.06    1.88
  -3  10 -14   37.11    1.89
  -3  10 -15   28.78    1.67
   3 -10 -15   29.98    1.67
   3 -10 -16    4.57    0.79
  -3  10 -16    3.54    0.72
  -3  10 -17   15.46    1.18
   3  11 -16    0.70    0.46
   3  11 -16    0.67    0.38
   3  11 -15   26.70    1.41
   3  11 -15   26.37    1.37
   3  11 -13  133.04    3.29
   3  11 -13  128.91    3.20
   3  11 -12   24.28    1.49
   3  11 -12   23.81    1.38
   3  11 -10   86.78    2.71
   3  11 -10   84.38    2.69
   3  11  -9    3.05    0.63
   3  11  -9    3.67    0.68
   3  11  -8   35.98    1.83
   3  11  -8   33.15    1.75
   3  11  -7   29.11    1.65
   3  11  -7   29.87    1.69
   3  11  -6    5.67    0.80
   3  11  -6    5.93    0.81
   3  11  -5   32.26    1.76
   3  11  -5   32.89    1.81
   3  11  -3   50.24    2.31
   3  11  -3   55.15    2.37
   3  11  -2   30.78    1.81
   3  11  -2   28.99    1.75
   3  11  -1   30.00    1.80
  -4   0   0 1351.85   12.48
   4   0   0 1462.30   12.95
  -4   0  -1    0.25    0.27
   4   0   1    0.18    0.32
   4   0  -1    0.17    0.35
  -4   0  -2  331.78    4.55
   4   0  -2  348.87    4.56
  -4   0  -3  379.59    4.92
  -4   0   3  345.64    4.43
  -4   0  -4  374.68    4.90
  -4   0   4  334.29    4.31
   4   0   4  345.10    5.01
   4   0  -4  390.06    4.80
  -4   0  -5  196.58    3.38
  -4   0   5  191.59    3.08
   4   0   5  209.52    3.62
   4   0  -5  212.27    3.34
  -4   0   6  307.74    4.11
   4   0   6  308.93    4.59
   4   0  -6  310.51    4.18
  -4   0  -7 1169.14   11.24
   4   0   7 1180.04   11.57
  -4   0  -8   87.61    2.21
  -4   0   8   81.47    1.82
   4   0   8   84.69    2.31
   4   0  -8   84.03    1.84
  -4   0  -9  153.56    3.04
  -4   0   9  154.49    2.57
   4   0   9  156.82    3.17
  -4   0 -10   15.76    0.95
   4   0  10   16.49    1.04
  -4   0 -11   40.62    1.56
  -4   0  11   39.14    1.22
   4   0 -11   41.75    1.25
  -4   0 -12    5.00    0.59
  -4   0  12    4.88    0.43
   4   0  12    5.21    0.65
   4   0 -12    5.15    0.50
  -4   0 -13  327.13    4.71
  -4   0  13  323.10    3.86
   4   0  13  335.78    5.03
  -4   0 -14   83.33    2.20
   4   0  14   88.39    2.38
   4   0 -14   83.34    1.65
   4   0 -15  304.79    3.39
  -4   0  15  258.09    3.22
  -4   0  16   54.73    1.17
   4   0 -16   52.39    1.13
   4   0  16   56.75    1.92
   4   0 -17  523.48    4.76
   4   0  17  525.19    6.62
  -4   0  17  437.30    4.49
  -4   0 -17  454.27    5.83
   4   0 -18    4.79    0.32
   4   0  18    5.71    0.69
  -4   0  18    4.27    0.31
  -4   0 -18    6.49    0.66
   4   0 -19  212.07    1.99
  -4   0 -19  216.79    3.52
   4   0  20  118.12    2.78
  -4   0 -20  116.90    2.57
   4   0  21  147.98    3.06
  -4   0 -21  129.62    2.71
   4   0  22   60.25    1.89
  -4   0 -22   55.71    1.73
  -4   0 -23   13.06    0.84
   4   0  23   15.38    0.97
   4   0  24    1.38    0.42
  -4   0 -24    0.97    0.36
  -4   0 -25   14.32    0.85
  -4  -1 -25    0.94    0.34
  -4  -1 -24    0.11    0.30
   4  -1  24    0.21    0.34
   4  -1  23    5.17    0.66
  -4  -1 -23    5.08    0.57
   4  -1  22   33.49    1.46
  -4  -1 -22   28.59    1.21
   4  -1  21   19.80    1.11
  -4  -1 -21   18.13    1.04
   4  -1  20   48.15    1.74
  -4   1  19    8.76    0.41
   4   1 -19    9.76    0.34
   4  -1  19    9.45    0.82
  -4  -1 -19   10.63    0.80
   4  -1  18   40.01    1.52
  -4  -1 -18   38.19    1.46
   4   1 -17   63.21    1.25
  -4   1  17   62.23    1.31
   4  -1  17   66.46    2.04
  -4  -1 -17   62.26    1.89
  -4   1  16  205.81    2.71
   4   1 -16  209.54    2.62
  -4  -1 -16  202.39    3.63
  -4   1  15   28.15    0.88
  -4  -1 -15   21.07    1.13
   4  -1  14  186.52    3.53
   4   1 -14  183.73    2.64
  -4   1  13   80.06    1.71
  -4  -1 -13   81.87    2.16
  -4   1  12  615.04    6.25
   4   1 -12  616.48    6.07
  -4  -1 -11  128.85    2.78
  -4   1  11  135.06    2.39
   4   1 -11  132.92    2.25
  -4  -1 -10   42.63    1.57
  -4   1  10   45.04    1.33
   4   1 -10   45.97    1.37
   4  -1  10   47.86    1.71
  -4  -1  -9    8.49    0.72
  -4   1   9    9.28    0.64
   4   1  -9    8.87    0.63
   4  -1   9    9.83    0.81
   4   1  -8  312.12    4.14
   4  -1   8  308.59    4.90
  -4  -1  -7  440.24    5.64
  -4   1   7  441.07    5.17
   4   1  -6 1637.53   13.85
   4  -1   6 1693.47   15.07
  -4  -1  -5  364.72    4.96
  -4   1   5  374.75    4.80
   4   1  -5  425.12    5.13
   4  -1   5  426.59    5.66
  -4   1   4 1639.30   14.43
   4  -1   4 1658.91   15.01
  -4  -1  -3  221.89    3.59
  -4   1   3  228.17    3.56
   4   1  -3  228.26    3.50
   4  -1   3  228.93    3.77
  -4  -1  -2 2037.29   17.10
  -4   1   2 1925.84   16.86
   4   1  -2 2003.53   16.89
   4  -1   2 2113.04   17.43
  -4  -1  -1  309.18    4.36
   4  -1   1  313.41    4.53
  -4  -1   0  528.32    6.20
  -4   1   0  553.43    6.26
   4   1   0  525.27    6.16
   4  -1   0  549.77    6.39
   4   1   1  304.69    4.36
   4  -1  -1  312.74    4.36
  -4  -1   1  303.65    4.29
  -4   1  -2 2045.51   17.07
   4  -1  -2 1998.18   16.89
  -4   1  -3  227.77    3.67
  -4  -1   3  221.85    3.46
  -4   1  -4 1747.54   15.12
   4   1   4 1736.18   15.27
   4  -1  -4 1775.74   14.77
  -4  -1   5  372.89    4.62
  -4   1  -5  355.87    5.06
   4   1   5  387.62    5.31
   4  -1  -5  405.98    4.98
  -4   1  -6 1542.23   14.02
   4   1   6 1657.24   14.41
   4  -1  -6 1577.09   13.48
  -4  -1   6 1461.52   12.97
  -4  -1   7  455.75    5.13
  -4   1  -7  446.00    5.83
   4  -1  -7  463.31    5.48
   4   1   8  306.52    4.51
   4  -1  -8  301.23    4.07
  -4  -1   9    9.38    0.61
  -4   1  -9    9.83    0.77
   4   1   9   10.49    0.84
   4  -1  -9   10.36    0.69
  -4  -1  10   43.62    1.27
  -4   1 -10   42.87    1.61
   4   1  10   46.37    1.66
   4  -1 -10   44.71    1.33
  -4   1 -11  128.33    2.77
   4   1  11  140.49    2.96
   4  -1 -11  138.57    2.37
  -4  -1  11  130.25    2.21
  -4   1 -12  611.57    7.04
   4   1  12  599.79    7.02
   4  -1 -12  597.68    6.19
   4  -1 -13   87.50    1.81
  -4   1 -13   89.81    2.30
   4   1  13   86.42    2.32
  -4  -1  13   89.70    1.68
  -4   1 -14  171.82    3.25
   4  -1 -14  171.78    2.50
  -4  -1  14  170.07    2.42
  -4  -1  15   31.86    0.92
  -4   1 -15   34.65    1.41
   4  -1 -15   34.33    1.05
   4  -1 -16  225.60    2.61
   4   1  16  222.60    3.76
   4   1  17   67.99    2.12
   4  -1 -17   68.05    1.35
  -4   1 -17   62.83    1.88
  -4  -1  17   62.59    1.15
   4   1  18   38.59    1.58
   4  -1 -18   37.85    0.97
  -4   1 -18   36.75    1.46
  -4   1 -19   10.26    0.80
   4   1  19   11.20    0.92
   4  -1 -19   10.81    0.50
  -4   1 -20   42.25    1.53
   4   1  20   47.08    1.74
   4   1  21   20.13    1.17
   4  -1 -21   18.80    0.46
  -4   1 -21   18.06    0.99
   4   1  22   36.27    1.57
  -4   1 -22   34.53    1.36
   4   1  23    5.57    0.66
  -4   1 -23    5.23    0.58
   4   1  24    0.15    0.34
  -4   1 -24    0.24    0.30
   4  -2  23    7.10    0.69
  -4  -2 -22   29.82    1.30
   4  -2  22   31.66    1.38
   4  -2  21   17.06    1.04
  -4  -2 -21   14.71    0.94
  -4   2  20   39.54    0.96
   4  -2  20   46.05    1.76
  -4   2  19  174.73    2.48
   4  -2  19  181.65    3.52
  -4  -2 -19  174.06    3.29
  -4   2  18  100.20    1.76
   4  -2  18   94.56    2.51
  -4  -2 -18   92.55    2.32
  -4   2  17  228.53    2.99
   4   2 -17  228.44    2.79
  -4   2  16   47.15    1.24
   4   2 -16   45.04    1.09
   4  -2  16   47.73    1.78
   4   2 -15   26.10    0.91
  -4  -2 -15   44.33    1.58
  -4   2  14  130.42    2.31
   4  -2  14  138.53    3.02
  -4   2  13   47.29    1.41
   4   2 -13   48.15    1.28
   4  -2  13   50.31    1.78
  -4   2  12   18.29    0.88
   4   2 -12   18.57    0.84
   4  -2  12   18.44    1.09
  -4   2  11   58.28    1.61
  -4  -2 -11   56.55    1.83
   4   2 -10   18.57    0.86
  -4   2  10   18.52    0.92
   4  -2  10   19.20    1.12
  -4  -2 -10   17.79    1.01
  -4  -2  -9  406.85    5.35
   4   2  -9  408.63    4.82
  -4   2   9  416.86    5.12
  -4   2   8  567.46    6.17
   4  -2   8  574.72    6.76
  -4   2   7  181.91    3.17
   4  -2   7  177.19    3.37
  -4  -2  -6  174.94    3.24
   4   2  -6  180.30    3.03
   4   2  -5  187.09    3.08
  -4   2   5  209.66    3.51
   4  -2   5  204.30    3.69
  -4  -2  -5  193.80    3.46
   4   2  -4   79.21    1.95
  -4   2   4   78.84    2.16
   4  -2   4   83.71    2.26
   4   2  -3  284.87    4.17
  -4  -2  -3  250.50    3.95
  -4   2   3  274.84    4.14
   4  -2   3  261.30    4.13
   4   2  -2  234.93    3.70
  -4   2   2  228.23    3.75
   4  -2   2  237.02    3.87
   4   2  -1   26.86    1.20
  -4   2   1   24.99    1.17
   4  -2   1   25.59    1.18
   4   2   0  119.13    2.55
  -4   2   0  140.56    2.86
   4  -2   0  144.31    2.85
  -4  -2   0  110.91    2.19
   4   2   1   26.25    1.15
  -4   2  -1   25.00    1.20
   4  -2  -1   27.36    1.23
   4   2   2  239.76    3.77
   4  -2  -2  246.35    3.77
   4   2   3  271.82    4.13
  -4   2  -3  272.43    4.23
   4  -2  -3  273.33    4.10
   4   2   4   76.86    2.09
  -4   2  -4   77.99    2.08
   4  -2  -4   83.01    2.08
  -4  -2   4   78.83    1.93
  -4   2  -5  199.75    3.53
   4  -2  -5  201.83    3.36
   4   2   6  173.86    3.35
  -4   2  -6  172.76    3.21
   4  -2  -6  179.23    3.08
  -4  -2   6  175.83    2.89
  -4   2  -7  172.74    3.26
   4  -2  -7  179.31    3.01
   4  -2  -8  547.46    6.05
   4   2   8  541.64    6.81
  -4  -2   8  528.74    5.72
   4   2   9  440.25    6.12
  -4   2  -9  427.13    5.62
   4  -2  -9  437.61    5.27
   4  -2 -10   19.29    0.92
   4   2  10   18.85    1.12
  -4   2 -10   19.70    1.09
  -4  -2  10   17.93    0.81
   4   2  11   54.93    1.90
  -4   2 -11   55.34    1.82
  -4  -2  11   52.21    1.33
   4   2  12   18.39    1.07
  -4  -2  12   20.12    0.80
  -4   2 -13   45.26    1.66
   4  -2 -13   48.19    1.36
   4   2  13   46.98    1.77
  -4  -2  13   43.67    1.13
   4   2  14  145.42    3.21
   4  -2 -14  137.47    2.35
  -4  -2  14  142.06    2.18
   4   2  15   98.76    2.55
   4  -2 -15   97.08    1.84
   4   2  16   48.90    1.85
   4  -2 -16   47.98    1.28
  -4   2 -17  255.73    4.15
   4   2  17  260.43    4.48
   4  -2 -17  260.47    3.35
  -4   2 -18   96.91    2.39
   4   2  18   99.14    2.56
  -4   2 -19  180.35    3.44
   4  -2 -19  192.39    2.54
  -4   2 -20   44.52    1.53
   4  -2 -20   47.27    1.07
   4   2  20   48.99    1.77
  -4   2 -21   15.65    0.95
   4   2  21   16.52    1.06
   4  -2 -21   17.97    0.57
  -4   2 -22   28.54    1.26
   4   2  23    7.41    0.77
  -4   2 -23    6.65    0.65
   4   2  24   20.82    1.19
  -4   2 -24   19.31    1.01
   4  -3  23   11.45    0.85
   4  -3  22    1.67    0.44
   4  -3  20   13.42    0.92
  -4   3  20   13.46    0.64
   4   3 -20   11.79    0.33
  -4   3  19   17.45    0.76
   4   3 -19   15.25    0.50
   4  -3  19   18.41    1.07
   4   3 -18   13.30    0.51
  -4   3  18   13.04    0.71
   4   3 -18   12.44    0.50
  -4  -3 -18   12.08    0.89
  -4  -3 -17  152.68    3.13
  -4   3  17  174.62    2.79
   4   3 -17  179.21    2.23
   4  -3  17  159.51    3.27
  -4   3  16   31.78    1.13
   4   3 -16   28.02    0.91
   4   3 -16   31.06    0.94
   4  -3  16   29.33    1.38
   4   3 -15  177.30    2.56
  -4   3  15  165.53    2.79
   4   3 -15  170.85    2.56
   4  -3  15  181.83    3.61
   4   3 -14  184.12    2.58
   4  -3  14  185.96    3.59
   4   3 -13   76.61    1.64
  -4   3  13   76.39    1.90
   4  -3  13   71.55    2.17
   4   3 -12   72.69    1.67
  -4   3  12   79.84    1.96
   4  -3  12   80.16    2.33
  -4  -3 -12   80.47    2.22
   4   3 -11  243.13    3.41
   4  -3  11  236.25    4.21
  -4  -3 -11  232.36    3.95
   4   3 -10  110.84    2.26
  -4   3  10  109.09    2.40
   4  -3  10  114.38    2.76
  -4  -3 -10  107.41    2.58
  -4   3   9  398.11    5.08
   4  -3   9  420.98    5.91
   4   3  -8    6.46    0.57
  -4   3   8    6.34    0.60
   4  -3   8    6.92    0.78
  -4  -3  -8    6.40    0.66
  -4  -3  -7 2103.71   18.31
   4  -3   7 2101.32   18.87
   4   3  -6    4.87    0.54
  -4   3   6    5.26    0.57
  -4  -3  -6    4.70    0.59
  -4   3   5  885.76    8.77
   4  -3   5  868.25    9.24
   4   3  -4  371.84    4.93
  -4   3   4  370.16    5.03
   4  -3   4  359.95    5.22
   4   3  -3  811.31    8.35
  -4   3   3  793.00    8.44
   4  -3   3  765.67    8.53
  -4  -3  -3  759.18    8.32
  -4   3   2   69.44    2.10
  -4  -3  -2   66.55    1.90
   4   3  -1  459.27    5.78
  -4   3   1  448.36    5.83
   4  -3   1  456.89    5.91
   4   3   0  700.80    7.67
  -4   3   0  676.36    7.90
   4  -3   0  691.71    7.72
   4   3   1  456.28    5.89
   4  -3  -1  460.48    5.89
  -4  -3   1  450.12    5.60
   4   3   2   66.72    1.98
  -4   3  -2   72.35    2.13
   4  -3  -2   68.50    1.93
  -4  -3   2   63.11    1.76
  -4  -3   3  728.60    7.66
   4  -3  -3  752.89    8.00
   4   3   4  366.13    5.19
   4  -3  -4  363.08    4.93
  -4   3  -4  369.98    5.28
  -4   3  -5  873.40    9.40
   4  -3  -5  940.70    9.04
   4  -3  -6    6.09    0.64
   4   3   6    5.24    0.66
  -4   3  -6    4.98    0.61
  -4  -3   6    5.43    0.54
  -4   3  -7 2093.84   18.65
  -4  -3   7 2075.22   17.39
   4   3   8    6.66    0.71
  -4   3  -8    6.47    0.73
  -4  -3   8    6.46    0.54
   4   3   9  385.95    5.57
  -4   3  -9  387.70    5.42
  -4  -3   9  372.31    4.48
   4  -3 -10  116.05    2.46
  -4   3 -10  112.85    2.68
   4   3  11  232.66    4.18
  -4   3 -11  222.58    3.91
  -4  -3  11  228.74    3.18
   4   3  12   80.30    2.36
   4   3  13   79.09    2.36
   4  -3 -13   79.54    1.78
   4   3  14  160.12    3.29
   4  -3 -14  195.98    2.83
   4   3  15  176.45    3.60
   4  -3 -15  182.13    3.01
   4   3  16   32.38    1.58
  -4   3 -16   29.56    1.37
   4  -3 -16   32.51    1.12
  -4   3 -17  163.67    3.25
   4   3  17  165.17    3.54
  -4   3 -18   14.38    0.96
   4   3  18   13.27    1.00
   4  -3 -18   14.21    0.74
   4  -3 -19   17.88    0.77
  -4   3 -20   12.05    0.88
   4   3  20   13.54    1.02
   4  -3 -20   12.34    0.64
  -4   3 -21    3.10    0.51
   4   3  21    4.01    0.62
   4  -3 -21    4.00    0.37
  -4   3 -23   10.23    0.78
   4   3  23   11.89    0.94
  -4   3 -24    7.22    0.67
   4   3  24    7.42    0.76
   4  -4  23    1.11    0.40
   4  -4  22   68.82    2.59
   4  -4  21    8.96    0.81
   4  -4  20   99.68    2.51
  -4   4  20   97.78    1.97
   4  -4  19   46.69    1.71
  -4   4  19   43.82    1.35
  -4   4  18  229.88    3.55
   4   4 -18  249.65    2.98
   4   4 -17    4.34    0.40
  -4   4  17    6.44    0.58
   4   4 -17    6.40    0.46
   4  -4  17    5.93    0.70
   4  -4  16  129.54    2.95
   4   4 -16  131.26    2.22
  -4   4  16  136.86    2.56
   4   4 -15   12.78    0.67
  -4   4  15   11.44    0.76
   4   4 -15   10.55    0.59
   4  -4  15   12.17    0.92
  -4   4  14   68.26    1.82
   4   4 -13   48.94    1.35
   4   4 -13   50.44    1.35
  -4   4  13   50.68    1.59
  -4  -4 -13   47.57    1.74
   4  -4  13   49.51    1.80
  -4  -4 -12  228.69    4.00
   4   4 -12  261.39    3.55
  -4   4  12  245.90    3.91
   4   4 -12  269.03    3.52
   4  -4  12  242.68    4.24
  -4   4  11  152.23    2.95
  -4  -4 -11  143.53    3.12
   4  -4  11  150.26    3.23
   4   4 -10  193.86    3.20
  -4   4  10  196.35    3.45
  -4   4   9  282.99    4.21
   4  -4   9  272.73    4.47
   4   4  -8  963.35    9.19
  -4   4   8  963.96    9.60
   4   4  -7   22.23    1.05
   4  -4   7   21.37    1.20
  -4   4   7   24.32    1.18
   4   4  -6   55.22    1.70
  -4   4   6   54.97    1.76
   4   4  -5  120.05    2.56
  -4   4   5  120.07    2.70
   4  -4   5  116.06    2.78
  -4   4   4  156.74    3.18
  -4  -4  -4  151.94    3.00
   4  -4   4  148.20    3.12
   4   4  -3  256.29    4.01
  -4   4   3  262.22    4.20
   4   4  -2   52.22    1.71
  -4  -4  -2   48.29    1.61
   4   4  -1   19.61    1.09
  -4   4   1   20.42    1.14
  -4  -4  -1   19.58    1.04
  -4   4   0  674.85    7.51
   4  -4   0  626.34    7.43
   4  -4  -1   21.01    1.18
   4   4   1   18.85    1.03
  -4   4  -1   19.80    1.10
  -4  -4   1   19.74    1.06
   4   4   2   48.56    1.68
  -4   4  -2   52.55    1.82
   4  -4  -2   52.75    1.77
  -4  -4   2   52.90    1.68
   4  -4  -3  254.68    4.18
  -4   4  -3  249.31    4.23
  -4   4  -4  161.79    3.29
  -4  -4   4  152.00    2.88
   4   4   5  113.15    2.72
   4  -4  -5  108.71    2.47
  -4  -4   5  110.60    2.35
   4  -4  -6   56.80    1.88
  -4   4  -6   53.29    1.91
   4   4   7   23.14    1.24
   4  -4  -7   23.10    1.18
  -4   4  -7   21.53    1.26
   4   4   8  981.84   10.58
   4  -4  -9  282.24    4.24
  -4   4  -9  272.98    4.71
   4   4  10  193.42    3.94
   4  -4 -10  191.39    3.24
  -4   4 -10  193.02    3.84
   4   4  11  154.91    3.43
   4  -4 -11  152.50    2.83
   4   4  12  256.73    4.41
  -4   4 -12  150.09    3.96
   4   4  13   52.89    1.97
   4  -4 -13   51.83    1.61
   4   4  14   70.20    2.29
   4  -4 -14   59.23    1.71
   4   4  15   12.15    0.99
   4  -4 -15   13.14    0.83
   4   4  16  119.42    3.02
  -4   4 -16  125.36    2.88
   4   4  17    6.20    0.74
  -4   4 -17    6.14    0.69
   4  -4 -17    6.51    0.57
   4  -4 -18  258.31    3.56
   4   4  18  256.17    4.58
  -4   4 -19   39.21    1.60
   4  -4 -19   43.80    1.42
   4   4  20  104.91    2.91
   4  -4 -20  111.90    2.09
  -4   4 -21    9.85    0.81
   4   4  21    9.52    0.91
   4  -4 -21   10.12    0.59
  -4   4 -22   43.77    1.58
  -4   4 -23    0.89    0.39
   4   4  23    0.88    0.44
   4   4  23    1.01    0.43
   4   4  24   17.56    1.16
   4   4  24   19.10    1.11
   4  -5  22   32.12    1.42
   4  -5  21   18.05    1.13
   4  -5  20    2.09    0.53
  -4   5  20    2.36    0.42
   4   5 -19    5.15    0.39
   4  -5  19    4.47    0.65
   4   5 -19    4.30    0.34
  -4   5  19    4.67    0.54
   4  -5  18   62.42    2.05
   4   5 -18   60.67    1.37
   4   5 -18   63.22    1.39
  -4   5  18   62.70    1.77
  -4   5  17    7.14    0.68
   4  -5  16    9.27    0.94
   4   5 -16    7.44    0.52
  -4   5  16    8.73    0.72
   4   5 -16    9.67    0.60
   4   5 -15   31.57    1.08
  -4   5  15   31.32    1.30
   4   5 -14   36.98    1.23
   4   5 -14   37.73    1.24
  -4   5  14   37.26    1.43
   4   5 -13  177.82    2.90
   4   5 -13  178.24    2.89
   4  -5  13  179.72    3.73
   4  -5  12   39.09    1.69
   4   5 -12   43.43    1.40
   4   5 -12   39.11    1.30
  -4   5  12   39.28    1.59
   4  -5  11  122.29    3.00
   4   5 -11  121.18    2.45
   4   5 -11  130.30    2.53
  -4   5  11  125.56    2.88
   4  -5  10  386.57    5.73
  -4   5  10  408.82    5.66
   4   5  -9  183.59    3.17
   4   5  -9  196.09    3.26
  -4   5   9  191.11    3.63
   4   5  -8  215.83    3.58
   4  -5   8  214.04    4.03
  -4   5   8  217.29    3.95
   4   5  -7  297.66    4.40
   4  -5   7  304.30    4.99
  -4   5   7  306.26    4.87
   4  -5   6  405.41    5.96
  -4   5   6  426.12    5.97
   4  -5   5 2365.20   20.70
  -4   5   5 2410.49   20.43
  -4   5   4  271.44    4.57
   4   5  -4  252.60    4.28
   4   5  -3 1178.75   12.13
  -4   5   3 1169.11   12.39
   4   5  -2  683.90    7.98
   4  -5   2  716.35    8.59
   4   5  -1   38.69    1.58
  -4   5   0  284.90    4.84
   4   5   0  298.94    4.74
  -4   5  -1   37.86    1.60
   4   5   1   35.93    1.54
   4   5   2  704.12    8.29
  -4   5  -2  691.75    8.40
   4  -5  -3 1179.79   11.46
  -4   5  -3  994.46   11.43
   4  -5  -4  262.11    4.43
  -4   5  -4  236.72    4.35
   4   5   5 2272.36   19.86
   4  -5  -5 2395.08   19.96
   4  -5  -6  406.70    5.67
  -4   5  -6  395.17    5.78
   4   5   7  297.31    5.12
   4  -5  -7  297.55    4.56
   4   5   8  220.13    4.13
  -4   5  -8  203.83    3.99
   4   5   9  191.69    3.95
   4  -5  -9  186.56    3.48
   4   5  10  393.78    5.99
   4  -5 -10  412.43    5.46
   4   5  11  111.74    2.90
   4  -5 -11  131.50    2.85
  -4   5 -12   30.34    1.60
   4   5  13  170.48    3.71
   4  -5 -13  186.12    3.31
   4   5  14   33.32    1.68
   4  -5 -14   38.09    1.45
   4   5  15   29.69    1.55
   4  -5 -15   31.47    1.29
   4   5  16    7.73    0.83
  -4   5 -16    8.82    0.86
   4  -5 -16    8.89    0.72
   4  -5 -17    7.44    0.66
   4   5  17    6.97    0.85
  -4   5 -17    6.34    0.72
   4   5  18   61.11    2.25
   4  -5 -18   59.65    1.77
  -4   5 -18   62.07    2.01
  -4   5 -19    3.94    0.62
   4  -5 -19    3.89    0.44
   4   5  20    2.43    0.58
  -4   5 -20    2.31    0.50
   4  -5 -20    2.42    0.42
   4   5  20    2.07    0.53
   4   5  21   19.59    1.32
  -4   5 -21   18.09    1.10
   4   5  21   21.67    1.24
   4  -5 -21   21.12    0.95
  -4   5 -22   30.84    1.40
  -4   5 -23    9.28    0.80
   4   5  23   10.41    0.98
   4   5  23   11.32    0.95
   4   5  24    0.51    0.44
   4   5  24    0.57    0.37
   4  -6  22   18.90    1.12
   4  -6  21   24.76    1.29
   4  -6  20   31.54    1.47
  -4   6  20   38.93    1.41
   4  -6  19   16.95    1.12
  -4   6  19   19.05    1.06
   4   6 -19   18.92    0.76
   4   6 -18   51.29    1.33
   4  -6  18   50.84    2.04
  -4   6  18   50.24    1.68
   4  -6  17  111.42    2.94
   4   6 -17  111.25    2.13
  -4   6  17  114.23    2.66
   4   6 -16  128.00    2.37
   4  -6  16  128.61    3.17
   4   6 -16  135.99    2.50
  -4   6  16  136.83    2.93
   4  -6  15   96.53    2.75
   4   6 -15   99.79    2.08
  -4   6  15  101.90    2.60
   4   6 -14   30.40    1.16
   4  -6  14   32.40    1.58
  -4   6  14   31.50    1.46
   4   6 -14   34.74    1.24
   4   6 -13  285.38    4.02
   4  -6  13  273.44    4.89
  -4   6  13  283.56    4.62
   4   6 -12   43.52    1.45
   4  -6  12   44.86    1.91
   4   6 -12   48.12    1.54
  -4   6  12   46.25    1.85
   4   6 -11   12.35    0.83
   4  -6  11   12.23    1.04
  -4   6  11   12.31    0.97
   4   6 -10  383.44    5.21
   4  -6  10  404.08    6.17
  -4   6  10  395.73    5.80
   4   6 -10  375.54    4.92
   4   6  -9   23.98    1.14
   4  -6   9   23.10    1.39
   4   6  -9   21.59    1.11
  -4   6   9   23.35    1.32
   4  -6   8   21.87    1.34
   4   6  -8   20.66    1.09
  -4   6   8   21.78    1.29
   4  -6   7  306.10    5.29
  -4   6   7  290.75    4.99
   4   6  -7  305.51    4.64
   4   6  -7  308.44    4.75
   4  -6   6  421.22    6.26
   4   6  -6  429.77    5.82
  -4   6   6  417.69    6.15
   4   6  -6  410.20    5.76
  -4   6   5  177.52    3.79
   4  -6   4   48.87    1.96
  -4   6   4   55.52    2.14
   4   6  -4   50.33    1.79
   4   6  -4   51.48    1.85
   4   6  -3   88.47    2.43
   4  -6   3   95.78    2.73
  -4   6   3   95.26    2.69
   4   6  -3   98.34    2.63
   4  -6   2    6.25    0.81
   4   6  -2    6.25    0.75
   4  -6   1  118.77    3.13
  -4   6   1  111.45    2.96
   4  -6   0   46.76    1.92
  -4   6   0   40.25    1.78
   4   6   0   44.92    1.81
   4  -6  -1  107.67    2.87
  -4   6  -1  112.66    3.03
   4  -6  -2    5.34    0.70
  -4   6  -2    5.83    0.79
   4   6   2    6.08    0.75
   4  -6  -3   92.49    2.56
  -4   6  -3   91.73    2.69
   4   6   3   98.70    2.75
   4   6   4   54.83    2.03
  -4   6  -4   46.42    1.95
   4  -6  -5  161.42    3.40
  -4   6  -5  151.58    3.57
  -4   6  -6  407.46    6.08
   4   6   6  434.68    6.40
   4   6   7  303.39    5.11
  -4   6  -7  292.20    4.99
  -4   6  -8   20.95    1.27
   4   6   8   20.64    1.31
   4  -6  -9   24.66    1.33
  -4   6  -9   23.24    1.35
   4   6   9   24.36    1.40
   4   6  10  392.09    6.21
  -4   6 -10  397.53    5.98
   4  -6 -10  405.57    5.83
   4   6  11   11.03    1.06
  -4   6 -11    9.86    0.90
   4  -6 -11   13.17    0.96
  -4   6 -12   44.55    1.92
   4   6  13  260.02    4.93
  -4   6 -13  261.99    4.85
   4  -6 -13  251.67    4.60
   4   6  14   29.92    1.66
  -4   6 -14   26.22    1.42
   4   6  14   31.55    1.62
   4  -6 -14   27.73    1.37
   4   6  15  100.22    2.97
  -4   6 -15  101.28    2.85
   4   6  15  103.06    2.87
   4   6  16  124.31    3.21
   4   6  16  130.10    3.27
  -4   6 -16  132.15    3.24
   4   6  17  110.11    3.12
   4  -6 -17  119.54    2.66
  -4   6 -17  109.37    2.89
   4   6  17  112.01    3.01
   4   6  18   47.99    2.11
   4   6  18   50.27    2.02
   4  -6 -18   54.01    1.71
  -4   6 -18   47.90    1.88
  -4   6 -19   15.92    1.11
   4  -6 -19   20.70    1.08
   4   6  20   35.33    1.78
  -4   6 -20   33.72    1.48
   4   6  20   38.38    1.76
   4   6  21   26.65    1.54
   4   6  21   24.40    1.40
  -4   6 -21   23.15    1.28
   4   6  22   21.01    1.29
   4   6  22   19.76    1.33
  -4   6 -22   20.03    1.17
   4   6  23   43.18    1.88
  -4   6 -23   37.19    1.50
   4   6  23   41.81    1.74
   4   6  24   10.19    0.96
   4   6  24   12.77    1.08
   4  -7  21   11.53    0.93
   4  -7  20    1.85    0.52
   4  -7  19    4.99    0.65
  -4   7  19    5.77    0.68
   4   7 -18   11.85    0.72
   4   7 -18   12.27    0.72
   4  -7  18   11.19    0.94
  -4   7  18   11.31    0.91
   4   7 -17    4.26    0.49
   4   7 -17    4.29    0.48
   4  -7  17    4.19    0.65
  -4   7  17    4.74    0.65
   4  -7  16   93.55    2.66
  -4   7  16  106.53    2.74
   4   7 -15   15.79    0.89
   4  -7  15   16.21    1.15
   4   7 -15   15.44    0.90
  -4   7  15   15.35    1.08
   4  -7  14   93.55    2.67
   4   7 -14   88.26    2.15
   4  -7  13   23.75    1.38
  -4   7  13   25.73    1.40
   4   7 -12  148.25    2.96
   4  -7  12  137.79    3.35
  -4   7  12  144.49    3.35
   4   7 -11   84.31    2.23
   4  -7  11   87.53    2.64
  -4   7  11   85.53    2.55
   4   7 -10  154.18    3.05
   4  -7  10  152.01    3.55
  -4   7  10  154.83    3.47
  -4   7   9   69.56    2.32
   4   7  -8  263.47    4.30
   4  -7   8  270.26    4.90
   4   7  -8  260.99    4.56
  -4   7   8  266.19    4.88
   4  -7   7  107.69    2.96
  -4   7   7  102.14    2.88
   4   7  -7  103.78    2.70
  -4   7   6  246.58    4.52
   4   7  -6  245.63    4.21
   4  -7   5   12.14    1.05
  -4   7   5   14.66    1.12
   4   7  -4  237.21    4.21
  -4   7   4  247.57    4.69
   4   7  -4  250.90    4.51
   4  -7   3   11.52    1.05
   4   7  -3    9.78    0.88
  -4   7   3   10.59    1.04
   4   7  -3   10.91    0.97
   4   7  -2  528.88    7.03
  -4   7   2  509.64    7.25
   4   7  -2  519.46    6.96
   4  -7   1   31.26    1.58
  -4   7   1   31.78    1.71
   4   7  -1   35.56    1.67
   4   7  -1   31.29    1.58
   4  -7   0  218.11    4.27
  -4   7   0  231.62    4.61
   4   7   0  230.05    4.46
   4   7   1   32.90    1.57
   4  -7  -1   29.92    1.56
  -4   7  -1   35.06    1.84
   4   7   1   32.63    1.64
   4  -7  -2  505.90    7.18
   4   7   2  503.07    7.18
   4   7   3   10.04    0.94
   4  -7  -3   10.11    0.94
   4   7   3   10.16    0.99
  -4   7  -3   10.72    1.00
  -4   7  -4  241.89    4.72
   4   7   4  244.79    4.75
   4  -7  -5   14.25    1.12
  -4   7  -5   13.75    1.11
   4   7   5   14.33    1.08
   4   7   5   14.63    1.15
   4  -7  -6  255.49    4.77
  -4   7  -6  244.31    4.78
   4   7   6  246.43    4.64
   4   7   6  247.77    4.72
   4  -7  -7  111.32    3.03
  -4   7  -7  107.02    3.03
   4   7   7  111.87    3.00
   4   7   7  108.17    3.11
  -4   7  -8  255.69    4.84
   4   7   9   69.48    2.52
   4   7   9   74.09    2.59
  -4   7  -9   72.05    2.44
   4  -7  -9   71.66    2.39
   4   7  10  152.68    3.83
  -4   7 -10  152.26    3.58
   4  -7 -10  158.26    3.56
   4   7  11   87.61    2.74
  -4   7 -11   85.61    2.70
   4  -7 -11   88.86    2.66
   4   7  11   81.32    2.72
  -4   7 -12  135.67    3.35
  -4   7 -13   23.54    1.44
   4   7  13   25.43    1.50
   4  -7 -13   25.98    1.38
   4   7  13   23.03    1.52
   4   7  14   96.79    3.03
   4  -7 -14   97.86    2.64
   4   7  14  100.64    3.06
   4   7  15   16.31    1.31
   4  -7 -15   16.12    1.06
  -4   7 -15   16.29    1.19
   4   7  15   15.79    1.23
   4   7  16   97.58    3.03
   4   7  16  100.70    2.94
  -4   7 -16  100.12    2.89
   4   7  17    3.73    0.73
   4   7  17    4.32    0.72
   4  -7 -17    4.58    0.63
  -4   7 -17    4.00    0.71
   4   7  18   10.58    0.98
   4   7  18   10.26    1.03
  -4   7 -18    9.72    0.96
   4  -7 -18   12.48    0.93
   4   7  19    5.47    0.80
  -4   7 -19    5.09    0.75
   4  -7 -19    6.77    0.71
   4   7  19    4.91    0.73
   4   7  20    2.38    0.66
  -4   7 -20    2.08    0.53
   4  -7 -20    1.94    0.46
  -4   7 -21    9.51    0.93
  -4   7 -22    1.32    0.46
   4  -8  21    9.33    0.93
   4  -8  20    7.71    0.89
   4  -8  19   49.58    2.04
  -4   8  19   48.52    1.91
   4  -8  18    8.14    0.91
  -4   8  18    8.30    0.88
   4   8 -17  123.58    2.56
   4   8 -17  126.49    2.55
   4   8 -16   10.65    0.78
   4   8 -16   10.82    0.80
   4  -8  16    9.86    0.95
  -4   8  16   10.76    0.98
   4   8 -15   91.59    2.30
   4  -8  15   83.69    2.64
  -4   8  15   90.64    2.67
   4   8 -14    5.54    0.61
   4  -8  14    5.81    0.79
   4   8 -14    5.90    0.66
   4  -8  13   24.05    1.49
   4   8 -13   25.76    1.28
  -4   8  13   25.00    1.46
   4   8 -13   26.55    1.28
   4  -8  12   21.19    1.38
  -4   8  12   22.98    1.39
   4  -8  11   51.48    2.14
   4   8 -11   47.49    1.72
  -4   8  11   54.73    2.12
   4   8 -11   54.94    1.87
   4   8 -10    2.29    0.52
   4  -8  10    2.63    0.63
   4   8 -10    2.92    0.54
  -4   8  10    2.89    0.57
   4   8  -9   26.87    1.38
   4  -8   9   24.07    1.51
  -4   8   9   22.80    1.40
   4   8  -9   21.59    1.23
   4   8  -8    1.95    0.52
  -4   8   8    2.50    0.58
   4   8  -8    1.70    0.48
   4  -8   8    2.06    0.62
   4   8  -7    9.63    0.86
   4  -8   7   10.28    1.03
  -4   8   7    9.99    0.95
   4   8  -7    9.80    0.91
   4   8  -6    8.69    0.87
   4  -8   6    9.08    0.98
  -4   8   6    9.12    0.95
   4   8  -6    9.57    0.91
   4  -8   5   88.74    2.79
  -4   8   5   91.59    2.83
   4   8  -5   92.08    2.72
  -4   8   4   61.55    2.35
   4  -8   4   60.09    2.31
   4   8  -4   68.28    2.37
   4   8  -4   63.49    2.27
   4  -8   3   16.36    1.28
  -4   8   3   16.06    1.27
   4   8  -3   15.31    1.16
   4  -8   2   46.99    2.09
   4   8  -2   50.21    1.97
  -4   8   2   49.20    2.16
   4   8  -2   47.12    2.00
   4   8  -1   19.77    1.24
  -4   8   1   18.85    1.35
   4   8  -1   19.53    1.33
  -4   8   0    0.36    0.52
   4   8   0    0.37    0.39
   4   8   0    0.12    0.41
   4  -8  -1   20.03    1.43
  -4   8  -1   18.44    1.37
   4   8   1   19.78    1.37
   4   8   1   19.24    1.26
   4   8   2   47.23    1.96
   4  -8  -2   45.22    2.16
  -4   8  -2   46.17    2.10
   4   8   2   49.10    2.13
   4   8   3   15.36    1.17
   4  -8  -3   16.23    1.30
  -4   8  -3   17.07    1.30
   4   8   3   16.09    1.23
  -4   8  -4   63.43    2.58
   4   8   5   90.45    2.82
   4  -8  -5   91.96    2.90
  -4   8  -5   87.39    2.94
   4   8   5   89.71    2.90
   4   8   6    9.31    0.99
   4  -8  -6    9.58    0.99
   4   8   6    9.02    1.03
   4   8   7   10.17    1.01
  -4   8  -7    9.77    1.03
   4  -8  -7    9.37    1.00
   4   8   7   10.79    1.12
  -4   8  -8    1.99    0.64
   4   8   9   21.59    1.43
  -4   8  -9   23.30    1.50
   4  -8  -9   24.22    1.46
   4   8   9   24.12    1.59
   4   8  10    2.58    0.61
   4  -8 -10    3.06    0.61
   4   8  10    2.96    0.67
  -4   8 -11   52.50    2.19
   4  -8 -11   52.72    2.11
   4   8  11   51.04    2.31
   4   8  11   51.78    2.18
  -4   8 -12   20.73    1.39
   4  -8 -13   27.69    1.46
  -4   8 -13   26.43    1.54
   4   8  13   24.27    1.46
   4   8  13   26.04    1.68
   4  -8 -14    5.46    0.74
  -4   8 -14    5.06    0.80
   4   8  14    4.94    0.76
   4   8  14    5.27    0.85
  -4   8 -15   80.83    2.68
   4   8  15   80.98    2.76
   4   8  15   78.39    2.90
   4  -8 -16   10.68    0.95
  -4   8 -16    9.80    1.00
   4  -8 -17  124.09    3.05
  -4   8 -17  106.95    3.20
  -4   8 -18    9.44    0.96
  -4   8 -19   45.83    1.99
   4  -8 -19   52.69    1.84
  -4   8 -20    7.12    0.85
   4  -8 -20    7.73    0.79
  -4   8 -21    7.97    0.87
  -4   9  19    1.31    0.49
  -4   9  18    0.77    0.50
   4  -9  17    9.28    0.98
   4   9 -17   10.43    0.70
   4   9 -16   14.49    0.95
   4  -9  16   14.97    1.24
  -4   9  16   14.22    1.12
   4   9 -16   12.65    0.91
  -4   9  15   22.97    1.46
   4   9 -15   22.69    1.18
   4   9 -15   23.86    1.22
   4   9 -14   88.32    2.37
   4  -9  14   86.63    2.95
  -4   9  14   89.83    2.78
   4   9 -14   88.60    2.36
   4   9 -13   27.14    1.35
   4  -9  13   27.39    1.69
  -4   9  13   24.33    1.49
   4   9 -13   27.39    1.36
   4   9 -12   50.29    1.81
   4  -9  12   54.22    2.32
  -4   9  12   52.48    2.14
   4   9 -12   55.56    1.94
   4   9 -11   15.17    1.09
   4  -9  11   13.61    1.19
   4   9 -11   12.80    0.99
  -4   9  11   13.16    1.12
   4  -9  10   31.29    1.81
   4   9 -10   31.73    1.56
   4   9 -10   28.51    1.53
  -4   9  10   28.52    1.63
   4  -9   9   91.62    3.14
   4   9  -9   97.74    2.73
  -4   9   9   89.97    2.91
  -4   9   8   17.30    1.31
   4  -9   7  112.48    3.47
   4   9  -7  113.43    3.00
   4   9  -7  115.54    3.06
  -4   9   7  113.05    3.26
   4  -9   6   48.14    2.34
   4   9  -6   50.03    2.02
  -4   9   6   52.12    2.21
   4   9  -6   53.03    2.12
   4   9  -5   57.21    2.22
   4  -9   5   50.86    2.38
   4   9  -5   55.36    2.16
  -4   9   5   49.26    2.24
  -4   9   4  241.20    5.01
   4   9  -3  208.06    4.41
   4  -9   3  198.84    4.72
   4   9  -3  198.54    4.32
  -4   9   3  197.02    4.61
   4   9  -2   68.46    2.41
   4  -9   2   61.99    2.61
   4   9  -2   69.05    2.49
  -4   9   2   65.82    2.60
   4   9  -1  164.60    3.87
   4  -9   1  158.18    4.13
   4   9  -1  171.72    4.02
  -4   9   1  167.21    4.17
  -4   9   0  102.00    3.26
   4   9   1  177.84    4.21
  -4   9  -1  168.69    4.27
   4   9   1  167.21    4.05
   4   9   2   72.00    2.65
   4  -9  -2   71.68    2.74
  -4   9  -2   66.58    2.64
   4   9   2   65.88    2.55
   4   9   3  208.49    4.59
   4  -9  -3  198.83    4.68
  -4   9  -3  197.78    4.66
   4   9   3  190.24    4.48
  -4   9  -4  243.89    5.23
  -4   9  -5   52.42    2.40
   4   9   5   56.27    2.39
   4  -9  -5   54.32    2.41
   4   9   6   53.11    2.36
  -4   9  -6   53.64    2.49
   4  -9  -6   50.94    2.30
   4   9   6   49.45    2.36
   4   9   7  118.56    3.52
  -4   9  -7  115.39    3.51
   4  -9  -7  117.53    3.41
   4   9   7  113.00    3.53
   4   9   8   18.31    1.44
  -4   9  -8   16.75    1.32
   4   9   8   15.98    1.36
   4   9   9   97.42    3.26
   4   9   9   96.73    3.19
  -4   9  -9   94.91    3.18
   4  -9  -9   95.67    2.98
   4  -9 -10   31.69    1.74
  -4   9 -10   29.90    1.76
   4   9  10   29.20    1.81
   4  -9 -11   14.01    1.20
  -4   9 -11   12.91    1.22
   4  -9 -12   51.99    2.21
  -4   9 -12   54.10    2.29
   4  -9 -13   26.31    1.55
   4  -9 -14   91.25    2.85
  -4   9 -14   87.97    2.87
  -4   9 -15   22.56    1.50
   4  -9 -16   13.79    1.14
   4  -9 -17   16.07    1.22
   4  -9 -18    0.34    0.42
   4  -9 -19    1.24    0.50
   4  -9 -20    3.68    0.67
   4  10 -16   53.07    1.87
   4  10 -16   49.20    1.72
   4  10 -15   20.76    1.22
   4  10 -15   20.91    1.20
   4  10 -14   31.48    1.49
   4  10 -14   30.72    1.48
   4  10 -13   16.50    1.13
   4  10 -13   17.27    1.15
   4  10 -12   20.64    1.29
   4  10 -12   20.22    1.28
   4  10 -11    9.02    0.89
   4  10 -11    8.46    0.90
   4  10 -10   45.74    1.87
   4  10 -10   43.21    1.85
   4  10  -9    0.50    0.48
   4  10  -9    0.89    0.48
   4  10  -8   10.23    1.00
   4  10  -8   12.08    1.06
   4  10  -7   46.45    2.07
   4  10  -7   41.07    1.89
   4  10  -6   65.37    2.47
   4  10  -6   67.97    2.47
   4  10  -5   21.20    1.37
   4  10  -5   24.17    1.53
   4  10  -4   21.86    1.43
   4  10  -4   22.60    1.52
   4  10  -3    7.93    0.93
   4  10  -3    7.57    0.96
   4  10  -2   35.09    1.92
   4  10  -2   37.53    1.90
   4  10  -1   19.82    1.51
   4  10  -1   22.06    1.51
   4  10   0   -0.10    0.47
   4  10   0    0.03    0.43
   4  10   1   20.60    1.58
   4 -10  -1   20.98    1.64
   4  10   1   19.65    1.47
   4  10   2   36.53    1.99
   4 -10  -4   17.68    1.39
   4  11 -15   19.29    1.20
   4  11 -15   18.75    1.19
   4  11 -14    5.19    0.73
   4  11 -14    4.46    0.70
   4  11 -12    0.75    0.45
   4  11 -12    0.92    0.47
   4  11 -11   38.64    1.81
   5   0   0   -0.24    0.33
   5   0   1  746.58    8.50
   5   0  -1  744.84    8.38
  -5   0  -2   52.04    1.78
  -5   0   2   46.98    1.67
   5   0   2   49.68    1.85
  -5   0  -3  762.36    8.78
  -5   0   3  772.36    8.58
   5   0   3  896.49    9.64
   5   0  -3  861.44    9.16
  -5   0   4  140.53    2.88
   5   0  -4  153.92    3.15
  -5   0   5  674.70    7.61
   5   0   5  697.17    8.54
  -5   0  -6   51.46    1.86
  -5   0   6   48.15    1.61
   5   0   6   55.41    2.08
   5   0  -6   52.05    1.69
  -5   0   7  261.23    4.00
   5   0   7  273.12    4.83
  -5   0   8    2.62    0.46
  -5   0  -8    2.00    0.50
   5   0   8    2.55    0.54
   5   0  -8    2.83    0.47
   5   0   9  680.38    8.38
   5   0  -9  655.92    7.24
  -5   0 -10  708.06    8.42
   5   0  10  710.43    8.73
  -5   0 -11  265.43    4.50
   5   0 -11  275.67    3.95
  -5   0  12  165.12    2.83
   5   0  12  169.40    3.75
   5   0 -12  169.76    2.98
   5   0  13  290.39    5.13
   5   0 -13  309.53    4.29
   5   0 -14   63.83    1.62
   5   0  14   63.17    2.25
  -5   0 -15   26.52    1.36
  -5   0  15   28.13    1.03
   5   0  15   33.48    1.69
   5   0 -15   32.45    1.09
  -5   0 -16    4.07    0.63
  -5   0  16    4.11    0.45
   5   0  16    4.50    0.70
   5   0 -16    4.12    0.42
  -5   0  17    0.04    0.19
  -5   0 -17    0.07    0.31
   5   0 -17    0.12    0.22
   5   0  17    0.11    0.42
  -5   0  18   21.42    0.80
  -5   0 -18   24.44    1.17
   5   0  19  137.36    3.17
  -5   0 -19  135.56    3.04
  -5   0 -20    0.02    0.36
   5   0 -20    0.20    0.17
   5   0  20    0.39    0.41
  -5   0 -21    0.70    0.37
   5   0  21    0.62    0.41
   5   0  22   22.60    1.28
  -5   0 -22   20.22    1.18
   5   0  23    2.00    0.55
  -5   0 -23    1.56    0.47
   5   0  24    1.17    0.47
  -5   0 -24    1.19    0.42
  -5  -1 -24   21.65    1.19
   5  -1  23    8.43    0.89
  -5  -1 -23    7.99    0.81
   5  -1  22   40.19    1.73
  -5  -1 -22   37.48    1.57
   5  -1  21   14.16    1.12
  -5  -1 -21   14.01    0.99
   5  -1  20   39.27    1.75
   5   1 -19   22.10    0.81
   5  -1  19   19.55    1.23
  -5  -1 -19   18.53    1.16
  -5   1  18   55.49    1.37
   5  -1  18   64.58    2.19
  -5  -1 -18   66.31    2.16
   5   1 -18   58.70    1.32
  -5   1  17   15.67    0.76
   5  -1  17   18.18    1.21
   5   1 -17   18.56    0.76
  -5  -1 -17   16.70    1.10
  -5   1  16   81.31    1.80
   5  -1  16   93.60    2.63
   5   1 -16   96.31    1.90
  -5  -1 -16   86.46    2.49
  -5   1  15  128.59    2.32
   5   1 -15  137.42    2.37
  -5   1  14  192.83    3.05
  -5  -1 -14  172.41    3.74
   5  -1  13   10.43    0.94
   5   1 -13    8.71    0.64
  -5  -1 -12  135.84    3.15
  -5   1  12  130.43    2.53
   5  -1  12  148.01    3.37
   5   1 -12  145.97    2.61
  -5   1  11   47.75    1.53
   5  -1  11   49.84    1.95
   5   1 -11   49.14    1.51
  -5  -1 -10  147.32    3.35
   5  -1  10  154.16    3.41
   5   1  -9   99.49    2.36
   5  -1   9   99.23    2.75
  -5   1   8   72.59    1.96
   5   1  -8   71.29    1.96
  -5  -1  -7   25.98    1.30
  -5   1   7   25.74    1.17
   5   1  -7   27.41    1.25
  -5   1   6  243.52    3.94
   5  -1   6  267.72    4.54
   5   1  -5   41.23    1.56
   5  -1   5   42.06    1.72
  -5  -1  -4  185.05    3.47
   5   1  -4  194.06    3.61
   5  -1   4  190.45    3.78
  -5   1   3  325.04    4.82
   5   1  -3  327.23    4.88
  -5  -1  -2  225.61    3.92
  -5   1   2  226.49    3.94
   5   1  -2  232.06    4.01
   5  -1   2  236.33    4.24
  -5  -1  -1  149.82    3.08
  -5   1   1  150.95    3.15
   5  -1   1  149.41    3.24
  -5   1   0   49.99    1.72
   5   1   0   53.38    1.85
   5  -1   0   53.71    1.86
  -5  -1   1  149.22    3.05
   5   1   1  156.80    3.33
   5  -1  -1  154.60    3.19
  -5  -1   2  214.64    3.74
  -5   1  -2  214.05    3.97
  -5  -1   3  305.73    4.54
   5  -1  -3  306.07    4.68
  -5  -1   4  184.10    3.35
   5  -1  -4  205.16    3.62
  -5  -1   5   38.57    1.44
  -5   1  -5   33.56    1.60
   5   1   5   36.62    1.61
   5  -1  -5   41.41    1.57
   5   1   6  266.91    4.62
   5  -1  -6  260.54    4.10
  -5  -1   7   25.65    1.12
  -5   1  -7   24.30    1.23
   5   1   7   29.99    1.50
   5  -1  -7   29.78    1.29
  -5  -1   8   64.59    1.74
  -5   1  -8   57.20    2.11
   5   1   8   77.07    2.44
   5  -1  -8   79.49    2.11
  -5  -1   9   90.30    2.10
  -5   1  -9   86.06    2.44
   5   1   9   95.87    2.74
   5  -1  -9   91.50    2.26
  -5  -1  10  136.01    2.64
  -5   1 -10  138.65    3.16
   5   1  10  154.64    3.44
   5  -1 -10  148.49    2.91
  -5  -1  11   46.48    1.46
  -5   1 -11   47.00    1.85
   5  -1 -11   49.79    1.58
  -5   1 -12  140.41    3.23
   5   1  12  143.56    3.49
  -5  -1  12  132.85    2.48
  -5   1 -13    7.80    0.83
   5   1  13    8.89    0.92
   5  -1 -13   10.40    0.69
  -5  -1  13    8.44    0.61
   5   1  14  213.09    4.23
   5  -1 -14  214.81    3.20
  -5   1 -15  132.31    3.13
  -5  -1  15  129.76    2.19
  -5   1 -16   74.32    2.26
   5  -1 -16   63.06    1.59
  -5   1 -17   15.21    1.05
   5  -1 -17   13.83    0.76
  -5  -1  17   13.39    0.66
  -5   1 -18   62.98    2.06
   5  -1 -18   64.99    1.47
   5   1  18   67.50    2.42
  -5   1 -19   17.54    1.13
   5  -1 -19   20.83    0.79
  -5   1 -20   37.17    1.61
   5   1  20   39.87    1.77
   5  -1 -20   41.13    1.08
   5   1  21   17.80    1.25
  -5   1 -21   14.90    1.00
   5   1  22   38.07    1.77
  -5   1 -22   39.22    1.62
   5   1  23    9.21    0.90
  -5   1 -23    8.52    0.81
   5   1  24   24.78    1.39
  -5   1 -24   23.21    1.21
  -5  -2 -24   20.08    1.16
  -5  -2 -23   12.80    0.93
   5  -2  23   14.95    1.07
   5  -2  22   19.36    1.21
  -5  -2 -22   17.81    1.17
   5  -2  21   10.57    0.92
  -5  -2 -21    9.39    0.85
   5  -2  20    6.77    0.83
  -5   2  19    8.49    0.57
   5  -2  19   10.58    0.95
  -5  -2 -19   10.08    0.88
   5   2 -19    9.18    0.48
  -5   2  18   23.02    0.91
   5  -2  18   30.33    1.58
   5   2 -18   26.11    0.89
  -5  -2 -18   27.13    1.37
  -5   2  17  101.74    2.12
   5  -2  17  105.26    2.89
  -5   2  16   11.65    0.71
   5   2 -16   12.44    0.69
   5  -2  16   12.68    1.03
  -5  -2 -16   12.45    0.96
  -5   2  15   43.61    1.42
   5   2 -15   49.22    1.35
  -5  -2 -15   45.59    1.81
  -5   2  14  162.69    2.89
  -5  -2 -14  156.57    3.47
   5   2 -13   16.41    0.89
   5  -2  13   17.23    1.16
  -5  -2 -13   16.97    1.12
   5   2 -12  293.00    4.19
  -5  -2 -12  286.73    4.76
  -5   2  11  123.38    2.57
  -5  -2 -11  110.90    2.81
  -5   2  10  172.82    3.17
  -5  -2 -10  169.78    3.60
  -5   2   9  313.48    4.41
   5   2  -9  301.73    4.37
  -5   2   8  138.88    2.81
   5   2  -8  134.14    2.74
   5  -2   8  143.15    3.28
  -5   2   7  318.13    4.69
   5   2  -7  356.95    4.85
   5  -2   7  363.64    5.59
  -5  -2  -7  314.54    5.28
  -5   2   6   68.57    1.99
   5  -2   6   72.68    2.30
   5   2  -5  271.83    4.30
   5  -2   5  275.10    4.75
   5   2  -4  387.01    5.39
  -5  -2  -4  389.97    5.55
   5   2  -3  224.37    3.93
  -5   2   3  212.07    3.82
   5   2  -2  145.23    3.10
  -5   2   2  143.09    3.07
   5  -2   2  147.62    3.23
  -5  -2  -2  136.67    3.03
   5   2  -1  571.05    7.05
  -5   2   1  573.96    7.00
   5   2   0 1081.35   11.01
   5  -2   0 1099.52   11.19
  -5  -2   0 1080.25   10.74
   5  -2  -1  585.68    7.28
  -5  -2   1  560.07    6.92
  -5   2  -2  152.29    3.23
   5  -2  -2  152.12    3.28
  -5   2  -3  223.42    4.08
   5  -2  -3  223.81    4.09
  -5  -2   3  215.79    3.69
   5  -2  -4  417.52    5.78
  -5   2  -5  278.54    4.59
   5  -2  -5  269.32    4.34
   5   2   6   75.26    2.41
   5  -2  -6   71.71    2.13
  -5  -2   6   72.66    1.99
  -5   2  -7  337.26    5.46
   5   2   7  342.03    5.70
  -5  -2   7  339.13    4.70
   5   2   8  136.35    3.25
   5  -2  -8  142.20    2.94
  -5   2  -9  299.55    4.94
   5   2   9  338.75    5.41
   5  -2  -9  337.51    4.67
  -5  -2   9  306.15    4.30
  -5   2 -10  179.20    3.78
   5   2  10  183.21    3.87
   5  -2 -10  189.19    3.29
  -5   2 -11  127.97    3.15
   5   2  11  137.63    3.36
   5  -2 -11  131.56    2.69
   5  -2 -12  292.92    4.20
  -5  -2  12  279.41    3.84
  -5   2 -13   16.84    1.18
   5   2  13   18.28    1.22
  -5  -2  13   15.95    0.80
   5  -2 -14  180.79    3.07
  -5   2 -14  151.96    3.42
   5   2  14  176.40    3.81
  -5  -2  14  157.86    2.63
  -5   2 -15   49.02    1.85
   5  -2 -15   52.48    1.53
   5   2  15   48.06    1.90
   5  -2 -16   13.88    0.77
   5   2  16   13.83    1.12
  -5   2 -17   99.79    2.67
   5   2  17  103.79    2.93
   5  -2 -17  100.25    1.99
  -5   2 -18   28.34    1.41
   5   2  18   32.70    1.70
   5  -2 -18   31.08    1.07
  -5   2 -19    9.23    0.89
   5  -2 -19    9.51    0.61
  -5   2 -20    6.27    0.70
   5   2  20    7.51    0.86
   5  -2 -20    7.62    0.52
  -5   2 -21    9.92    0.85
   5   2  21   11.21    1.00
  -5   2 -22   16.95    1.07
  -5   2 -23   13.14    0.98
   5   2  23   15.08    1.12
   5   2  24   22.40    1.35
  -5   2 -24   15.74    0.90
   5  -3  23   16.66    1.11
   5  -3  22    1.68    0.51
  -5  -3 -21    7.36    0.78
   5  -3  20   18.62    1.23
   5   3 -19   88.94    1.59
  -5   3  19   92.78    2.03
   5   3 -19   97.35    1.71
  -5  -3 -19  107.70    2.94
   5  -3  19  111.25    2.91
  -5   3  18   20.14    0.92
   5   3 -18   21.17    0.83
   5   3 -18   20.45    0.80
  -5  -3 -18   20.17    1.22
   5   3 -17  103.92    1.92
   5  -3  17  105.36    2.93
  -5   3  16    6.53    0.60
   5   3 -16    7.40    0.57
   5  -3  16    6.29    0.81
  -5  -3 -16    5.86    0.71
  -5   3  15   33.92    1.34
   5   3 -15   34.13    1.19
   5  -3  15   34.62    1.67
  -5  -3 -15   30.94    1.53
  -5   3  14   13.25    0.83
   5   3 -14   13.60    0.80
   5  -3  14   15.13    1.19
  -5  -3 -14   12.03    1.03
   5   3 -13  105.92    2.20
  -5   3  13  105.69    2.41
   5  -3  13  109.25    2.99
   5   3 -12  156.37    2.83
  -5   3  12  149.27    2.96
   5  -3  12  156.00    3.63
  -5  -3 -12  144.87    3.28
   5   3 -11  155.69    2.80
  -5   3  11  154.90    3.11
  -5  -3 -11  152.70    3.38
   5   3 -10   68.55    1.85
  -5   3  10   64.15    2.00
   5  -3  10   69.36    2.36
  -5  -3 -10   61.44    2.15
   5   3  -9   28.99    1.24
  -5   3   9   28.11    1.33
   5  -3   9   29.68    1.55
  -5  -3  -9   28.61    1.43
   5   3  -8   11.13    0.83
  -5   3   8   10.15    0.87
   5  -3   8   10.56    0.95
  -5  -3  -8   10.05    0.88
   5   3  -7  152.50    3.06
   5  -3   7  151.50    3.54
   5   3  -6  204.00    3.64
  -5   3   6  212.84    3.97
   5  -3   6  207.75    4.13
   5   3  -5    8.80    0.80
  -5   3   5    8.02    0.81
   5  -3   5    9.57    0.92
   5   3  -4    2.42    0.54
  -5  -3  -4    2.25    0.50
   5  -3   4    2.05    0.57
   5   3  -3  231.70    4.19
  -5   3   3  233.26    4.23
  -5  -3  -3  220.68    4.09
   5   3  -2  184.34    3.59
  -5   3   2  194.67    3.87
  -5  -3  -2  183.83    3.63
   5  -3   1  355.87    5.50
  -5  -3  -1  320.87    5.05
  -5   3   0  286.96    4.80
   5  -3   0  295.41    4.88
   5   3   1  312.89    4.94
  -5   3  -1  333.43    5.40
   5  -3  -2  195.66    3.79
  -5  -3   2  192.38    3.55
   5   3   3  197.24    3.83
  -5  -3   3  200.52    3.62
   5   3   4    1.91    0.45
  -5   3  -4    1.66    0.50
   5   3   5    8.78    0.83
  -5   3  -5    8.08    0.91
   5  -3  -5    8.92    0.78
  -5  -3   5    9.00    0.76
   5   3   6  204.99    4.03
  -5  -3   6  200.24    3.46
   5  -3  -6  208.92    3.74
   5   3   7  149.59    3.42
  -5  -3   7  141.17    2.74
   5  -3  -8   11.43    0.84
   5  -3  -9   29.07    1.30
   5   3   9   30.05    1.58
  -5   3  -9   27.71    1.46
  -5  -3   9   28.00    1.18
   5  -3 -10   71.17    2.08
   5   3  10   72.12    2.49
  -5   3 -10   66.49    2.21
   5   3  11  166.54    3.98
  -5   3 -11  161.49    3.54
   5  -3 -12  162.88    3.17
  -5   3 -12  151.62    3.49
   5   3  13  102.55    2.95
  -5   3 -13   99.89    2.78
  -5  -3  13   93.03    1.97
  -5   3 -14   12.63    1.01
   5   3  14   13.50    1.11
   5  -3 -14   13.55    0.87
  -5   3 -15   32.80    1.60
   5   3  15   36.69    1.79
   5  -3 -15   33.70    1.26
   5   3  16    7.64    0.89
   5  -3 -16    6.73    0.57
  -5   3 -17  103.82    2.83
   5   3  17  108.42    3.04
   5  -3 -17  110.08    2.26
  -5   3 -18   19.30    1.21
   5   3  18   21.93    1.37
   5  -3 -18   23.20    1.02
   5  -3 -19  120.56    2.29
  -5   3 -20   16.68    1.13
   5   3  20   17.29    1.18
   5  -3 -20   19.12    0.85
  -5   3 -21    7.28    0.76
   5   3  21    7.94    0.90
  -5   3 -22    1.29    0.46
  -5   3 -23   14.37    1.01
   5   3  23   16.70    1.19
  -5   3 -24   20.76    1.19
   5   3  24   22.25    1.36
   5  -4  23   20.82    1.25
   5  -4  22    8.71    0.87
   5  -4  21   13.67    1.05
   5  -4  20   19.84    1.24
  -5   4  19   33.35    1.24
   5  -4  19   35.72    1.64
  -5   4  18   44.36    1.51
   5   4 -18   41.83    1.23
   5   4 -18   46.74    1.21
   5  -4  18   43.87    1.85
   5   4 -17   22.26    0.90
   5  -4  17   23.39    1.36
   5   4 -16   67.38    1.64
   5   4 -16   60.76    1.54
  -5   4  16   63.33    1.93
  -5  -4 -16   56.19    2.04
   5  -4  16   55.94    2.14
   5   4 -15   29.51    1.19
  -5   4  15   32.61    1.39
   5   4 -15   46.90    1.35
  -5  -4 -15   37.36    1.70
   5  -4  15   41.49    1.77
   5   4 -14   59.11    1.66
  -5  -4 -14   53.11    2.13
   5  -4  14   58.59    2.14
  -5   4  13   60.25    1.92
  -5  -4 -13   55.80    2.08
   5  -4  13   57.86    2.14
   5   4 -12  183.98    3.17
  -5   4  12  181.74    3.56
   5   4 -11   40.39    1.44
  -5   4  11   40.52    1.68
  -5  -4 -11   35.75    1.64
   5  -4  11   38.60    1.75
   5   4 -10  235.10    3.97
  -5   4  10  267.64    4.43
  -5  -4 -10  233.78    4.36
   5  -4  10  258.76    4.78
   5   4  -9   53.67    1.73
  -5   4   9   57.21    1.96
   5  -4   9   55.43    2.14
   5   4  -8  253.25    4.08
  -5   4   8  254.67    4.40
   5   4  -7   38.28    1.53
  -5   4   7   36.62    1.59
  -5  -4  -7   33.27    1.54
   5  -4   7   37.83    1.76
   5   4  -6  242.99    4.12
  -5   4   6  247.62    4.38
   5  -4   6  239.33    4.48
  -5   4   5   64.99    2.17
  -5  -4  -5   62.45    2.14
   5  -4   5   68.78    2.32
  -5  -4  -4  345.69    5.41
   5  -4   4  350.52    5.76
   5   4  -3  153.76    3.32
  -5   4   3  148.30    3.43
   5  -4   3  141.73    3.36
  -5   4   2  787.35    9.37
   5  -4   2  796.71    9.23
   5  -4   1  428.48    6.19
   5   4   0  556.59    7.25
  -5   4   0  532.78    7.52
   5  -4   0  551.93    7.15
   5   4   1  448.12    6.47
  -5   4  -1  433.53    6.42
  -5  -4   1  437.11    6.00
   5  -4  -1  445.73    6.27
   5   4   2  791.24    9.37
  -5   4  -2  786.12    9.37
  -5  -4   2  765.76    8.64
   5  -4  -2  801.39    9.12
   5   4   3  148.62    3.50
  -5   4  -3  145.15    3.52
   5  -4  -3  148.89    3.30
   5  -4  -4  392.73    5.68
   5   4   4  387.98    5.97
   5   4   5   62.82    2.34
  -5   4  -5   64.13    2.36
   5  -4  -6  253.14    4.36
   5   4   6  261.74    4.83
  -5   4  -6  234.40    4.70
  -5  -4   6  241.12    3.91
   5   4   7   39.47    1.83
  -5   4  -7   36.35    1.74
  -5  -4   7   36.17    1.42
   5  -4  -8  243.70    4.06
  -5  -4   8  219.82    3.68
   5   4   9   53.59    2.11
   5  -4  -9   59.69    2.03
  -5   4  -9   54.29    2.05
   5   4  10  253.66    4.87
  -5   4 -10  246.62    4.60
   5   4  11   40.88    1.86
  -5   4 -11   41.91    1.84
   5  -4 -12  152.17    3.22
   5   4  13   63.59    2.43
  -5   4 -13   61.80    2.19
   5   4  14   49.92    2.04
  -5   4 -14   58.26    2.15
   5   4  15   43.20    1.95
  -5   4 -15   40.18    1.77
   5  -4 -15   41.45    1.50
   5   4  16   67.16    2.50
  -5   4 -16   63.16    2.26
   5  -4 -16   65.07    1.89
   5   4  17   23.22    1.50
  -5   4 -17   22.10    1.32
   5  -4 -17   25.23    1.13
  -5   4 -18   45.83    1.93
   5   4  18   44.17    1.98
  -5   4 -19   31.39    1.54
   5  -4 -19   35.91    1.31
  -5   4 -20   16.19    1.13
   5   4  20   19.02    1.33
  -5   4 -21   11.57    0.95
   5   4  21   12.73    1.14
  -5   4 -22    6.91    0.77
  -5   4 -23   18.88    1.14
   5   4  23   22.33    1.40
   5  -5  22    6.79    0.75
   5  -5  21   68.41    2.45
   5  -5  20   49.24    2.51
   5  -5  19   19.43    1.30
  -5   5  19   16.61    0.97
   5  -5  18    6.01    0.79
   5   5 -18    7.22    0.53
   5   5 -18    5.94    0.51
  -5   5  18    6.54    0.70
   5  -5  17   18.55    1.28
   5   5 -17   19.06    0.88
   5   5 -17   20.50    0.96
  -5   5  17   19.12    1.09
   5  -5  16   74.77    2.45
   5   5 -16   68.84    1.74
   5   5 -16   71.70    1.75
   5  -5  15  151.49    3.65
   5   5 -15  145.77    2.57
  -5   5  15  153.84    3.14
   5   5 -14   19.36    1.00
  -5   5  14   21.13    1.18
   5   5 -14   21.02    1.00
   5  -5  13  109.65    3.15
   5   5 -13  107.31    2.37
  -5   5  13  106.05    2.69
   5   5 -13  110.44    2.35
   5   5 -12   48.96    1.66
  -5   5  12   46.85    1.77
   5   5 -12   47.40    1.54
   5  -5  12   44.74    1.96
   5   5 -11   33.41    1.36
  -5   5  11   36.95    1.58
   5  -5  11   33.05    1.65
  -5   5  10   41.19    1.68
  -5  -5 -10   40.48    1.80
  -5   5   9   75.31    2.31
  -5  -5  -9   70.39    2.34
   5  -5   9   70.01    2.43
   5  -5   8    1.49    0.53
   5   5  -8    1.97    0.46
  -5   5   8    1.95    0.51
  -5  -5  -8    1.79    0.55
   5   5  -7   15.96    1.04
  -5   5   7   14.31    1.08
  -5  -5  -7   12.92    0.98
   5  -5   7   16.75    1.23
   5   5  -6  116.73    2.83
  -5   5   6  113.87    2.97
  -5  -5  -6  108.67    2.88
   5  -5   5  286.45    5.26
  -5   5   5  265.89    4.69
   5  -5   4   16.94    1.31
   5   5  -4   16.20    1.10
  -5   5   4   15.41    1.12
  -5  -5  -4   12.83    1.00
   5  -5   3   86.55    2.71
   5   5  -3   88.21    2.59
  -5   5   3   77.80    2.49
  -5  -5  -3   75.97    2.33
   5  -5   2  149.03    3.59
  -5  -5  -2  146.05    3.30
   5  -5   1   69.27    2.39
   5   5  -1   70.24    2.37
   5  -5   0  288.98    4.98
   5   5   0  304.15    5.20
  -5   5   0  291.18    5.16
   5  -5  -1   71.91    2.41
   5   5   1   67.97    2.34
  -5   5  -1   63.18    2.25
  -5  -5   1   65.31    2.11
  -5   5  -2  155.97    3.69
  -5  -5   2  149.45    3.25
   5   5   3   85.61    2.66
  -5   5  -3   86.20    2.86
   5  -5  -4   16.82    1.12
  -5   5  -4   15.49    1.18
   5   5   5  279.32    5.23
   5  -5  -5  289.00    5.13
   5   5   6  115.71    3.21
   5  -5  -6  121.30    3.13
  -5   5  -6  117.64    3.31
   5   5   7   16.37    1.24
  -5   5  -7   13.81    1.15
   5  -5  -8    1.83    0.49
  -5   5  -8    1.60    0.56
   5   5   9   75.85    2.63
   5  -5  -9   79.71    2.35
  -5   5  -9   77.70    2.66
   5   5  10   41.11    1.92
   5  -5 -10   43.94    1.68
  -5   5 -10   43.69    1.98
   5   5  11   34.42    1.84
  -5   5 -11   33.13    1.71
   5   5  12   49.30    2.16
  -5   5 -12   43.31    1.91
   5  -5 -12   44.22    1.75
  -5   5 -13  101.00    2.93
   5  -5 -13   95.97    2.50
   5   5  14   18.49    1.39
  -5   5 -14   21.25    1.35
   5  -5 -14   20.68    1.18
   5   5  15  147.81    3.78
   5  -5 -15  156.98    3.23
  -5   5 -16   67.41    2.36
   5  -5 -16   65.13    2.01
   5   5  17   19.10    1.40
  -5   5 -17   17.83    1.30
   5  -5 -17   21.92    1.13
   5   5  18    6.10    0.83
  -5   5 -18    7.53    0.89
   5  -5 -18    7.13    0.65
  -5   5 -19   17.42    1.18
   5  -5 -19   16.88    1.00
   5  -5 -20   37.49    1.35
   5   5  20   33.44    1.84
  -5   5 -20   32.81    1.64
  -5   5 -22    7.71    0.82
  -5   5 -23   22.03    1.26
   5  -6  22    3.92    0.67
   5  -6  21   35.36    1.68
   5  -6  20   10.24    1.00
   5  -6  19   36.13    1.78
  -5   6  19   35.15    1.42
   5  -6  18    4.68    0.81
   5   6 -18    5.41    0.53
  -5   6  18    6.24    0.70
   5   6 -17    1.36    0.36
   5  -6  17    1.48    0.54
  -5   6  17    1.41    0.44
   5   6 -17    1.61    0.36
   5  -6  16    2.52    0.61
   5   6 -16    3.30    0.48
   5   6 -16    2.66    0.44
  -5   6  16    2.89    0.55
   5  -6  15   15.99    1.22
   5   6 -15   15.37    0.96
  -5   6  15   17.57    1.13
   5  -6  14   33.64    1.67
   5   6 -14   32.66    1.31
   5  -6  13  181.81    4.20
   5   6 -13  190.51    3.42
  -5   6  13  180.93    3.70
   5   6 -13  191.29    3.30
   5  -6  12   35.43    1.80
  -5   6  12   39.13    1.70
   5  -6  11  103.93    3.23
  -5   6  11  106.59    2.83
   5   6 -11  114.46    2.62
   5  -6  10   91.42    3.00
   5   6 -10   90.78    2.33
  -5   6  10   94.08    2.67
   5  -6   9  144.51    3.77
   5   6  -9  143.93    3.00
  -5   6   9  140.75    3.37
   5   6  -8  128.36    2.96
   5  -6   8  127.05    3.59
  -5   6   8  131.30    3.27
   5   6  -7  155.57    3.31
   5  -6   7  164.43    4.10
  -5   6   7  159.78    3.74
   5   6  -6   52.11    1.92
   5  -6   6   53.57    2.21
  -5   6   6   52.09    2.08
   5  -6   5  154.83    3.83
  -5   6   5  161.98    3.68
   5   6  -4   40.38    1.67
   5  -6   4   38.21    1.78
  -5   6   4   44.07    1.92
   5  -6   3  493.94    7.35
  -5   6   3  509.70    7.33
   5   6  -2  218.67    4.40
  -5   6   2  209.33    4.37
   5   6  -1  153.04    3.60
   5  -6   1  156.15    3.90
   5   6   0  169.30    3.86
  -5   6   0  162.95    3.86
   5   6   1  150.17    3.64
   5  -6  -1  146.60    3.71
  -5   6  -1  145.28    3.66
   5   6   2  222.43    4.54
   5  -6  -2  214.79    4.47
  -5   6  -2  214.52    4.47
   5   6   3  521.43    7.58
   5  -6  -4   44.15    2.02
  -5   6  -4   41.32    1.92
   5  -6  -5  155.12    3.63
  -5   6  -5  151.82    3.73
   5   6   6   46.24    1.98
   5  -6  -6   50.23    1.99
  -5   6  -6   51.81    2.12
   5   6   7  156.56    3.85
  -5   6  -7  154.25    3.82
   5   6   8  123.96    3.44
   5  -6  -8  128.03    3.13
  -5   6  -8  123.57    3.44
   5   6   9  138.32    3.58
   5  -6  -9  138.44    3.23
  -5   6  -9  140.57    3.73
   5   6  10   87.56    2.94
   5  -6 -10   90.96    2.63
  -5   6 -10   88.66    2.89
   5   6  11  104.39    3.27
   5   6  12   37.81    2.02
  -5   6 -12   35.98    1.85
   5  -6 -12   39.70    1.75
   5   6  13  183.46    4.38
   5  -6 -13  181.89    3.72
   5   6  14   40.14    2.02
  -5   6 -14   39.05    1.90
   5  -6 -14   36.78    1.61
   5   6  15   15.96    1.33
  -5   6 -15   15.75    1.21
   5  -6 -15   18.02    1.14
  -5   6 -16    3.19    0.70
   5  -6 -16    3.01    0.58
   5   6  17    1.52    0.61
   5  -6 -17    2.06    0.50
  -5   6 -17    1.21    0.52
   5  -6 -18    4.39    0.66
  -5   6 -18    5.16    0.73
   5  -6 -19   38.82    1.49
  -5   6 -19   34.32    1.69
  -5   6 -20    8.72    0.91
  -5   6 -21   34.29    1.66
  -5   6 -22    4.20    0.68
   5  -7  18   12.17    1.10
  -5   7  18   14.27    1.01
   5   7 -17   21.73    1.04
   5  -7  17   24.03    1.55
   5   7 -17   23.35    1.07
  -5   7  17   23.03    1.28
   5   7 -16   13.49    0.88
   5  -7  16   14.56    1.27
  -5   7  16   12.99    1.08
   5   7 -16   13.57    0.84
   5   7 -15   34.59    1.39
   5  -7  15   33.35    1.81
  -5   7  15   33.44    1.58
   5   7 -15   35.31    1.38
   5   7 -14   25.03    1.22
   5   7 -14   28.88    1.31
   5  -7  14   26.19    1.62
  -5   7  14   26.10    1.50
   5   7 -13   12.67    0.92
   5   7 -13   12.61    0.90
   5   7 -12   66.88    2.07
   5  -7  12   64.08    2.54
  -5   7  12   64.50    2.31
   5   7 -11    4.93    0.64
   5  -7  11    7.20    0.92
  -5   7  11    7.40    0.88
   5   7 -11    8.00    0.74
   5   7 -10   63.35    1.98
   5  -7  10   63.63    2.52
  -5   7  10   65.85    2.38
   5   7 -10   62.93    2.02
   5   7  -9   27.24    1.41
   5   7  -9   29.11    1.37
   5  -7   9   30.34    1.72
  -5   7   9   30.23    1.64
   5  -7   8   27.64    1.63
  -5   7   8   26.22    1.53
   5   7  -7   39.53    1.73
   5  -7   7   39.17    1.99
  -5   7   7   39.50    1.89
   5   7  -7   42.86    1.77
   5   7  -6   15.50    1.15
   5  -7   6   15.58    1.28
  -5   7   6   14.59    1.18
   5   7  -5   58.97    2.20
   5  -7   5   54.99    2.33
  -5   7   5   55.43    2.27
   5   7  -5   52.20    1.96
   5  -7   4   25.22    1.58
  -5   7   4   26.02    1.58
   5   7  -3  104.05    2.98
   5  -7   3  110.45    3.43
  -5   7   3  107.15    3.19
   5   7  -3  103.01    2.87
   5   7  -2   10.58    1.02
  -5   7   2    8.86    0.99
   5   7  -2    8.02    0.84
   5   7  -1   27.94    1.60
  -5   7   1   28.26    1.67
   5   7  -1   31.88    1.64
   5  -7   0  156.49    3.94
  -5   7   0  164.48    3.99
   5   7   1   29.62    1.67
  -5   7  -1   31.60    1.77
   5   7   2   10.57    1.07
   5  -7  -2    9.31    0.97
  -5   7  -2    9.71    1.06
   5   7   3   99.94    3.10
  -5   7  -3  102.13    3.14
   5   7   4   24.23    1.57
   5  -7  -4   22.23    1.40
  -5   7  -4   24.12    1.53
   5  -7  -5   49.25    1.98
  -5   7  -5   52.90    2.29
   5   7   6   17.36    1.39
   5  -7  -6   16.29    1.25
  -5   7  -6   16.07    1.27
   5   7   7   39.79    2.01
   5   7   8   28.79    1.71
   5  -7  -8   29.47    1.60
  -5   7  -8   26.88    1.66
   5   7   9   32.01    1.84
  -5   7  -9   28.57    1.66
   5  -7  -9   33.25    1.70
   5   7  10   66.01    2.68
  -5   7 -10   63.72    2.55
   5  -7 -10   69.77    2.48
   5   7  11    6.53    0.90
  -5   7 -11    7.12    0.94
   5   7  12   65.88    2.63
   5   7  12   72.06    2.75
  -5   7 -12   63.67    2.54
   5  -7 -12   65.06    2.30
   5   7  13   11.18    1.14
  -5   7 -13   10.44    1.09
   5  -7 -13   12.03    1.03
  -5   7 -14   25.21    1.59
   5  -7 -14   28.12    1.50
  -5   7 -15   34.36    1.89
   5  -7 -15   34.17    1.62
  -5   7 -16   14.66    1.20
   5  -7 -16   12.63    1.02
   5  -7 -17   25.59    1.36
  -5   7 -17   22.79    1.49
   5  -7 -18   14.67    1.04
   5  -7 -19    8.79    0.87
  -5   8  18    8.12    0.88
  -5   8  17   24.79    1.43
   5   8 -16   12.77    0.87
   5   8 -16   11.84    0.89
   5   8 -15   20.01    1.12
   5   8 -15   22.76    1.19
  -5   8  15   21.79    1.42
  -5   8  14   17.51    1.32
   5   8 -13    7.25    0.70
   5   8 -13    7.10    0.75
   5   8 -12   36.00    1.58
   5   8 -12   37.59    1.59
   5  -8  12   31.87    1.79
  -5   8  12   34.93    1.84
   5  -8  11   47.09    2.16
  -5   8  11   52.16    2.21
   5   8 -10   57.60    2.10
   5  -8  10   56.01    2.32
   5   8 -10   58.85    2.16
  -5   8  10   58.21    2.34
   5   8  -9  100.68    2.81
  -5   8   9  111.39    3.31
   5   8  -8   26.18    1.48
   5  -8   8   25.04    1.60
   5   8  -8   30.17    1.60
  -5   8   8   26.68    1.66
  -5   8   7  124.63    3.55
   5   8  -7  132.63    3.17
   5   8  -7  128.84    3.30
   5  -8   6   39.77    2.04
  -5   8   6   37.00    1.95
   5   8  -6   40.01    1.76
   5   8  -6   38.36    1.78
   5   8  -5  157.39    3.60
  -5   8   5  147.18    3.93
   5   8  -4  110.11    2.98
   5  -8   4  110.93    3.30
  -5   8   4  108.83    3.44
   5  -8   3   36.72    1.88
   5   8  -3   37.68    1.77
  -5   8   3   40.68    2.11
   5   8  -3   38.09    1.84
   5  -8   2   19.05    1.43
   5   8  -2   22.16    1.44
  -5   8   2   21.01    1.53
   5   8  -2   20.45    1.42
  -5   8   1  174.85    4.41
   5   8  -1  177.00    4.11
   5   8  -1  169.02    4.10
   5   8   0    2.91    0.70
   5  -8   0    1.79    0.54
  -5   8   0    2.82    0.64
   5   8   0    3.22    0.66
   5   8   1  155.25    3.87
   5  -8  -1  171.30    4.20
  -5   8  -1  165.84    4.23
   5   8   1  156.80    4.01
   5   8   2   19.99    1.39
   5  -8  -2   20.20    1.45
  -5   8  -2   19.51    1.51
   5   8   2   20.59    1.44
   5   8   3   44.19    2.10
   5  -8  -3   38.04    1.93
  -5   8  -3   39.82    2.07
   5   8   3   39.75    2.03
   5   8   4  118.19    3.47
   5  -8  -4  115.29    3.41
  -5   8  -4  113.54    3.45
   5   8   5  155.18    4.02
   5  -8  -5  149.42    3.92
  -5   8  -5  152.38    4.09
   5   8   6   41.04    2.06
   5  -8  -6   39.29    2.03
  -5   8  -6   37.59    2.00
   5   8   6   37.69    2.03
   5   8   7  131.36    3.75
  -5   8  -7  124.85    3.65
   5   8   7  125.90    3.81
   5   8   8   27.55    1.82
   5   8   8   28.75    1.76
  -5   8  -8   26.79    1.70
   5  -8  -8   27.59    1.68
  -5   8  -9  108.30    3.38
   5  -8  -9  112.69    3.32
  -5   8 -10   57.26    2.44
   5  -8 -10   59.41    2.39
  -5   8 -11   49.67    2.29
   5  -8 -11   49.16    2.24
   5  -8 -12   36.94    1.87
   5  -8 -13    9.72    0.98
   5  -8 -15   20.30    1.36
   5  -8 -16   12.98    1.04
   5  -8 -18    8.50    0.88
   5  -8 -19    2.35    0.53
   5   9 -16    3.67    0.55
   5   9 -15    3.36    0.56
   5   9 -15    2.97    0.55
   5   9 -14   20.66    1.20
   5   9 -14   19.20    1.18
   5   9 -13   19.52    1.26
   5   9 -13   21.57    1.28
   5   9 -12   37.04    1.68
   5   9 -12   35.20    1.62
   5   9 -11   36.84    1.68
   5   9 -11   36.81    1.72
   5   9 -10   16.78    1.20
   5   9 -10   15.80    1.15
   5   9  -9   32.86    1.63
   5   9  -9   31.40    1.62
   5   9  -8   19.31    1.27
   5   9  -8   18.46    1.33
   5   9  -7   26.48    1.52
   5   9  -6   45.73    2.05
   5   9  -6   42.09    1.99
   5   9  -5   24.42    1.52
   5   9  -5   21.12    1.53
   5   9  -4    5.97    0.99
   5   9  -4    5.04    0.80
   5   9  -2    2.94    0.71
   5   9  -2    2.52    0.62
   5   9  -1    1.74    0.64
   5   9  -1    1.63    0.58
   5   9   0    3.08    0.73
   5   9   0    2.55    0.61
   5   9   2    2.01    0.63
   5  -9  -3    1.90    0.65
   5  -9  -4    4.32    0.83
   5  -9  -5   20.79    1.54
   5  -9  -6   24.70    1.66
   5  10 -15    5.70    0.74
   5  10 -15    4.16    0.66
   5  10 -14    5.00    0.71
   5  10 -14    4.64    0.67
   5  10 -13   18.02    1.21
   5  10 -13   18.61    1.23
   5  10 -12   30.34    1.55
   5  10 -12   21.59    1.22
   5  10 -11   21.79    1.37
   5  10 -11   21.62    1.40
   5  10 -10   65.36    2.42
   5  10 -10   76.26    2.63
   5  10  -9   11.97    1.05
   5  10  -9   11.91    1.13
  -6   0   0 1665.74   16.91
   6   0   0 1981.16   17.80
  -6   0  -1    1.74    0.54
  -6   0   1    1.64    0.51
   6   0   1    1.30    0.50
  -6   0  -2   78.55    2.46
  -6   0   2   78.58    2.39
   6   0   2   81.33    2.65
   6   0  -2   82.96    2.60
  -6   0  -3    2.51    0.58
  -6   0   3    2.70    0.56
   6   0  -3    2.78    0.57
   6   0   3    1.88    0.60
  -6   0  -4  154.14    3.56
  -6   0   4  149.75    3.37
   6   0   4  161.27    3.82
   6   0  -4  162.66    3.55
  -6   0   5  175.58    3.58
   6   0   5  167.55    4.06
  -6   0  -6   80.96    2.56
  -6   0   6   80.30    2.37
   6   0   6   91.63    2.90
   6   0  -6   94.82    2.59
  -6   0  -7    7.26    0.81
  -6   0   7    7.78    0.76
   6   0   7    8.56    0.96
   6   0  -7    7.59    0.74
  -6   0  -8   15.01    1.17
   6   0   8   15.31    1.22
   6   0  -8   16.62    1.07
  -6   0  -9    0.10    0.38
  -6   0   9    0.06    0.31
   6   0   9    0.24    0.47
   6   0  -9    0.06    0.29
  -6   0 -10   41.07    1.84
  -6   0  10   41.85    1.52
   6   0  10   43.51    2.02
  -6   0 -11   12.02    1.03
  -6   0  11   12.96    0.89
   6   0  11   13.76    1.22
   6   0 -11   13.04    0.89
  -6   0 -12   17.23    1.23
   6   0  12   18.00    1.40
  -6   0 -13   53.73    2.11
  -6   0  13   51.37    1.57
   6   0  13   56.45    2.38
  -6   0 -14   52.13    2.09
  -6   0  14   49.70    1.50
   6   0 -14   50.78    1.64
   6   0  15   98.57    3.06
   6   0 -15   92.04    2.15
  -6   0 -16   30.53    1.64
  -6   0  16   27.26    1.13
   6   0 -16   27.00    1.11
  -6   0 -17   16.28    1.24
   6   0  17   22.83    1.50
   6   0 -17   22.09    0.97
  -6   0  17   18.22    0.88
  -6   0 -18    0.06    0.32
   6   0 -18    0.35    0.29
   6   0  18    0.11    0.44
  -6   0 -19    2.27    0.61
   6   0  19    2.83    0.67
   6   0  20   53.10    2.18
  -6   0 -20   49.37    2.01
   6   0  21   32.06    1.68
   6  -1  21   11.53    1.12
   6  -1  20   12.24    1.14
   6  -1  19   46.17    2.02
  -6  -1 -19   46.07    1.98
  -6   1  18   25.37    1.01
   6  -1  18   28.96    1.62
   6   1 -18   26.87    1.02
  -6  -1 -18   22.94    1.40
  -6   1  17   45.26    1.43
   6  -1  17   48.38    2.08
   6   1 -17   49.90    1.46
  -6   1  16   38.59    1.35
   6  -1  16   43.82    2.02
  -6  -1 -16   42.66    1.90
  -6   1  15  123.84    2.58
   6   1 -15  132.62    2.66
  -6  -1 -15  126.82    3.39
   6  -1  14   61.90    2.36
   6   1 -14   59.67    1.79
  -6  -1 -14   54.79    2.14
  -6   1  13   47.35    1.57
   6  -1  13   50.02    2.12
  -6  -1 -13   45.13    1.93
  -6  -1 -12   98.15    2.92
  -6   1  12  102.49    2.45
   6  -1  12  114.27    3.25
   6   1 -12  112.30    2.53
  -6  -1 -11   71.52    2.44
  -6   1  11   73.60    2.08
  -6  -1 -10  149.30    3.62
   6  -1  10  154.24    3.78
  -6  -1  -9   16.93    1.23
  -6   1   9   17.79    1.07
   6  -1   9   18.41    1.34
  -6  -1  -8  124.76    3.25
   6   1  -8  134.08    3.14
   6  -1   8  135.08    3.49
  -6  -1  -7  197.55    4.14
   6  -1   7  200.94    4.40
  -6  -1  -6   34.93    1.64
  -6   1   6   37.23    1.60
   6   1  -6   40.16    1.69
   6  -1   6   42.37    1.94
  -6   1   5   84.10    2.41
   6  -1   5   91.02    2.84
  -6  -1  -4  122.93    3.08
   6   1  -4  134.90    3.26
  -6  -1  -3  231.33    4.36
  -6   1   3  238.35    4.35
  -6  -1  -2  393.57    5.96
  -6   1   2  408.51    6.03
   6   1  -2  434.06    6.44
   6  -1   2  446.99    6.56
  -6   1   1   39.28    1.70
   6   1  -1   42.80    1.86
   6  -1   1   41.92    1.85
  -6  -1   0  223.87    4.13
  -6   1   0  226.51    4.35
   6   1   0  224.75    4.52
  -6  -1   1   39.56    1.62
  -6   1  -1   37.58    1.69
   6   1   1   40.46    1.91
   6  -1  -1   39.85    1.77
  -6  -1   2  385.15    5.60
  -6   1  -2  374.17    5.69
   6   1   2  413.69    6.45
   6  -1  -2  424.19    6.21
  -6  -1   3  228.24    4.08
  -6   1  -3  232.16    4.47
   6   1   3  252.06    4.86
   6  -1  -3  254.65    4.57
  -6  -1   4  119.34    2.85
  -6   1  -4  128.48    3.33
   6   1   4  124.31    3.40
   6  -1  -4  127.89    3.13
   6   1   5   90.75    2.85
   6  -1  -5   92.70    2.62
  -6   1  -6   36.27    1.71
   6   1   6   40.64    1.91
   6  -1  -6   40.19    1.71
  -6  -1   7  180.66    3.47
  -6   1  -7  176.54    4.01
   6   1   7  186.90    4.29
   6  -1  -7  191.43    3.81
  -6  -1   8  122.87    2.80
  -6   1  -8  117.90    3.14
  -6  -1   9   17.26    0.99
   6   1   9   18.95    1.33
   6  -1  -9   17.32    1.09
  -6  -1  10  147.92    3.00
  -6   1 -10  146.72    3.61
   6   1  10  145.16    3.88
  -6  -1  11   72.46    1.96
  -6   1 -11   76.11    2.58
   6   1  11   76.47    2.74
  -6   1 -12  102.26    2.97
  -6  -1  12  102.64    2.31
   6   1  13   49.32    2.22
  -6  -1  13   38.16    1.24
  -6   1 -14   57.88    2.24
   6  -1 -14   59.44    1.75
  -6  -1  14   54.61    1.63
  -6   1 -15  133.27    3.38
   6   1  15  142.85    3.86
   6  -1 -15  140.74    2.76
   6  -1 -16   37.60    1.37
  -6   1 -16   38.90    1.77
   6   1  16   41.48    2.04
  -6  -1  16   41.25    1.32
  -6   1 -17   39.43    1.75
   6  -1 -17   48.88    1.57
   6   1  17   46.90    2.19
  -6  -1  17   41.16    1.28
  -6   1 -18   26.91    1.54
   6  -1 -18   31.59    1.20
   6   1  18   29.74    1.72
  -6   1 -19   44.80    1.95
  -6   1 -20   11.24    1.03
   6   1  20   12.16    1.16
  -6   1 -21    9.65    0.94
   6  -2  20    4.33    0.78
   6  -2  19   13.97    1.20
  -6   2  18    5.26    0.54
   6  -2  18    5.94    0.87
   6   2 -18    5.75    0.55
  -6  -2 -18    5.77    0.76
  -6   2  17   20.26    1.00
   6   2 -17   20.43    0.97
   6  -2  17   20.57    1.42
  -6   2  16   74.60    1.95
   6  -2  16   70.13    2.63
  -6  -2 -16   74.09    2.50
  -6   2  15   12.58    0.83
   6   2 -15   10.81    0.75
  -6  -2 -15   12.29    1.08
  -6   2  14   73.84    2.08
   6   2 -14   67.93    1.86
   6  -2  14   76.67    2.72
  -6  -2 -14   69.97    2.45
  -6   2  13   36.64    1.46
   6   2 -13   42.27    1.51
   6  -2  13   40.00    1.93
  -6  -2 -13   36.08    1.78
   6  -2  12   70.35    2.61
  -6  -2 -12   62.88    2.26
  -6   2  11   68.93    2.12
   6   2 -11   67.76    2.05
  -6  -2 -11   68.37    2.44
  -6   2  10    6.45    0.72
   6   2 -10    4.86    0.63
   6  -2  10    6.05    0.89
  -6  -2 -10    5.81    0.78
  -6   2   9    7.10    0.82
   6   2  -9    7.73    0.81
   6  -2   9   11.27    1.05
  -6  -2  -9    9.86    0.97
  -6  -2  -8    0.92    0.41
  -6   2   8    0.88    0.40
   6   2  -8    0.98    0.43
   6  -2   8    0.85    0.43
  -6   2   7    8.64    0.81
   6   2  -7    9.92    0.89
   6  -2   7    9.71    0.98
  -6  -2  -7    7.84    0.84
  -6   2   6   14.08    1.04
   6   2  -6   15.05    1.04
   6  -2   6   15.28    1.22
  -6   2   5  189.15    3.88
   6   2  -5  202.51    4.02
   6  -2   5  203.56    4.37
  -6  -2  -5  184.16    3.91
   6   2  -4  256.22    4.54
  -6  -2  -4  218.23    4.42
  -6   2   3   60.69    2.14
  -6  -2  -3   56.20    2.11
  -6   2   2  229.50    4.41
   6   2  -2  244.03    4.50
   6  -2   2  234.54    4.60
  -6   2   1   12.66    1.04
   6   2  -1   13.75    1.09
   6  -2   1   14.16    1.13
  -6  -2   0   -0.18    0.40
  -6   2   0   -0.22    0.43
   6   2   0    0.27    0.40
  -6   2  -1   14.57    1.12
   6   2   1   12.26    1.01
   6  -2  -1   13.23    1.06
  -6  -2   1   12.49    1.01
  -6   2  -2  241.75    4.65
   6   2   2  244.23    4.68
   6  -2  -2  248.57    4.74
  -6   2  -3   68.06    2.39
   6   2   3   66.00    2.38
   6  -2  -3   63.12    2.30
  -6   2  -4  235.02    4.65
  -6  -2   4  223.49    4.09
   6   2   5  200.79    4.24
   6  -2  -5  197.57    4.06
  -6   2  -6   12.85    1.08
   6   2   6   15.86    1.23
   6  -2  -6   15.46    1.17
  -6  -2   6   13.81    0.95
  -6   2  -7    9.77    1.03
   6   2   7    9.23    0.96
   6  -2  -7   10.51    0.92
  -6  -2   7    8.65    0.81
  -6  -2   8    1.17    0.40
  -6   2  -8    1.30    0.55
   6  -2  -8    0.99    0.44
   6   2   9   10.76    1.02
   6  -2  -9   11.09    0.90
  -6  -2   9   10.30    0.81
  -6   2 -10    4.13    0.63
   6   2  10    5.61    0.78
   6  -2 -10    5.03    0.66
  -6  -2  10    4.83    0.57
  -6   2 -11   74.38    2.61
   6   2  11   76.01    2.65
   6  -2 -11   67.56    2.05
  -6   2 -12   66.22    2.40
   6   2  12   72.91    2.67
   6  -2 -12   66.92    2.03
   6  -2 -13   34.08    1.44
  -6   2 -13   36.09    1.77
  -6  -2  13   37.78    1.36
  -6   2 -14   72.94    2.56
   6   2  14   72.70    2.66
  -6  -2  14   70.15    1.80
   6  -2 -15   14.46    0.90
  -6   2 -15   12.24    1.10
   6   2  15   14.31    1.23
  -6  -2  15   11.11    0.71
  -6   2 -16   77.89    2.59
   6   2  16   78.20    2.77
  -6   2 -17   19.47    1.30
   6   2  17   20.04    1.46
  -6  -2  17   17.03    0.81
  -6   2 -18    6.02    0.82
   6  -2 -18    6.73    0.59
   6   2  18    6.51    0.93
  -6   2 -19   13.02    1.09
   6  -2 -19   14.42    0.78
  -6   2 -20    3.29    0.63
   6  -3  19    0.40    0.43
  -6   3  18   12.27    0.80
   6   3 -18   14.23    0.78
  -6   3  17   54.72    1.72
   6  -3  17   57.46    2.35
  -6   3  16   28.59    1.29
   6   3 -16   30.06    1.18
   6  -3  16   30.72    1.74
  -6  -3 -16   27.73    1.56
  -6   3  15   66.14    1.96
  -6  -3 -15   69.03    2.43
  -6   3  14   38.17    1.51
   6   3 -14   38.81    1.45
   6  -3  14   38.17    1.93
  -6  -3 -14   36.62    1.76
  -6   3  13   32.03    1.43
   6   3 -13   39.17    1.49
   6  -3  13   37.07    1.92
  -6  -3 -13   33.40    1.69
   6  -3  12    3.58    0.71
  -6  -3 -12    3.22    0.64
  -6   3  11   91.51    2.39
   6   3 -11   94.27    2.49
  -6  -3 -11   88.75    2.82
   6   3 -10   79.19    2.35
   6  -3  10   83.26    2.88
  -6   3   9  165.47    3.48
   6  -3   9  175.50    4.14
  -6  -3  -9  168.65    3.84
   6   3  -8   27.39    1.34
  -6   3   8   26.56    1.40
   6  -3   8   27.28    1.62
  -6  -3  -8   23.52    1.42
   6   3  -7   68.20    2.15
  -6   3   7   66.65    2.20
  -6  -3  -7   60.93    2.27
   6   3  -6   92.83    2.60
  -6   3   6   92.23    2.65
   6  -3   6   85.72    2.83
  -6  -3  -6   85.47    2.70
   6   3  -5   31.40    1.54
  -6   3   5   30.50    1.55
   6  -3   5   28.00    1.68
  -6  -3  -5   27.97    1.55
   6   3  -4   42.69    1.83
  -6   3   4   44.15    1.86
   6  -3   4   46.40    2.05
   6   3  -3  135.99    3.33
  -6   3   3  139.13    3.38
   6  -3   3  142.32    3.66
   6   3  -2   43.50    1.87
  -6   3   2   44.09    1.88
   6  -3   2   42.79    1.97
  -6  -3  -2   41.46    1.80
  -6   3   1  450.62    6.76
  -6  -3  -1  440.78    6.49
   6   3   0   33.62    1.70
   6  -3   0   33.96    1.72
  -6  -3   0   29.92    1.51
   6   3   1  472.59    7.08
  -6   3  -1  462.44    6.74
   6  -3  -1  485.13    7.02
   6   3   2   41.80    1.94
  -6   3  -2   39.70    1.77
   6  -3  -2   41.78    1.87
  -6  -3   2   39.49    1.69
   6   3   3  141.17    3.63
  -6   3  -3  131.35    3.37
   6  -3  -3  141.01    3.48
  -6   3  -4   41.61    1.92
   6  -3  -4   42.87    1.82
  -6   3  -5   24.73    1.45
   6  -3  -5   28.33    1.50
  -6  -3   5   25.26    1.34
  -6   3  -6   84.88    2.80
  -6  -3   6   78.81    2.27
   6   3   7   67.95    2.58
  -6   3  -7   67.16    2.43
   6  -3  -7   69.35    2.18
   6   3   8   27.61    1.68
  -6   3  -8   25.86    1.53
  -6  -3   8   26.78    1.28
   6  -3  -8   28.69    1.42
  -6   3  -9  182.24    4.22
   6   3   9  188.46    4.46
   6  -3  -9  188.67    3.77
   6  -3 -10   88.29    2.52
  -6   3 -10   87.46    2.84
  -6  -3  10   81.28    2.14
   6  -3 -11   83.97    2.42
  -6   3 -11   92.50    2.88
   6   3  11   94.12    3.03
  -6  -3  11   85.11    2.16
   6  -3 -12    4.84    0.86
  -6   3 -12    3.00    0.67
   6   3  12    3.61    0.71
  -6  -3  12    3.24    0.49
   6  -3 -13   35.88    1.47
  -6   3 -13   34.50    1.81
  -6  -3  13   31.86    1.31
   6  -3 -14   41.27    1.61
  -6   3 -14   37.90    1.81
   6   3  14   38.43    1.95
  -6  -3  14   37.06    1.34
  -6   3 -15   77.03    2.67
   6  -3 -15   77.56    2.14
   6   3  15   75.96    2.80
  -6  -3  15   68.37    1.77
   6  -3 -16   29.90    1.33
  -6   3 -17   47.63    2.04
   6   3  17   51.70    2.28
  -6   3 -18   14.13    1.17
   6  -3 -18   14.95    0.88
   6  -3 -19    0.24    0.30
  -6   4  18   17.00    1.00
   6  -4  18   16.37    1.27
  -6   4  17   39.53    1.50
   6   4 -17   38.53    1.37
   6  -4  17   40.01    1.96
  -6   4  16   22.82    1.24
   6   4 -16   24.40    1.12
   6  -4  16   24.32    1.55
  -6   4  15    5.79    0.67
  -6  -4 -15    5.38    0.77
   6  -4  15    5.87    0.85
  -6   4  14   70.91    2.18
   6   4 -14   70.12    1.94
  -6  -4 -14   67.70    2.49
   6  -4  14   73.49    2.69
   6   4 -13   10.42    0.81
  -6   4  13    8.91    0.85
  -6  -4 -13    8.33    0.92
   6  -4  13   10.32    1.06
   6   4 -12   37.01    1.49
  -6  -4 -12   34.62    1.74
   6  -4  12   39.15    1.99
   6   4 -11    2.82    0.50
  -6   4  11    2.43    0.54
   6  -4  11    2.54    0.60
  -6  -4 -11    3.17    0.61
   6   4 -10   13.31    1.00
  -6   4  10   15.49    1.12
   6  -4  10   16.57    1.29
   6   4  -9   89.87    2.49
  -6   4   9   91.84    2.67
   6  -4   9   83.77    2.90
  -6  -4  -9   81.75    2.70
  -6   4   8   16.67    1.18
   6  -4   8   15.58    1.31
  -6  -4  -8   13.43    1.13
   6   4  -7  117.32    2.95
  -6   4   7  115.69    3.14
   6  -4   7  113.56    3.30
  -6  -4  -7  108.25    3.06
   6   4  -6    5.56    0.76
  -6   4   6    5.78    0.76
   6  -4   6    6.13    0.83
   6   4  -5  213.44    4.19
  -6   4   5  214.41    4.45
   6  -4   5  201.63    4.51
  -6  -4  -5  195.17    4.09
  -6   4   4   18.51    1.31
   6  -4   4   19.28    1.39
  -6  -4  -4   16.75    1.18
   6   4  -3   89.27    2.82
  -6   4   3   88.36    2.80
   6  -4   3   93.92    2.94
   6   4  -2    9.20    0.96
  -6   4   2    8.41    0.92
   6  -4   2    9.69    0.98
  -6  -4  -2    7.90    0.86
   6   4  -1   44.54    2.01
  -6   4   1   39.77    1.93
   6  -4   1   43.20    1.95
  -6  -4   0   53.65    2.00
   6  -4   0   61.32    2.29
   6   4   1   41.63    1.92
  -6   4  -1   36.69    1.88
  -6  -4   1   39.34    1.68
   6  -4  -1   40.60    1.87
   6   4   2    8.28    0.92
  -6   4  -2    7.93    0.95
  -6  -4   2    8.33    0.81
   6  -4  -2    9.66    0.95
   6   4   3   85.09    2.78
  -6   4  -3   81.38    2.74
  -6  -4   3   82.84    2.47
   6   4   4   16.96    1.32
  -6  -4   4   18.99    1.17
   6  -4  -4   19.90    1.28
   6   4   5  202.54    4.56
  -6   4  -5  214.56    4.54
  -6  -4   5  205.57    3.94
   6   4   6    5.35    0.80
  -6   4  -6    4.73    0.75
  -6  -4   6    5.84    0.72
   6  -4  -7  117.01    3.06
   6   4   7  119.64    3.53
  -6   4  -7  105.26    3.15
  -6  -4   7  101.27    2.46
   6  -4  -8   15.22    1.12
   6   4   8   16.00    1.34
  -6   4  -8   13.68    1.16
  -6  -4   8   15.57    1.00
  -6   4  -9   87.10    2.88
  -6  -4   9   84.40    2.30
   6  -4 -10   14.40    1.02
   6   4  10   17.11    1.40
  -6   4 -10   16.36    1.26
  -6  -4  10   15.58    1.03
   6  -4 -11    2.76    0.57
  -6   4 -11    2.59    0.60
   6   4  11    2.29    0.62
  -6  -4  11    2.35    0.46
   6  -4 -12   38.60    1.63
   6   4  12   40.47    2.07
  -6  -4  12   36.53    1.42
   6   4  13    9.29    1.07
   6  -4 -13   11.93    0.97
  -6   4 -13    8.68    1.01
   6   4  14   73.73    2.77
   6  -4 -14   77.31    2.22
  -6   4 -15    4.79    0.77
   6   4  15    5.49    0.89
   6  -4 -15    6.29    0.65
  -6   4 -16   22.76    1.53
   6  -4 -16   25.64    1.20
  -6   4 -17   32.99    1.77
   6  -4 -17   40.19    1.53
   6  -4 -18   18.98    1.06
   6   5 -17   16.71    0.88
   6   5 -17   18.11    0.96
  -6   5  17   17.50    1.11
   6   5 -16   33.38    1.27
   6   5 -16   29.80    1.26
  -6   5  16   29.22    1.47
   6   5 -15   13.44    0.85
  -6   5  15   14.07    1.07
   6   5 -15   14.08    0.89
   6  -5  15   12.84    1.23
   6   5 -14   33.12    1.37
  -6   5  14   35.56    1.66
   6   5 -13   41.92    1.64
  -6   5  13   43.62    1.83
   6  -5  13   43.18    2.08
  -6  -5 -12   84.49    2.79
   6  -5  12   92.57    3.01
   6   5 -11   64.40    2.04
  -6   5  11   75.04    2.46
  -6  -5 -11   61.85    2.40
   6  -5  11   73.75    2.66
   6   5 -10  129.20    3.03
  -6   5  10  123.25    3.24
  -6  -5 -10  129.54    3.65
   6  -5  10  129.48    3.56
   6   5  -9   55.60    2.03
  -6   5   9   49.34    2.06
  -6  -5  -9   51.43    2.30
   6  -5   9   50.38    2.22
   6   5  -8  135.29    3.22
  -6   5   8  148.76    3.62
  -6  -5  -8  139.21    3.70
   6  -5   8  149.36    3.87
   6   5  -7   81.51    2.40
  -6   5   7   94.64    2.90
  -6  -5  -7   84.87    2.85
   6  -5   7   97.27    3.04
   6   5  -6   62.49    2.23
  -6   5   6   61.44    2.37
  -6  -5  -6   58.48    2.31
   6  -5   6   63.87    2.45
   6   5  -5  108.78    3.01
  -6   5   5  108.00    3.17
  -6  -5  -5   99.01    2.98
   6  -5   5  108.36    3.25
   6   5  -4   55.57    2.15
  -6   5   4   57.71    2.34
  -6  -5  -4   51.64    2.10
   6  -5   4   59.58    2.39
   6   5  -3   55.97    2.20
  -6   5   3   53.54    2.25
  -6  -5  -3   50.19    2.08
   6   5  -2  117.88    3.25
  -6   5   2  120.03    3.37
   6  -5   2  113.04    3.32
   6   5  -1  109.67    3.15
  -6   5   1  105.80    3.25
   6  -5   1  113.56    3.28
   6  -5   0   35.12    1.90
   6   5   0   31.52    1.69
  -6   5   0   34.25    1.83
  -6  -5   0   29.78    1.61
   6  -5  -1  111.61    3.22
   6   5   1  108.64    3.18
  -6   5  -1  109.96    3.30
  -6  -5   1  108.08    2.97
   6   5   2  119.68    3.39
  -6   5  -2  116.43    3.40
  -6  -5   2  108.00    2.97
   6  -5  -3   56.26    2.21
   6   5   3   55.36    2.32
  -6   5  -3   53.27    2.35
  -6  -5   3   56.66    2.14
   6   5   4   55.29    2.31
  -6  -5   4   51.61    1.93
   6  -5  -5  115.26    3.35
   6   5   5  103.89    3.25
  -6   5  -5  113.74    3.39
   6   5   6   59.83    2.48
  -6   5  -6   54.66    2.41
  -6  -5   6   54.51    1.94
   6   5   7   93.85    3.15
  -6   5  -7   91.91    3.13
  -6  -5   7   86.88    2.43
   6   5   8  140.75    3.92
   6  -5  -8  153.24    3.70
   6   5   9   52.64    2.37
   6  -5  -9   53.80    2.14
  -6   5  -9   50.34    2.28
   6   5  10  128.55    3.79
   6  -5 -10  127.30    3.25
  -6   5 -10  122.46    3.50
   6  -5 -11   71.56    2.37
  -6   5 -11   68.64    2.59
   6   5  12   93.60    3.22
  -6   5 -12   86.78    2.84
   6  -5 -12   95.88    2.66
  -6   5 -13   44.02    2.08
   6  -5 -13   44.76    1.72
  -6   5 -14   33.11    1.80
   6  -5 -14   33.95    1.53
   6  -5 -15   15.28    1.04
   6  -5 -16   32.63    1.50
   6  -5 -17   19.02    1.13
   6  -5 -18   27.14    1.30
  -6   6  17    2.00    0.54
   6   6 -16    7.20    0.69
  -6   6  16    7.63    0.84
   6   6 -16    7.30    0.62
   6   6 -15   11.83    0.81
   6   6 -15   14.53    0.94
  -6   6  14   14.89    1.17
   6   6 -13   36.39    1.61
   6   6 -13   35.24    1.54
  -6   6  13   36.41    1.77
   6   6 -12   29.00    1.41
   6   6 -12   33.28    1.44
   6  -6  11    8.89    1.05
   6   6 -11   10.29    0.88
   6   6 -11   10.86    0.90
  -6   6  11   10.55    1.05
   6   6 -10   32.84    1.58
  -6   6  10   34.11    1.79
   6  -6   9   21.27    1.51
   6   6  -9   19.28    1.22
  -6   6   9   20.35    1.40
   6  -6   8    5.61    0.88
   6   6  -8    5.32    0.72
  -6   6   8    4.33    0.77
   6  -6   7  159.42    4.18
   6   6  -7  162.07    3.74
  -6   6   7  162.80    3.97
   6   6  -6   49.41    2.06
  -6   6   6   49.92    2.18
   6  -6   5   67.09    2.73
  -6   6   5   62.05    2.54
   6  -6   4   53.99    2.42
   6   6  -4   54.48    2.24
  -6   6   4   50.84    2.26
   6   6  -3  124.10    3.45
  -6   6   3  126.36    3.58
   6   6  -2   45.06    2.06
  -6   6   2   45.44    2.22
   6  -6   1   11.82    1.19
   6   6  -1   11.42    1.11
  -6   6   1    7.97    1.15
   6   6   0   70.42    2.64
   6  -6   0   70.78    2.70
  -6   6   0   65.35    2.64
   6   6   1   10.50    1.07
   6  -6  -1   10.31    1.07
  -6   6  -1   11.49    1.20
   6   6   2   41.65    2.07
  -6   6  -2   43.94    2.21
   6   6   3  119.01    3.57
  -6   6  -3  125.06    3.81
   6   6   4   47.96    2.27
   6  -6  -4   52.39    2.31
  -6   6  -4   50.12    2.32
   6  -6  -5   71.88    2.66
  -6   6  -5   71.33    2.78
   6   6   6   50.35    2.36
  -6   6  -6   49.65    2.38
   6   6   7  166.42    4.40
   6  -6  -7  172.62    4.13
   6   6   8    5.61    0.93
   6  -6  -8    5.33    0.79
  -6   6  -8    5.44    0.91
   6  -6  -9   22.43    1.38
  -6   6  -9   20.15    1.54
   6  -6 -10   31.48    1.61
  -6   6 -10   33.31    1.91
   6  -6 -11    9.15    0.89
   6  -6 -12   31.62    1.61
   6  -6 -13   34.66    1.65
   6  -6 -14   16.46    1.18
   6  -6 -15   13.93    1.07
   6  -6 -16    7.43    0.80
   6  -6 -17    1.85    0.52
   6  -6 -18    0.76    0.42
  -6   7  17   24.46    1.47
   6   7 -16    4.49    0.62
   6   7 -16    5.18    0.60
  -6   7  16    4.66    0.72
   6   7 -15    5.56    0.65
   6   7 -15    6.42    0.69
   6   7 -14    5.18    0.68
  -6   7  14    6.10    0.83
   6   7 -14    5.71    0.66
   6   7 -13    5.39    0.69
  -6   7  13    5.91    0.84
   6   7 -13    5.32    0.68
   6   7 -12   39.40    1.67
   6   7 -12   42.11    1.66
  -6   7  12   42.58    1.95
   6   7 -11   14.38    1.08
  -6   7  11   12.39    1.12
   6   7 -11   15.10    1.08
   6   7 -10   57.58    2.06
   6   7 -10   58.72    2.15
   6   7  -9   21.27    1.34
  -6   7   9   20.90    1.43
   6   7  -9   18.90    1.24
   6   7  -8   93.78    2.84
  -6   7   8   98.54    3.09
   6   7  -7    6.62    0.83
   6   7  -7    7.62    0.86
  -6   7   7    7.08    0.92
   6   7  -6  100.05    2.98
  -6   7   6   97.97    3.17
   6   7  -5   13.95    1.20
  -6   7   5   12.09    1.16
   6   7  -4   74.88    2.72
   6  -7   4   78.41    3.01
  -6   7   4   69.70    2.71
   6  -7   3    5.02    0.84
  -6   7   3    5.37    0.86
   6   7  -2   91.89    3.09
  -6   7   2   90.67    3.16
   6   7  -1    2.23    0.65
   6  -7   1    1.62    0.56
  -6   7   1    1.87    0.61
   6   7   0  125.41    3.70
   6  -7   0  118.90    3.67
   6  -7  -1    1.85    0.66
  -6   7  -1    1.59    0.59
   6  -7  -2   91.30    3.26
  -6   7  -2   86.58    3.09
   6   7   3    5.18    0.90
   6  -7  -3    5.97    0.92
  -6   7  -3    5.06    0.88
   6   7   4   72.82    2.94
   6  -7  -4   73.51    2.75
  -6   7  -4   70.48    2.96
   6  -7  -5   13.11    1.21
   6  -7  -7    5.81    0.78
   6  -7  -8  100.23    3.04
   6  -7  -9   22.02    1.46
   6  -7 -10   52.05    2.15
   6  -7 -11   14.02    1.16
   6  -7 -12   43.93    2.02
   6  -7 -14    4.63    0.75
   6  -7 -15    6.13    0.82
   6  -7 -17   22.63    1.31
   6  -7 -18   25.68    1.38
   6   8 -15    2.30    0.53
   6   8 -15    2.34    0.52
   6   8 -14   32.87    1.55
   6   8 -14   33.37    1.50
   6   8 -13   15.98    1.14
   6   8 -13   16.53    1.15
   6   8 -12    8.14    0.85
   6   8 -12    9.23    0.93
   6   8 -11   30.61    1.56
   6   8 -11   30.51    1.51
   6   8 -10    1.10    0.49
   6   8 -10    1.59    0.51
   6   8  -9   23.92    1.40
   6   8  -9   25.09    1.53
   6   8  -8   13.92    1.19
   6   8  -8   14.22    1.12
   6   8  -7    6.62    0.87
   6   8  -7    7.54    0.92
   6   8  -6    6.85    0.89
   6   8  -5    5.70    0.84
   6   8  -5    5.68    0.78
   6   8  -4   68.18    2.62
   6   8  -4   75.34    2.71
   6   8  -3    7.95    0.96
   6   8  -3    8.05    0.94
   6   8  -2   42.16    2.15
   6   8  -2   44.65    2.05
   6   9 -14    4.32    0.66
   6   9 -14    5.86    0.73
   6   9 -13    3.11    0.62
   6   9 -13    3.26    0.64
   6   9 -11   22.42    1.40
   6   9 -11   22.83    1.38
  -7   0   0   -0.25    0.37
  -7   0   1   66.95    2.39
   7   0   1   72.62    2.79
   7   0  -1   69.42    2.54
  -7   0  -2    4.01    0.71
  -7   0   2    4.51    0.69
   7   0   2    5.11    0.87
   7   0  -2    4.28    0.72
  -7   0  -3    8.61    0.98
  -7   0   3    9.53    0.92
   7   0   3   10.46    1.11
   7   0  -3   11.14    1.07
  -7   0  -4   -0.07    0.39
  -7   0   4   -0.10    0.42
  -7   0  -5  120.60    3.42
   7   0  -5  122.72    3.27
  -7   0  -6   -0.07    0.37
  -7   0   6    0.02    0.39
   7   0   6    0.16    0.46
   7   0  -6    0.04    0.39
  -7   0  -7    2.03    0.58
  -7   0   7    2.41    0.57
   7   0   7    3.13    0.73
   7   0  -7    2.33    0.60
  -7   0  -8   93.28    3.07
  -7   0   8   98.64    2.74
  -7   0  -9    6.51    0.85
  -7   0   9    6.97    0.80
   7   0   9    7.37    1.06
   7   0  -9    6.57    0.78
  -7   0 -10  111.28    3.32
  -7   0  10  113.54    2.83
   7   0  10  119.94    3.71
   7   0 -10  122.62    3.02
  -7   0 -11   50.65    2.16
  -7   0  11   49.95    1.78
   7   0 -11   52.72    1.97
  -7   0  12  117.66    2.77
   7   0 -12  137.54    3.18
  -7   0  13  148.16    3.14
   7   0 -13  186.14    3.61
  -7   0  14    8.54    0.78
   7   0 -14    9.15    0.84
  -7   0  15   10.41    0.82
   7   0 -15   10.21    0.83
  -7   0  16   15.61    0.95
   7   0 -16   16.14    0.97
   7   0 -17   33.59    1.31
   7   1 -17    6.93    0.67
  -7   1  16   24.85    1.20
   7   1 -16   31.16    1.43
  -7   1  15    0.51    0.39
   7   1 -15    0.57    0.38
  -7   1  14    6.33    0.70
   7   1 -14    5.94    0.68
  -7   1  13   38.92    1.58
   7   1 -13   43.76    1.66
  -7   1  12   11.85    0.93
   7   1 -12   12.08    0.95
  -7   1  11   45.00    1.80
   7  -1  11   44.92    2.23
   7   1 -11   46.14    1.80
  -7   1  10   10.73    0.96
   7   1 -10   11.59    0.94
   7  -1  10   11.47    1.16
  -7  -1  -9   41.70    2.09
  -7   1   9   42.00    1.76
   7   1  -9   43.72    1.81
   7  -1   9   47.80    2.25
  -7  -1  -8   23.86    1.61
  -7   1   8   29.05    1.49
   7   1  -8   27.53    1.46
  -7  -1  -7  200.91    4.58
  -7   1   7  208.63    4.24
   7   1  -7  235.18    4.57
   7  -1   7  228.76    5.07
  -7   1   6   15.18    1.12
   7   1  -6   16.12    1.19
   7  -1   6   17.34    1.41
  -7  -1  -5  127.99    3.53
  -7   1   5  128.32    3.30
   7  -1   5  135.83    3.75
  -7  -1  -4    4.24    0.74
  -7   1   4    4.29    0.71
  -7  -1  -3  139.87    3.65
  -7   1   3  149.07    3.65
   7   1  -3  151.06    3.81
   7  -1   3  147.87    3.94
  -7   1   2   30.62    1.65
   7   1  -2   34.91    1.86
   7  -1   2   32.83    1.80
  -7   1   1   49.65    2.10
   7   1  -1   53.47    2.33
  -7  -1   0   19.92    1.29
  -7   1   0   22.31    1.44
   7   1   0   22.06    1.54
   7  -1   0   22.78    1.50
  -7  -1   1   47.16    1.93
  -7   1  -1   49.36    2.14
   7   1   1   54.65    2.41
   7  -1  -1   53.97    2.26
  -7  -1   2   29.25    1.50
  -7   1  -2   29.88    1.70
   7   1   2   32.98    1.89
   7  -1  -2   33.24    1.81
  -7  -1   3  149.22    3.56
  -7   1  -3  145.49    3.76
   7   1   3  169.38    4.36
   7  -1  -3  167.94    3.99
  -7  -1   4    5.34    0.74
  -7   1  -4    5.09    0.81
   7   1   4    6.01    0.88
   7  -1  -4    6.97    0.89
  -7  -1   5  126.89    3.24
  -7   1  -5  132.16    3.65
  -7  -1   6   14.35    1.10
  -7   1  -6   15.56    1.30
   7   1   6   15.88    1.40
   7  -1  -6   16.19    1.24
  -7  -1   7  202.20    4.03
  -7   1  -7  215.59    4.83
   7   1   7  232.19    5.31
   7  -1  -7  238.70    4.61
  -7  -1   8   28.36    1.45
  -7   1  -8   31.13    1.81
   7   1   8   31.08    1.93
   7  -1  -8   33.61    1.69
  -7  -1   9   43.88    1.78
  -7   1  -9   40.55    2.04
   7   1   9   43.44    2.30
   7  -1  -9   45.54    1.90
  -7   1 -10    9.67    1.06
   7   1  10   11.23    1.17
   7  -1 -10    9.95    0.94
   7   1  11   50.13    2.43
   7  -1 -11   47.47    1.86
   7  -1 -12   11.64    0.96
  -7  -1  12   11.13    0.86
   7  -1 -13   45.21    1.73
  -7  -1  13   38.87    1.51
   7  -1 -14    6.84    0.72
  -7  -1  14    6.12    0.65
  -7  -1  15    0.61    0.35
  -7  -1  16   24.44    1.16
   7  -1 -16   32.60    1.43
   7  -1 -17    6.47    0.66
  -7   2  16    9.91    0.81
   7   2 -16    9.92    0.80
  -7   2  15   39.69    1.57
   7   2 -15   44.57    1.61
   7   2 -14   58.82    1.91
  -7   2  13   31.56    1.52
   7   2 -13   35.57    1.53
  -7   2  12   36.03    1.60
   7   2 -12   38.81    1.64
  -7   2  11    0.02    0.33
  -7   2  10   14.83    1.07
   7   2 -10   16.21    1.18
   7  -2  10   14.60    1.33
  -7   2   9   14.91    1.13
   7   2  -9   16.53    1.21
   7  -2   9   15.68    1.32
  -7  -2  -9   14.87    1.24
  -7   2   8   34.91    1.71
   7   2  -8   35.47    1.73
   7  -2   8   37.30    2.03
  -7  -2  -8   32.93    1.85
   7   2  -7   39.89    1.83
   7  -2   7   36.40    1.99
  -7  -2  -7   35.38    1.89
  -7   2   6   83.08    2.74
   7   2  -6   90.98    2.85
   7  -2   6   82.85    2.98
  -7   2   5    4.17    0.69
   7   2  -5    6.23    0.82
   7  -2   5    5.49    0.86
  -7  -2  -5    3.93    0.64
  -7   2   4    9.51    0.98
   7   2  -4    9.70    1.02
   7  -2   4   10.09    1.10
  -7  -2  -4    7.20    0.79
   7   2  -3   44.58    2.08
   7  -2   3   45.67    2.20
  -7  -2  -3   41.32    1.93
  -7   2   2   74.27    2.63
   7   2  -2   74.63    2.72
   7  -2   2   77.48    2.83
  -7   2   1   13.37    1.19
   7   2  -1   14.70    1.26
   7  -2   1   13.88    1.20
  -7  -2  -1   12.79    1.08
  -7   2   0   90.49    3.01
   7   2   0   94.75    3.03
   7  -2   0   92.39    3.03
   7   2   1   14.30    1.23
   7  -2  -1   13.87    1.23
  -7  -2   1   12.22    1.04
  -7   2  -2   74.18    2.77
   7   2   2   77.11    2.80
   7  -2  -2   79.48    2.84
  -7   2  -3   40.43    2.03
   7   2   3   45.38    2.18
   7  -2  -3   42.65    2.07
  -7   2  -4    8.53    0.98
   7   2   4   10.23    1.08
   7  -2  -4    8.43    0.95
  -7  -2   4    7.53    0.73
  -7   2  -5    4.54    0.72
   7   2   5    5.23    0.83
   7  -2  -5    5.81    0.80
  -7  -2   5    4.56    0.65
   7   2   6   88.79    3.11
   7  -2  -6   91.43    2.98
  -7   2  -7   34.65    1.91
   7   2   7   37.79    2.06
   7  -2  -7   37.28    1.82
  -7  -2   7   34.73    1.63
  -7   2  -8   31.80    1.84
   7   2   8   34.50    2.01
  -7  -2   8   32.51    1.54
  -7   2  -9   14.30    1.27
   7   2   9   15.34    1.35
   7  -2  -9   17.18    1.20
  -7  -2   9   15.04    1.06
  -7   2 -10   14.99    1.27
   7   2  10   15.75    1.40
   7  -2 -10   14.60    1.11
  -7  -2  10   14.10    0.97
  -7  -2  11    0.10    0.33
   7  -2 -11    0.12    0.34
  -7  -2  12   35.72    1.49
   7  -2 -13   34.52    1.58
   7  -2 -14   61.24    2.02
  -7  -2  14   52.18    1.71
  -7  -2  15   35.50    1.36
   7  -2 -16   10.16    0.83
   7  -2 -17   21.89    1.19
  -7   3  16    5.42    0.68
   7   3 -16    2.79    0.50
  -7   3  15   13.88    1.04
   7   3 -15   13.06    0.94
  -7   3  13   -0.03    0.34
   7   3 -13    0.15    0.39
  -7   3  12   46.56    1.90
   7   3 -12   51.99    1.92
  -7   3  11    1.17    0.46
   7   3 -11    1.56    0.48
  -7   3  10   20.20    1.30
   7   3 -10   21.62    1.33
  -7   3   9   49.10    2.01
   7   3  -9   46.99    1.97
   7  -3   9   50.90    2.43
  -7   3   8   20.76    1.38
   7   3  -8   23.27    1.40
   7  -3   8   23.90    1.70
   7   3  -7    7.93    0.87
   7  -3   7    7.63    1.03
  -7  -3  -7    6.38    0.88
  -7   3   6   43.58    1.96
   7   3  -6   49.27    2.12
   7  -3   6   45.14    2.28
  -7  -3  -6   39.40    2.01
  -7   3   5    6.70    0.83
   7   3  -5    7.09    0.87
   7  -3   5    7.00    0.95
  -7  -3  -5    6.92    0.89
  -7   3   4   75.86    2.66
   7  -3   4   77.38    2.98
  -7  -3  -4   70.39    2.62
   7   3  -3    2.67    0.65
   7  -3   3    2.82    0.70
  -7  -3  -3    3.08    0.65
  -7   3   2  177.73    4.17
   7   3  -2  189.68    4.29
   7  -3   2  180.78    4.50
  -7   3   1    3.86    0.75
   7   3  -1    3.83    0.68
   7  -3   1    5.02    0.89
  -7  -3  -1    3.71    0.67
  -7   3   0   27.91    1.66
   7   3   0   31.02    1.75
   7  -3   0   32.48    1.84
  -7  -3   0   29.29    1.60
   7   3   1    3.87    0.79
   7  -3  -1    4.24    0.81
  -7  -3   1    3.17    0.64
  -7   3  -2  168.23    4.29
   7   3   2  184.05    4.46
   7  -3  -2  180.11    4.31
  -7  -3   2  167.12    3.85
   7   3   3    2.92    0.68
  -7   3  -3    2.19    0.67
   7  -3  -3    3.89    0.77
  -7  -3   3    3.51    0.66
  -7   3  -4   76.90    2.89
   7   3   4   78.15    2.94
   7  -3  -4   81.42    2.78
  -7  -3   4   76.43    2.55
   7  -3  -5    7.92    0.90
  -7  -3   5    7.17    0.81
  -7   3  -6   37.45    1.93
   7   3   6   45.13    2.22
   7  -3  -6   49.04    2.06
  -7  -3   6   39.23    1.72
  -7   3  -7    6.98    0.93
   7   3   7    7.04    1.01
   7  -3  -7    7.92    0.89
  -7  -3   7    7.66    0.82
  -7   3  -8   23.43    1.65
   7   3   8   25.01    1.72
  -7  -3   8   23.40    1.31
   7  -3  -8   25.06    1.46
  -7  -3   9   46.70    1.77
   7  -3  -9   50.13    2.00
  -7  -3  10   16.07    1.08
   7  -3 -10   20.91    1.30
   7  -3 -11    1.47    0.49
  -7  -3  11    0.95    0.39
  -7  -3  12   43.51    1.66
   7  -3 -13    0.02    0.45
  -7  -3  13    0.05    0.32
   7  -3 -14   16.80    1.08
  -7  -3  14   16.48    0.97
  -7  -3  15   13.57    0.88
   7  -3 -16    7.70    0.78
   7  -3 -17    1.92    0.47
  -7   4  16   11.90    0.95
   7   4 -16   14.20    0.97
  -7   4  15   25.89    1.38
   7   4 -15   28.05    1.33
   7   4 -14   20.57    1.20
  -7   4  13   42.90    1.85
   7   4 -13   47.64    1.86
  -7   4  12   19.57    1.27
   7   4 -12   20.60    1.26
  -7   4  11   18.91    1.27
   7   4 -11   21.03    1.31
  -7   4  10    0.63    0.40
   7   4 -10    0.89    0.44
  -7   4   9   14.85    1.15
   7   4  -9   15.00    1.13
   7   4  -8   35.53    1.66
  -7   4   8   38.99    1.83
   7   4  -7   17.43    1.27
   7   4  -6   42.05    2.00
  -7   4   6   41.73    1.92
   7  -4   6   42.92    2.20
   7   4  -5   27.05    1.58
  -7   4   5   25.17    1.53
   7  -4   5   26.10    1.77
  -7  -4  -5   23.13    1.52
  -7   4   4  127.85    3.53
  -7  -4  -4  121.07    3.42
  -7   4   3   29.12    1.69
   7  -4   3   32.01    1.89
  -7  -4  -3   26.46    1.56
   7   4  -2   13.14    1.22
  -7   4   2   14.24    1.24
   7  -4   2   13.04    1.29
  -7  -4  -2   12.47    1.10
   7   4  -1   15.85    1.31
  -7   4   1   16.42    1.31
   7  -4   1   15.41    1.36
  -7  -4  -1   16.45    1.23
   7  -4   0    0.12    0.47
   7   4   0   -0.18    0.48
  -7   4   0   -0.12    0.43
  -7  -4   0    0.10    0.38
  -7   4  -1   15.28    1.23
  -7  -4   1   15.34    1.20
   7  -4  -1   18.52    1.39
   7   4   2   13.27    1.28
  -7   4  -2   14.00    1.25
  -7  -4   2   12.74    1.10
   7  -4  -2   14.74    1.25
   7   4   3   30.05    1.84
  -7   4  -3   28.62    1.75
  -7  -4   3   26.76    1.49
   7  -4  -3   31.15    1.76
   7   4   4  138.99    3.99
  -7   4  -4  118.64    3.74
  -7  -4   4  123.09    3.24
   7  -4  -4  145.42    3.76
  -7   4  -5   24.59    1.63
  -7  -4   5   24.24    1.43
   7  -4  -5   26.73    1.62
  -7  -4   6   41.09    1.77
   7  -4  -6   44.70    2.05
   7  -4  -7   23.21    1.54
  -7  -4   7   19.35    1.23
   7  -4  -8   42.15    1.91
  -7  -4   8   38.44    1.64
   7  -4  -9   15.68    1.20
   7  -4 -10    0.70    0.57
  -7  -4  10    0.79    0.39
   7  -4 -11   20.77    1.37
  -7  -4  11   20.04    1.18
  -7  -4  12   20.10    1.14
   7  -4 -13   49.55    1.99
  -7  -4  13   42.39    1.62
   7  -4 -14   21.39    1.29
   7  -4 -16   14.38    0.98
   7  -4 -17   25.95    1.26
  -7   5  16   12.46    0.99
  -7   5  15    2.68    0.60
  -7   5  14   26.06    1.52
   7   5 -14   26.94    1.40
  -7   5  13    4.80    0.76
   7   5 -12   13.61    1.06
  -7   5  12   12.84    1.11
   7   5 -11   24.91    1.39
  -7   5  11   26.01    1.54
  -7   5  10   25.52    1.52
   7   5  -9    8.18    0.89
  -7   5   9    7.07    0.89
   7   5  -8   16.65    1.23
  -7   5   8   15.89    1.31
   7   5  -7   37.45    1.88
  -7   5   7   36.28    1.94
   7   5  -6   34.83    1.85
  -7   5   6   31.15    1.81
   7   5  -5   16.41    1.25
  -7   5   5   17.24    1.42
   7   5  -4   68.36    2.56
  -7   5   4   63.04    2.61
   7   5  -3   82.56    2.94
  -7   5   3   79.18    2.93
   7   5  -2   87.33    3.09
  -7   5   2   86.80    3.10
   7   5  -1   39.22    2.10
  -7   5   1   34.51    1.95
  -7  -5  -1   34.51    1.82
   7  -5   1   40.70    2.13
   7   5   0  213.98    5.09
  -7   5   0  191.57    4.73
  -7  -5   0  197.81    4.39
   7  -5   0  215.85    4.98
   7   5   1   39.60    2.21
   7   5   2   80.12    3.13
  -7  -5   2   75.82    2.59
   7  -5  -3   82.30    2.96
  -7  -5   3   71.94    2.47
   7  -5  -4   66.47    2.61
  -7  -5   4   61.04    2.31
   7  -5  -6   36.61    2.07
  -7  -5   6   32.60    1.70
   7  -5  -7   43.18    2.16
  -7  -5   7   34.54    1.66
   7  -5  -8   17.70    1.33
  -7  -5   8   15.68    1.13
   7  -5  -9    8.92    1.02
  -7  -5   9    7.47    0.81
   7  -5 -10   31.22    1.72
   7  -5 -11   27.47    1.58
   7  -5 -13    4.88    0.71
   7  -5 -14   28.17    1.51
   7  -5 -16   13.06    1.03
   7  -5 -17    4.33    0.66
  -7   6  16   11.20    1.01
   7   6 -15   28.44    1.36
   7   6 -15   34.09    1.47
   7   6 -14    7.43    0.82
   7   6 -14    7.71    0.77
   7   6 -13    7.47    0.83
   7   6 -12   15.27    1.16
   7   6 -11   24.36    1.42
   7   6 -10   14.36    1.15
   7   6  -9    6.24    0.80
   7   6  -8   23.18    1.49
   7   6  -7   21.31    1.48
   7   6  -5   30.47    1.77
   7   6  -4   16.40    1.31
   7   6  -3   26.64    1.63
   7   6  -2    2.03    0.64
   7  -6 -15   31.44    1.61
   7  -6 -16   11.19    1.05
   7  -6 -17   23.90    1.40
   7   7 -14    7.28    0.81
   7   7 -14    5.41    0.70
   7   7 -13    9.73    0.89
   7   7 -13   11.17    0.95
   7   7 -12    5.86    0.77
   7   7 -11    4.63    0.72
   7   7 -11    4.97    0.76
   7   7 -10    9.53    0.94
   7   7 -10    8.98    0.97
  -8   0   3   14.55    1.24
  -8   0   4   35.23    1.85
   8   0  -4   42.67    2.11
  -8   0   5    0.09    0.43
   8   0  -5    0.12    0.45
  -8   0   6   19.83    1.38
   8   0  -6   22.50    1.53
  -8   0   7    3.56    0.67
   8   0  -7    3.12    0.70
  -8   0   8   94.25    2.87
   8   0  -8  107.81    3.14
  -8   0   9   14.50    1.13
   8   0  -9   16.38    1.28
  -8   0  11    2.03    0.54
   8   0 -11    2.86    0.68
   8   0 -12    0.32    0.42
  -8   0  13    2.68    0.57
  -8   0  14   16.20    1.11
   8   0 -14   18.63    1.19
   8   0 -15   -0.14    0.39
   8   1 -15   19.34    1.20
  -8   1  14    2.62    0.55
   8   1 -14    2.93    0.62
  -8   1  13   14.01    1.08
  -8   1  12    1.54    0.55
   8   1 -12    0.77    0.50
  -8   1  11   43.55    1.88
   8   1 -11   46.33    2.02
  -8   1  10   49.01    2.02
   8   1 -10   53.75    2.13
   8   1  -9    8.33    0.92
  -8   1   8    5.76    0.80
   8   1  -8    6.71    0.85
  -8   1   7    1.55    0.57
   8   1  -7    3.06    0.71
  -8   1   6    3.12    0.71
   8   1  -6    3.21    0.73
  -8   1   5   11.16    1.12
   8   1  -5   12.33    1.15
  -8   1   4    2.91    0.68
   8   1  -4    3.86    0.78
   8   1  -3   16.74    1.44
  -8  -1   3   12.39    1.19
  -8  -1   4    2.89    0.60
   8  -1  -4    2.48    0.64
   8  -1  -5   11.62    1.17
  -8  -1   6    3.04    0.67
   8  -1  -6    3.71    0.83
  -8  -1   7    2.77    0.65
   8  -1  -7    2.43    0.70
  -8  -1   8    5.17    0.78
   8  -1  -8    5.99    0.87
  -8  -1   9    8.85    0.93
   8  -1  -9    8.62    0.99
   8  -1 -10   48.81    2.08
  -8  -1  10   44.85    1.89
   8  -1 -11   48.07    2.02
  -8  -1  11   34.75    1.44
   8  -1 -12    1.08    0.48
  -8  -1  12    1.12    0.47
   8  -1 -13   13.60    1.08
  -8  -1  13   12.47    0.97
  -8  -1  14    2.17    0.52
   8  -1 -14    2.67    0.56
   8  -1 -15   20.49    1.22
   8   2 -15    1.81    0.51
  -8   2  14    0.47    0.45
   8   2 -14    0.45    0.41
  -8   2  13    1.07    0.48
   8   2 -13    0.71    0.45
  -8   2  12   26.26    1.48
   8   2 -12   28.77    1.55
  -8   2  11    2.08    0.58
   8   2 -11    1.71    0.56
   8   2 -10   20.24    1.39
   8   2  -9   65.92    2.46
  -8   2   8   10.33    1.03
   8   2  -8   10.60    1.04
  -8   2   7   16.60    1.32
   8   2  -7   17.35    1.35
   8   2  -5   39.72    2.06
   8   2  -4   38.08    2.04
  -8  -2   4   30.84    1.80
  -8  -2   5   34.84    1.81
   8  -2  -6   10.97    1.16
  -8  -2   6    8.88    0.93
  -8  -2   7   16.41    1.23
   8  -2  -8   12.50    1.14
  -8  -2   8   11.19    1.04
   8  -2  -9   66.61    2.47
  -8  -2   9   56.06    2.08
   8  -2 -10   17.96    1.27
  -8  -2  10   18.88    1.23
  -8  -2  11    1.81    0.54
   8  -2 -11    2.03    0.56
  -8  -2  12   27.85    1.43
   8  -2 -12   34.02    1.68
  -8  -2  13    0.73    0.42
   8  -2 -13    1.24    0.52
   8  -2 -14    0.59    0.45
  -8  -2  14    1.00    0.42
   8  -2 -15    1.74    0.51
  -8   3  14   14.59    1.15
   8   3 -14   16.75    1.15
  -8   3  13   12.48    1.01
   8   3 -13   15.17    1.10
  -8   3  12   29.25    1.56
   8   3 -12   37.26    1.81
   8   3 -11    2.58    0.64
   8   3 -10   12.41    1.17
   8   3  -9   12.67    1.15
   8   3  -8    0.49    0.53
   8   3  -7    4.11    0.83
   8   3  -6   25.55    1.65
  -8  -3   7    4.32    0.69
  -8  -3   9   10.46    0.96
  -8  -3  10   10.96    0.95
   8  -3 -12   34.83    1.74
  -8  -3  12   30.09    1.48
   8  -3 -13   15.16    1.15
  -8  -3  13   12.96    1.03
   8  -3 -14   16.17    1.25
   8  -3 -15    9.17    0.89
   8   4 -14    0.02    0.42
   8   4 -13    8.92    0.92
   8   4 -11   35.93    1.84
   8   4 -10    7.15    0.94
   8   4  -9   39.61    1.99
  -8  -4  10    7.74    0.87
  -8  -4  11   30.05    1.52
  -8  -4  12    1.76    0.51
  -8  -4  13    6.96    0.77
   8   5 -13    3.72    0.70


TITL ylid2_amb in P2(1)2(1)2(1)
REM P2(1)2(1)2(1) (#19 in standard setting)
CELL 0.49225   5.964053   9.038341  18.393228  90.0000  90.0000  90.0000
ZERR    4.00   0.000037   0.000063   0.000127   0.0000   0.0000   0.0000
LATT -1
SYMM -x+1/2,-y, z+1/2
SYMM -x, y+1/2,-z+1/2
SYMM  x+1/2,-y+1/2,-z
SFAC C H O S
UNIT 40.00 40.00 8.00 4.00
TREF
HKLF 4
END
_computing_structure_solution     'SHELXT 2014/4 (Sheldrick, 2014)'
;
_shelx_hkl_checksum                37517
_olex2_submission_special_instructions  'No special instructions were received'
_oxdiff_exptl_absorpt_empirical_details
;
Empirical correction (ABSPACK) includes:
- Absorption correction using spherical harmonics
- Frame scaling
;
_oxdiff_exptl_absorpt_empirical_full_max  1.659
_oxdiff_exptl_absorpt_empirical_full_min  0.736


# and

data_Ylid_0p12
_audit_creation_date               2021-11-08
_audit_creation_method
;
Olex2 1.3
(compiled 2020.11.12 svn.r5f609507 for OlexSys, GUI svn.r6272)
;
_shelx_SHELXL_version_number       '2014/7'
_audit_contact_author_address      ?
_audit_contact_author_email        ?
_audit_contact_author_name         ''
_audit_contact_author_phone        ?
_publ_contact_author_id_orcid      ?
_publ_section_references
;
Dolomanov, O.V., Bourhis, L.J., Gildea, R.J, Howard, J.A.K. & Puschmann, H.
 (2009), J. Appl. Cryst. 42, 339-341.

Sheldrick, G.M. (2015). Acta Cryst. A71, 3-8.

Sheldrick, G.M. (2015). Acta Cryst. C71, 3-8.
;
_chemical_name_common              ?
_chemical_name_systematic          ?
_chemical_formula_moiety           'C11 H10 O2 S'
_chemical_formula_sum              'C11 H10 O2 S'
_chemical_formula_weight           206.25
_chemical_absolute_configuration   ?
_chemical_melting_point            ?
_chemical_oxdiff_formula           C10O2S1H20
loop_
  _atom_type_symbol
  _atom_type_description
  _atom_type_scat_dispersion_real
  _atom_type_scat_dispersion_imag
  _atom_type_scat_source
 'C' 'C' -0.0004 0.0007 'International Tables Vol C Tables 4.2.6.8 and 6.1.1.4'
 'H' 'H' 0.0000 0.0000 'International Tables Vol C Tables 4.2.6.8 and 6.1.1.4'
 'O' 'O' 0.0008 0.0027 'International Tables Vol C Tables 4.2.6.8 and 6.1.1.4'
 'S' 'S' 0.0506 0.0588 'International Tables Vol C Tables 4.2.6.8 and 6.1.1.4'

_shelx_space_group_comment
;
The symmetry employed for this shelxl refinement is uniquely defined
by the following loop, which should always be used as a source of
symmetry information in preference to the above space-group names.
They are only intended as comments.
;
_space_group_crystal_system        'orthorhombic'
_space_group_IT_number             19
_space_group_name_H-M_alt          'P 21 21 21'
_space_group_name_Hall             'P 2ac 2ab'
loop_
  _space_group_symop_operation_xyz
 'x, y, z'
 '-x+1/2, -y, z+1/2'
 '-x, y+1/2, -z+1/2'
 'x+1/2, -y+1/2, -z'

_cell_length_a                     5.93320(10)
_cell_length_b                     8.9956(4)
_cell_length_c                     18.3448(3)
_cell_angle_alpha                  90
_cell_angle_beta                   90
_cell_angle_gamma                  90
_cell_volume                       979.11(5)
_cell_formula_units_Z              4
_cell_measurement_reflns_used      3010
_cell_measurement_temperature      293(2)
_cell_measurement_theta_max        22.5950
_cell_measurement_theta_min        2.5040
_shelx_estimated_absorpt_T_max     ?
_shelx_estimated_absorpt_T_min     ?
_exptl_absorpt_coefficient_mu      0.116
_exptl_absorpt_correction_T_max    1.00000
_exptl_absorpt_correction_T_min    0.84825
_exptl_absorpt_correction_type     multi-scan
_exptl_absorpt_process_details
;
CrysAlisPro 1.171.40.53 (Rigaku Oxford Diffraction, 2019)
Empirical absorption correction using spherical harmonics,
 implemented in SCALE3 ABSPACK scaling algorithm.
;
_exptl_absorpt_special_details     clear
_exptl_crystal_colour              colourless
_exptl_crystal_density_diffrn      1.399
_exptl_crystal_density_meas        ?
_exptl_crystal_density_method      ?
_exptl_crystal_description         plate
_exptl_crystal_F_000               432
_exptl_crystal_size_max            0.12
_exptl_crystal_size_mid            0.08
_exptl_crystal_size_min            0.05
_exptl_transmission_factor_max     ?
_exptl_transmission_factor_min     ?
_diffrn_reflns_av_R_equivalents    0.0155
_diffrn_reflns_av_unetI/netI       0.0126
_diffrn_reflns_Laue_measured_fraction_full  0.564
_diffrn_reflns_Laue_measured_fraction_max  0.403
_diffrn_reflns_limit_h_max         8
_diffrn_reflns_limit_h_min         -8
_diffrn_reflns_limit_k_max         8
_diffrn_reflns_limit_k_min         -6
_diffrn_reflns_limit_l_max         21
_diffrn_reflns_limit_l_min         -25
_diffrn_reflns_number              5046
_diffrn_reflns_point_group_measured_fraction_full  0.520
_diffrn_reflns_point_group_measured_fraction_max  0.347
_diffrn_reflns_theta_full          17.179
_diffrn_reflns_theta_max           23.746
_diffrn_reflns_theta_min           2.499
_diffrn_ambient_temperature        293(2)
_diffrn_detector                   'CCD plate'
_diffrn_detector_area_resol_mean   5.8140
_diffrn_measured_fraction_theta_full  0.564
_diffrn_measured_fraction_theta_max  0.403
_diffrn_measurement_details
;
List of Runs (angles in degrees, time in seconds):

  # Type    Start    End  Width  t~exp~   \w     \q     \k     \f   Frames
--------------------------------------------------------------------------
  1  \f     19.00  95.00   0.50    1.00  57.05   0.00-134.76    --   152
  2  \f     19.00  95.00   0.50    1.00  57.05   0.00-134.76    --   152
;
_diffrn_measurement_device         'abstract diffractometer'
_diffrn_measurement_device_type   
 'dectris-CrysAlisPro-abstract goniometer imported dectris images'
_diffrn_measurement_method         '\f scans'
_diffrn_orient_matrix_type        
 'CrysAlisPro convention (1999,Acta A55,543-557)'
_diffrn_orient_matrix_UB_11        0.0010279000
_diffrn_orient_matrix_UB_12        0.0495127000
_diffrn_orient_matrix_UB_13        -0.0113705000
_diffrn_orient_matrix_UB_21        -0.0813301000
_diffrn_orient_matrix_UB_22        -0.0040100000
_diffrn_orient_matrix_UB_23        -0.0049835000
_diffrn_orient_matrix_UB_31        -0.0165283000
_diffrn_orient_matrix_UB_32        0.0228707000
_diffrn_orient_matrix_UB_33        0.0237954000
_diffrn_radiation_monochromator    synchrotron
_diffrn_radiation_probe            x-ray
_diffrn_radiation_type             synchrotron
_diffrn_radiation_wavelength       0.49225
_diffrn_source                     synchrotron
_reflns_Friedel_coverage           0.502
_reflns_Friedel_fraction_full      0.455
_reflns_Friedel_fraction_max       0.272
_reflns_number_gt                  1475
_reflns_number_total               1559
_reflns_odcompleteness_completeness  40.03
_reflns_odcompleteness_iscentric   1
_reflns_odcompleteness_theta       23.75
_reflns_special_details
;
 Reflections were merged by SHELXL according to the crystal
 class for the calculation of statistics and refinement.
 
 _reflns_Friedel_fraction is defined as the number of unique
 Friedel pairs measured divided by the number that would be
 possible theoretically, ignoring centric projections and
 systematic absences.
;
_reflns_threshold_expression       'I > 2\s(I)'
_computing_cell_refinement         'CrysAlisPro 1.171.40.53 (Rigaku OD, 2019)'
_computing_data_collection         'CrysAlisPro 1.171.40.53 (Rigaku OD, 2019)'
_computing_data_reduction          'CrysAlisPro 1.171.40.53 (Rigaku OD, 2019)'
_computing_molecular_graphics      'Olex2 1.3 (Dolomanov et al., 2009)'
_computing_publication_material    'Olex2 1.3 (Dolomanov et al., 2009)'
_computing_structure_refinement    'SHELXL 2014/7 (Sheldrick, 2015)'
_computing_structure_solution      'SHELXT 2014/4 (Sheldrick, 2014)'
_refine_diff_density_max           0.137
_refine_diff_density_min           -0.192
_refine_diff_density_rms           0.034
_refine_ls_abs_structure_details
;
 Flack x determined using 486 quotients [(I+)-(I-)]/[(I+)+(I-)]
 (Parsons, Flack and Wagner, Acta Cryst. B69 (2013) 249-259).
;
_refine_ls_abs_structure_Flack     0.10(10)
_refine_ls_extinction_coef         .
_refine_ls_extinction_method       none
_refine_ls_goodness_of_fit_ref     1.072
_refine_ls_hydrogen_treatment      constr
_refine_ls_matrix_type             full
_refine_ls_number_parameters       129
_refine_ls_number_reflns           1559
_refine_ls_number_restraints       0
_refine_ls_R_factor_all            0.0303
_refine_ls_R_factor_gt             0.0285
_refine_ls_restrained_S_all        1.072
_refine_ls_shift/su_max            0.000
_refine_ls_shift/su_mean           0.000
_refine_ls_structure_factor_coef   Fsqd
_refine_ls_weighting_details      
 'w=1/[\s^2^(Fo^2^)+(0.0609P)^2^+0.0193P] where P=(Fo^2^+2Fc^2^)/3'
_refine_ls_weighting_scheme        calc
_refine_ls_wR_factor_gt            0.0791
_refine_ls_wR_factor_ref           0.0805
_refine_special_details            ?
_olex2_refinement_description
;
1. Fixed Uiso
 At 1.2 times of:
  All C(H) groups
 At 1.5 times of:
  All C(H,H,H) groups
2.a Aromatic/amide H refined with riding coordinates:
 C4(H4), C5(H5), C7(H7), C6(H6)
2.b Idealised Me refined as rotating group:
 C10(H10A,H10B,H10C), C11(H11A,H11B,H11C)
;
_atom_sites_solution_hydrogens     geom
_atom_sites_solution_primary       dual
_atom_sites_solution_secondary     ?
loop_
  _atom_site_label
  _atom_site_type_symbol
  _atom_site_fract_x
  _atom_site_fract_y
  _atom_site_fract_z
  _atom_site_U_iso_or_equiv
  _atom_site_adp_type
  _atom_site_occupancy
  _atom_site_site_symmetry_order
  _atom_site_calc_flag
  _atom_site_refinement_flags_posn
  _atom_site_refinement_flags_adp
  _atom_site_refinement_flags_occupancy
  _atom_site_disorder_assembly
  _atom_site_disorder_group
 S1 S 0.18891(7) 0.68533(10) 0.74058(2) 0.03731(19) Uani 1 1 d . . . . .
 O1 O 0.6694(2) 0.8026(3) 0.67794(9) 0.0477(7) Uani 1 1 d . . . . .
 O2 O 0.1551(3) 0.4122(4) 0.62908(9) 0.0502(8) Uani 1 1 d . . . . .
 C1 C 0.3646(3) 0.6251(4) 0.67238(10) 0.0357(7) Uani 1 1 d . . . . .
 C2 C 0.5700(3) 0.6963(4) 0.65001(10) 0.0358(7) Uani 1 1 d . . . . .
 C4 C 0.8282(3) 0.6413(5) 0.53777(12) 0.0494(10) Uani 1 1 d . . . . .
 H4 H 0.9296 0.7175 0.5476 0.059 Uiso 1 1 calc R U . . .
 C3 C 0.6438(3) 0.6143(4) 0.58262(10) 0.0371(7) Uani 1 1 d . . . . .
 C5 C 0.8543(4) 0.5482(5) 0.47709(13) 0.0532(11) Uani 1 1 d . . . . .
 H5 H 0.9782 0.5610 0.4467 0.064 Uiso 1 1 calc R U . . .
 C9 C 0.3094(3) 0.5015(4) 0.62540(10) 0.0387(7) Uani 1 1 d . . . . .
 C7 C 0.5131(4) 0.4113(5) 0.50667(12) 0.0477(9) Uani 1 1 d . . . . .
 H7 H 0.4097 0.3367 0.4961 0.057 Uiso 1 1 calc R U . . .
 C8 C 0.4911(3) 0.5019(4) 0.56757(10) 0.0392(8) Uani 1 1 d . . . . .
 C6 C 0.7022(5) 0.4394(5) 0.46174(13) 0.0563(9) Uani 1 1 d . . . . .
 H6 H 0.7233 0.3815 0.4203 0.068 Uiso 1 1 calc R U . . .
 C10 C 0.3477(5) 0.6775(6) 0.82383(13) 0.0586(10) Uani 1 1 d . . . . .
 H10A H 0.3793 0.5757 0.8357 0.088 Uiso 1 1 calc R U . . .
 H10B H 0.2619 0.7220 0.8625 0.088 Uiso 1 1 calc R U . . .
 H10C H 0.4868 0.7306 0.8178 0.088 Uiso 1 1 calc R U . . .
 C11 C 0.1693(4) 0.8811(5) 0.72911(14) 0.0487(9) Uani 1 1 d . . . . .
 H11A H 0.3178 0.9223 0.7246 0.073 Uiso 1 1 calc R U . . .
 H11B H 0.0953 0.9239 0.7707 0.073 Uiso 1 1 calc R U . . .
 H11C H 0.0841 0.9027 0.6859 0.073 Uiso 1 1 calc R U . . .

loop_
  _atom_site_aniso_label
  _atom_site_aniso_U_11
  _atom_site_aniso_U_22
  _atom_site_aniso_U_33
  _atom_site_aniso_U_23
  _atom_site_aniso_U_13
  _atom_site_aniso_U_12
 S1 0.0410(2) 0.0319(6) 0.0390(2) -0.0033(2) 0.00698(12) -0.0042(2)
 O1 0.0446(6) 0.040(2) 0.0588(9) -0.0119(8) 0.0012(5) -0.0095(9)
 O2 0.0594(8) 0.040(3) 0.0515(9) -0.0086(8) 0.0078(6) -0.0143(9)
 C1 0.0413(7) 0.030(2) 0.0359(9) -0.0033(9) 0.0045(5) -0.0020(8)
 C2 0.0368(7) 0.032(2) 0.0382(9) -0.0025(9) -0.0004(5) 0.0019(9)
 C4 0.0454(8) 0.056(3) 0.0472(10) 0.0003(11) 0.0095(7) 0.0049(11)
 C3 0.0413(8) 0.034(3) 0.0362(9) 0.0025(9) 0.0030(5) 0.0074(8)
 C5 0.0641(12) 0.045(4) 0.0506(12) 0.0042(12) 0.0201(9) 0.0099(14)
 C9 0.0448(8) 0.038(3) 0.0338(8) 0.0000(8) 0.0016(6) -0.0008(10)
 C7 0.0718(13) 0.032(3) 0.0396(11) -0.0050(11) 0.0075(8) -0.0005(12)
 C8 0.0497(9) 0.034(3) 0.0341(8) 0.0017(9) 0.0034(6) 0.0041(9)
 C6 0.0899(16) 0.042(3) 0.0370(11) 0.0003(11) 0.0168(10) 0.0143(17)
 C10 0.0840(14) 0.052(3) 0.0396(11) -0.0009(13) -0.0064(9) 0.0034(17)
 C11 0.0495(9) 0.038(3) 0.0581(13) -0.0014(12) 0.0102(8) 0.0077(11)

_geom_special_details
;
 All esds (except the esd in the dihedral angle between two l.s. planes)
 are estimated using the full covariance matrix.  The cell esds are taken
 into account individually in the estimation of esds in distances, angles
 and torsion angles; correlations between esds in cell parameters are only
 used when they are defined by crystal symmetry.  An approximate (isotropic)
 treatment of cell esds is used for estimating esds involving l.s. planes.
;
loop_
  _geom_bond_atom_site_label_1
  _geom_bond_atom_site_label_2
  _geom_bond_distance
  _geom_bond_site_symmetry_2
  _geom_bond_publ_flag
 S1 C1 1.716(2) . ?
 S1 C10 1.796(2) . ?
 S1 C11 1.777(4) . ?
 O1 C2 1.235(4) . ?
 O2 C9 1.220(4) . ?
 C1 C2 1.437(3) . ?
 C1 C9 1.445(4) . ?
 C2 C3 1.505(3) . ?
 C4 H4 0.9300 . ?
 C4 C3 1.391(3) . ?
 C4 C5 1.402(4) . ?
 C3 C8 1.385(4) . ?
 C5 H5 0.9300 . ?
 C5 C6 1.360(6) . ?
 C9 C8 1.513(2) . ?
 C7 H7 0.9300 . ?
 C7 C8 1.389(4) . ?
 C7 C6 1.415(3) . ?
 C6 H6 0.9300 . ?
 C10 H10A 0.9600 . ?
 C10 H10B 0.9600 . ?
 C10 H10C 0.9600 . ?
 C11 H11A 0.9600 . ?
 C11 H11B 0.9600 . ?
 C11 H11C 0.9600 . ?

loop_
  _geom_angle_atom_site_label_1
  _geom_angle_atom_site_label_2
  _geom_angle_atom_site_label_3
  _geom_angle
  _geom_angle_site_symmetry_1
  _geom_angle_site_symmetry_3
  _geom_angle_publ_flag
 C1 S1 C10 106.80(13) . . ?
 C1 S1 C11 105.44(14) . . ?
 C11 S1 C10 100.0(2) . . ?
 C2 C1 S1 125.7(2) . . ?
 C2 C1 C9 111.42(18) . . ?
 C9 C1 S1 122.69(15) . . ?
 O1 C2 C1 129.2(2) . . ?
 O1 C2 C3 125.58(19) . . ?
 C1 C2 C3 105.2(2) . . ?
 C3 C4 H4 121.5 . . ?
 C3 C4 C5 116.9(3) . . ?
 C5 C4 H4 121.5 . . ?
 C4 C3 C2 129.0(3) . . ?
 C8 C3 C2 109.36(17) . . ?
 C8 C3 C4 121.6(2) . . ?
 C4 C5 H5 119.3 . . ?
 C6 C5 C4 121.4(2) . . ?
 C6 C5 H5 119.3 . . ?
 O2 C9 C1 130.11(18) . . ?
 O2 C9 C8 125.1(2) . . ?
 C1 C9 C8 104.8(2) . . ?
 C8 C7 H7 122.0 . . ?
 C8 C7 C6 116.0(3) . . ?
 C6 C7 H7 122.0 . . ?
 C3 C8 C9 109.2(2) . . ?
 C3 C8 C7 121.82(19) . . ?
 C7 C8 C9 129.0(3) . . ?
 C5 C6 C7 122.3(3) . . ?
 C5 C6 H6 118.9 . . ?
 C7 C6 H6 118.9 . . ?
 S1 C10 H10A 109.5 . . ?
 S1 C10 H10B 109.5 . . ?
 S1 C10 H10C 109.5 . . ?
 H10A C10 H10B 109.5 . . ?
 H10A C10 H10C 109.5 . . ?
 H10B C10 H10C 109.5 . . ?
 S1 C11 H11A 109.5 . . ?
 S1 C11 H11B 109.5 . . ?
 S1 C11 H11C 109.5 . . ?
 H11A C11 H11B 109.5 . . ?
 H11A C11 H11C 109.5 . . ?
 H11B C11 H11C 109.5 . . ?

loop_
  _geom_torsion_atom_site_label_1
  _geom_torsion_atom_site_label_2
  _geom_torsion_atom_site_label_3
  _geom_torsion_atom_site_label_4
  _geom_torsion
  _geom_torsion_site_symmetry_1
  _geom_torsion_site_symmetry_2
  _geom_torsion_site_symmetry_3
  _geom_torsion_site_symmetry_4
  _geom_torsion_publ_flag
 S1 C1 C2 O1 7.0(4) . . . . ?
 S1 C1 C2 C3 -172.42(19) . . . . ?
 S1 C1 C9 O2 -8.7(5) . . . . ?
 S1 C1 C9 C8 171.98(18) . . . . ?
 O1 C2 C3 C4 -1.9(4) . . . . ?
 O1 C2 C3 C8 -180.0(3) . . . . ?
 O2 C9 C8 C3 -177.0(3) . . . . ?
 O2 C9 C8 C7 4.3(5) . . . . ?
 C1 C2 C3 C4 177.6(3) . . . . ?
 C1 C2 C3 C8 -0.5(3) . . . . ?
 C1 C9 C8 C3 2.3(3) . . . . ?
 C1 C9 C8 C7 -176.4(3) . . . . ?
 C2 C1 C9 O2 176.6(3) . . . . ?
 C2 C1 C9 C8 -2.7(3) . . . . ?
 C2 C3 C8 C9 -1.1(3) . . . . ?
 C2 C3 C8 C7 177.7(3) . . . . ?
 C4 C3 C8 C9 -179.4(3) . . . . ?
 C4 C3 C8 C7 -0.6(4) . . . . ?
 C4 C5 C6 C7 -1.6(5) . . . . ?
 C3 C4 C5 C6 1.9(5) . . . . ?
 C5 C4 C3 C2 -178.7(3) . . . . ?
 C5 C4 C3 C8 -0.8(4) . . . . ?
 C9 C1 C2 O1 -178.5(3) . . . . ?
 C9 C1 C2 C3 2.1(3) . . . . ?
 C8 C7 C6 C5 0.2(5) . . . . ?
 C6 C7 C8 C3 0.9(4) . . . . ?
 C6 C7 C8 C9 179.5(3) . . . . ?
 C10 S1 C1 C2 -63.0(3) . . . . ?
 C10 S1 C1 C9 123.1(3) . . . . ?
 C11 S1 C1 C2 42.8(3) . . . . ?
 C11 S1 C1 C9 -131.1(2) . . . . ?

_shelx_res_file
;
    0p12.res created by SHELXL-2014/7

TITL 0p12_a.res in P2(1)2(1)2(1)
REM Old TITL 0p12 in P2(1)2(1)2(1)
REM SHELXT solution in P2(1)2(1)2(1)
REM R1 0.085, Rweak 0.028, Alpha 0.004, Orientation as input
REM Flack x = 0.176 ( 0.066 ) from Parsons' quotients
REM Formula found by SHELXT: C11 O2 S
CELL 0.49225 5.9332 8.9956 18.3448 90 90 90
ZERR 4 0.0001 0.0004 0.0003 0 0 0
LATT -1
SYMM 0.5-X,-Y,0.5+Z
SYMM -X,0.5+Y,0.5-Z
SYMM 0.5+X,0.5-Y,-Z
SFAC C H O S
DISP C -0.0004 0.0007 6.1773
DISP H 0 0 0.6072
DISP O 0.0008 0.0027 13.7193
DISP S 0.0506 0.0588 181.9159
UNIT 44 40 8 4

L.S. 40
PLAN  5
CONF
BOND $H
list 4
fmap 2 53
MORE -1
ACTA
REM <olex2.extras>
REM <HklSrc "%.\\0p12.hkl">
REM </olex2.extras>

WGHT    0.060900    0.019300
FVAR       1.28410
S1    4    0.188906    0.685334    0.740578    11.00000    0.04101    0.03193 =
         0.03898   -0.00334    0.00698   -0.00419
O1    3    0.669390    0.802588    0.677941    11.00000    0.04459    0.03953 =
         0.05885   -0.01190    0.00124   -0.00952
O2    3    0.155117    0.412194    0.629079    11.00000    0.05942    0.03957 =
         0.05155   -0.00860    0.00778   -0.01428
C1    1    0.364583    0.625135    0.672376    11.00000    0.04127    0.03009 =
         0.03587   -0.00333    0.00446   -0.00199
C2    1    0.570003    0.696324    0.650008    11.00000    0.03676    0.03232 =
         0.03822   -0.00254   -0.00036    0.00194
C4    1    0.828243    0.641256    0.537770    11.00000    0.04544    0.05556 =
         0.04722    0.00025    0.00950    0.00486
AFIX  43
H4    2    0.929614    0.717527    0.547586    11.00000   -1.20000
AFIX   0
C3    1    0.643758    0.614281    0.582616    11.00000    0.04128    0.03390 =
         0.03617    0.00254    0.00303    0.00737
C5    1    0.854313    0.548150    0.477085    11.00000    0.06409    0.04507 =
         0.05059    0.00419    0.02009    0.00988
AFIX  43
H5    2    0.978195    0.560995    0.446671    11.00000   -1.20000
AFIX   0
C9    1    0.309350    0.501523    0.625396    11.00000    0.04478    0.03755 =
         0.03379   -0.00001    0.00155   -0.00079
C7    1    0.513063    0.411308    0.506674    11.00000    0.07176    0.03164 =
         0.03960   -0.00497    0.00751   -0.00050
AFIX  43
H7    2    0.409690    0.336663    0.496071    11.00000   -1.20000
AFIX   0
C8    1    0.491106    0.501947    0.567568    11.00000    0.04965    0.03375 =
         0.03411    0.00168    0.00340    0.00405
C6    1    0.702241    0.439408    0.461741    11.00000    0.08993    0.04196 =
         0.03700    0.00031    0.01685    0.01430
AFIX  43
H6    2    0.723302    0.381522    0.420293    11.00000   -1.20000
AFIX   0
C10   1    0.347694    0.677493    0.823826    11.00000    0.08401    0.05234 =
         0.03957   -0.00091   -0.00641    0.00342
AFIX 137
H10A  2    0.379261    0.575681    0.835733    11.00000   -1.50000
H10B  2    0.261920    0.722002    0.862460    11.00000   -1.50000
H10C  2    0.486787    0.730604    0.817788    11.00000   -1.50000
AFIX   0
C11   1    0.169270    0.881070    0.729109    11.00000    0.04948    0.03845 =
         0.05810   -0.00140    0.01016    0.00772
AFIX 137
H11A  2    0.317815    0.922350    0.724568    11.00000   -1.50000
H11B  2    0.095323    0.923871    0.770654    11.00000   -1.50000
H11C  2    0.084066    0.902727    0.685908    11.00000   -1.50000
AFIX   0
HKLF 4

REM  0p12_a.res in P2(1)2(1)2(1)
REM R1 =  0.0285 for    1475 Fo > 4sig(Fo)  and  0.0303 for all    1559 data
REM    129 parameters refined using      0 restraints

END

WGHT      0.0609      0.0193

REM Highest difference peak  0.137,  deepest hole -0.192,  1-sigma level  0.034
Q1    1   0.3497  0.5565  0.6547  11.00000  0.05    0.14
Q2    1   0.4618  0.6602  0.6607  11.00000  0.05    0.13
Q3    1   0.3162  0.5800  0.6472  11.00000  0.05    0.12
Q4    1  -0.0281  0.7061  0.7576  11.00000  0.05    0.10
Q5    1  -0.1427  0.6765  0.7424  11.00000  0.05    0.10
;
_shelx_res_checksum                57874
_shelx_hkl_file
;
   0  -1  -8  343.00    4.30
   0  -1  -8  338.31    4.30
   0  -1 -10   19.15    0.45
   0  -1 -10   20.04    0.45
   0  -1 -11  356.18    4.54
   0  -1 -11  353.77    4.54
   0  -1 -12  628.63    7.92
   0  -1 -12  629.58    7.93
   0  -1 -13  697.82    8.73
   0  -1 -13  689.02    8.73
   0  -1 -14   46.77    0.85
   0  -1 -14   47.84    0.85
   0  -1 -16   38.59    0.82
   0  -1 -16   40.30    0.84
   0  -1 -17   89.40    1.40
   0  -1 -17   86.98    1.39
   0  -1 -18  274.26    3.73
   0  -1 -18  284.00    3.72
   0  -1 -20    0.72    0.52
   0  -1 -20    0.96    0.53
   0  -1 -22    0.23    0.53
   0  -1 -22   -0.13    0.54
   0  -1 -23   93.08    1.49
   0  -1 -23   95.30    1.49
   0  -1 -24    4.96    0.58
   0  -1 -24    4.77    0.55
   0   2   5 1983.05   24.48
   0   2   5 1980.58   24.48
   0  -2 -12 1360.03   16.74
   0  -2 -12 1346.62   16.74
   0  -2 -13  674.86    8.46
   0  -2 -13  683.87    8.46
   0  -2 -15  151.83    2.02
   0  -2 -15  153.61    2.02
   0  -2 -16   -0.05    0.31
   0  -2 -16    0.17    0.33
   0  -2 -17   17.92    0.47
   0  -2 -17   17.93    0.46
   0  -2 -19  194.79    2.55
   0  -2 -19  195.18    2.55
   0  -2 -20   90.13    1.30
   0  -2 -20   92.97    1.30
   0  -2 -21    9.56    0.39
   0  -2 -21    7.75    0.36
   0  -2 -22    3.13    0.32
   0  -2 -22    3.42    0.30
   0   3   8  112.99    1.56
   0   3   8  116.29    1.56
   0   3   9  162.13    2.13
   0   3   9  164.92    2.13
   0   4   9 3177.34   39.26
   0   4   9 3172.14   39.26
   0   4  10    2.03    0.36
   0   4  10    2.10    0.35
   0   4  11  243.10    3.15
   0   4  11  244.34    3.15
   0   4  12  189.65    2.50
   0   4  12  195.57    2.49
   0   5  11  262.66    3.49
   0   5  11  261.62    3.49
   0   5  12 1341.59   16.63
   0   5  12 1330.01   16.63
   0   5  13   22.55    0.54
   0   5  13   22.14    0.53
   0   6  13   49.35    0.97
   0   6  14  195.41    2.66
   0   6  14  198.69    2.66
   0   6  15    5.59    0.42
   0   6  15    4.79    0.41
   0   6  16   78.15    1.07
   0   6  16   75.74    1.06
   0   7  15    6.17    0.56
   0   7  15    6.25    0.57
   0   7  16    2.48    0.45
   0   7  16    3.07    0.47
   0   7  17   40.40    0.70
   0   7  17   40.37    0.70
   0   8  16    5.36    0.62
   1   0   0   -0.01    0.17
  -1   0   0   -0.02    0.20
  -1   0   0    0.02    0.20
   1   0   0   -0.01    0.16
  -1   0  -1 1210.23   14.99
   1   0  -1 1197.36   14.97
   1   0   1 1223.59   14.99
   1   0   1 1233.17   14.99
  -1   0  -1 1218.77   14.99
  -1   0   2  377.05    4.85
   1   0   2  391.63    4.89
  -1   0   2  377.42    4.85
   1   0  -2  374.68    4.84
   1   0   2  390.66    4.88
  -1   0  -3 3601.07   44.96
  -1   0  -3 3626.78   44.95
   1   0   3 3654.98   44.93
   1   0   3 3664.63   44.93
   1   0  -4   52.83    0.80
   1   0  -4   54.55    0.81
  -1   0  -4   44.02    0.85
  -1   0  -4   43.13    0.85
  -1   0  -5 2240.65   27.79
  -1   0  -5 2240.23   27.79
  -1   0  -6   14.46    0.50
  -1   0  -6   13.30    0.48
  -1   0  -9 1291.10   16.12
  -1   0  -9 1278.34   16.13
  -1   0 -10 5364.69   66.48
  -1   0 -10 5389.50   66.48
  -1  -1 -25    3.87    0.71
  -1  -1 -24    8.78    0.72
  -1  -1 -24    9.86    0.74
  -1  -1 -23    2.15    0.67
  -1  -1 -23    2.52    0.71
  -1  -1 -22   19.78    0.87
  -1  -1 -22   20.32    0.83
  -1  -1 -21   31.74    0.95
  -1  -1 -21   31.64    0.97
  -1  -1 -20   20.06    0.85
  -1  -1 -20   20.36    0.83
  -1  -1 -19   29.92    0.93
  -1  -1 -19   28.27    0.93
  -1  -1 -18   62.08    1.27
  -1  -1 -18   61.22    1.28
  -1  -1 -17   54.57    1.18
  -1  -1 -17   52.57    1.19
  -1  -1 -16  748.81    9.64
  -1  -1 -16  757.00    9.64
  -1  -1 -15  233.67    3.31
  -1  -1 -15  242.00    3.33
  -1  -1 -14   35.18    0.87
  -1  -1 -14   34.05    0.89
  -1  -1 -13  742.90    9.47
  -1  -1 -12   71.39    1.27
  -1  -1 -12   72.82    1.28
  -1  -1  -9  714.83    9.06
  -1  -1  -9  714.36    9.07
  -1  -1  -8 1207.42   15.06
  -1  -1  -8 1199.50   15.06
  -1  -1  -7 2252.71   28.23
  -1  -1  -7 2296.97   28.22
  -1   1   5 2090.21   25.90
  -1   1   5 2102.29   25.90
  -1  -1  -5 2103.68   26.02
  -1  -1  -4 4238.73   51.89
  -1  -1  -4 4263.86   51.89
  -1   1   4 4153.36   51.77
  -1  -1  -3 9999.00   79.57
  -1  -1  -3 9539.33   79.54
  -1  -1  -2 7308.36   89.98
  -1   1   2 7312.59   89.93
  -1  -1  -2 7259.52   89.98
  -1   1   2 7316.91   89.93
  -1   1   1 3465.72   42.67
  -1   1   1 3448.73   42.67
  -1  -1   0  141.91    1.92
  -1  -1   0  140.80    1.92
   1  -1  -1 3460.06   42.43
   1  -1  -1 3443.31   42.43
   1   1   1 3414.01   42.45
   1   1   1 3421.49   42.45
   1  -1  -2 7367.72   90.50
   1  -1  -2 7364.73   90.50
   1   1   2 7325.82   90.57
   1   1   2 7323.36   90.57
   1   1   3 9506.00  117.56
   1   1   3 9580.41  117.56
   1  -1  -4 4284.74   52.87
   1  -1  -4 4297.25   52.87
   1   1   5 2110.85   26.19
   1   1   5 2112.60   26.19
   1   1   6 1139.81   14.43
   1   1   6 1170.53   14.43
   1   1   7 2261.99   28.32
   1   1   7 2304.87   28.33
   1   1   8 1219.47   15.27
   1   1   8 1220.41   15.27
   1  -1  -9  724.13    8.97
   1   1   9  715.16    9.15
   1  -1  -9  719.21    8.97
   1   1   9  719.69    9.16
  -1  -2 -24   21.36    0.76
  -1  -2 -23   34.53    0.89
  -1  -2 -23   34.91    0.86
  -1  -2 -21   47.86    1.03
  -1  -2 -21   45.16    1.00
  -1  -2 -20   69.25    1.26
  -1  -2 -20   67.62    1.26
  -1  -2 -19   28.15    0.84
  -1  -2 -19   28.14    0.82
  -1  -2 -18    7.79    0.62
  -1  -2 -18    8.21    0.64
  -1  -2 -17  314.77    4.22
  -1  -2 -17  319.09    4.21
  -1  -2 -16   59.11    1.10
  -1  -2 -16   59.61    1.11
  -1  -2 -15  216.21    2.99
  -1  -2 -15  217.21    2.99
  -1  -2 -14  353.45    4.61
  -1  -2 -14  347.20    4.62
  -1  -2 -13   36.97    0.86
  -1  -2 -13   36.09    0.85
  -1  -2 -11   47.81    0.94
  -1  -2 -11   48.69    0.93
  -1  -2  -9   95.27    1.46
  -1  -2  -9   94.76    1.46
  -1  -2  -8 2229.61   27.70
  -1  -2  -8 2234.76   27.70
  -1  -2  -7  438.14    5.63
  -1  -2  -7  435.68    5.63
  -1  -2  -6   29.02    0.66
  -1  -2  -6   28.08    0.66
  -1   2   5 4132.47   50.95
  -1   2   5 4134.16   50.95
  -1  -2  -4 4964.87   61.18
  -1  -2  -4 4943.92   61.19
  -1  -2  -3  258.42    3.44
  -1  -2  -3  256.85    3.44
   1   2   4 5018.03   61.77
   1   2   4 4990.27   61.77
   1   2   5 4127.07   51.00
   1   2   5 4128.30   51.00
   1   2   7  431.37    5.51
   1   2   7  424.35    5.49
   1   2   8 2261.47   28.10
   1   2   8 2268.65   28.10
   1   2   9  105.96    1.58
   1   2   9  106.01    1.58
   1   2  10    5.65    0.50
   1   2  10    4.97    0.51
   1   2  11   45.56    0.94
   1   2  11   45.25    0.94
  -1  -3 -20   21.60    0.71
  -1  -3 -20   21.22    0.70
  -1  -3 -19  125.80    1.86
  -1  -3 -18   27.97    0.76
  -1  -3 -18   27.16    0.76
  -1  -3 -12 1095.50   13.80
  -1  -3 -12 1101.20   13.80
  -1  -3 -11   34.77    0.84
  -1  -3 -11   35.09    0.84
  -1  -3 -10  350.48    4.62
  -1  -3 -10  351.06    4.62
   1   3   6   61.88    1.12
   1   3   6   59.75    1.12
   1   3   7 1204.13   15.11
   1   3   7 1207.67   15.12
   1   3   8   37.08    0.81
   1   3   8   37.56    0.81
   1   3   9  380.78    4.93
   1   3   9  376.24    4.93
   1   3  10  355.78    4.66
   1   3  10  356.80    4.66
   1   3  11   35.98    0.82
   1   3  11   36.32    0.83
   1   3  13   66.73    1.19
   1   3  13   66.61    1.20
   1   4   7  116.30    1.87
   1   4   8   26.69    0.79
   1   4   8   26.12    0.79
   1   4  10   78.62    1.37
   1   4  10   78.73    1.36
   1   4  12   45.64    0.95
   1   4  12   48.33    0.96
   1   4  13  491.19    6.38
   1   4  13  503.15    6.39
   1   5  11  420.71    5.52
   1   5  11  414.96    5.51
   1   5  12  332.92    4.43
   1   5  12  330.43    4.43
   1   5  13   64.81    1.23
   1   5  13   65.69    1.23
   1   5  14  294.86    3.97
   1   5  14  300.55    3.97
   1   5  15  358.03    4.76
   1   5  15  365.42    4.76
   1   5  16   89.87    1.43
   1   5  16   88.56    1.43
   1   6  12  167.69    2.54
   1   6  12  169.19    2.53
   1   6  13  159.81    2.41
   1   6  13  160.04    2.42
   1   6  14   99.05    1.63
   1   6  14   98.20    1.66
   1   6  15   91.84    1.54
   1   6  15   92.81    1.53
   1   6  16   11.17    0.67
   1   6  16   10.66    0.63
   1   7  14    3.59    0.76
   1   7  14    3.00    0.75
   1   7  15   31.64    0.93
   1   7  15   30.31    0.93
   1   7  17  164.15    2.41
   1   7  17  168.03    2.41
   1   7  18   25.62    0.79
   1   7  18   25.24    0.79
   1   8  16   11.68    0.82
   1   8  16   12.40    0.84
   1   8  17   25.34    0.92
   1   8  17   25.74    0.90
  -2   0   0 5588.75   66.59
  -2   0   0 5570.27   66.60
   2   0   0 5200.52   66.58
   2   0   0 5208.62   66.58
  -2   0  -1  579.84    7.50
   2   0  -1  575.09    7.50
   2   0  -1  570.95    7.50
   2   0  -2 3657.32   44.45
   2   0  -2 3678.63   44.46
  -2   0   2 3614.05   44.44
  -2   0  -3 5822.14   70.48
   2   0   3 5689.50   70.49
  -2   0  -3 5847.81   70.47
   2   0   4  402.15    5.33
  -2   0  -5    4.59    0.51
  -2   0  -5    4.65    0.49
   2   0   5    4.98    0.53
   2   0   5    5.41    0.55
   2   0   6  654.11    8.49
   2   0   6  662.82    8.49
  -2   0  -6  653.47    8.50
  -2   0  -6  657.90    8.51
   2   0   7  331.61    4.54
  -2   0  -7  328.08    4.53
   2   0   7  334.59    4.54
  -2   0  -7  331.22    4.54
  -2   0  -8  783.88   10.28
   2   0  -8  810.28   10.11
   2   0   8  805.84   10.28
  -2   0  -8  775.68   10.26
   2   0   8  785.37   10.29
   2   0  -8  809.11   10.11
   2   0  -9   69.98    1.24
   2   0  -9   70.57    1.25
   2   0   9   69.60    1.45
   2   0   9   69.89    1.44
  -2   0  -9   75.52    1.46
  -2   0  -9   77.51    1.46
  -2   0 -10  747.71    9.76
  -2   0 -10  753.66    9.76
  -2   0 -11   65.74    1.43
  -2   0 -11   68.64    1.45
  -2   0 -12   15.31    0.88
  -2   0 -12   17.63    0.91
  -2   0 -13  607.74    8.01
  -2   0 -13  599.01    8.01
  -2   0 -14 1191.85   15.14
  -2   0 -14 1174.30   15.13
  -2   0 -15   91.34    1.80
  -2   0 -15   92.79    1.80
  -2   0 -16    7.12    0.98
  -2   0 -16    7.41    0.90
  -2   0 -17  144.41    2.51
  -2   0 -17  146.44    2.49
  -2  -1 -25   18.49    0.95
  -2  -1 -25   19.47    0.93
  -2  -1 -24    7.98    0.92
  -2  -1 -24    7.28    0.90
  -2  -1 -22    4.57    0.84
  -2  -1 -22    4.52    0.88
  -2  -1 -21   71.52    1.53
  -2  -1 -21   67.99    1.54
  -2  -1 -20   73.50    1.53
  -2  -1 -20   69.67    1.52
  -2  -1 -19  113.83    2.05
  -2  -1 -19  114.85    2.05
  -2  -1 -18   44.88    1.24
  -2  -1 -17  386.98    5.34
  -2  -1 -17  393.42    5.35
  -2  -1 -15  311.88    4.35
  -2  -1 -15  310.51    4.36
  -2  -1 -14   32.36    1.09
  -2  -1 -14   31.92    1.07
  -2  -1 -13   98.35    1.80
  -2  -1 -13  101.74    1.80
  -2  -1 -12  610.62    7.98
  -2  -1 -12  608.18    7.98
  -2  -1 -11    0.59    0.70
  -2  -1 -11    0.90    0.69
  -2  -1 -10  303.98    4.19
  -2  -1 -10  301.15    4.20
  -2  -1  -9  518.66    6.87
  -2  -1  -9  525.16    6.87
  -2   1   8  448.09    5.89
  -2  -1  -8  480.29    6.10
  -2   1   8  446.79    5.89
  -2  -1  -8  471.85    6.09
  -2  -1  -7 1588.77   19.99
  -2  -1  -7 1597.76   19.99
  -2  -1  -6 2657.19   32.06
  -2  -1  -6 2633.77   32.06
  -2   1   6 2637.43   31.92
   2  -1   5 1060.14   13.83
   2  -1   5 1084.05   13.80
  -2  -1  -5 1098.65   13.75
  -2  -1  -5 1091.97   13.75
  -2   1   5 1091.21   13.62
  -2  -1  -4  951.08   12.60
   2   1  -4  990.76   12.55
   2  -1   4 1031.29   12.63
   2   1  -4 1001.38   12.57
  -2  -1  -4  975.78   12.60
   2  -1   3  183.30    2.65
  -2   1   3  184.70    2.54
  -2  -1  -3  182.46    2.61
  -2  -1  -3  188.35    2.62
  -2   1   3  182.41    2.52
   2   1  -3  175.20    2.60
   2   1  -3  173.10    2.60
   2  -1   3  184.78    2.66
  -2  -1  -2 3379.67   41.78
  -2  -1  -2 3334.98   41.77
   2   1  -2 3438.10   41.80
   2  -1   2 3349.37   41.78
   2   1  -2 3342.50   41.79
   2   1  -1  185.31    2.60
  -2  -1  -1  176.68    2.57
   2  -1   1  188.80    2.60
   2  -1   1  188.98    2.60
  -2  -1  -1  181.48    2.59
  -2   1   1  169.00    2.55
  -2   1   1  169.62    2.55
   2   1  -1  184.83    2.60
   2  -1   0  778.09   10.06
  -2   1   0  812.85   10.09
   2  -1   0  784.03   10.06
  -2   1   0  790.54   10.08
  -2   1  -1  171.00    2.58
  -2  -1   1  187.26    2.61
  -2  -1   1  180.24    2.60
   2  -1  -1  185.18    2.56
   2  -1  -1  186.84    2.56
  -2   1  -1  164.02    2.57
   2   1   1  184.51    2.62
  -2   1  -2 3378.60   41.51
  -2  -1   2 3361.82   41.53
   2   1   2 3298.30   41.48
  -2  -1   2 3360.49   41.54
   2   1   2 3327.97   41.48
   2  -1  -3  168.16    2.49
  -2  -1   3  180.68    2.58
  -2  -1   3  183.78    2.59
   2   1   3  181.51    2.57
  -2   1  -3  174.96    2.59
   2   1   3  180.70    2.57
   2  -1  -3  174.44    2.50
  -2   1  -4 1056.50   13.21
  -2   1  -4 1064.49   13.23
   2   1   4 1032.10   13.16
   2   1   4 1013.35   13.15
  -2   1  -5 1077.31   13.61
  -2   1  -5 1066.09   13.61
   2  -1  -5 1055.89   13.44
   2  -1  -5 1068.42   13.44
   2   1   5 1092.08   13.56
  -2   1  -6 2354.95   30.98
  -2   1  -6 2273.43   30.95
   2   1   6 2629.44   30.90
   2   1   6 2616.33   30.90
   2   1   7 1582.88   19.59
   2   1   7 1562.91   19.59
  -2   1  -7 1582.33   19.68
   2  -1  -7 1526.72   19.43
   2  -1  -7 1557.50   19.44
  -2   1  -7 1570.44   19.67
   2   1   8  448.75    6.05
   2   1   8  450.03    6.06
   2  -1  -8  466.69    5.87
   2   1   9  496.88    6.66
   2   1   9  513.18    6.67
   2  -1 -10  299.15    3.93
   2  -1 -10  298.90    3.92
   2   1  11    0.86    0.80
   2   1  11    0.89    0.77
   2  -1 -11    0.95    0.40
   2  -1 -11    0.70    0.41
   2  -1 -12  617.78    7.83
   2  -1 -12  617.56    7.83
   2  -1 -13  107.26    1.56
   2  -1 -13  106.56    1.57
   2  -1 -14   33.47    0.73
   2  -1 -15  318.75    4.16
   2  -1 -15  321.27    4.16
   2  -1 -16   25.33    0.64
   2  -1 -16   26.29    0.64
   2  -1 -17  386.28    4.97
   2  -1 -17  387.49    4.97
   2  -1 -18   49.76    0.87
   2  -1 -18   46.79    0.87
   2  -1 -19  108.29    1.57
   2  -1 -19  108.72    1.56
   2  -1 -20   70.02    1.11
   2  -1 -22    4.91    0.39
   2  -1 -22    5.06    0.40
   2  -1 -23   11.23    0.38
   2  -1 -23   11.46    0.39
  -2  -2 -24   37.16    1.10
  -2  -2 -24   36.72    1.07
  -2  -2 -23   33.72    1.05
  -2  -2 -23   33.74    1.06
  -2  -2 -22   50.01    1.26
  -2  -2 -22   50.95    1.27
  -2  -2 -21    7.99    0.92
  -2  -2 -21    7.29    0.89
  -2  -2 -20   45.63    1.25
  -2  -2 -20   44.53    1.27
  -2  -2 -18    1.25    0.76
  -2  -2 -18    2.11    0.79
  -2  -2 -17  129.76    2.15
  -2  -2 -17  126.49    2.13
  -2  -2 -16  188.39    2.85
  -2  -2 -16  189.78    2.85
  -2  -2 -14  274.34    3.89
  -2  -2 -14  276.16    3.89
  -2  -2 -13  354.37    4.85
  -2  -2 -13  349.20    4.82
  -2  -2 -12  798.33   10.28
  -2  -2 -12  799.61   10.29
  -2  -2 -11   35.47    1.01
  -2  -2 -11   35.94    1.02
  -2  -2 -10   37.19    1.04
  -2  -2 -10   36.53    1.03
  -2  -2  -9  223.97    3.20
  -2  -2  -9  219.11    3.19
  -2  -2  -8  356.12    4.84
  -2  -2  -8  360.63    4.85
  -2   2   8  354.98    4.61
  -2   2   8  360.15    4.61
  -2  -2  -7   18.18    0.80
  -2   2   7   22.06    0.56
  -2  -2  -7   18.66    0.79
  -2   2   7   22.51    0.57
  -2   2   6  584.67    7.48
  -2   2   6  593.73    7.49
  -2  -2  -5 2641.92   33.06
  -2  -2  -5 2668.07   33.06
  -2  -2  -4 1716.85   20.44
  -2   2   4 1557.47   20.33
  -2  -2  -4 1728.11   20.44
  -2   2   4 1550.73   20.34
  -2  -2  -3 1150.75   14.48
  -2   2   3 1139.54   14.38
  -2   2   3 1131.19   14.38
  -2  -2  -3 1147.85   14.47
  -2  -2  -2  652.31    8.48
   2   2  -1  492.48    6.63
  -2  -2  -1  511.64    6.62
   2   2  -1  489.99    6.62
  -2  -2  -1  512.74    6.62
   2   2   0  690.84    8.81
  -2   2   0  675.60    8.75
  -2   2   0  687.29    8.75
  -2  -2   0  667.94    8.78
  -2  -2   0  660.65    8.79
   2   2   0  698.65    8.80
  -2   2  -1  491.63    6.48
  -2   2  -1  490.49    6.47
   2   2   1  486.88    6.49
   2   2   1  485.93    6.49
   2  -2  -1  487.44    6.41
   2  -2  -1  499.05    6.42
   2  -2  -2  626.22    8.12
   2   2   2  634.11    8.19
   2   2   2  640.32    8.18
   2  -2  -2  625.33    8.13
   2   2   3 1147.44   14.65
   2   2   3 1169.04   14.66
   2  -2  -4 1608.62   20.16
   2  -2  -4 1619.39   20.16
   2  -2  -5 2607.18   32.29
   2   2   5 2596.85   32.43
   2  -2  -5 2606.43   32.30
   2   2   5 2602.82   32.44
   2   2   6  612.13    7.88
   2  -2  -6  602.80    7.70
   2   2   6  605.09    7.87
   2  -2  -7   20.51    0.55
   2   2   7   22.54    0.81
   2  -2  -7   21.46    0.56
   2   2   8  355.19    4.80
   2   2   8  355.34    4.80
   2  -2  -9  220.00    2.90
   2  -2  -9  219.62    2.90
   2   2  10   32.43    1.03
   2  -2 -10   38.11    0.69
   2   2  10   32.05    1.02
   2  -2 -10   37.82    0.68
   2   2  11   32.56    0.99
   2  -2 -11   37.31    0.66
   2  -2 -11   36.23    0.66
   2   2  11   33.07    1.01
   2  -2 -12  777.61    9.68
   2   2  12  772.19    9.99
   2  -2 -12  776.81    9.68
   2   2  12  772.18    9.98
   2   2  13  365.70    4.78
   2  -2 -13  342.86    4.40
   2  -2 -13  342.61    4.39
   2   2  13  369.70    4.79
   2   2  14  257.63    3.65
   2  -2 -14  252.15    3.22
   2   2  14  259.85    3.67
   2  -2 -14  253.52    3.22
  -2  -3 -24   44.90    1.12
  -2  -3 -24   45.12    1.11
  -2  -3 -23    5.14    0.73
  -2  -3 -23    4.14    0.74
  -2  -3 -22   19.37    0.88
  -2  -3 -22   18.86    0.89
  -2  -3 -21   38.54    1.07
  -2  -3 -20   41.47    1.16
  -2  -3 -20   41.16    1.15
  -2  -3 -19  117.63    1.97
  -2  -3 -19  117.04    1.96
  -2  -3 -17  110.54    1.89
  -2  -3 -17  107.91    1.89
  -2  -3 -16   53.99    1.29
  -2  -3 -16   54.62    1.32
  -2  -3 -15   24.03    0.94
  -2  -3 -15   23.20    0.98
  -2  -3 -13  152.40    2.41
  -2  -3 -13  152.27    2.43
  -2  -3 -12  164.85    2.55
  -2  -3 -12  167.51    2.56
  -2  -3 -11  237.74    3.41
  -2  -3 -11  230.66    3.40
  -2  -3 -10  271.68    3.87
  -2  -3 -10  277.76    3.87
  -2   3   9  568.40    7.24
  -2  -3  -9  585.28    7.55
  -2  -3  -9  583.54    7.54
  -2   3   9  570.23    7.24
  -2  -3  -8  329.38    4.75
  -2  -3  -8  334.43    4.74
  -2   3   8  350.43    4.48
  -2   3   8  353.18    4.48
  -2  -3  -7 3142.36   38.99
  -2  -3  -7 3111.84   38.99
  -2   3   6 1784.81   22.27
  -2   3   6 1781.42   22.27
  -2  -3  -6 1799.90   22.46
  -2  -3  -6 1790.81   22.46
  -2   3   5  501.59    6.54
  -2   3   5  510.20    6.55
  -2  -3  -4  866.53   10.68
  -2   3   4  793.13   10.52
  -2   3   4  802.73   10.52
  -2  -3  -4  875.36   10.67
   2   3   4  888.87   11.39
   2   3   4  884.44   11.40
   2   3   5  463.62    6.22
   2   3   5  470.90    6.22
   2   3   6 1767.16   22.15
   2   3   6 1761.93   22.14
   2   3   7 3315.73   41.28
   2   3   7 3328.31   41.29
   2   3   9  488.57    6.61
   2   3   9  504.46    6.63
   2   3  10  286.78    4.03
   2   3  10  288.45    4.02
   2   3  11  240.48    3.40
   2   3  11  236.65    3.39
   2   3  12  172.70    2.64
   2   3  12  174.33    2.64
   2   3  13  154.71    2.41
   2   3  13  154.19    2.39
   2   3  14  219.60    3.16
   2   3  14  217.23    3.16
   2   3  15   25.34    0.97
   2   3  15   26.62    0.95
   2   3  16   57.61    1.34
   2   3  16   60.03    1.34
  -2  -4 -21    2.33    0.74
  -2  -4 -21    3.41    0.74
  -2  -4 -20   27.14    0.99
  -2  -4 -20   29.93    1.00
  -2  -4 -19   42.12    1.14
  -2  -4 -19   42.43    1.12
  -2  -4 -18  104.77    1.82
  -2  -4 -18  101.28    1.80
  -2  -4 -16   59.47    1.34
  -2  -4 -16   58.79    1.33
  -2  -4 -15  170.94    2.63
  -2  -4 -15  168.66    2.63
  -2  -4 -14   43.60    1.22
  -2  -4 -14   44.12    1.22
  -2   4  12  402.18    5.13
  -2   4  12  401.23    5.13
  -2  -4 -12  437.76    5.56
  -2  -4 -12  447.38    5.57
  -2  -4 -11  201.32    3.07
  -2   4  11  203.32    2.67
  -2  -4 -11  204.30    3.07
  -2  -4 -10  347.82    4.65
  -2  -4 -10  345.54    4.66
  -2   4   8  342.74    4.53
  -2   4   8  342.38    4.52
  -2   4   7 1160.39   14.51
  -2   4   7 1147.77   14.51
   2   4   5 1020.11   13.03
   2   4   5 1007.39   13.03
   2   4   6  811.22   10.61
   2   4   6  825.11   10.61
   2   4   8  343.86    4.78
   2   4   8  345.93    4.78
   2   4   9  607.96    7.99
   2   4   9  611.87    8.00
   2   4  10  376.67    5.07
   2   4  10  369.34    5.06
   2   4  11  226.66    3.26
   2   4  11  222.50    3.26
   2   4  12  446.46    6.02
   2   4  12  457.71    6.03
   2   4  13  104.86    1.81
   2   4  13  102.59    1.80
   2   4  14   50.07    1.23
   2   4  14   51.39    1.24
   2   4  15  168.55    2.58
   2   4  15  169.59    2.58
   2   4  16   57.21    1.25
   2   4  16   54.28    1.24
   2   4  17   55.35    1.29
   2   4  17   55.31    1.30
   2   4  18  113.47    1.95
   2   4  18  113.50    1.96
  -2   5  13   54.20    0.81
  -2   5  13   53.91    0.80
  -2   5  12    5.40    0.41
  -2   5  12    5.57    0.42
   2   5   8  653.35    8.64
   2   5   8  653.48    8.63
   2   5   9  418.19    5.72
   2   5   9  419.91    5.72
   2   5  10  666.99    8.74
   2   5  10  668.09    8.74
   2   5  11  340.09    4.70
   2   5  11  340.64    4.69
   2   5  13   63.83    1.38
   2   5  13   63.64    1.36
   2   5  14   70.26    1.44
   2   5  14   71.15    1.44
   2   5  15   58.12    1.31
   2   5  15   59.51    1.29
   2   5  16   79.11    1.57
   2   5  16   83.97    1.56
   2   5  17   54.01    1.21
   2   5  17   50.24    1.22
   2   5  18   88.70    1.63
   2   5  18   87.72    1.63
   2   5  19   54.88    1.27
   2   5  19   55.70    1.29
  -2   6  14  182.00    2.34
  -2   6  14  177.74    2.34
  -2   6  13  109.84    1.58
  -2   6  13  107.37    1.57
   2   6  11   51.93    1.37
   2   6  11   51.69    1.42
   2   6  12  157.11    2.57
   2   6  12  160.37    2.58
   2   6  13  118.90    2.05
   2   6  13  118.56    2.06
   2   6  14  205.32    3.07
   2   6  14  201.69    3.07
   2   6  16  177.77    2.73
   2   6  16  178.85    2.74
   2   6  17   37.61    1.16
   2   6  17   38.99    1.15
   2   6  18   12.75    0.89
   2   6  18   13.81    0.83
   2   6  19    5.19    0.75
   2   6  19    4.18    0.76
   2   6  20   18.10    0.95
   2   6  20   19.09    0.92
  -2   7  15   24.86    0.55
   2   7  13    2.10    0.88
   2   7  13    2.16    0.93
   2   7  14   39.21    1.24
   2   7  14   38.80    1.26
   2   7  15   26.83    1.06
   2   7  15   26.28    1.02
   2   7  16   48.01    1.31
   2   7  16   51.27    1.32
   2   7  17   35.33    1.11
   2   7  17   34.50    1.14
   2   7  18   18.07    0.94
   2   7  18   18.83    0.96
   2   7  19   52.04    1.20
   2   7  19   49.23    1.24
  -2   8  16   25.56    0.58
  -2   8  16   25.19    0.59
   2   8  16   29.77    1.14
   2   8  16   29.65    1.16
   2   8  17  130.58    2.21
   2   8  17  131.07    2.20
   2   8  18   28.03    1.10
   2   8  18   28.84    1.07
   3   0   0    0.35    0.60
  -3   0   0    0.14    0.66
   3   0   0   -0.11    0.60
  -3   0   0    0.04    0.65
   3   0  -1  520.02    6.97
  -3   0   1  536.31    6.99
   3   0  -1  532.26    6.98
  -3   0  -1  517.79    6.98
  -3   0  -1  525.34    6.99
  -3   0   1  530.16    6.99
   3   0  -2  210.46    3.08
  -3   0  -2  206.95    3.10
  -3   0  -2  213.34    3.12
   3   0  -2  208.46    3.07
  -3   0   3  497.05    6.58
  -3   0   3  507.06    6.60
   3   0  -3  488.89    6.57
   3   0  -3  492.95    6.57
   3   0   3  488.22    6.64
   3   0   3  494.88    6.63
  -3   0   4    4.28    0.73
   3   0   4    4.27    0.73
  -3   0  -4    4.08    0.67
   3   0   4    3.54    0.72
  -3   0  -4    4.50    0.65
  -3   0   4    4.24    0.73
  -3   0   5 4741.01   58.83
  -3   0   5 4759.79   58.83
   3   0   5 4729.42   58.92
   3   0  -5 4734.08   58.83
   3   0  -5 4735.04   58.83
   3   0   5 4722.70   58.91
  -3   0  -5 4797.54   58.92
   3   0  -6    0.26    0.66
  -3   0  -6   -0.52    0.77
   3   0   6    0.01    0.80
  -3   0  -6    0.07    0.79
  -3   0   6    0.22    0.74
  -3   0   6   -0.57    0.70
   3   0  -6    0.45    0.65
   3   0   6   -0.58    0.79
   3   0  -7 1864.88   23.08
  -3   0  -7 1814.84   23.23
  -3   0   7 1872.47   23.12
  -3   0  -7 1846.45   23.23
   3   0  -7 1832.28   23.08
   3   0   7 1776.53   23.21
   3   0   7 1802.61   23.21
  -3   0   7 1876.82   23.10
   3   0  -8   -0.23    0.66
   3   0  -8    0.08    0.67
  -3   0   8    0.27    0.76
  -3   0   8    0.16    0.75
   3   0   8    0.14    0.85
   3   0   8    0.12    0.83
  -3   0  -9 2403.50   29.92
   3   0   9 2353.54   29.92
   3   0   9 2363.36   29.93
  -3   0  -9 2400.10   29.92
   3   0 -10   68.18    1.43
   3   0  10   75.31    1.72
   3   0  10   76.10    1.74
  -3   0 -10   71.55    1.69
  -3   0 -10   73.01    1.68
   3   0 -10   70.58    1.41
   3   0 -11  179.66    2.65
   3   0 -11  181.50    2.63
  -3   0 -11  162.44    2.93
  -3   0 -11  165.94    2.93
   3   0 -12  136.49    2.17
  -3   0 -12  133.36    2.46
   3   0 -12  136.62    2.18
  -3   0 -12  138.67    2.46
   3   0 -13  129.03    2.10
   3   0 -13  134.63    2.10
  -3   0 -14   43.13    1.43
  -3   0 -14   43.67    1.46
   3   0 -14   45.22    1.13
   3   0 -14   46.78    1.12
  -3   0 -15   33.40    1.33
   3   0 -15   36.70    1.00
   3   0 -15   34.32    1.02
  -3   0 -15   33.60    1.35
  -3   0 -16    1.71    1.02
  -3   0 -16    1.44    1.03
  -3   0 -18    1.46    1.03
  -3   0 -18   -0.50    1.04
  -3   0 -19   76.53    1.88
  -3   0 -19   77.52    1.86
  -3  -1 -24   51.49    1.45
  -3  -1 -24   50.21    1.43
  -3  -1 -22   83.31    1.82
  -3  -1 -22   81.65    1.78
  -3  -1 -21   24.41    1.26
  -3  -1 -21   24.69    1.24
  -3  -1 -19   70.44    1.71
  -3  -1 -19   70.67    1.76
  -3  -1 -18   33.15    1.32
  -3  -1 -18   33.42    1.30
  -3  -1 -17   44.98    1.47
  -3  -1 -17   45.65    1.47
  -3  -1 -16  239.77    3.72
  -3  -1 -16  241.40    3.73
  -3  -1 -15    4.47    0.97
  -3  -1 -15    5.69    1.02
  -3  -1 -14  190.75    3.11
  -3  -1 -14  197.37    3.13
  -3  -1 -13   31.02    1.30
  -3  -1 -13   30.03    1.28
  -3  -1 -11  199.71    3.10
  -3  -1 -11  193.57    3.10
  -3  -1 -10  559.57    7.58
  -3  -1 -10  570.09    7.58
  -3  -1  -9  236.90    3.60
  -3   1   9  235.09    3.41
  -3  -1  -9  236.55    3.57
   3  -1   8  437.72    6.06
  -3   1   8  448.28    5.76
   3   1  -8  439.76    5.87
  -3   1   8  452.04    5.77
   3   1  -8  441.13    5.87
  -3  -1  -8  386.43    5.93
   3  -1   8  440.99    6.07
  -3  -1  -8  401.71    5.93
  -3  -1  -7  530.53    7.10
  -3   1   7  527.20    6.89
  -3   1   7  518.93    6.89
   3   1  -7  524.42    7.05
  -3  -1  -7  531.31    7.10
   3   1  -7  530.49    7.04
  -3  -1  -6  326.26    4.60
  -3   1   6  330.82    4.44
  -3   1   6  326.40    4.46
   3  -1   6  313.74    4.68
   3   1  -6  321.22    4.55
   3   1  -6  330.14    4.57
  -3  -1  -6  333.42    4.63
   3  -1   6  319.51    4.65
  -3  -1  -5  327.83    4.54
  -3   1   5  314.47    4.39
  -3  -1  -5  330.22    4.55
  -3   1   5  313.40    4.38
   3  -1   5  324.29    4.59
   3  -1   5  327.04    4.60
   3   1  -4   13.90    0.81
   3  -1   4   11.71    0.90
   3  -1   4   13.58    0.88
  -3   1   4   12.01    0.72
  -3  -1  -4   12.42    0.80
  -3   1   4   12.32    0.70
   3   1  -4   12.60    0.76
  -3  -1  -3  178.98    2.72
  -3  -1  -3  171.69    2.70
  -3   1   3  181.83    2.67
   3   1  -3  168.55    2.71
   3   1  -3  169.62    2.70
  -3   1   3  178.42    2.65
   3   1  -2  394.52    5.48
  -3   1   2  404.29    5.41
   3   1  -2  385.52    5.47
   3   1  -1  914.27   11.75
  -3  -1  -1  901.37   11.76
  -3  -1  -1  901.52   11.75
   3  -1   1  932.85   11.74
   3  -1   1  925.19   11.72
   3   1  -1  891.65   11.74
  -3   1   0   54.02    1.27
  -3  -1   0   58.58    1.29
   3  -1   0   60.25    1.27
  -3   1   0   63.88    1.31
   3  -1   0   58.52    1.26
  -3  -1   0   58.19    1.27
  -3   1  -1  876.54   11.59
   3  -1  -1  900.45   11.56
  -3   1  -1  886.75   11.59
   3  -1  -1  908.31   11.56
  -3  -1   1  914.94   11.59
  -3  -1   1  903.12   11.58
  -3   1  -2  378.94    5.31
   3  -1  -2  406.24    5.27
  -3   1  -2  359.73    5.30
  -3  -1   2  404.53    5.32
   3   1   2  359.38    5.36
   3  -1  -2  405.42    5.26
   3   1   2  365.76    5.35
  -3  -1   2  403.96    5.32
  -3   1  -3  169.18    2.77
   3   1   3  177.08    2.72
   3   1   3  176.43    2.73
  -3   1  -3  176.98    2.79
   3   1   4   14.07    0.76
   3   1   4   14.30    0.77
   3  -1  -4   12.14    0.76
   3  -1  -4   12.38    0.75
  -3  -1   4   13.43    0.89
  -3  -1   4   14.84    0.91
   3   1   5  313.00    4.51
  -3  -1   5  321.83    4.53
  -3  -1   5  316.57    4.52
   3  -1  -5  330.72    4.43
  -3   1  -5  326.88    4.63
   3   1   5  313.78    4.53
   3  -1  -5  335.38    4.44
  -3   1  -5  319.96    4.63
   3  -1  -6  339.05    4.50
   3   1   6  310.31    4.61
   3  -1  -6  342.80    4.51
   3   1   6  319.19    4.63
   3  -1  -7  533.80    6.95
   3  -1  -7  548.76    6.96
   3   1   7  521.93    7.16
  -3   1  -7  520.88    7.22
  -3   1  -7  534.55    7.25
   3   1   7  520.48    7.15
   3   1   8  423.66    5.92
  -3   1  -8  420.85    6.02
   3  -1  -8  430.68    5.71
   3   1   8  426.65    5.91
  -3   1  -8  425.48    6.04
   3   1   9  236.65    3.60
   3  -1  -9  248.71    3.43
   3  -1  -9  249.56    3.42
   3   1   9  235.93    3.64
   3   1  10  568.63    7.70
   3   1  10  575.73    7.72
  -3   1 -10  562.08    7.77
  -3   1 -10  574.19    7.78
   3  -1 -10  571.91    7.45
   3  -1 -10  582.23    7.46
   3   1  11  197.27    3.11
   3  -1 -11  193.41    2.79
   3   1  11  197.57    3.08
   3  -1 -11  195.81    2.79
  -3   1 -11  187.35    3.18
  -3   1 -11  193.01    3.20
   3   1  12  568.47    7.49
  -3   1 -12  535.29    7.55
   3  -1 -12  558.25    7.16
   3   1  12  553.83    7.47
  -3   1 -12  538.07    7.56
   3  -1 -12  555.58    7.16
   3   1  13   28.77    1.28
   3   1  13   30.19    1.30
   3   1  14  195.10    3.13
   3  -1 -14  192.52    2.75
   3  -1 -14  193.80    2.74
   3   1  14  196.59    3.16
   3  -1 -15    3.95    0.63
   3  -1 -15    4.43    0.65
   3  -1 -16  254.79    3.49
   3  -1 -16  257.80    3.49
   3  -1 -17   47.99    1.00
   3  -1 -17   46.20    1.00
   3  -1 -18   36.42    0.86
   3  -1 -18   35.76    0.85
   3  -1 -19   66.79    1.15
   3  -1 -19   64.89    1.17
   3  -1 -20   82.58    1.33
   3  -1 -20   82.60    1.34
   3  -1 -21   27.33    0.70
   3  -1 -21   28.03    0.72
   3  -1 -22   80.62    1.28
   3  -1 -22   82.59    1.27
  -3  -2 -24    4.72    0.94
  -3  -2 -24    5.18    0.93
  -3  -2 -23   13.24    1.07
  -3  -2 -23   12.91    1.10
  -3  -2 -22   51.09    1.42
  -3  -2 -22   51.58    1.39
  -3  -2 -21   10.94    1.10
  -3  -2 -21   10.45    1.09
  -3  -2 -20   58.72    1.52
  -3  -2 -20   59.61    1.55
  -3  -2 -18   66.84    1.73
  -3  -2 -18   69.24    1.72
  -3  -2 -17   18.30    1.16
  -3  -2 -17   17.94    1.21
  -3  -2 -16    1.24    1.03
  -3  -2 -16    2.21    1.04
  -3  -2 -15    1.03    1.03
  -3  -2 -15    1.23    1.05
  -3  -2 -14  428.90    5.90
  -3  -2 -14  421.59    5.89
  -3  -2 -13   82.15    1.77
  -3  -2 -13   83.35    1.83
  -3  -2 -12   53.59    1.45
  -3  -2 -12   53.01    1.46
  -3   2  11   43.50    1.00
  -3   2  11   42.79    1.01
  -3  -2 -10  521.81    7.25
  -3  -2 -10  523.90    7.27
  -3   2  10  542.75    6.98
  -3   2  10  550.60    6.99
  -3  -2  -9  834.77   11.02
  -3   2   9  840.66   10.77
  -3  -2  -9  838.62   11.04
  -3   2   9  860.16   10.77
  -3  -2  -8   17.26    1.03
  -3   2   8   18.39    0.76
  -3   2   8   18.07    0.78
  -3  -2  -8   16.82    1.08
  -3  -2  -7 1053.92   13.37
  -3   2   7 1029.86   13.16
  -3  -2  -7 1063.58   13.37
  -3   2   7 1020.52   13.16
  -3   2   6  218.44    3.11
  -3  -2  -6  215.21    3.31
  -3   2   6  219.52    3.10
  -3  -2  -6  214.91    3.32
  -3  -2  -5  387.74    5.39
  -3  -2  -5  384.44    5.38
  -3   2   5  385.86    5.21
  -3   2   5  394.58    5.22
  -3   2   4 1490.82   18.96
  -3  -2  -4 1519.40   19.10
   3   2  -4 1514.61   19.09
   3   2  -4 1524.24   19.10
  -3  -2  -4 1548.05   19.10
  -3  -2  -3  616.17    8.12
  -3   2   3  645.68    8.03
  -3  -2  -3  632.65    8.13
   3   2  -3  564.55    8.11
   3   2  -3  558.80    8.11
  -3   2   3  639.12    8.03
  -3   2   2   95.90    1.73
   3  -2   2   98.65    1.86
  -3   2   2   96.50    1.73
   3   2  -2   97.10    1.85
  -3  -2  -2   96.66    1.86
   3  -2   2   98.12    1.88
   3   2  -2   99.17    1.84
  -3  -2  -2   96.81    1.83
  -3   2   1  244.69    3.55
  -3   2   1  242.97    3.56
   3  -2   1  245.15    3.56
   3  -2   1  240.44    3.53
  -3  -2   0    0.28    0.76
   3  -2   0    0.51    0.77
   3  -2   0    0.72    0.78
  -3  -2   0    0.11    0.77
  -3   2  -1  243.97    3.60
   3   2   1  230.20    3.56
   3  -2  -1  242.33    3.51
  -3   2  -1  245.02    3.61
  -3  -2   1  242.98    3.61
  -3  -2   1  232.00    3.59
   3  -2  -1  246.17    3.53
   3   2   2   98.11    1.82
  -3   2  -2   96.40    1.84
  -3  -2   2  104.33    1.88
   3   2   2   97.11    1.84
   3  -2  -2   98.70    1.78
  -3   2  -2   97.66    1.82
  -3  -2   2   99.51    1.85
   3  -2  -2   95.08    1.76
   3   2   3  621.64    8.38
  -3  -2   3  649.28    8.41
   3  -2  -3  639.95    8.28
  -3   2  -3  635.37    8.46
   3  -2  -3  630.62    8.27
  -3  -2   3  643.58    8.39
  -3   2  -3  633.74    8.44
   3   2   3  620.88    8.38
   3   2   4 1500.53   17.86
   3  -2  -4 1306.74   17.70
   3  -2  -4 1337.35   17.72
   3   2   4 1516.48   17.84
   3   2   5  398.49    5.41
   3  -2  -5  379.39    5.25
   3  -2  -5  393.33    5.26
   3   2   5  398.01    5.41
   3  -2  -6  208.67    3.03
   3   2   6  205.09    3.17
   3   2   6  213.82    3.21
   3  -2  -6  209.30    3.01
   3   2   7  976.60   12.89
   3  -2  -7 1024.25   12.71
   3   2   7  944.35   12.89
   3  -2  -7 1029.89   12.70
   3  -2  -8   16.78    0.72
   3   2   8   14.66    0.92
   3   2   8   15.39    0.94
   3  -2  -8   17.36    0.75
   3   2   9  857.25   11.00
   3  -2  -9  850.19   10.74
   3   2   9  826.12   11.00
   3  -2  -9  840.62   10.75
   3  -2 -10  539.89    7.02
   3   2  10  542.51    7.31
   3  -2 -10  547.88    7.02
   3   2  10  539.92    7.31
   3   2  11   44.56    1.31
   3   2  11   41.62    1.29
   3  -2 -11   41.60    0.94
   3  -2 -11   40.46    0.97
   3   2  12   53.42    1.43
   3   2  12   53.27    1.42
   3  -2 -13   74.85    1.32
   3  -2 -13   76.16    1.31
   3   2  13   80.16    1.70
   3   2  13   77.28    1.68
   3  -2 -14  399.69    5.15
   3  -2 -14  390.22    5.15
   3   2  15    2.41    1.08
   3   2  15    1.74    1.10
   3   2  16    2.28    1.07
   3   2  16    1.37    1.04
   3  -2 -17   17.82    0.58
   3  -2 -17   17.36    0.56
   3  -2 -18   61.33    0.98
   3  -2 -18   60.45    0.98
   3  -2 -19   46.08    0.78
   3  -2 -19   47.15    0.77
  -3  -3 -24    0.10    0.94
  -3  -3 -24    0.79    0.97
  -3  -3 -23    0.38    0.92
  -3  -3 -23    0.68    0.92
  -3  -3 -22    6.28    1.05
  -3  -3 -22    5.45    1.08
  -3  -3 -21  106.49    2.04
  -3  -3 -21  104.64    2.04
  -3  -3 -20   66.71    1.61
  -3  -3 -20   65.74    1.61
  -3  -3 -19   81.67    1.76
  -3  -3 -19   80.90    1.77
  -3  -3 -18   68.16    1.65
  -3  -3 -18   68.06    1.65
  -3  -3 -17  167.69    2.78
  -3  -3 -17  166.81    2.78
  -3  -3 -16    6.22    1.06
  -3  -3 -16    6.72    1.04
  -3  -3 -15  200.67    3.16
  -3  -3 -15  197.53    3.14
  -3  -3 -14   42.27    1.38
  -3  -3 -14   42.29    1.36
  -3  -3 -13   39.95    1.34
  -3  -3 -13   39.60    1.38
  -3  -3 -12   49.03    1.45
  -3   3  12   49.87    1.07
  -3  -3 -12   49.32    1.43
  -3   3  12   49.55    1.05
  -3   3  11  208.74    2.97
  -3   3  11  210.15    2.98
  -3  -3 -11  223.98    3.36
  -3  -3 -11  222.37    3.37
  -3   3  10  361.38    4.80
  -3   3  10  364.18    4.80
  -3  -3  -9  153.60    2.59
  -3   3   9  149.36    2.27
  -3  -3  -9  151.69    2.55
  -3   3   9  153.60    2.26
  -3   3   8  105.81    1.72
  -3  -3  -8  100.85    2.05
  -3   3   8  105.22    1.74
  -3  -3  -8  100.97    2.04
  -3   3   7  180.57    2.62
  -3   3   7  182.48    2.61
  -3  -3  -7  170.65    2.87
  -3  -3  -7  164.98    2.85
  -3  -3  -6  243.46    3.75
  -3  -3  -6  243.64    3.75
  -3   3   6  251.52    3.52
  -3   3   6  250.77    3.52
  -3  -3  -5  306.99    4.46
  -3   3   5  302.95    4.27
  -3   3   5  307.07    4.27
  -3  -3  -5  312.27    4.47
  -3  -3  -4  191.34    3.04
  -3   3   4  185.06    2.88
  -3   3   4  186.92    2.88
  -3   3   3  601.61    7.93
  -3  -3  -3  590.06    8.00
  -3   3   3  609.77    7.93
  -3  -3  -3  586.33    8.00
  -3  -3  -2  635.70    8.56
  -3  -3  -2  635.59    8.56
  -3   3   2  646.68    8.48
  -3   3   2  654.09    8.50
  -3   3   1  155.01    2.51
  -3  -3  -1  148.01    2.56
  -3   3   1  156.41    2.49
  -3  -3  -1  148.25    2.57
   3   3   0  290.05    4.32
   3   3   0  293.87    4.32
  -3   3   0  300.90    4.25
  -3   3   0  291.10    4.25
   3   3   1  150.68    2.59
   3   3   1  154.05    2.60
   3   3   2  644.11    8.54
   3   3   2  637.82    8.52
   3   3   3  603.12    8.05
   3   3   3  603.96    8.04
   3   3   4  195.31    2.99
   3   3   4  184.08    2.99
   3   3   5  308.95    4.45
   3   3   5  302.21    4.45
   3   3   6  267.83    3.84
   3  -3  -6  248.64    3.65
   3  -3  -6  251.65    3.63
   3   3   6  265.54    3.84
   3  -3  -7  175.88    2.60
   3   3   7  176.88    2.81
   3   3   7  177.91    2.81
   3  -3  -7  171.27    2.62
   3  -3  -8  106.37    1.77
   3  -3  -8  108.54    1.78
   3   3   8  106.14    2.02
   3   3   8  104.48    2.03
   3  -3  -9  150.36    2.28
   3   3   9  154.07    2.53
   3  -3  -9  150.56    2.26
   3   3   9  150.83    2.53
   3  -3 -10  363.37    4.81
   3   3  10  357.92    5.09
   3   3  10  362.61    5.11
   3  -3 -10  365.73    4.83
   3   3  11  223.24    3.40
   3   3  11  225.26    3.41
   3   3  12   53.27    1.46
   3   3  12   54.26    1.48
   3   3  14   42.35    1.33
   3   3  14   42.09    1.31
   3   3  15  195.54    3.06
   3   3  15  190.34    3.06
   3   3  16    6.93    1.08
   3   3  16    6.27    1.13
   3   3  18   58.66    1.60
   3   3  18   60.47    1.64
  -3  -4 -23   12.35    1.06
  -3  -4 -23   11.97    1.08
  -3  -4 -22    5.90    1.06
  -3  -4 -22    5.56    1.05
  -3  -4 -21   27.78    1.27
  -3  -4 -21   27.98    1.25
  -3  -4 -20   10.83    1.11
  -3  -4 -20    9.23    1.12
  -3  -4 -19    4.49    0.99
  -3  -4 -19    5.33    0.99
  -3  -4 -18    8.14    1.11
  -3  -4 -18    9.41    1.14
  -3  -4 -17   13.92    1.15
  -3  -4 -17   13.55    1.18
  -3  -4 -16  166.18    2.81
  -3  -4 -16  168.50    2.82
  -3  -4 -15   31.13    1.28
  -3  -4 -15   33.93    1.30
  -3  -4 -14   24.48    1.26
  -3  -4 -14   25.93    1.25
  -3  -4 -13  128.87    2.31
  -3   4  13  114.45    1.77
  -3   4  13  115.70    1.78
  -3  -4 -13  131.04    2.32
  -3   4  12  268.94    3.64
  -3   4  12  267.03    3.65
  -3  -4 -12  286.58    4.17
  -3  -4 -12  284.98    4.16
  -3   4  11  361.94    4.71
  -3  -4 -11  350.54    5.12
  -3   4  11  356.72    4.71
  -3  -4 -11  351.23    5.12
  -3   4  10  204.44    2.84
  -3  -4 -10  195.70    3.24
  -3  -4 -10  196.56    3.24
  -3   4  10  201.56    2.84
  -3   4   9  704.81    9.09
  -3   4   9  711.43    9.08
  -3   4   8  732.12    9.45
  -3  -4  -8  744.01    9.74
  -3  -4  -8  733.17    9.72
  -3   4   8  730.82    9.45
  -3   4   7   31.32    0.98
  -3   4   7   31.80    1.00
  -3  -4  -7   34.96    1.38
  -3  -4  -7   36.52    1.37
  -3   4   6  275.79    3.82
  -3  -4  -6  254.20    3.98
  -3  -4  -6  256.80    3.99
  -3   4   6  267.62    3.82
  -3   4   5   29.03    1.02
  -3  -4  -5   29.12    1.26
  -3   4   5   28.50    1.02
  -3  -4  -5   28.67    1.28
  -3   4   4  222.05    3.33
  -3   4   4  217.38    3.32
   3   4   3  167.42    2.83
   3   4   3  166.27    2.84
   3   4   4  244.64    3.73
   3   4   4  238.81    3.74
   3   4   5   29.44    1.14
   3   4   5   29.61    1.10
   3   4   6  262.46    3.91
   3   4   6  254.68    3.88
   3   4   7   34.06    1.20
   3   4   7   33.00    1.19
   3   4   8  726.15    9.68
   3   4   8  743.51    9.70
   3   4   9  693.41    9.20
   3   4   9  699.30    9.22
   3   4  10  209.40    3.25
   3   4  10  206.29    3.25
   3   4  11  352.26    5.02
   3   4  11  358.89    5.04
   3   4  13  127.64    2.31
   3   4  13  132.02    2.28
   3   4  14   24.97    1.18
   3   4  14   29.49    1.22
   3   4  15   31.16    1.23
   3   4  15   31.29    1.25
   3   4  17   13.61    1.03
   3   4  17   12.46    1.05
   3   4  18    9.96    1.12
   3   4  18    8.91    1.13
   3   4  19    3.00    1.02
   3   4  19    6.28    1.02
  -3  -5 -17   99.68    1.98
  -3  -5 -17  100.87    1.97
  -3  -5 -16   40.00    1.33
  -3  -5 -16   40.85    1.33
  -3   5  14   29.35    0.70
  -3   5  14   29.13    0.71
  -3   5  12   10.11    0.64
  -3   5  12    9.09    0.62
  -3   5  11    6.08    0.68
  -3   5  11    6.70    0.65
  -3   5  10  546.69    7.10
  -3   5  10  541.32    7.09
  -3   5   9  180.33    2.73
  -3   5   9  180.94    2.72
  -3   5   8  174.13    2.72
  -3   5   8  179.85    2.72
   3   5   6  225.32    3.59
   3   5   6  224.43    3.61
   3   5   7 1054.71   13.70
   3   5   7 1054.07   13.71
   3   5   8  190.65    3.12
   3   5   8  186.19    3.09
   3   5   9  194.64    3.20
   3   5   9  198.18    3.21
   3   5  10  583.12    7.84
   3   5  10  577.78    7.84
   3   5  12    9.69    1.07
   3   5  12    9.38    1.02
   3   5  13  351.94    5.02
   3   5  13  351.78    5.02
   3   5  14   34.18    1.26
   3   5  14   33.68    1.24
   3   5  16   44.72    1.33
   3   5  16   43.26    1.37
   3   5  17  100.48    1.98
   3   5  17  101.09    1.97
   3   5  18   10.94    0.99
   3   5  18    9.64    1.01
   3   5  19  118.53    2.17
   3   5  19  115.70    2.17
   3   5  20   38.97    1.37
   3   5  20   38.87    1.35
   3   5  21   21.52    1.22
   3   5  21   22.23    1.17
  -3   6  15   22.50    0.61
  -3   6  15   20.02    0.61
  -3   6  13   45.30    0.98
  -3   6  13   44.96    0.98
  -3   6  12  209.87    2.97
  -3   6  12  208.54    2.97
  -3   6  11  320.35    4.35
  -3   6  11  312.93    4.35
  -3   6  10   74.68    1.52
  -3   6  10   75.79    1.52
   3   6   9   13.79    1.14
   3   6   9   13.48    1.19
   3   6  11  349.18    5.02
   3   6  11  347.16    5.03
   3   6  12  211.78    3.41
   3   6  12  213.01    3.40
   3   6  13   44.60    1.43
   3   6  13   43.89    1.38
   3   6  15   25.10    1.26
   3   6  15   26.82    1.24
   3   6  16   12.72    1.15
   3   6  16   11.22    1.13
   3   6  17    9.66    1.04
   3   6  17    8.96    1.08
   3   6  18   16.33    1.16
   3   6  18   18.16    1.13
   3   6  19   37.46    1.31
   3   6  19   37.98    1.31
   3   6  20   15.41    1.09
   3   6  20   14.61    1.09
  -3   7  16    9.49    0.43
  -3   7  16    8.54    0.42
  -3   7  14   52.71    1.09
  -3   7  14   56.08    1.11
   3   7  12  105.84    2.19
   3   7  12  108.11    2.24
   3   7  13   34.82    1.43
   3   7  13   32.14    1.37
   3   7  14   54.11    1.59
   3   7  14   56.55    1.57
   3   7  15   12.60    1.20
   3   7  15   12.59    1.16
   3   7  16   12.72    1.19
   3   7  16   14.08    1.17
   3   7  17   55.24    1.53
   3   7  17   53.25    1.53
   3   7  18   72.98    1.69
   3   7  18   74.01    1.73
   3   7  19   30.72    1.20
   3   7  19   28.34    1.22
  -3   8  15   26.08    0.82
  -3   8  15   27.33    0.83
   3   8  17   13.46    1.18
   3   8  17   14.84    1.22
   3   8  18    3.14    1.06
   3   8  18    5.02    1.10
   4   0   0  877.78   11.37
   4   0   0  866.78   11.36
  -4   0   0  858.68   11.35
  -4   0   0  862.74   11.35
  -4   0  -1    3.16    0.98
   4   0  -1    3.42    0.78
   4   0   1    2.27    0.97
   4   0  -1    3.62    0.80
   4   0   1    2.49    1.02
  -4   0  -1    3.35    0.99
  -4   0   1    3.36    0.90
  -4   0   1    3.32    0.94
  -4   0   2  186.27    2.93
  -4   0  -2  173.00    2.99
  -4   0  -2  182.81    2.99
   4   0  -2  179.18    2.96
  -4   0   2  184.68    2.93
   4   0  -2  176.16    2.93
   4   0  -3  252.95    3.79
   4   0  -3  252.43    3.81
  -4   0  -3  264.53    3.89
  -4   0   3  254.29    3.80
  -4   0   3  255.19    3.79
  -4   0  -3  243.20    3.87
  -4   0   4  197.07    3.23
  -4   0  -4  209.18    3.29
  -4   0  -4  206.81    3.24
   4   0  -4  202.64    3.17
   4   0   4  196.56    3.28
   4   0  -4  208.81    3.20
  -4   0   4  192.80    3.19
   4   0   4  197.54    3.29
   4   0  -5  150.33    2.48
  -4   0   5  145.24    2.50
   4   0   5  140.61    2.60
  -4   0   5  142.95    2.48
  -4   0  -5  138.39    2.53
   4   0  -5  149.01    2.48
   4   0   5  147.03    2.62
  -4   0  -5  133.02    2.52
   4   0  -6  163.04    2.69
  -4   0  -6  170.27    2.86
  -4   0  -6  165.85    2.83
   4   0   6  147.31    2.78
   4   0  -6  163.69    2.68
  -4   0   6  168.74    2.74
  -4   0   6  167.20    2.72
   4   0   6  148.93    2.72
   4   0  -7  761.96   10.05
  -4   0  -7  764.18   10.27
  -4   0   7  781.21   10.13
  -4   0  -7  760.71   10.27
  -4   0   7  771.31   10.13
   4   0  -7  769.24   10.07
  -4   0  -8   28.22    1.39
  -4   0   8   29.40    1.25
   4   0  -8   28.15    1.12
   4   0   8   22.48    1.35
   4   0  -8   26.65    1.11
  -4   0  -8   28.49    1.39
  -4   0   8   28.64    1.25
   4   0   8   22.02    1.34
  -4   0  -9   79.85    1.88
   4   0  -9   87.38    1.74
   4   0   9   77.05    1.88
  -4   0   9   85.11    1.79
  -4   0  -9   76.09    1.85
  -4   0   9   83.10    1.78
   4   0  -9   88.92    1.75
   4   0   9   77.46    1.82
   4   0  10    1.39    1.24
   4   0 -10    1.57    0.88
  -4   0 -10    2.47    1.16
   4   0 -10    2.39    0.88
   4   0  10    1.80    1.27
  -4   0 -10    2.96    1.16
   4   0 -11   21.50    1.03
   4   0  11   22.07    1.55
  -4   0 -11   20.51    1.39
  -4   0 -11   18.91    1.39
   4   0  11   23.92    1.52
   4   0 -11   20.10    1.07
   4   0  12    0.64    1.34
   4   0 -12    1.14    0.86
   4   0 -12    1.16    0.87
  -4   0 -12    0.94    1.29
  -4   0 -12    1.07    1.25
   4   0  12    0.69    1.36
   4   0 -13  218.20    3.26
   4   0  13  215.24    3.72
   4   0  13  220.07    3.71
   4   0 -13  214.13    3.27
   4   0 -14   64.24    1.48
   4   0 -14   64.63    1.50
   4   0 -15  200.04    3.06
   4   0 -15  197.58    3.05
   4   0 -16   39.44    1.16
   4   0 -16   40.02    1.18
   4   0 -17  325.50    4.49
   4   0 -17  312.92    4.48
   4   0 -18    0.28    0.83
  -4   0 -18    0.30    1.32
  -4   0 -18   -1.32    1.28
   4   0 -18    0.76    0.82
   4   0 -19  153.09    2.35
  -4   0 -19  128.25    2.74
  -4   0 -19  131.51    2.77
   4   0 -19  148.13    2.34
  -4   0 -20   61.46    1.91
  -4   0 -20   64.97    1.92
  -4  -1 -24   -0.49    1.19
  -4  -1 -24   -0.04    1.13
  -4  -1 -22   21.81    1.40
  -4  -1 -22   18.36    1.42
  -4  -1 -21   12.69    1.37
  -4  -1 -21   10.15    1.30
  -4  -1 -19    8.51    1.30
  -4  -1 -19   10.17    1.29
  -4  -1 -18   25.63    1.37
  -4  -1 -18   27.83    1.41
  -4  -1 -17   39.55    1.51
  -4  -1 -17   39.62    1.49
  -4  -1 -15   15.15    1.34
  -4  -1 -14  124.72    2.48
  -4  -1 -14  125.01    2.52
  -4  -1 -13   46.40    1.58
  -4  -1 -13   47.73    1.61
  -4  -1 -12  382.36    5.82
   4   1 -12  417.22    5.65
   4   1 -12  420.24    5.65
  -4  -1 -12  388.70    5.85
  -4   1  11   74.20    1.64
  -4  -1 -11   74.24    1.86
  -4   1  11   74.32    1.66
   4   1 -11   78.11    1.72
   4   1 -11   77.59    1.71
  -4  -1 -11   75.32    1.92
   4   1 -10   28.65    1.18
   4  -1  10   30.78    1.59
   4  -1  10   28.04    1.54
  -4  -1 -10   30.01    1.45
   4   1 -10   28.21    1.19
  -4  -1 -10   29.30    1.42
  -4   1   9    4.21    0.94
  -4  -1  -9    5.00    1.11
  -4  -1  -9    4.76    1.10
   4  -1   9    5.12    1.29
   4  -1   9    4.06    1.36
  -4   1   9    4.73    1.03
  -4   1   8  188.63    2.91
  -4   1   8  190.72    2.91
   4   1  -8  176.49    2.99
   4   1  -8  175.01    3.02
   4   1  -7  263.11    4.05
   4  -1   7  264.72    4.15
   4  -1   7  274.82    4.19
  -4   1   7  265.00    3.93
   4   1  -7  263.96    4.07
  -4   1   7  264.75    3.93
  -4  -1  -7  276.99    4.19
  -4  -1  -7  279.00    4.16
   4  -1   6 1034.88   13.22
   4   1  -6  975.99   13.10
  -4  -1  -6 1035.24   13.21
  -4  -1  -6 1000.48   13.22
  -4   1   6 1016.72   13.00
   4  -1   6 1018.85   13.22
  -4   1   6 1027.18   13.02
   4   1  -6  963.90   13.09
  -4  -1  -5  224.38    3.46
   4  -1   5  183.64    3.43
   4   1  -5  211.62    3.37
  -4   1   5  227.98    3.30
   4  -1   5  185.78    3.45
  -4  -1  -5  215.13    3.45
   4   1  -5  207.09    3.37
  -4   1   5  224.32    3.30
  -4   1   4 1050.56   12.92
  -4  -1  -4 1060.57   13.06
   4   1  -4  912.49   12.96
   4   1  -4  895.37   12.94
  -4   1   4 1048.31   12.93
  -4  -1  -4 1029.83   13.07
  -4   1   3  106.04    2.01
  -4   1   3  105.12    2.02
   4  -1   3  100.71    2.07
  -4  -1  -2 1356.22   17.00
  -4   1   2 1311.00   16.92
   4  -1   2 1300.56   16.97
   4   1  -2 1332.31   16.96
   4   1  -2 1328.67   16.97
  -4  -1  -2 1328.66   16.98
   4  -1   2 1304.11   16.96
  -4   1   2 1327.14   16.94
   4   1  -1  189.63    3.02
   4  -1   1  187.05    3.08
   4   1  -1  187.77    3.00
  -4   1   1  196.96    3.07
  -4  -1  -1  181.69    3.07
   4  -1   1  183.67    3.05
  -4  -1  -1  177.68    3.04
  -4   1   1  189.92    3.05
  -4   1   0  394.33    5.65
   4   1   0  417.76    5.72
  -4   1   0  391.87    5.66
   4   1   0  418.02    5.73
   4  -1   0  402.15    5.64
   4  -1   0  397.25    5.65
  -4  -1   0  406.07    5.71
  -4  -1   0  406.16    5.72
   4  -1  -1  177.16    2.97
  -4  -1   1  180.01    3.02
   4  -1  -1  179.39    2.97
  -4   1  -1  190.86    3.04
  -4   1  -1  190.11    3.02
  -4  -1   1  178.05    3.00
  -4   1  -2 1341.93   17.05
   4  -1  -2 1354.38   17.01
  -4  -1   2 1287.76   16.99
   4  -1  -2 1380.61   17.00
  -4   1  -2 1317.66   17.04
  -4  -1   2 1281.22   16.99
  -4  -1   3  111.76    2.14
  -4   1  -3  106.76    2.11
   4  -1  -3  102.98    2.08
  -4   1  -3  111.39    2.15
   4  -1  -3  102.02    2.07
   4   1   3  104.97    2.11
  -4  -1   3  108.66    2.14
   4   1   3  102.77    2.12
   4   1   4 1000.07   13.67
   4   1   4 1001.38   13.66
  -4   1  -4 1061.94   13.68
  -4   1  -4 1067.88   13.68
   4  -1  -4 1080.40   13.57
   4  -1  -4 1083.20   13.57
  -4  -1   4 1052.78   13.61
  -4  -1   4 1052.32   13.63
   4  -1  -5  222.71    3.35
   4   1   5  211.89    3.45
   4  -1  -5  222.32    3.37
  -4   1  -5  213.56    3.52
   4   1   5  202.75    3.43
  -4   1  -5  217.76    3.56
  -4  -1   5  227.73    3.49
  -4  -1   5  222.05    3.48
   4  -1  -6  993.99   12.91
  -4  -1   6 1003.04   13.05
  -4   1  -6  995.96   13.14
  -4  -1   6  990.68   13.03
   4  -1  -6 1014.10   12.92
  -4   1  -6 1009.84   13.14
  -4   1  -7  279.57    4.33
   4   1   7  291.77    4.34
  -4   1  -7  280.00    4.34
  -4  -1   7  276.56    4.19
   4   1   7  282.91    4.33
   4  -1  -7  276.88    4.06
  -4  -1   7  271.14    4.19
   4  -1  -7  280.28    4.06
  -4   1  -8  183.51    3.20
   4  -1  -8  192.45    2.90
  -4   1  -8  184.57    3.20
   4   1   8  171.49    3.08
   4  -1  -8  189.42    2.88
   4   1   8  172.57    3.06
  -4   1  -9    4.09    1.25
   4  -1  -9    6.35    0.85
   4  -1  -9    7.52    0.89
  -4   1  -9    3.72    1.26
   4   1   9    4.85    1.04
   4   1   9    4.64    1.03
   4  -1 -10   27.31    1.08
   4   1  10   29.52    1.39
  -4   1 -10   24.74    1.51
   4  -1 -10   28.21    1.06
   4   1  10   28.66    1.39
  -4   1 -10   26.27    1.53
   4  -1 -11   77.83    1.59
   4   1  11   70.51    1.96
   4   1  11   68.56    1.96
   4  -1 -11   82.03    1.59
  -4   1 -11   81.18    2.11
  -4   1 -11   77.79    2.09
  -4   1 -12  374.90    5.70
   4   1  12  388.42    5.63
   4  -1 -13   46.93    1.17
  -4   1 -13   44.88    1.78
   4   1  13   49.42    1.79
   4   1  13   49.47    1.77
   4  -1 -13   47.82    1.21
   4  -1 -14  116.12    2.00
   4   1  14  120.04    2.54
   4  -1 -14  123.67    2.03
   4   1  14  124.18    2.52
   4  -1 -15   20.51    0.88
   4  -1 -15   21.74    0.88
   4  -1 -16  154.14    2.34
   4  -1 -16  145.64    2.31
   4  -1 -17   40.48    1.07
   4  -1 -17   43.79    1.10
   4  -1 -18   27.56    0.91
   4  -1 -18   27.06    0.91
   4  -1 -19    9.94    0.73
   4  -1 -19    9.42    0.72
   4  -1 -20   32.11    0.92
   4  -1 -20   32.01    0.92
   4  -1 -21   10.58    0.70
   4  -1 -21   10.82    0.68
   4  -1 -22   16.51    0.72
   4  -1 -22   17.52    0.70
  -4  -2 -24   10.96    1.21
  -4  -2 -24   11.02    1.26
  -4  -2 -23    2.86    1.20
  -4  -2 -23    2.45    1.17
  -4  -2 -22   18.65    1.28
  -4  -2 -22   16.33    1.29
  -4  -2 -21   10.48    1.26
  -4  -2 -21    9.04    1.25
  -4  -2 -20   24.69    1.41
  -4  -2 -20   25.25    1.40
  -4  -2 -19  112.33    2.35
  -4  -2 -19  116.31    2.40
  -4  -2 -18   55.60    1.67
  -4  -2 -18   54.65    1.66
  -4  -2 -17  168.09    2.98
  -4  -2 -17  166.94    2.97
  -4  -2 -16   26.75    1.38
  -4  -2 -16   29.63    1.45
  -4  -2 -14   78.71    1.91
  -4  -2 -14   76.57    1.91
  -4  -2 -13   38.31    1.46
  -4  -2 -13   37.52    1.51
  -4   2  12   12.97    1.00
  -4   2  12   13.88    0.99
  -4  -2 -12   14.32    1.30
  -4  -2 -12   13.13    1.21
  -4  -2 -11   50.90    1.65
  -4   2  11   49.26    1.33
  -4   2  11   49.96    1.32
  -4  -2 -11   47.66    1.58
  -4   2  10    8.05    0.89
  -4  -2 -10    7.99    1.28
  -4   2  10    8.81    0.94
  -4  -2 -10    9.46    1.27
  -4   2   9  237.19    3.51
  -4  -2  -9  236.88    3.78
  -4   2   9  236.88    3.49
  -4  -2  -9  242.69    3.83
  -4  -2  -8  304.79    4.54
  -4  -2  -8  304.19    4.53
  -4   2   8  298.22    4.29
  -4   2   8  300.97    4.27
  -4   2   7   98.70    1.90
  -4   2   7   96.61    1.91
   4   2  -6   85.73    1.89
  -4   2   6   81.30    1.72
   4  -2   6   80.54    2.04
   4  -2   6   80.40    2.05
  -4   2   6   78.33    1.71
  -4  -2  -6   81.70    1.90
   4   2  -6   87.95    1.90
  -4  -2  -6   82.50    1.95
  -4   2   5  117.91    2.15
  -4   2   5  117.26    2.11
  -4  -2  -5  114.45    2.36
   4  -2   5  121.28    2.39
  -4  -2  -5  112.63    2.35
   4  -2   5  119.01    2.36
  -4  -2  -4   61.52    1.77
  -4   2   4   63.75    1.48
   4  -2   4   58.32    1.62
   4  -2   4   62.41    1.60
  -4   2   4   64.81    1.50
   4   2  -4   64.01    1.57
   4   2  -4   64.83    1.60
  -4  -2  -4   63.80    1.77
  -4   2   3  160.17    2.64
   4  -2   3  151.19    2.70
   4   2  -3  161.55    2.77
  -4   2   3  160.30    2.63
   4  -2   3  148.43    2.71
   4   2  -3  161.73    2.78
  -4  -2  -3  159.57    2.83
  -4  -2  -3  152.86    2.79
  -4   2   2  134.39    2.36
   4   2  -2  131.86    2.42
   4   2  -2  132.44    2.40
   4  -2   2  122.97    2.33
   4  -2   2  121.77    2.34
  -4   2   2  132.20    2.34
   4  -2   1   13.71    1.11
  -4   2   1   14.95    1.07
   4  -2   1   14.14    1.09
  -4  -2  -1   13.73    0.98
   4   2  -1   15.89    1.18
  -4   2   1   15.40    1.07
  -4  -2  -1   14.57    0.92
   4   2  -1   15.51    1.16
  -4   2   0   78.58    1.78
   4  -2   0   77.18    1.74
  -4  -2   0   74.48    1.72
  -4  -2   0   73.34    1.70
   4  -2   0   76.37    1.78
  -4   2   0   78.17    1.81
  -4  -2   1   14.56    1.17
   4  -2  -1   14.08    1.07
  -4   2  -1   13.88    1.15
   4  -2  -1   15.45    1.08
  -4  -2   1   14.74    1.15
  -4   2  -1   16.02    1.12
  -4   2  -2  131.41    2.49
  -4   2  -2  127.29    2.45
   4  -2  -2  124.62    2.29
   4   2   2  132.06    2.42
   4   2   2  129.43    2.40
   4  -2  -2  129.57    2.35
  -4  -2   2  134.93    2.52
  -4  -2   2  130.77    2.51
   4  -2  -3  154.99    2.67
  -4   2  -3  165.15    2.88
  -4  -2   3  168.16    2.88
  -4   2  -3  165.89    2.85
   4   2   3  148.39    2.73
   4  -2  -3  152.43    2.67
   4   2   3  151.77    2.70
  -4  -2   3  168.60    2.88
   4   2   4   66.19    1.69
  -4   2  -4   60.94    1.67
   4  -2  -4   65.93    1.58
  -4   2  -4   58.41    1.68
  -4  -2   4   69.86    1.76
   4   2   4   65.01    1.68
  -4  -2   4   70.32    1.77
   4  -2  -4   65.38    1.57
  -4   2  -5  117.62    2.19
   4  -2  -5  101.56    1.98
  -4   2  -5  118.10    2.22
   4  -2  -5   97.37    2.00
   4   2   6   76.78    1.85
  -4   2  -6   72.24    1.93
  -4   2  -6   75.38    1.91
   4  -2  -6   76.99    1.67
   4   2   6   76.05    1.83
   4   2   7  107.85    2.14
   4   2   7  102.04    2.14
  -4   2  -7  102.87    2.34
   4  -2  -7  103.33    1.95
  -4   2  -7  104.00    2.32
   4  -2  -7  108.84    1.96
   4  -2  -8  299.08    4.21
   4   2   8  297.15    4.44
   4   2   8  291.60    4.44
  -4   2  -8  294.73    4.70
  -4   2  -8  293.99    4.69
   4  -2  -8  292.73    4.20
   4  -2  -9  238.20    3.47
   4   2   9  228.38    3.72
   4   2   9  226.99    3.71
   4  -2  -9  243.59    3.46
   4  -2 -10    8.83    0.91
   4  -2 -10    8.84    0.87
   4   2  11   44.82    1.61
   4   2  11   44.48    1.58
   4   2  12   15.91    1.28
   4  -2 -12   16.19    0.86
   4  -2 -12   15.11    0.91
   4   2  12   17.66    1.27
   4   2  13   34.87    1.44
   4  -2 -13   35.00    1.05
   4   2  13   34.34    1.49
   4  -2 -13   36.32    1.03
   4  -2 -14   71.95    1.43
   4  -2 -14   74.66    1.44
   4   2  15   62.37    1.83
   4   2  15   62.03    1.79
   4  -2 -16   27.16    0.89
   4   2  16   28.15    1.46
   4   2  16   28.05    1.48
   4  -2 -16   26.98    0.89
   4   2  17  176.28    2.99
   4  -2 -17  148.46    2.31
   4   2  17  172.29    3.01
   4  -2 -17  152.47    2.31
   4  -2 -18   48.94    1.07
   4  -2 -18   49.42    1.05
   4  -2 -19  105.99    1.65
   4  -2 -19  102.82    1.62
   4  -2 -20   19.26    0.69
   4  -2 -20   20.46    0.68
  -4  -3 -24    4.39    1.10
  -4  -3 -24    5.33    1.16
  -4  -3 -23    8.83    1.27
  -4  -3 -23    8.42    1.29
  -4  -3 -22    0.11    1.23
  -4  -3 -22    0.83    1.24
  -4  -3 -21    3.35    1.21
  -4  -3 -21    2.00    1.23
  -4  -3 -20    4.52    1.19
  -4  -3 -20    5.38    1.16
  -4  -3 -19   13.24    1.31
  -4  -3 -19   12.97    1.29
  -4  -3 -18   11.90    1.29
  -4  -3 -18   10.94    1.24
  -4  -3 -17  104.44    2.24
  -4  -3 -17  107.96    2.31
  -4  -3 -16   23.00    1.35
  -4  -3 -16   24.92    1.41
  -4   3  14  134.49    2.16
  -4  -3 -14  139.00    2.64
  -4   3  14  133.93    2.18
  -4   3  13   35.06    1.07
  -4  -3 -13   35.93    1.50
  -4   3  13   35.74    1.10
  -4  -3 -13   36.55    1.49
  -4  -3 -12   48.01    1.67
  -4   3  12   40.23    1.16
  -4   3  12   40.26    1.14
  -4  -3 -12   48.62    1.67
  -4   3  11  152.33    2.46
  -4  -3 -11  154.15    2.86
  -4   3  11  151.99    2.44
  -4  -3 -10   86.69    2.02
  -4   3  10   78.59    1.59
  -4  -3 -10   89.31    2.02
  -4   3  10   79.95    1.57
  -4   3   9  226.66    3.39
  -4   3   9  224.37    3.42
  -4  -3  -9  244.51    3.82
  -4  -3  -9  237.25    3.78
  -4  -3  -8    5.71    1.23
  -4   3   8    5.78    0.91
  -4  -3  -8    5.72    1.17
  -4   3   8    5.28    0.85
  -4   3   7 1455.91   18.16
  -4  -3  -7 1409.94   18.43
  -4  -3  -7 1388.42   18.42
  -4   3   7 1447.81   18.16
  -4   3   6    5.09    0.90
  -4   3   6    5.35    0.89
  -4   3   5  608.78    8.06
  -4   3   5  615.90    8.05
  -4  -3  -5  602.08    8.23
  -4   3   4  202.15    3.20
  -4  -3  -4  200.22    3.41
  -4  -3  -4  201.57    3.42
  -4   3   4  208.52    3.18
  -4   3   3  463.44    6.38
  -4  -3  -3  465.03    6.59
  -4  -3  -3  455.08    6.57
  -4   3   3  464.81    6.38
  -4   3   2   73.24    1.74
  -4  -3  -2   70.00    1.92
   4   3  -2   73.74    1.72
  -4  -3  -2   70.52    1.87
  -4   3   2   71.15    1.73
   4   3  -2   72.98    1.74
  -4   3   1  241.08    3.78
  -4   3   1  240.08    3.78
  -4   3   0  419.81    5.95
  -4   3   0  422.80    5.94
   4  -3   0  416.35    5.93
  -4  -3   0  418.68    6.02
   4  -3   0  409.76    5.89
  -4  -3   0  415.73    6.01
   4  -3  -1  256.03    3.94
   4   3   1  254.87    4.05
  -4  -3   1  253.43    4.06
  -4   3  -1  261.96    4.10
  -4   3  -1  270.29    4.10
   4  -3  -1  264.30    3.96
  -4  -3   1  259.28    4.08
   4   3   1  255.00    4.05
   4  -3  -2   75.34    1.73
   4   3   2   72.68    1.84
  -4   3  -2   74.79    1.87
  -4   3  -2   72.71    1.83
   4  -3  -2   75.34    1.74
   4   3   2   71.34    1.82
   4   3   3  450.13    6.21
   4   3   3  451.82    6.22
  -4   3  -3  444.31    6.27
   4  -3  -3  417.15    6.06
   4  -3  -3  412.86    6.04
  -4   3  -3  454.49    6.27
   4  -3  -4  213.91    3.34
   4  -3  -4  209.91    3.31
   4  -3  -5  596.72    7.98
   4   3   5  589.42    8.10
   4  -3  -5  600.14    7.98
   4   3   5  594.04    8.13
   4   3   6    6.14    1.16
   4   3   6    7.08    1.13
   4  -3  -6    5.93    0.97
   4  -3  -6    7.26    1.00
   4   3   7 1442.23   18.33
   4  -3  -7 1402.84   18.05
   4  -3  -7 1417.26   18.06
   4   3   7 1437.22   18.33
   4  -3  -8    4.92    0.91
   4   3   8    6.13    1.16
   4  -3  -8    6.05    0.95
   4   3   8    6.24    1.17
   4  -3  -9  238.78    3.56
   4  -3  -9  246.93    3.55
   4   3  10   80.24    2.03
   4   3  10   76.86    1.99
   4   3  11  155.05    2.78
   4   3  11  148.89    2.73
   4  -3 -11  146.49    2.39
   4  -3 -11  154.00    2.39
   4   3  12   46.93    1.66
   4   3  12   47.46    1.64
   4  -3 -12   44.55    1.18
   4  -3 -12   44.90    1.16
   4   3  13   35.13    1.43
   4  -3 -13   36.47    1.04
   4  -3 -13   37.87    1.04
   4   3  13   35.95    1.40
   4   3  14  136.77    2.62
   4   3  14  136.41    2.56
   4   3  15  111.50    2.24
   4   3  15  108.50    2.20
   4  -3 -15  100.65    1.71
   4  -3 -15  102.03    1.70
   4  -3 -16   19.28    0.76
   4  -3 -16   20.07    0.76
   4   3  18   12.85    1.28
   4   3  18   11.66    1.32
   4   3  19   13.79    1.31
   4   3  19   15.04    1.34
  -4  -4 -23    1.11    1.08
  -4  -4 -23    0.36    1.11
  -4  -4 -22   24.98    1.40
  -4  -4 -22   24.29    1.38
  -4  -4 -21    6.89    1.25
  -4  -4 -21    5.15    1.27
  -4  -4 -20   51.05    1.65
  -4  -4 -20   52.76    1.64
  -4  -4 -19   18.13    1.45
  -4  -4 -19   17.78    1.38
  -4  -4 -18  156.70    2.82
  -4  -4 -18  155.86    2.82
  -4  -4 -17    3.42    1.20
  -4  -4 -17    1.60    1.23
  -4  -4 -16   77.02    2.00
  -4  -4 -16   78.71    1.96
  -4  -4 -15    7.46    1.28
  -4   4  15    7.44    0.75
  -4   4  15    7.35    0.77
  -4  -4 -15    8.73    1.30
  -4   4  14   49.44    1.20
  -4   4  14   48.25    1.19
  -4  -4 -13   21.18    1.46
  -4   4  13   18.88    0.87
  -4  -4 -13   20.92    1.43
  -4   4  13   18.19    0.90
  -4  -4 -12  170.92    2.96
  -4  -4 -12  166.65    2.94
  -4   4  12  154.99    2.45
  -4   4  12  155.04    2.44
  -4   4  11   68.21    1.41
  -4  -4 -11   71.70    1.93
  -4  -4 -11   73.33    1.94
  -4   4  11   69.02    1.44
  -4   4  10  145.69    2.39
  -4   4  10  146.04    2.38
  -4  -4 -10  149.90    2.86
  -4  -4 -10  150.37    2.88
  -4   4   9  155.99    2.52
  -4  -4  -9  164.33    3.03
  -4  -4  -9  167.02    3.04
  -4   4   9  153.02    2.53
  -4  -4  -8  562.47    7.99
  -4  -4  -8  562.16    7.98
  -4   4   8  576.30    7.65
  -4   4   8  585.53    7.65
  -4   4   7   13.45    1.04
  -4  -4  -7   16.40    1.41
  -4   4   7   14.36    1.04
  -4  -4  -7   17.04    1.42
  -4   4   6   32.87    1.23
  -4  -4  -6   31.71    1.40
  -4  -4  -6   31.59    1.48
  -4   4   6   31.28    1.23
  -4   4   5   81.85    1.82
  -4   4   5   84.45    1.82
  -4   4   4   95.40    1.95
  -4   4   4   94.23    1.95
  -4  -4  -4   93.16    2.20
  -4  -4  -4   95.63    2.17
  -4  -4  -3  131.81    2.61
  -4   4   3  142.09    2.56
  -4   4   3  148.16    2.57
  -4  -4  -3  137.23    2.58
  -4   4   2   34.25    1.42
  -4   4   2   33.93    1.36
  -4   4   1   18.42    1.26
  -4   4   1   20.35    1.23
   4   4   2   29.28    1.31
   4   4   2   31.25    1.31
   4   4   4  100.08    2.23
   4   4   4   97.24    2.23
   4   4   5   82.58    2.06
   4   4   5   78.78    2.04
   4   4   6   25.74    1.27
   4   4   6   27.44    1.34
   4   4   7   16.34    1.25
   4   4   7   14.93    1.28
   4   4   9  159.77    2.87
   4   4   9  156.23    2.87
   4   4  10  144.87    2.77
   4   4  10  147.09    2.76
   4   4  11   73.98    1.89
   4   4  11   75.57    1.87
   4   4  12  164.81    2.93
   4   4  12  164.09    2.93
   4   4  13   22.69    1.31
   4   4  13   20.13    1.29
   4   4  14   52.50    1.68
   4   4  14   57.24    1.73
   4   4  17    1.56    1.15
   4   4  17    2.11    1.18
   4   4  18  138.43    2.68
   4   4  19   21.40    1.38
   4   4  19   20.17    1.39
   4   4  20   61.80    1.84
   4   4  20   58.03    1.88
  -4  -5 -22   17.12    1.29
  -4  -5 -22   18.67    1.30
  -4  -5 -21   13.47    1.24
  -4  -5 -21   13.01    1.27
  -4  -5 -20    1.92    1.27
  -4  -5 -20    1.87    1.25
  -4  -5 -19    5.07    1.20
  -4  -5 -19    3.80    1.26
  -4  -5 -18   30.01    1.61
  -4  -5 -18   31.14    1.57
  -4  -5 -17    5.35    1.28
  -4  -5 -17    4.76    1.33
  -4  -5 -16    4.39    1.35
  -4  -5 -16    2.93    1.35
  -4  -5 -15   20.89    1.44
  -4  -5 -15   22.75    1.44
  -4   5  15   21.06    0.82
  -4   5  15   20.20    0.80
  -4  -5 -14   18.65    1.46
  -4   5  14   15.89    0.83
  -4  -5 -14   18.63    1.46
  -4   5  14   15.86    0.86
  -4   5  13  105.91    1.77
  -4  -5 -13  105.27    2.36
  -4   5  13  106.51    1.79
  -4  -5 -13  100.28    2.33
  -4  -5 -12   12.84    1.47
  -4   5  12   14.47    0.86
  -4  -5 -12   13.90    1.47
  -4   5  12   15.21    0.89
  -4   5  11   83.99    1.63
  -4   5  11   81.90    1.61
  -4   5  10  206.46    3.13
  -4   5  10  206.23    3.13
  -4   5   9  158.43    2.59
  -4   5   9  154.94    2.56
  -4   5   8   95.72    1.92
  -4   5   8   95.22    1.92
  -4   5   7  251.37    3.85
  -4   5   7  259.41    3.83
  -4   5   5 1628.96   20.64
  -4   5   5 1608.40   20.65
   4   5   5 1568.56   20.09
   4   5   5 1547.67   20.14
   4   5   6  192.74    3.43
   4   5   6  196.33    3.41
   4   5  12   14.48    1.30
   4   5  12   15.11    1.25
   4   5  13  104.69    2.24
   4   5  13  104.90    2.23
   4   5  14   18.83    1.31
   4   5  14   17.67    1.32
   4   5  16    3.79    1.24
   4   5  16    3.64    1.21
   4   5  17    7.05    1.25
   4   5  17    5.99    1.22
   4   5  18   33.16    1.42
   4   5  18   33.75    1.45
   4   5  19    4.34    1.17
   4   5  19    4.72    1.21
   4   5  20    1.60    1.28
   4   5  20    1.14    1.24
   4   5  21   14.82    1.30
   4   5  21   11.78    1.32
  -4   6  16   78.03    1.38
  -4   6  16   84.56    1.39
  -4   6  15   40.99    1.00
  -4   6  15   40.73    1.01
  -4   6  14   23.76    0.88
  -4   6  14   25.18    0.93
  -4   6  13  139.29    2.21
  -4   6  13  143.23    2.24
  -4   6  12   40.65    1.13
  -4   6  12   39.22    1.12
  -4   6  11   13.03    0.93
  -4   6  11   14.17    0.94
  -4   6  10  254.68    3.75
  -4   6  10  254.27    3.75
  -4   6   9    5.55    0.96
  -4   6   9    5.46    0.99
  -4   6   8   14.92    1.20
  -4   6   8   16.21    1.15
   4   6   8   19.42    1.57
   4   6   8   18.79    1.58
   4   6   9    6.15    1.42
   4   6   9    7.37    1.47
   4   6  11   13.87    1.26
   4   6  11   14.28    1.33
   4   6  12   40.08    1.61
   4   6  12   37.99    1.60
   4   6  13  135.98    2.69
   4   6  13  136.20    2.66
   4   6  15   50.31    1.65
   4   6  15   50.91    1.68
   4   6  16   92.43    2.14
   4   6  16   94.24    2.12
   4   6  17   58.60    1.77
   4   6  17   56.28    1.68
   4   6  18   33.85    1.43
   4   6  18   29.61    1.39
   4   6  19    7.03    1.25
   4   6  19    5.78    1.30
   4   6  20   19.22    1.35
   4   6  20   19.46    1.38
  -4   7  15   11.98    0.77
  -4   7  15   11.76    0.78
  -4   7  14   61.62    1.33
  -4   7  14   59.02    1.29
  -4   7  13   12.52    0.90
  -4   7  13   13.94    0.90
  -4   7  11   43.98    1.33
  -4   7  11   42.01    1.33
   4   7  11   42.95    1.72
   4   7  11   45.48    1.72
   4   7  12   86.96    2.20
   4   7  12   83.50    2.15
   4   7  14   71.10    1.95
   4   7  14   71.51    1.92
   4   7  15   15.32    1.35
   4   7  15   17.18    1.33
   4   7  16   69.19    1.89
   4   7  16   67.76    1.88
   4   7  17    2.88    1.29
   4   7  17    4.90    1.25
   4   7  18   10.25    1.20
   4   7  18    9.03    1.25
   4   7  19    1.09    1.20
   4   7  19    2.89    1.18
  -4   8  14    3.36    0.84
  -4   8  14    3.53    0.82
   4   8  15   55.65    1.84
   4   8  15   58.64    1.87
   4   8  16    6.61    1.29
   4   8  16    3.90    1.29
   4   8  18    1.57    1.33
   4   8  18    1.79    1.31
  -5   0   0    0.61    1.23
   5   0   0   -0.26    1.24
  -5   0   0   -0.63    1.17
   5   0   0   -0.19    1.20
  -5   0   1  384.12    5.74
   5   0   1  401.57    5.84
  -5   0  -1  407.03    5.81
   5   0  -1  401.21    5.77
   5   0  -1  397.48    5.81
   5   0   1  418.04    5.85
  -5   0   1  373.16    5.71
  -5   0  -1  391.02    5.79
   5   0  -2   31.75    1.35
  -5   0  -2   30.37    1.52
   5   0  -2   28.97    1.37
   5   0   2   24.57    1.46
   5   0   2   25.76    1.43
  -5   0   2   28.48    1.40
  -5   0  -2   28.26    1.47
  -5   0   2   28.15    1.36
  -5   0   3  529.05    7.36
   5   0  -3  530.69    7.41
  -5   0   3  514.95    7.33
   5   0  -3  544.28    7.39
  -5   0  -4   92.77    2.29
   5   0  -4   97.92    2.10
  -5   0  -4   99.11    2.26
   5   0   4   96.32    2.29
   5   0  -4   97.46    2.04
   5   0   4   95.50    2.28
  -5   0   4   98.28    2.25
  -5   0   4   97.79    2.23
   5   0  -5  474.92    6.50
  -5   0  -5  428.48    6.55
   5   0  -5  474.54    6.49
   5   0   5  448.20    6.62
   5   0   5  460.10    6.61
  -5   0   5  466.61    6.49
  -5   0   5  448.51    6.43
   5   0  -6   35.43    1.48
   5   0   6   26.40    1.51
  -5   0   6   37.57    1.54
   5   0  -6   35.65    1.47
  -5   0   6   38.06    1.56
   5   0   6   27.85    1.49
   5   0   7  184.27    3.36
   5   0  -7  182.31    3.15
   5   0   7  183.18    3.35
  -5   0   7  186.14    3.20
  -5   0   7  193.40    3.25
   5   0  -7  191.89    3.22
  -5   0   8    0.83    1.18
  -5   0  -8   -0.14    1.33
  -5   0  -8    0.96    1.42
   5   0  -8    1.17    1.14
   5   0   8    2.69    1.44
   5   0  -8    1.80    1.11
   5   0   8    0.89    1.40
  -5   0   8    0.14    1.20
   5   0  -9  449.38    6.27
  -5   0   9  461.88    6.35
   5   0   9  437.80    6.45
   5   0  -9  448.52    6.26
  -5   0   9  451.30    6.33
   5   0  10  410.42    6.13
  -5   0 -10  404.75    6.12
   5   0  10  411.39    6.18
   5   0 -10  421.40    5.85
   5   0 -10  423.62    5.84
  -5   0 -11  162.85    3.21
  -5   0 -11  167.08    3.16
   5   0  11  162.41    3.30
   5   0 -11  167.20    2.85
   5   0  11  169.62    3.32
   5   0 -11  164.09    2.84
  -5   0 -12   96.73    2.36
   5   0 -12   98.78    2.04
  -5   0 -12   98.55    2.29
   5   0 -12  102.47    2.04
   5   0  13  167.71    3.30
   5   0 -13  172.13    2.84
  -5   0 -13  174.22    3.32
   5   0 -13  176.68    2.85
  -5   0 -13  165.03    3.28
   5   0  13  168.60    3.34
  -5   0 -14   31.74    1.65
   5   0  14   33.56    1.69
   5   0 -14   36.33    1.30
  -5   0 -14   31.08    1.53
   5   0  14   35.13    1.75
   5   0 -14   34.91    1.32
   5   0 -15   14.52    1.03
  -5   0 -15   15.19    1.62
   5   0 -15   15.79    1.01
   5   0 -16    4.45    0.93
   5   0 -16    4.25    0.90
  -5   0 -16    5.05    1.48
  -5   0 -16    3.87    1.47
   5   0 -17    0.66    0.93
   5   0 -17    1.39    0.93
  -5   0 -17   -0.29    1.44
  -5   0 -17   -0.58    1.41
   5   0 -18   21.30    1.13
  -5   0 -18   21.46    1.58
   5   0 -18   22.15    1.12
  -5   0 -18   19.74    1.51
   5   0 -19   90.07    1.79
  -5   0 -19   84.93    2.39
   5   0 -19   89.74    1.75
  -5   0 -19   84.89    2.37
  -5   0 -20    1.00    1.47
   5   0 -20   -0.66    0.92
  -5   0 -20   -0.13    1.47
   5   0 -20   -0.60    0.88
  -5   0 -21    2.53    1.39
  -5  -1 -24   17.94    1.56
  -5  -1 -24   15.34    1.58
  -5  -1 -22   25.96    1.70
  -5  -1 -22   25.88    1.70
  -5  -1 -21    9.05    1.58
  -5  -1 -21    9.96    1.53
  -5  -1 -19    9.67    1.60
  -5  -1 -19   10.34    1.52
  -5  -1 -18   39.09    1.76
  -5  -1 -18   38.24    1.80
  -5  -1 -17   10.75    1.40
  -5  -1 -17    9.49    1.48
  -5  -1 -16   57.76    1.92
  -5  -1 -16   58.65    1.98
  -5  -1 -15   69.95    1.99
  -5  -1 -15   68.77    2.09
   5   1 -14  145.02    2.60
  -5  -1 -14  133.38    2.87
   5   1 -14  142.52    2.59
  -5  -1 -14  132.84    2.89
   5   1 -13    9.53    1.19
  -5  -1 -13    8.97    1.36
   5   1 -13   10.47    1.18
  -5  -1 -13    8.83    1.31
  -5  -1 -12  104.62    2.52
   5   1 -12  107.48    2.22
  -5  -1 -12  105.11    2.52
  -5   1  12  104.95    2.11
  -5   1  12  107.98    2.09
   5   1 -12  105.87    2.25
  -5  -1 -11   37.61    1.88
  -5   1  11   41.93    1.43
   5   1 -11   41.83    1.49
  -5  -1 -11   39.34    1.89
   5  -1  11   45.27    2.04
   5  -1  11   42.09    2.07
  -5   1  11   44.89    1.49
   5   1 -11   39.60    1.53
   5  -1  10  110.85    2.56
  -5  -1 -10  105.71    2.60
   5   1 -10  108.98    2.22
   5  -1  10  113.41    2.63
  -5   1  10  102.36    2.20
  -5   1  10  102.57    2.18
  -5  -1 -10  110.77    2.64
   5   1 -10  105.91    2.23
  -5  -1  -9   58.14    1.83
   5   1  -9   62.77    1.72
   5  -1   9   66.40    2.18
  -5  -1  -9   57.41    1.90
   5  -1   9   66.08    2.11
   5   1  -9   61.56    1.76
   5  -1   8   54.46    2.04
   5  -1   8   55.35    2.00
  -5   1   8   52.87    1.62
  -5   1   8   52.01    1.61
  -5  -1  -7   11.90    1.46
   5   1  -7   17.42    1.20
   5  -1   7   17.23    1.54
   5  -1   7   14.47    1.50
  -5   1   7   18.62    1.25
  -5   1   7   17.03    1.27
  -5  -1  -7   11.35    1.46
   5   1  -7   17.65    1.24
  -5   1   6  132.82    2.52
   5  -1   6  136.23    2.64
   5   1  -6  137.01    2.55
   5  -1   6  132.60    2.67
  -5   1   6  135.70    2.52
   5   1  -6  134.32    2.59
   5   1  -5   26.92    1.42
   5  -1   5   24.78    1.46
   5  -1   5   25.77    1.48
   5   1  -5   26.57    1.37
  -5   1   5   25.77    1.35
  -5   1   5   26.13    1.37
  -5   1   4  109.96    2.22
   5   1  -4  119.31    2.39
   5  -1   4  112.70    2.52
   5  -1   4  109.96    2.54
   5   1  -4  118.14    2.39
  -5   1   4  111.17    2.28
  -5  -1  -3  214.58    3.81
   5   1  -3  234.96    3.78
  -5   1   3  224.71    3.72
  -5  -1  -3  209.70    3.83
   5   1  -3  241.62    3.80
  -5   1   3  228.10    3.76
   5   1  -2  141.72    2.63
  -5   1   2  144.37    2.74
   5  -1   2  136.80    2.76
   5   1  -2  146.83    2.64
  -5   1   2  139.97    2.69
   5  -1   2  139.65    2.72
   5   1  -1  110.78    2.38
  -5   1   1  124.32    2.47
   5  -1   1  110.67    2.32
   5   1  -1  119.33    2.41
   5  -1   1  115.34    2.33
  -5  -1  -1  117.53    2.58
  -5   1   1  120.64    2.47
  -5  -1  -1  114.75    2.50
   5   1   0   28.28    1.33
  -5   1   0   32.00    1.44
   5  -1   0   27.38    1.50
   5  -1   0   28.61    1.47
  -5  -1   0   26.53    1.33
   5   1   0   29.41    1.40
  -5  -1   0   30.03    1.34
  -5   1   0   29.12    1.43
   5   1   1  114.41    2.44
   5  -1  -1  118.12    2.46
  -5   1  -1  115.02    2.54
   5  -1  -1  124.59    2.47
  -5  -1   1  127.44    2.57
  -5  -1   1  127.08    2.54
   5   1   1  115.43    2.43
  -5   1  -1  112.06    2.52
  -5   1  -2  139.64    2.85
   5   1   2  150.18    2.84
   5  -1  -2  143.01    2.73
  -5   1  -2  140.68    2.76
   5  -1  -2  150.41    2.72
  -5  -1   2  140.35    2.81
  -5  -1   2  141.82    2.79
   5   1   2  143.10    2.78
   5  -1  -3  242.12    3.88
  -5  -1   3  232.33    3.93
  -5  -1   3  235.63    3.92
  -5   1  -4  117.18    2.53
   5   1   4  110.69    2.49
   5   1   4  107.82    2.52
   5  -1  -4  116.22    2.38
   5  -1  -4  114.78    2.36
  -5   1  -4  121.04    2.54
  -5  -1   4  114.52    2.40
  -5  -1   4  115.20    2.37
  -5   1  -5   25.69    1.47
   5  -1  -5   23.89    1.39
   5  -1  -5   24.59    1.39
   5   1   5   23.06    1.35
   5   1   5   22.18    1.28
  -5   1  -5   23.93    1.42
  -5  -1   5   26.04    1.57
  -5  -1   5   28.05    1.57
  -5   1  -6  119.29    2.82
   5  -1  -6  148.73    2.63
   5  -1  -6  146.46    2.65
   5   1   6  148.51    2.94
   5   1   6  152.45    2.94
  -5   1  -6  126.15    2.83
  -5  -1   6  147.69    2.80
  -5  -1   6  141.45    2.78
  -5   1  -7   16.64    1.56
   5  -1  -7   16.96    1.14
   5  -1  -7   16.37    1.21
   5   1   7   18.26    1.54
   5   1   7   18.99    1.53
  -5   1  -7   14.14    1.59
  -5  -1   7   16.66    1.43
  -5  -1   7   16.50    1.41
   5  -1  -8   53.89    1.57
   5   1   8   50.54    1.88
   5  -1  -8   52.47    1.61
  -5  -1   8   51.18    1.81
  -5  -1   8   52.61    1.81
   5   1   8   47.59    1.81
   5  -1  -9   62.33    1.62
   5  -1  -9   65.11    1.68
   5   1   9   62.79    2.01
   5   1   9   63.20    1.95
   5   1  10  111.12    2.51
   5  -1 -10  110.56    2.16
   5  -1 -10  112.73    2.19
   5   1  10  114.27    2.56
   5  -1 -11   46.55    1.40
   5  -1 -11   43.91    1.36
  -5   1 -12   95.96    2.51
   5  -1 -12  102.08    2.04
   5   1  12   98.96    2.50
   5   1  12  100.95    2.52
  -5   1 -12  104.23    2.53
   5  -1 -12  103.20    2.04
  -5   1 -13    8.89    1.53
   5  -1 -13   10.28    1.02
   5   1  13   10.87    1.61
  -5   1 -13    8.59    1.54
   5   1  13    9.76    1.60
   5  -1 -13   12.22    1.03
   5  -1 -14  144.10    2.39
  -5   1 -14  113.15    2.95
   5  -1 -14  142.42    2.40
  -5   1 -14  119.40    2.97
   5   1  14  137.37    2.84
   5   1  14  130.19    2.83
  -5   1 -15   62.08    2.32
   5  -1 -15   80.23    1.71
  -5   1 -15   64.75    2.31
   5   1  15   79.00    2.25
   5   1  15   75.79    2.19
   5  -1 -15   78.48    1.69
  -5   1 -16   49.40    2.17
   5  -1 -16   59.56    1.48
   5   1  16   62.92    2.13
   5   1  16   57.71    2.14
  -5   1 -16   50.79    2.20
   5  -1 -16   62.91    1.47
   5  -1 -17   11.32    0.96
   5  -1 -17    9.54    0.91
   5  -1 -19   10.97    0.90
   5  -1 -19    9.79    0.87
   5  -1 -20   20.94    0.99
   5  -1 -20   22.07    0.97
  -5  -2 -24   12.53    1.50
  -5  -2 -24   11.97    1.44
  -5  -2 -23   10.74    1.44
  -5  -2 -23   10.14    1.40
  -5  -2 -22    9.53    1.43
  -5  -2 -22   11.24    1.50
  -5  -2 -21    8.68    1.44
  -5  -2 -21    7.35    1.38
  -5  -2 -20    5.81    1.51
  -5  -2 -20    7.07    1.47
  -5  -2 -19    6.01    1.46
  -5  -2 -19    5.36    1.42
  -5  -2 -18   11.82    1.48
  -5  -2 -18   15.03    1.60
  -5  -2 -17   69.86    2.11
  -5  -2 -17   75.55    2.19
  -5  -2 -16   13.87    1.53
  -5  -2 -16   10.78    1.50
  -5  -2 -15   24.12    1.58
  -5  -2 -15   24.65    1.59
  -5  -2 -14   96.54    2.44
  -5  -2 -14   99.30    2.44
  -5  -2 -13   11.20    1.41
  -5   2  13    9.10    1.06
  -5  -2 -13    9.31    1.29
  -5   2  13    9.86    1.07
  -5   2  12  170.14    2.83
  -5  -2 -12  166.77    3.23
  -5   2  11   90.11    1.97
  -5  -2 -11   91.04    2.31
  -5   2  11   93.73    1.98
  -5  -2 -11   91.07    2.31
  -5  -2 -10   98.60    2.30
  -5   2  10   99.78    2.04
  -5  -2 -10  103.30    2.33
  -5   2  10   97.51    2.05
  -5   2   9  196.37    3.26
  -5  -2  -9  210.21    3.66
  -5   2   9  203.86    3.29
  -5  -2  -9  202.88    3.60
  -5  -2  -8   76.90    2.06
   5   2  -8   80.30    2.04
  -5  -2  -8   75.82    2.01
   5  -2   7  266.86    4.36
   5  -2   7  266.05    4.39
  -5   2   7  242.25    3.84
  -5  -2  -7  237.76    4.15
  -5   2   7  248.16    3.82
   5  -2   6   26.27    1.70
  -5   2   6   24.22    1.30
   5  -2   6   26.98    1.76
  -5  -2  -6   18.44    1.46
  -5   2   6   21.60    1.34
  -5  -2  -6   19.76    1.43
  -5   2   5  148.69    2.80
  -5   2   5  153.86    2.82
   5  -2   5  162.81    3.11
   5  -2   5  170.03    3.09
  -5   2   4  199.48    3.39
   5  -2   4  199.66    3.59
   5  -2   4  201.69    3.61
  -5  -2  -4  202.59    3.58
  -5   2   4  201.66    3.40
  -5   2   3  125.69    2.47
   5  -2   3  130.01    2.78
  -5   2   3  124.35    2.44
  -5   2   2   88.34    1.90
  -5  -2  -2   80.00    2.09
  -5  -2  -2   82.49    2.08
  -5   2   2   86.64    1.96
  -5   2   1  381.15    5.53
   5  -2   1  377.90    5.60
   5  -2   1  385.62    5.64
  -5   2   1  378.45    5.51
  -5  -2  -1  359.45    5.63
  -5  -2  -1  376.62    5.66
   5   2   0  622.45    8.52
  -5   2   0  653.07    8.51
   5  -2   0  611.15    8.39
   5  -2   0  593.05    8.38
   5   2   0  617.21    8.50
  -5   2   0  653.16    8.54
  -5  -2   0  581.35    8.55
  -5  -2   0  580.32    8.53
  -5  -2   1  379.43    5.58
   5   2   1  381.98    5.65
  -5   2  -1  371.78    5.61
   5  -2  -1  377.63    5.50
   5  -2  -1  371.22    5.50
   5   2   1  394.39    5.67
  -5   2  -1  368.21    5.61
  -5  -2   1  363.41    5.53
   5   2   2   92.68    2.09
   5  -2  -2   85.55    2.02
  -5   2  -2   84.03    2.09
   5  -2  -2   88.36    2.07
   5   2   2   90.82    2.06
  -5   2  -2   85.82    2.09
   5  -2  -3  121.34    2.45
   5   2   3  131.54    2.66
  -5   2  -3  132.55    2.73
   5   2   3  130.06    2.71
   5  -2  -3  124.26    2.47
  -5   2  -3  130.93    2.74
   5   2   4  197.14    3.46
  -5   2  -4  205.03    3.61
   5  -2  -4  205.80    3.37
   5   2   4  197.36    3.47
  -5   2  -4  202.89    3.60
   5  -2  -4  204.48    3.33
  -5   2  -5  157.29    3.08
   5   2   5  156.82    3.00
   5  -2  -5  157.18    2.83
  -5   2  -5  160.95    3.08
   5  -2  -5  160.32    2.80
   5   2   5  158.12    2.98
   5   2   6   23.78    1.51
  -5   2  -6   21.68    1.63
   5   2   6   22.79    1.50
   5  -2  -6   23.66    1.32
   5  -2  -6   22.50    1.32
  -5   2  -6   22.27    1.61
   5   2   7  264.83    4.30
   5   2   7  264.05    4.31
   5  -2  -7  262.38    4.06
   5  -2  -7  266.85    4.03
   5   2   8   74.69    2.14
   5   2   8   79.07    2.14
   5  -2  -8   77.99    1.85
   5  -2  -8   79.72    1.83
   5  -2  -9  212.82    3.45
   5  -2  -9  220.16    3.41
   5  -2 -11   94.04    1.92
   5   2  11   94.28    2.40
   5   2  11   96.93    2.43
   5  -2 -11   99.03    1.92
   5  -2 -12  181.61    2.92
   5   2  12  174.36    3.33
   5  -2 -12  182.21    2.90
   5   2  12  187.11    3.35
   5   2  13   11.12    1.44
   5  -2 -13   12.08    1.05
   5  -2 -13   12.70    1.02
   5   2  13   10.21    1.47
   5   2  14  104.47    2.41
   5   2  14  101.46    2.39
   5  -2 -15   27.85    1.11
   5   2  15   31.05    1.75
   5   2  15   30.70    1.77
   5  -2 -15   26.79    1.08
   5  -2 -16   11.08    0.90
   5   2  16   11.38    1.39
   5  -2 -16   10.64    0.86
   5   2  16   10.76    1.47
   5  -2 -17   64.68    1.44
   5   2  17   76.06    2.25
   5  -2 -17   65.50    1.42
   5   2  17   72.44    2.24
   5  -2 -18   11.57    0.88
   5  -2 -18   13.76    0.88
   5  -2 -19    4.70    0.78
   5  -2 -19    4.88    0.75
   5  -2 -20    5.67    0.74
   5  -2 -20    5.24    0.75
  -5  -3 -23    9.92    1.42
  -5  -3 -23   10.20    1.46
  -5  -3 -22    0.72    1.41
  -5  -3 -22    1.33    1.43
  -5  -3 -21    4.25    1.47
  -5  -3 -21    5.29    1.46
  -5  -3 -20   11.66    1.50
  -5  -3 -20   12.25    1.50
  -5  -3 -19   62.24    1.97
  -5  -3 -19   67.93    2.03
  -5  -3 -18   12.16    1.49
  -5  -3 -18   11.68    1.46
  -5  -3 -17   66.52    2.06
  -5  -3 -17   68.56    2.00
  -5  -3 -16    7.19    1.41
  -5  -3 -16    7.26    1.43
  -5  -3 -14   11.61    1.48
  -5  -3 -14   12.39    1.42
  -5   3  14   13.37    1.12
  -5   3  14   12.94    1.08
  -5   3  13   56.63    1.55
  -5   3  13   56.60    1.52
  -5  -3 -13   53.35    2.06
  -5  -3 -13   55.64    2.05
  -5   3  12  103.89    2.05
  -5   3  12  104.22    2.06
  -5  -3 -12  106.88    2.62
  -5  -3 -12  107.13    2.62
  -5   3  11   84.69    1.86
  -5   3  11   84.62    1.83
  -5  -3 -10   41.64    1.87
  -5   3  10   43.69    1.39
  -5  -3 -10   45.14    1.88
  -5   3  10   41.83    1.35
  -5   3   9   14.75    1.11
  -5  -3  -9   16.21    1.49
  -5   3   9   14.87    1.15
  -5  -3  -9   15.13    1.44
  -5   3   8    3.10    1.04
  -5  -3  -8    4.24    1.45
  -5   3   8    2.05    1.00
  -5  -3  -8    3.27    1.45
  -5  -3  -7   80.76    2.41
  -5  -3  -7   88.86    2.42
  -5   3   6  100.58    2.16
  -5   3   6  102.69    2.13
  -5   3   5    8.63    1.15
  -5   3   5    7.59    1.18
  -5  -3  -5    8.82    1.51
  -5  -3  -5    8.18    1.55
   5   3  -4    1.76    1.22
  -5  -3  -4    1.19    1.23
  -5   3   4    1.97    1.17
  -5   3   4    1.30    1.17
   5   3  -4    1.32    1.15
  -5  -3  -4    1.33    1.26
  -5   3   3  155.48    2.89
   5   3  -3  156.62    3.07
  -5  -3  -3  160.82    3.14
  -5   3   3  152.96    2.87
  -5  -3  -3  150.55    3.11
   5   3  -3  160.58    3.08
  -5   3   2  138.52    2.79
  -5  -3  -2  143.60    3.05
   5   3  -2  146.75    2.85
   5  -3   2  142.76    2.78
   5  -3   2  141.67    2.81
  -5   3   2  140.59    2.77
  -5  -3  -2  146.33    3.06
   5   3  -2  142.87    2.86
   5  -3   1  237.74    3.80
  -5   3   1  210.34    3.74
   5   3  -1  235.91    3.90
   5  -3   1  225.01    3.81
  -5  -3  -1  242.86    4.05
  -5  -3  -1  239.51    4.04
  -5   3   1  223.35    3.77
   5   3  -1  228.36    3.89
  -5  -3   0  181.22    3.50
   5   3   0  179.77    3.29
  -5  -3   0  181.72    3.50
   5   3   0  181.13    3.30
  -5   3  -1  232.41    3.87
   5   3   1  224.82    3.89
   5  -3  -1  243.35    3.86
  -5  -3   1  214.50    3.97
  -5  -3   1  217.22    3.96
   5  -3  -1  239.54    3.84
   5   3   1  224.07    3.89
  -5   3  -1  228.80    3.84
  -5   3  -2  142.17    2.93
  -5  -3   2  143.09    2.94
  -5   3  -2  146.58    2.95
   5   3   2  145.00    2.93
   5  -3  -2  147.54    2.89
  -5  -3   2  141.65    2.96
   5  -3  -2  151.10    2.86
   5   3   2  146.53    2.96
   5   3   3  148.13    2.94
  -5   3  -3  150.60    2.88
  -5   3  -3  144.98    2.90
   5   3   3  148.48    2.90
   5  -3  -3  149.46    2.77
  -5  -3   3  146.98    2.85
  -5  -3   3  151.77    2.86
   5  -3  -3  149.69    2.73
   5   3   4    0.54    1.15
   5  -3  -4    2.45    1.26
   5   3   4    2.18    1.16
  -5   3  -4    0.47    1.05
   5  -3  -4   -0.08    1.29
  -5   3  -4    2.15    1.04
   5   3   5    9.67    1.42
   5  -3  -5    8.66    1.27
  -5   3  -5   10.39    1.45
   5   3   5    7.73    1.40
   5  -3  -5    9.66    1.27
  -5   3  -5    7.27    1.40
   5   3   6  106.49    2.45
   5  -3  -6  103.80    2.19
   5  -3  -6  105.33    2.19
   5   3   6  104.39    2.46
   5   3   7   80.93    2.22
   5  -3  -7   86.52    1.97
   5  -3  -7   88.52    1.96
   5   3   7   83.58    2.21
   5   3   8    4.17    1.29
   5   3   8    5.33    1.29
   5  -3  -8    2.90    1.12
   5  -3  -8    2.77    1.10
   5   3  10   41.45    1.80
   5   3  10   40.77    1.84
   5  -3 -10   44.74    1.39
   5   3  11   84.84    2.23
   5   3  11   84.16    2.12
   5  -3 -11   90.04    1.81
   5  -3 -11   89.49    1.83
   5  -3 -12  109.92    2.02
   5  -3 -12  107.30    2.05
   5   3  12  106.86    2.50
   5   3  13   54.39    1.87
   5   3  13   55.29    1.80
   5  -3 -14   11.25    0.98
   5   3  14   10.83    1.43
   5  -3 -14   10.23    1.00
   5   3  14   12.28    1.44
   5   3  15   22.68    1.59
   5   3  15   22.61    1.62
   5  -3 -15   17.26    0.99
   5  -3 -15   19.22    0.99
   5   3  16    5.38    1.42
   5   3  16    7.43    1.47
   5  -3 -16    6.86    0.90
   5  -3 -16    6.15    0.87
   5  -3 -17   61.41    1.35
   5  -3 -17   59.83    1.34
   5   3  18   16.06    1.59
   5  -3 -18   10.24    0.83
   5   3  18   14.91    1.56
   5  -3 -18   10.69    0.80
   5   3  19   67.70    2.19
   5   3  19   71.24    2.13
   5   3  20   11.16    1.66
   5   3  20   12.16    1.59
  -5  -4 -22    4.95    1.40
  -5  -4 -22    5.79    1.44
  -5  -4 -21    8.94    1.45
  -5  -4 -21    7.95    1.52
  -5  -4 -20   10.32    1.46
  -5  -4 -20   10.26    1.49
  -5  -4 -19   22.68    1.61
  -5  -4 -19   23.08    1.57
  -5  -4 -18   30.16    1.73
  -5  -4 -18   30.29    1.72
  -5  -4 -17   10.38    1.56
  -5  -4 -17   10.09    1.60
  -5  -4 -16   39.24    1.81
  -5  -4 -16   34.45    1.80
  -5   4  15   20.77    1.08
  -5   4  15   21.28    1.06
  -5  -4 -15   22.06    1.69
  -5  -4 -15   20.31    1.55
  -5   4  14   37.52    1.24
  -5   4  14   38.72    1.26
  -5  -4 -13   36.14    1.82
  -5   4  13   39.29    1.25
  -5  -4 -13   35.80    1.77
  -5   4  13   36.18    1.22
  -5  -4 -12  101.50    2.52
  -5  -4 -12   99.01    2.46
  -5  -4 -11   22.27    1.62
  -5  -4 -11   20.91    1.52
  -5   4  11   24.05    1.18
  -5   4  11   24.95    1.16
  -5   4  10  157.18    2.65
  -5   4  10  156.61    2.67
  -5   4   9   28.51    1.35
  -5  -4  -9   33.15    1.93
  -5  -4  -9   31.86    1.89
  -5   4   9   27.83    1.34
  -5  -4  -8  162.72    3.23
  -5   4   8  152.51    2.68
  -5  -4  -8  164.31    3.22
  -5   4   8  151.79    2.70
  -5   4   7   12.27    1.17
  -5  -4  -7   13.99    1.54
  -5   4   7   13.45    1.17
  -5  -4  -7   15.22    1.57
  -5  -4  -6  138.42    2.97
  -5  -4  -6  137.27    2.95
  -5   4   5   31.78    1.40
  -5   4   5   31.64    1.38
  -5  -4  -5   30.70    1.63
  -5  -4  -4  229.24    4.05
  -5  -4  -4  237.75    4.08
  -5   4   4  235.86    3.78
  -5   4   3   90.35    2.19
  -5  -4  -3   82.32    2.39
  -5  -4  -3   86.80    2.50
  -5   4   3   90.59    2.14
  -5  -4  -2  510.95    7.46
  -5  -4  -2  522.47    7.46
  -5  -4  -1  213.51    3.76
  -5   4   1  227.65    3.75
  -5   4   1  225.72    3.78
  -5  -4  -1  210.34    3.77
   5   4   0  370.15    5.75
  -5   4   0  374.23    5.57
  -5   4   0  364.51    5.59
   5   4   0  380.22    5.77
   5   4   1  224.14    3.90
  -5   4  -1  212.63    3.87
  -5   4  -1  220.58    3.87
   5   4   1  216.20    3.91
   5   4   2  509.51    7.46
   5   4   2  515.93    7.45
   5   4   3   89.94    2.34
   5   4   3   89.24    2.36
   5   4   4  232.92    3.93
   5   4   4  230.39    3.94
   5   4   5   30.44    1.67
   5   4   5   29.50    1.70
   5   4   6  136.81    2.90
   5   4   6  143.40    2.90
   5   4   7   12.57    1.53
   5   4   7   16.63    1.59
   5   4   9   31.01    1.52
   5   4   9   29.50    1.53
   5   4  10  171.11    3.23
   5   4  10  167.08    3.24
   5   4  11   22.22    1.53
   5   4  11   22.74    1.59
   5   4  12  120.81    2.63
   5   4  12  122.53    2.65
   5   4  13   36.90    1.83
   5   4  13   38.12    1.77
   5   4  14   45.29    1.85
   5   4  14   44.00    1.81
   5   4  15   25.08    1.67
   5   4  15   25.17    1.62
   5   4  16   39.14    1.76
   5   4  16   37.24    1.69
   5   4  17    9.52    1.52
   5   4  17    9.68    1.45
   5   4  18   29.24    1.60
   5   4  18   30.26    1.62
   5   4  19   27.08    1.74
   5   4  19   27.50    1.71
   5   4  20    9.75    1.51
   5   4  20   10.17    1.51
   5   4  21   10.24    1.52
   5   4  21   10.01    1.58
  -5  -5 -22    3.89    1.45
  -5  -5 -22    4.03    1.43
  -5  -5 -21   40.08    1.79
  -5  -5 -21   45.99    1.85
  -5  -5 -20   15.51    1.62
  -5  -5 -20   14.47    1.65
  -5  -5 -19   12.86    1.60
  -5  -5 -19   15.06    1.65
  -5  -5 -18    3.56    1.49
  -5  -5 -18    4.13    1.53
  -5  -5 -17   13.97    1.54
  -5  -5 -17   13.83    1.55
  -5  -5 -16   40.43    1.84
  -5   5  16   34.71    1.17
  -5  -5 -16   38.91    1.86
  -5   5  16   33.38    1.12
  -5  -5 -15  101.21    2.60
  -5   5  15   94.38    1.85
  -5  -5 -15  105.70    2.59
  -5   5  15   91.72    1.82
  -5  -5 -14    7.39    1.55
  -5   5  14    6.24    0.95
  -5  -5 -14    6.89    1.60
  -5   5  14    6.09    0.94
  -5   5  12   31.52    1.24
  -5  -5 -12   29.12    1.87
  -5  -5 -12   33.13    1.93
  -5   5  12   30.51    1.23
  -5   5  11   28.14    1.26
  -5  -5 -11   27.05    1.86
  -5  -5 -11   24.89    1.81
  -5   5  11   24.41    1.25
  -5   5  10   20.69    1.21
  -5  -5 -10   20.45    1.77
  -5  -5 -10   22.69    1.89
  -5   5  10   22.03    1.25
  -5   5   9   42.90    1.40
  -5   5   9   44.69    1.39
  -5  -5  -8    1.43    1.60
  -5   5   8    0.67    1.06
  -5   5   8    0.61    1.02
  -5  -5  -8    1.98    1.59
  -5   5   7   12.52    1.21
  -5  -5  -7   10.72    1.68
  -5   5   7   11.37    1.18
  -5  -5  -7   13.15    1.69
  -5   5   6   63.19    1.83
  -5  -5  -6   73.64    2.36
  -5  -5  -6   73.01    2.34
  -5   5   6   64.54    1.86
  -5   5   3   52.65    1.79
  -5   5   3   51.20    1.83
   5   5   4   16.43    1.65
   5   5   4   20.95    1.69
   5   5   5  195.05    3.48
   5   5   5  186.02    3.50
   5   5   6   71.28    2.14
   5   5   6   73.16    2.19
   5   5   8    0.32    1.21
   5   5   8   -0.40    1.20
   5   5   9   45.72    1.88
   5   5   9   49.51    1.97
   5   5  10   24.25    1.69
   5   5  10   24.56    1.68
   5   5  11   23.16    1.51
   5   5  11   24.91    1.53
   5   5  12   31.03    1.66
   5   5  12   32.84    1.57
   5   5  13   74.71    2.14
   5   5  13   76.83    2.18
   5   5  14    9.25    1.51
   5   5  14    7.38    1.41
   5   5  15  103.30    2.49
   5   5  15  103.89    2.43
   5   5  16   41.31    1.72
   5   5  16   43.32    1.72
   5   5  17   12.13    1.49
   5   5  17   14.30    1.49
   5   5  18    2.09    1.36
   5   5  18    1.70    1.41
   5   5  19   14.04    1.42
   5   5  19   14.07    1.48
   5   5  20   16.35    1.55
   5   5  20   18.06    1.59
   5   5  21   44.76    1.90
   5   5  21   46.65    1.85
  -5   6  15    6.62    0.93
  -5   6  15    7.64    0.96
  -5   6  14   20.64    1.05
  -5   6  14   22.86    1.06
  -5   6  13   96.71    1.89
  -5   6  13   94.22    1.87
  -5   6  11   56.73    1.52
  -5   6  11   57.37    1.50
  -5   6  10   73.68    1.76
  -5   6  10   76.65    1.78
  -5   6   9   70.79    1.77
  -5   6   9   73.49    1.79
  -5   6   7   93.98    2.16
  -5   6   7   90.95    2.16
   5   6   7   96.07    2.45
   5   6   7   96.57    2.47
   5   6   8   81.60    2.25
   5   6   8   79.30    2.25
   5   6   9   81.36    2.34
   5   6   9   74.85    2.32
   5   6  10   72.35    2.20
   5   6  10   69.68    2.13
   5   6  11   57.33    2.05
   5   6  11   57.39    2.04
   5   6  12   23.14    1.59
   5   6  12   23.92    1.59
   5   6  13  103.26    2.54
   5   6  13  102.76    2.50
   5   6  15    7.85    1.56
   5   6  15    8.41    1.56
   5   6  16    4.70    1.34
   5   6  16    1.72    1.38
   5   6  17    0.44    1.46
   5   6  17   -0.02    1.50
   5   6  18    4.48    1.49
   5   6  18    3.14    1.48
   5   6  19   14.51    1.53
   5   6  19   11.75    1.47
   5   6  20    5.12    1.41
   5   6  20    4.57    1.49
  -5   7  14   14.43    1.02
  -5   7  14   13.40    1.04
  -5   7  13    9.08    1.02
  -5   7  13    9.79    1.00
  -5   7  12   30.77    1.25
  -5   7  12   33.58    1.25
  -5   7  10   34.58    1.43
  -5   7  10   31.25    1.40
   5   7  11    8.34    1.55
   5   7  11    8.91    1.61
   5   7  12   34.84    1.83
   5   7  12   34.14    1.79
   5   7  14   20.63    1.72
   5   7  14   15.10    1.65
   5   7  15   15.17    1.66
   5   7  15   15.86    1.68
   5   7  16    5.34    1.57
   5   7  16    3.85    1.54
   5   7  17   14.82    1.59
   5   7  17   14.08    1.50
   5   7  18    6.62    1.50
   5   7  18    6.94    1.53
   5   7  19    6.53    1.51
   5   7  19    7.25    1.52
   5   8  16    5.35    1.51
   5   8  16    6.54    1.57
   5   8  17   16.73    1.63
   5   8  17   13.87    1.66
   6   0   0 1180.53   15.51
  -6   0   0 1188.07   15.50
  -6   0   0 1199.51   15.51
  -6   0   1   -0.37    1.59
  -6   0  -1    1.38    1.61
   6   0  -1    0.61    1.51
  -6   0   1   -0.84    1.57
   6   0   1   -0.57    1.42
   6   0  -1    0.03    1.52
   6   0   1    1.33    1.47
  -6   0  -1   -1.72    1.47
  -6   0  -2   50.85    2.04
   6   0  -2   59.28    1.92
   6   0  -2   57.32    1.96
   6   0   2   52.30    2.06
   6   0   2   57.70    2.09
  -6   0   2   56.19    2.00
  -6   0  -2   53.33    2.06
  -6   0   2   58.68    2.03
  -6   0  -3   -0.43    1.60
  -6   0   3    0.08    1.50
   6   0  -3    1.10    1.27
  -6   0  -3    1.47    1.53
   6   0  -3    2.53    1.32
  -6   0   3    1.48    1.47
   6   0  -4  119.26    2.57
  -6   0  -4  109.20    2.56
   6   0  -4  119.46    2.57
  -6   0   4  113.69    2.54
  -6   0   4  115.68    2.51
  -6   0  -4  113.23    2.62
   6   0  -5  152.73    2.91
  -6   0   5  140.29    2.83
   6   0  -5  153.23    2.94
   6   0   5  134.91    2.94
   6   0   5  139.11    2.95
  -6   0   5  136.64    2.80
  -6   0  -6   75.17    2.30
   6   0   6   65.22    2.15
  -6   0   6   68.06    2.09
  -6   0   6   70.00    2.07
  -6   0  -6   72.03    2.34
   6   0   6   69.65    2.22
  -6   0  -7    1.73    1.78
   6   0  -7    0.96    1.17
   6   0   7    1.59    1.45
  -6   0   7    0.22    1.50
   6   0  -7    0.38    1.22
   6   0   7    1.36    1.52
  -6   0   7    1.22    1.51
  -6   0  -7    0.99    1.72
   6   0  -8   12.94    1.45
  -6   0   8   12.50    1.61
  -6   0  -8    8.02    1.43
   6   0  -8   11.22    1.43
  -6   0   8   13.45    1.63
  -6   0  -8   11.33    1.40
  -6   0  -9   -0.55    1.56
   6   0  -9   -0.79    1.32
  -6   0  -9   -0.03    1.59
   6   0  -9   -1.07    1.36
   6   0   9    0.03    1.50
   6   0   9   -0.18    1.54
   6   0 -10   34.17    1.57
  -6   0 -10   30.13    1.98
   6   0  10   30.91    2.07
   6   0  10   29.06    2.13
  -6   0  10   31.57    1.66
  -6   0  10   30.78    1.62
   6   0 -10   30.96    1.55
  -6   0 -10   34.10    2.04
  -6   0 -11    5.27    1.68
   6   0  11    6.73    1.84
  -6   0 -11    5.81    1.69
   6   0 -11    4.27    1.28
   6   0  11    6.78    1.91
  -6   0  11    5.22    1.41
   6   0 -11    4.49    1.30
  -6   0  11    6.71    1.52
   6   0 -12   16.70    1.29
  -6   0 -12   14.61    1.50
   6   0  12   19.75    1.82
   6   0  12   17.12    1.74
   6   0 -12   17.52    1.37
  -6   0 -12   16.50    1.54
   6   0 -13   27.48    1.44
  -6   0 -13   30.00    2.10
   6   0  13   29.21    2.18
   6   0 -13   28.87    1.42
   6   0  13   30.57    2.15
  -6   0 -13   28.08    2.05
   6   0  14   37.06    2.14
   6   0 -14   40.70    1.49
  -6   0 -14   41.11    1.80
   6   0  14   37.70    2.19
   6   0 -14   41.12    1.53
  -6   0 -14   39.11    1.87
   6   0 -15   70.17    1.85
  -6   0 -15   77.24    2.50
   6   0 -15   77.20    1.86
  -6   0 -15   76.47    2.52
   6   0 -16   28.82    1.36
  -6   0 -16   26.22    2.00
   6   0 -16   27.64    1.32
  -6   0 -16   27.57    2.02
  -6   0 -17   11.92    1.88
   6   0 -17   12.14    1.24
  -6   0 -17   14.56    1.97
   6   0 -17   12.53    1.21
  -6   0 -18   -0.38    1.65
  -6   0 -18   -0.35    1.66
   6   0 -18    1.18    1.08
   6   0 -18   -0.02    1.04
   6   0 -19    1.47    1.06
   6   0 -19    1.49    1.07
  -6  -1 -19   35.33    2.14
  -6  -1 -19   34.43    2.10
  -6  -1 -18   18.85    1.81
  -6  -1 -18   17.86    1.87
  -6  -1 -17   28.82    1.86
  -6  -1 -17   27.46    1.89
  -6  -1 -16   28.22    1.91
  -6  -1 -16   25.60    1.88
  -6  -1 -15   87.76    2.60
  -6  -1 -15   85.69    2.61
   6   1 -14   40.54    1.63
  -6  -1 -14   46.28    2.13
   6   1 -14   43.18    1.65
  -6  -1 -14   42.96    2.14
   6   1 -13   26.52    1.49
   6   1 -13   28.03    1.48
   6   1 -12   58.96    1.85
  -6  -1 -12   61.09    2.24
   6   1 -12   59.02    1.83
   6  -1  12   67.94    2.62
   6  -1  12   63.21    2.54
  -6  -1 -12   62.42    2.24
   6   1 -11   46.09    1.72
   6  -1  11   50.81    2.33
  -6  -1 -11   48.17    2.13
   6   1 -11   49.39    1.75
   6  -1  11   49.71    2.35
  -6   1  11   41.36    1.73
  -6   1  11   39.55    1.77
  -6  -1 -11   47.64    2.15
   6   1 -10   91.78    2.25
  -6  -1 -10   90.04    2.64
   6   1 -10   93.62    2.25
   6  -1  10   86.95    2.73
  -6   1  10   91.10    2.26
  -6   1  10   92.03    2.27
  -6  -1 -10   89.09    2.66
   6  -1  10   86.48    2.64
   6   1  -9   13.49    1.45
  -6  -1  -9   14.10    1.79
  -6   1   9   13.84    1.47
   6   1  -9   12.33    1.43
  -6  -1  -9   10.41    1.70
  -6   1   9   10.66    1.42
   6   1  -8   66.11    1.98
  -6  -1  -8   68.24    2.30
   6  -1   8   72.35    2.52
   6   1  -8   69.35    2.01
   6  -1   8   71.29    2.45
  -6  -1  -8   64.74    2.30
  -6  -1  -7  137.84    3.08
   6  -1   7  135.23    3.15
   6  -1   7  134.83    3.19
  -6  -1  -7  140.76    3.11
  -6   1   7  129.89    2.67
  -6  -1  -6   22.70    1.88
   6   1  -6   21.79    1.62
   6  -1   6   18.18    1.72
   6  -1   6   20.91    1.77
   6   1  -6   19.11    1.55
  -6   1   6   21.05    1.50
  -6  -1  -6   23.51    1.96
  -6   1   6   19.89    1.46
  -6  -1  -5   53.63    2.14
   6   1  -5   50.25    1.79
   6   1  -5   51.35    1.80
  -6   1   5   53.02    1.86
  -6  -1  -5   53.77    2.11
  -6   1   5   54.53    1.84
   6   1  -4   88.17    2.18
   6   1  -4   91.93    2.18
  -6   1   4   87.97    2.27
  -6   1   4   94.54    2.29
  -6   1   3  136.05    2.73
   6  -1   3  137.92    2.88
   6   1  -3  137.95    2.84
   6  -1   3  132.63    2.87
  -6  -1  -3  140.00    3.04
   6   1  -3  138.08    2.76
  -6   1   3  129.43    2.75
  -6  -1  -3  142.71    3.03
  -6   1   2  266.64    4.35
   6   1  -2  257.03    4.35
   6  -1   2  228.29    4.28
  -6  -1  -2  260.63    4.40
  -6   1   2  267.48    4.37
   6   1  -2  271.56    4.39
  -6  -1  -2  258.10    4.34
   6  -1   2  239.63    4.37
  -6  -1  -1   16.79    1.65
  -6   1   1   14.66    1.43
   6   1  -1   17.93    1.64
   6  -1   1   13.19    1.56
   6  -1   1   13.94    1.49
  -6   1   1   15.72    1.55
  -6  -1  -1   17.90    1.67
   6   1  -1   19.06    1.64
   6   1   0  178.33    3.43
  -6   1   0  184.34    3.37
   6   1   0  174.57    3.47
   6  -1   0  178.06    3.39
  -6  -1   0  186.12    3.56
   6  -1   0  182.34    3.35
  -6   1   0  182.63    3.39
  -6  -1   0  191.95    3.58
   6   1   1   16.80    1.61
   6  -1  -1   18.12    1.63
   6   1   1   15.55    1.64
   6  -1  -1   16.94    1.56
  -6  -1   1   15.50    1.65
  -6  -1   1   15.56    1.62
   6   1   2  269.25    4.57
   6   1   2  272.17    4.60
  -6   1  -2  267.79    4.51
   6  -1  -2  271.49    4.46
   6  -1  -2  272.42    4.42
  -6  -1   2  262.48    4.41
  -6  -1   2  266.66    4.41
  -6   1  -2  266.25    4.54
  -6   1  -3  140.74    3.00
   6  -1  -3  128.81    2.82
   6  -1  -3  135.90    2.83
  -6  -1   3  141.65    3.06
  -6  -1   3  140.56    3.04
  -6   1  -3  137.05    2.97
   6   1   4   83.07    2.37
   6   1   4   81.35    2.35
   6  -1  -4   89.95    2.23
  -6   1  -4   85.07    2.31
   6  -1  -4   88.77    2.15
  -6  -1   4   88.06    2.38
  -6  -1   4   86.39    2.31
  -6   1  -4   84.00    2.28
   6   1   5   52.62    2.13
   6  -1  -5   56.56    1.98
  -6   1  -5   53.80    2.02
   6   1   5   53.40    2.10
  -6  -1   5   50.04    1.92
  -6  -1   5   53.74    1.84
  -6   1  -5   53.70    2.08
   6  -1  -6   17.92    1.46
   6   1   6   23.49    1.86
   6  -1  -6   20.11    1.41
   6   1   6   19.81    1.70
  -6  -1   6   21.63    1.60
  -6  -1   6   19.45    1.48
  -6   1  -7  135.72    3.02
   6  -1  -7  131.84    2.75
   6  -1  -7  132.51    2.72
  -6   1  -7  135.27    2.98
  -6  -1   7  134.72    2.95
  -6  -1   7  133.68    2.95
  -6   1  -8   62.32    2.37
   6  -1  -8   69.33    1.96
   6  -1  -8   67.92    1.95
   6   1   8   67.78    2.35
  -6   1  -8   60.21    2.30
  -6  -1   8   64.58    2.12
  -6  -1   8   67.82    2.18
   6   1   8   69.45    2.31
  -6  -1   9   10.33    1.63
   6   1   9   13.59    1.41
   6  -1  -9   11.78    1.36
  -6   1  -9   11.58    1.74
  -6   1  -9   11.74    1.78
   6   1   9   13.03    1.49
   6  -1  -9   11.77    1.36
  -6  -1   9   12.11    1.61
  -6   1 -10   90.01    2.63
   6   1  10   85.16    2.57
   6   1  10   83.75    2.57
  -6   1 -10   93.50    2.61
  -6   1 -11   45.46    2.34
   6   1  11   51.17    1.99
   6  -1 -11   44.87    1.59
   6   1  11   46.14    1.92
  -6   1 -11   50.82    2.28
  -6   1 -12   63.03    2.30
   6  -1 -12   58.26    1.73
   6   1  12   55.22    2.31
   6   1  12   57.75    2.36
  -6   1 -12   64.80    2.34
  -6   1 -13   28.42    2.10
   6  -1 -13   25.83    1.34
   6  -1 -13   25.57    1.36
   6   1  13   30.85    1.93
   6   1  13   28.76    1.98
  -6   1 -13   31.35    2.11
  -6   1 -14   40.66    1.96
   6  -1 -14   44.07    1.47
   6  -1 -14   41.56    1.50
   6   1  14   43.87    2.09
  -6   1 -14   44.23    1.87
   6   1  14   47.94    2.13
  -6   1 -15   84.60    2.62
   6  -1 -15   89.85    1.94
   6  -1 -15   89.11    1.97
   6   1  15   82.15    2.72
  -6   1 -15   87.40    2.56
   6   1  15   88.91    2.71
   6   1  16   25.92    2.07
  -6   1 -16   24.31    1.94
   6  -1 -16   26.24    1.27
   6  -1 -16   25.93    1.33
   6   1  16   25.64    2.09
  -6   1 -16   24.27    1.90
   6  -1 -17   33.08    1.27
   6  -1 -17   28.48    1.27
   6   1  17   30.11    2.04
   6   1  17   26.99    2.04
   6  -1 -18   14.36    1.07
   6  -1 -18   15.22    1.08
   6  -1 -19   33.66    1.21
   6  -1 -19   32.45    1.24
  -6  -2 -20    1.32    1.63
  -6  -2 -20    3.15    1.60
  -6  -2 -18    1.56    1.58
  -6  -2 -18    2.28    1.61
  -6  -2 -17   14.21    1.69
  -6  -2 -17   11.53    1.59
  -6  -2 -16   44.85    2.07
  -6  -2 -16   43.46    2.08
  -6  -2 -15    8.53    1.83
  -6  -2 -15    7.08    1.75
  -6  -2 -14   56.56    2.15
  -6  -2 -14   53.09    2.16
  -6   2  13   28.42    1.46
  -6   2  13   29.21    1.45
  -6  -2 -13   28.22    2.00
  -6  -2 -13   29.43    1.94
  -6   2  12   42.45    1.68
  -6   2  12   41.67    1.66
  -6  -2 -11   43.18    1.94
  -6  -2 -11   42.35    1.86
  -6  -2 -10    3.04    1.40
   6   2 -10    1.54    1.45
  -6   2  10    3.83    1.22
  -6  -2 -10    2.20    1.31
  -6   2  10    4.52    1.24
   6   2 -10    3.72    1.43
   6   2  -9    6.98    1.50
  -6  -2  -9    7.36    1.85
   6   2  -9    6.37    1.50
  -6   2   9    4.48    1.25
  -6  -2  -9    6.29    1.73
  -6   2   9    4.78    1.28
  -6   2   8    0.65    1.34
  -6   2   8    0.94    1.31
   6  -2   8   -0.03    1.58
   6  -2   8    2.89    1.65
   6   2  -7    6.84    1.59
   6  -2   7    9.59    1.87
   6   2  -7    6.94    1.62
   6  -2   7    8.51    1.96
  -6  -2  -6   12.07    1.65
  -6   2   6   11.03    1.33
   6   2  -6   11.65    1.53
   6   2  -6   12.00    1.60
  -6  -2  -6   12.06    1.60
  -6   2   6   10.56    1.28
   6   2  -5  131.14    2.79
  -6   2   5  134.21    2.71
   6   2  -5  135.33    2.75
  -6  -2  -5  130.57    2.95
  -6   2   5  130.19    2.72
  -6  -2  -5  130.93    3.00
   6   2  -4  145.29    2.94
  -6   2   4  146.53    2.89
   6   2  -4  144.08    2.92
   6  -2   4  137.65    2.97
   6  -2   4  137.77    2.97
  -6  -2  -4  149.07    3.09
  -6   2   4  148.61    2.92
  -6  -2  -4  142.23    3.01
   6   2  -3   45.94    1.86
  -6   2   3   44.12    1.61
   6  -2   3   42.65    2.02
   6   2  -3   44.42    1.84
   6  -2   3   43.41    2.02
  -6   2   3   45.59    1.76
   6   2  -2  160.19    3.24
  -6   2   2  156.36    3.17
   6  -2   2  155.93    3.30
   6  -2   2  154.64    3.35
   6   2  -2  164.14    3.32
  -6  -2  -2  159.04    3.30
  -6  -2  -2  161.95    3.34
  -6   2   2  149.55    3.19
  -6   2   1   10.55    1.56
  -6   2   1   11.05    1.56
  -6  -2  -1    8.07    1.68
   6   2  -1    9.39    1.46
   6   2  -1    9.59    1.46
   6  -2   1    9.01    1.65
   6  -2   1    7.24    1.77
  -6  -2  -1    9.74    1.69
  -6   2   0    1.74    1.47
  -6   2   0    1.67    1.51
  -6  -2   0    1.04    1.36
   6   2   0    3.71    1.66
   6  -2   0    0.75    1.49
   6  -2   0   -0.13    1.54
   6   2   0    0.51    1.64
  -6  -2   0    2.25    1.46
  -6   2  -1   11.99    1.65
  -6  -2   1    8.90    1.35
  -6   2  -1   10.46    1.67
   6   2   1    7.77    1.42
   6  -2  -1    8.34    1.56
   6  -2  -1    5.53    1.60
   6   2   1    8.88    1.36
  -6  -2   1    9.72    1.48
   6  -2  -2  160.19    3.17
   6  -2  -2  163.57    3.23
  -6  -2   2  162.16    3.36
  -6  -2   2  169.32    3.40
  -6   2  -3   43.58    1.94
   6  -2  -3   51.86    1.81
   6   2   3   46.32    1.98
   6  -2  -3   50.70    1.80
  -6   2  -3   45.97    1.92
  -6  -2   3   49.09    2.26
  -6  -2   3   46.62    2.15
   6   2   3   44.56    1.90
   6  -2  -4  147.86    2.92
   6   2   4  135.51    3.04
  -6   2  -4  144.13    3.16
   6   2   4  137.40    3.07
   6  -2  -4  150.39    2.94
  -6   2  -4  153.41    3.20
  -6  -2   4  143.58    3.04
  -6  -2   4  143.35    3.05
  -6   2  -5  134.29    2.93
   6   2   5  129.47    2.78
   6   2   5  125.88    2.86
   6  -2  -5  124.42    2.65
  -6   2  -5  126.39    2.82
  -6  -2   5  129.67    2.92
  -6  -2   5  129.83    2.94
   6  -2  -5  128.88    2.70
  -6  -2   6   11.72    1.79
   6  -2  -6   10.66    1.25
  -6   2  -6    9.95    1.78
  -6   2  -6   11.23    1.77
   6  -2  -6   12.18    1.36
  -6  -2   6   11.47    1.84
   6  -2  -7    7.43    1.35
   6  -2  -7    8.06    1.27
  -6   2  -8   -0.91    1.69
  -6   2  -8    1.14    1.73
   6   2   8   -2.39    2.30
   6   2   8    1.20    2.26
   6  -2  -8    0.13    1.22
   6  -2  -8    1.97    1.16
  -6   2  -9    5.40    1.78
   6   2   9    5.02    1.95
   6  -2  -9    5.20    1.22
   6   2   9    5.78    1.81
  -6   2  -9    5.18    1.87
   6  -2  -9    5.22    1.27
  -6   2 -10    2.86    1.79
   6   2  10    2.83    1.50
   6  -2 -10    2.13    1.21
   6   2  10    3.91    1.46
   6  -2 -10    4.13    1.24
  -6   2 -10    3.78    1.80
  -6   2 -11   41.32    1.83
   6  -2 -11   37.87    1.58
   6   2  11   47.97    2.22
   6  -2 -11   37.63    1.50
  -6   2 -11   40.01    1.85
   6   2  11   47.34    2.12
  -6   2 -12   44.21    2.28
   6  -2 -12   37.28    1.50
   6   2  12   43.96    2.08
   6  -2 -12   39.01    1.52
  -6   2 -12   46.03    2.25
   6   2  12   45.00    2.09
   6   2  13   25.38    1.87
   6  -2 -13   29.06    1.38
   6   2  13   23.18    1.87
   6  -2 -13   28.07    1.35
   6   2  14   50.78    1.91
   6   2  14   51.31    2.00
   6  -2 -15    7.50    1.07
   6   2  15   10.72    1.69
   6   2  15    8.47    1.58
   6  -2 -15    7.75    1.07
   6   2  16   41.74    2.02
   6   2  16   43.57    2.01
   6  -2 -17   15.28    1.13
   6   2  17   15.01    1.78
   6   2  17   13.87    1.67
   6  -2 -17   14.62    1.08
   6  -2 -18    1.01    0.91
   6  -2 -18    0.95    0.92
   6   2  19   10.35    1.87
   6   2  19    8.13    1.91
  -6  -3 -20   22.09    1.79
  -6  -3 -20   21.33    1.77
  -6  -3 -19   -0.23    1.55
  -6  -3 -19    1.36    1.57
  -6  -3 -18    8.15    1.74
  -6  -3 -18    6.34    1.79
  -6  -3 -17   34.48    2.03
  -6  -3 -17   35.42    2.03
  -6  -3 -16   16.67    1.83
  -6  -3 -16   17.24    1.85
  -6   3  15   38.98    1.50
  -6   3  15   41.71    1.47
  -6  -3 -14   27.95    1.99
  -6  -3 -14   26.09    1.97
  -6   3  13   16.00    1.27
  -6  -3 -13   18.71    1.74
  -6   3  13   17.86    1.34
  -6  -3 -13   17.50    1.65
  -6  -3 -12    3.66    1.75
  -6  -3 -12    4.40    1.82
  -6   3  11   38.37    1.53
  -6   3  11   40.52    1.56
  -6  -3 -10   62.88    2.43
  -6  -3 -10   56.46    2.27
  -6  -3  -9  114.15    2.83
  -6   3   9  114.04    2.42
  -6  -3  -9  115.37    2.80
  -6   3   9  109.48    2.35
  -6   3   8   15.33    1.35
  -6  -3  -8   17.85    1.84
  -6  -3  -8   18.41    1.88
  -6   3   8   15.08    1.33
  -6   3   7   35.73    1.59
  -6  -3  -7   38.02    2.04
  -6  -3  -7   38.51    2.04
  -6   3   7   34.31    1.63
  -6  -3  -6   47.06    2.31
  -6  -3  -6   53.98    2.34
  -6   3   5   25.25    1.51
   6   3  -5   26.19    1.79
  -6  -3  -5   27.93    2.04
  -6  -3  -5   29.43    2.05
  -6   3   5   24.23    1.48
   6   3  -5   23.04    1.77
   6   3  -4   33.34    1.87
  -6   3   4   32.10    1.62
   6  -3   4   32.69    2.24
   6  -3   4   33.52    2.11
  -6  -3  -4   38.21    2.20
  -6  -3  -4   36.43    2.13
   6   3  -4   33.96    1.88
  -6   3   4   32.56    1.61
   6  -3   3   66.21    2.40
   6   3  -3   64.39    2.28
  -6   3   3   53.63    2.04
   6  -3   3   61.52    2.38
  -6  -3  -3   66.66    2.42
  -6  -3  -3   69.08    2.40
   6   3  -3   64.08    2.28
  -6   3   3   49.89    2.06
  -6   3   2   27.12    1.58
   6  -3   2   27.67    1.91
   6   3  -2   28.61    1.82
  -6   3   2   27.43    1.53
   6  -3   2   30.42    2.01
   6   3  -2   28.95    1.82
   6   3  -1  246.98    4.30
   6  -3   1  242.30    4.26
  -6   3   1  246.01    4.13
   6   3  -1  244.78    4.28
  -6   3   1  245.05    4.10
   6  -3   1  235.06    4.25
  -6  -3  -1  248.33    4.52
  -6  -3  -1  252.90    4.56
   6   3   0   18.92    1.75
  -6   3   0   20.44    1.60
   6   3   0   18.45    1.72
   6  -3   0   18.44    1.63
  -6   3   0   20.06    1.63
  -6  -3   0   20.61    1.90
  -6  -3   0   17.61    1.84
   6  -3   0   19.05    1.67
   6   3   1  246.32    4.36
  -6   3  -1  250.95    4.38
   6  -3  -1  248.55    4.31
   6   3   1  248.74    4.36
  -6   3  -1  248.85    4.34
  -6  -3   1  248.80    4.38
  -6  -3   1  241.46    4.34
   6  -3  -1  251.80    4.32
   6   3   2   31.76    1.87
  -6   3  -2   25.77    1.73
   6  -3  -2   26.58    1.65
   6   3   2   27.65    1.82
  -6  -3   2   26.46    1.88
  -6   3  -2   27.71    1.78
   6  -3  -2   22.91    1.56
  -6  -3   2   25.49    1.79
   6   3   3   65.37    2.24
   6  -3  -3   64.54    2.11
   6  -3  -3   65.36    2.13
   6   3   3   62.28    2.17
  -6  -3   3   60.45    2.30
  -6  -3   3   61.37    2.33
   6   3   4   36.00    1.94
  -6   3  -4   33.97    1.91
   6  -3  -4   33.87    1.78
   6  -3  -4   33.32    1.80
  -6  -3   4   33.86    2.11
  -6  -3   4   35.09    2.15
   6   3   4   36.86    1.91
  -6   3  -4   32.15    1.85
  -6   3  -5   23.10    1.97
   6  -3  -5   26.02    1.71
   6  -3  -5   25.98    1.65
  -6   3  -5   22.55    1.94
  -6   3  -6   51.62    2.05
   6   3   6   56.73    2.22
   6  -3  -6   51.50    1.91
   6  -3  -6   53.70    1.91
  -6   3  -6   55.42    2.05
   6   3   6   53.28    2.14
   6   3   7   38.82    1.85
  -6   3  -7   39.76    2.18
   6   3   7   35.72    1.93
   6  -3  -7   37.22    1.65
   6  -3  -7   36.27    1.67
  -6   3  -7   40.98    2.13
   6   3   8   21.34    1.92
   6   3   8   19.11    1.96
   6  -3  -8   16.36    1.35
   6  -3  -8   15.50    1.43
   6   3   9  103.34    2.71
   6  -3  -9  100.44    2.29
   6   3  10   59.84    2.12
   6   3  10   61.60    2.14
   6  -3 -10   58.18    1.77
   6   3  11   50.75    2.19
   6  -3 -11   41.19    1.54
   6   3  11   50.75    2.21
   6  -3 -11   41.48    1.53
   6   3  12    4.63    1.80
   6   3  12    2.97    1.76
   6   3  13   22.38    1.94
   6  -3 -13   19.24    1.27
   6  -3 -13   17.20    1.28
   6   3  13   19.98    1.88
   6  -3 -14   21.79    1.20
   6   3  14   20.87    1.92
   6  -3 -14   20.70    1.20
   6   3  14   22.09    1.94
   6   3  15   46.25    2.17
   6   3  15   50.98    2.26
   6   3  16   16.61    1.65
   6   3  16   16.72    1.73
   6  -3 -16   14.83    1.13
   6  -3 -16   16.99    1.13
   6  -3 -17   30.64    1.22
   6  -3 -17   30.14    1.19
   6   3  18    8.75    1.85
   6   3  18    9.68    1.85
   6   3  19   -1.43    1.84
   6   3  19    1.38    1.72
   6   3  20   21.87    1.86
  -6  -4 -20    3.40    1.63
  -6  -4 -20    3.44    1.66
  -6  -4 -19   -0.89    1.76
  -6  -4 -19   -0.62    1.74
  -6  -4 -18   10.19    1.77
  -6  -4 -18   12.49    1.81
  -6  -4 -17   21.59    1.89
  -6  -4 -17   21.24    1.85
  -6  -4 -16   14.78    1.91
  -6  -4 -16   14.15    1.89
  -6   4  15    6.04    1.10
  -6  -4 -15    6.11    1.86
  -6   4  15    5.20    1.13
  -6  -4 -15    5.88    1.92
  -6   4  14   39.16    1.48
  -6   4  14   42.37    1.46
  -6  -4 -13    9.53    1.93
  -6  -4 -13    6.94    1.94
  -6  -4 -12   19.47    2.04
  -6  -4 -12   19.02    2.01
  -6   4  11    1.12    1.20
  -6  -4 -11    2.82    1.76
  -6   4  11    1.67    1.16
  -6  -4 -11    2.38    1.81
  -6   4  10   13.15    1.26
  -6   4  10   13.40    1.30
  -6  -4  -9   59.96    2.56
  -6  -4  -9   63.63    2.57
  -6   4   8    7.50    1.32
  -6  -4  -8    8.02    1.92
  -6   4   8    8.97    1.38
  -6  -4  -8    8.96    1.95
  -6   4   7   69.99    2.01
  -6  -4  -7   87.06    2.81
  -6  -4  -7   86.23    2.70
  -6   4   7   65.66    1.99
  -6   4   6    5.78    1.39
  -6  -4  -6    4.69    1.62
  -6   4   6    6.41    1.35
  -6  -4  -6    2.90    1.61
  -6  -4  -5  159.25    3.48
  -6  -4  -5  155.92    3.48
  -6  -4  -4    7.81    1.95
  -6   4   4    4.24    1.43
  -6   4   4    6.55    1.38
  -6  -4  -4    7.80    1.93
  -6   4   3   71.37    2.17
  -6   4   3   72.88    2.19
  -6  -4  -3   65.80    2.34
  -6  -4  -3   68.60    2.46
  -6  -4  -2    2.26    1.53
  -6   4   2    1.16    1.59
  -6   4   2    0.78    1.54
  -6  -4  -2    3.93    1.70
  -6   4   1   34.57    1.91
   6   4  -1   34.96    2.10
  -6   4   1   35.44    1.92
   6   4  -1   33.89    2.05
  -6   4   0   39.87    1.87
   6   4   0   37.79    1.79
  -6  -4   0   39.25    2.04
  -6  -4   0   37.66    1.94
  -6   4   0   38.78    1.87
   6   4   0   39.47    1.85
  -6   4  -1   33.54    2.01
   6   4   1   32.25    1.91
  -6   4  -1   31.94    2.02
   6   4   1   35.13    1.95
   6   4   2    2.80    1.69
   6   4   2    3.86    1.78
  -6   4  -2    1.02    1.50
  -6   4  -2    1.94    1.53
   6   4   3   65.58    2.47
   6   4   3   66.16    2.36
   6   4   5  152.10    3.31
   6  -4  -5  151.09    3.07
   6   4   5  155.01    3.31
   6  -4  -5  158.19    3.07
   6  -4  -6    6.35    1.36
   6   4   6    6.76    1.43
   6  -4  -6    7.37    1.42
   6   4   6    6.86    1.48
   6   4   7   79.64    2.57
   6  -4  -7   73.42    2.06
   6  -4  -7   72.76    2.15
   6   4   7   80.37    2.51
   6   4   8   12.28    1.50
   6   4   8    8.65    1.49
   6  -4  -8    7.81    1.38
   6  -4  -8    8.38    1.37
   6   4   9   67.65    2.39
   6  -4  -9   59.74    1.80
   6  -4  -9   66.36    1.87
   6   4   9   66.13    2.33
   6  -4 -10   13.19    1.31
   6   4  10   13.98    1.95
   6  -4 -10   13.00    1.42
   6   4  10   10.62    1.84
   6  -4 -11    2.43    1.16
   6   4  11    2.13    1.72
   6  -4 -11    1.03    1.21
   6   4  11    0.03    1.61
   6   4  12   19.65    1.81
   6   4  12   22.57    1.83
   6   4  13    9.64    1.79
   6   4  13    9.02    1.83
   6   4  14   44.96    2.16
   6   4  14   50.28    2.11
   6   4  15    5.19    1.80
   6   4  15    5.00    1.65
   6   4  17   20.37    1.86
   6   4  17   21.35    1.98
   6   4  18   11.37    1.61
   6   4  18   11.39    1.63
   6   4  19    4.67    1.81
   6   4  19    0.28    1.73
   6   4  20    2.92    1.67
   6   4  20    1.65    1.75
   6   4  21   -0.66    1.54
   6   4  21    0.03    1.47
  -6  -5 -19   19.46    1.93
  -6  -5 -19   22.31    1.94
  -6  -5 -18   16.68    1.84
  -6  -5 -18   16.86    1.78
  -6  -5 -17    6.68    1.70
  -6  -5 -17    8.07    1.86
  -6  -5 -16   18.87    1.89
  -6  -5 -16   19.15    1.89
  -6  -5 -15    6.09    1.90
  -6  -5 -15    5.46    1.87
  -6  -5 -14   17.00    1.95
  -6  -5 -14   16.07    2.02
  -6   5  13   21.06    1.27
  -6   5  13   21.44    1.26
  -6  -5 -12   57.99    2.33
  -6  -5 -12   60.44    2.27
  -6   5  12   58.34    1.66
  -6   5  12   56.50    1.66
  -6   5  11   38.14    1.58
  -6  -5 -11   38.01    2.31
  -6  -5 -11   37.76    2.27
  -6   5  11   40.02    1.59
  -6   5  10   69.58    1.94
  -6  -5 -10   74.79    2.57
  -6   5  10   72.28    1.96
  -6   5   9   36.71    1.62
  -6  -5  -8   89.77    2.76
  -6  -5  -8   91.96    2.73
  -6   5   7   69.43    1.98
  -6   5   7   68.64    1.93
  -6  -5  -7   70.74    2.62
  -6  -5  -7   67.04    2.57
  -6   5   6   35.43    1.70
  -6   5   6   34.45    1.65
  -6  -5  -6   35.78    2.14
  -6  -5  -6   35.87    2.08
  -6   5   5   75.35    2.17
  -6   5   5   80.86    2.18
  -6  -5  -5   76.68    2.58
  -6  -5  -5   74.42    2.50
  -6  -5  -4   26.86    2.10
  -6  -5  -4   26.87    2.12
  -6   5   3   38.90    1.85
  -6   5   3   39.09    1.82
  -6   5   2   63.56    2.24
  -6   5   2   64.99    2.23
   6   5   4   29.90    1.88
   6   5   4   28.57    1.94
   6   5   5   81.61    2.37
   6   5   5   82.92    2.33
   6   5   6   37.48    2.12
   6   5   6   38.04    2.08
   6   5   7   72.03    2.52
   6   5   7   76.42    2.46
   6   5   8   96.09    2.71
   6   5   8  101.10    2.76
   6   5   9   37.65    1.90
   6   5   9   36.74    1.86
   6   5  10   84.17    2.60
   6   5  10   87.24    2.61
   6   5  11   41.39    2.17
   6   5  11   39.85    2.12
   6   5  12   59.19    2.35
   6   5  12   55.88    2.31
   6   5  13   24.21    1.90
   6   5  13   25.93    1.95
   6   5  14   16.73    1.74
   6   5  14   18.14    1.77
   6   5  16   16.31    1.84
   6   5  16   18.52    1.85
   6   5  17    8.14    1.68
   6   5  17    9.93    1.62
   6   5  18   17.40    1.76
   6   5  18   17.35    1.82
   6   5  19   20.99    1.87
   6   5  19   19.95    1.86
   6   5  20    5.33    1.66
   6   5  20    4.79    1.66
  -6  -6 -17    1.70    1.79
  -6  -6 -17    0.83    1.81
  -6  -6 -16    3.95    1.78
  -6  -6 -16    3.98    1.85
  -6  -6 -15   11.22    1.76
  -6  -6 -15    6.35    1.83
  -6  -6 -14   14.60    1.92
  -6  -6 -14   12.40    1.94
  -6   6  13   15.01    1.17
  -6  -6 -13   16.17    2.03
  -6   6  13   12.66    1.19
  -6  -6 -13   16.34    1.96
  -6   6  12   24.51    1.31
  -6   6  12   24.17    1.36
  -6   6  11    2.96    1.21
  -6   6  11    6.33    1.22
  -6   6  10   23.06    1.42
  -6   6   9   15.00    1.40
  -6   6   9   12.09    1.35
  -6   6   8    5.28    1.43
  -6   6   8    8.08    1.37
  -6   6   6   21.99    1.61
  -6   6   6   21.19    1.54
   6   6   7  107.00    2.85
   6   6   7  102.70    2.78
   6   6   8   10.68    1.88
   6   6   8    6.49    1.80
   6   6   9   15.24    1.70
   6   6   9   14.06    1.66
   6   6  10   23.27    1.98
   6   6  10   23.33    1.96
   6   6  11    4.17    1.86
   6   6  11    3.25    1.80
   6   6  12   25.47    2.11
   6   6  12   24.40    1.99
   6   6  13   17.48    1.83
   6   6  13   16.33    1.87
   6   6  15   10.12    1.75
   6   6  15   11.00    1.81
   6   6  16    5.36    1.76
   6   6  16    4.96    1.80
   6   6  17    1.65    1.73
   6   6  17    0.14    1.67
   6   6  18    0.42    1.63
   6   6  18    0.03    1.55
  -6   7  11    7.50    1.30
  -6   7  11    6.83    1.33
   6   7  11    5.32    1.93
   6   7  11    9.55    1.91
   6   7  12   24.91    1.97
   6   7  12   25.95    2.05
   6   7  14    0.94    1.60
   6   7  14    2.64    1.69
  -7   0   0   -0.69    1.91
  -7   0   0   -0.58    1.85
   7   0   0   -1.14    1.70
   7   0   0   -1.01    1.71
   7   0  -1   34.88    2.07
[truncated: 838,570 more chars]
